# Supplementary material for: Assisted Tandem Pd Catalysis Enables Regiodivergent Heck Arylation of Transiently Generated Substituted Enol Ethers
Source: JACS Au. 2023 Jan 12;3(1):261–74. doi: 10.1021/jacsau.2c00645 (PMC9875267; doi:10.1021/jacsau.2c00645)
Supplement: Supplementary file 2 — au2c00645_si_002.zip [file au2c00645_si_002.zip]

Archive with 13 entries (13 files):
- Figures_revised/Figure 1.cdxml
- Figures_revised/Figure 2.cdxml
- Figures_revised/Figure 3.cdxml
- Figures_revised/Figure 4.cdxml
- Figures_revised/Figure 5.cdxml
- Figures_revised/Figure 6.cdxml
- Figures_revised/Figure 7.cdxml
- Figures_revised/Figure 8.cdxml
- Figures_revised/Figure 9.cdxml
- Figures_revised/Graphical Abstract.cdxml
- Figures_revised/Table 1.cdxml
- Figures_revised/Table 2.cdxml
- Figures_revised/Table 3.cdxml
