# Supplementary material for: Assisted Tandem Pd Catalysis Enables Regiodivergent Heck Arylation of Transiently Generated Substituted Enol Ethers
Source: JACS Au. 2023 Jan 12;3(1):261–74. doi: 10.1021/jacsau.2c00645 (PMC9875267; doi:10.1021/jacsau.2c00645)
Supplement: Supplementary file 2 — au2c00645_si_002.zip [file au2c00645_si_002.zip › Figures_revised/Figure 1.cdxml]

<?xml version="1.0" encoding="UTF-8" ?>
<!DOCTYPE CDXML SYSTEM "http://www.cambridgesoft.com/xml/cdxml.dtd" >
<CDXML
 CreationProgram="ChemDraw 20.1.1.125"
 Name="Figure 1.cdxml"
 BoundingBox="307.57 69.99 1115.12 437.01"
 WindowPosition="0 0"
 WindowSize="1073741824 -536870912"
 WindowIsZoomed="yes"
 FractionalWidths="yes"
 InterpretChemically="yes"
 ShowAtomQuery="yes"
 ShowAtomStereo="no"
 ShowAtomEnhancedStereo="yes"
 ShowAtomNumber="no"
 ShowResidueID="no"
 ShowBondQuery="yes"
 ShowBondRxn="yes"
 ShowBondStereo="no"
 ShowTerminalCarbonLabels="no"
 ShowNonTerminalCarbonLabels="no"
 HideImplicitHydrogens="no"
 LabelFont="3"
 LabelSize="10"
 LabelFace="96"
 CaptionFont="3"
 CaptionSize="10"
 HashSpacing="2.49"
 MarginWidth="1.59"
 LineWidth="0.88"
 BoldWidth="2.01"
 BondLength="14.40"
 BondSpacing="18"
 ChainAngle="120"
 LabelJustification="Auto"
 CaptionJustification="Left"
 AminoAcidTermini="HOH"
 ShowSequenceTermini="yes"
 ShowSequenceBonds="yes"
 ShowSequenceUnlinkedBranches="no"
 ResidueWrapCount="40"
 ResidueBlockCount="10"
 ResidueZigZag="yes"
 NumberResidueBlocks="no"
 PrintMargins="36 36 36 36"
 MacPrintInfo="00030000025802580000000013EC19C80000000013EC19C80365052803FC00020000025802580000000013EC19C8000100000064000000010001010100000001270F000100010000000000000000000000000002001901900000000000600000000000000000000100000000000000000000000000000000"
 ChemPropName=""
 ChemPropFormula="Chemical Formula: "
 ChemPropExactMass="Exact Mass: "
 ChemPropMolWt="Molecular Weight: "
 ChemPropMOverZ="m/z: "
 ChemPropAnalysis="Elemental Analysis: "
 ChemPropBoilingPt="Boiling Point: "
 ChemPropMeltingPt="Melting Point: "
 ChemPropCritTemp="Critical Temp: "
 ChemPropCritPres="Critical Pres: "
 ChemPropCritVol="Critical Vol: "
 ChemPropGibbs="Gibbs Energy: "
 ChemPropLogP="Log P: "
 ChemPropMR="MR: "
 ChemPropHenry="Henry&apos;s Law: "
 ChemPropEForm="Heat of Form: "
 ChemProptPSA="tPSA: "
 ChemPropCLogP="CLogP: "
 ChemPropCMR="CMR: "
 ChemPropLogS="LogS: "
 ChemPropPKa="pKa: "
 ChemPropID=""
 ChemPropFragmentLabel=""
 color="0"
 bgcolor="1"
 RxnAutonumberStart="1"
 RxnAutonumberConditions="no"
 RxnAutonumberStyle="Roman"
 RxnAutonumberFormat="(#)"
><colortable>
<color r="1" g="1" b="1"/>
<color r="0" g="0" b="0"/>
<color r="1" g="0" b="0"/>
<color r="1" g="1" b="0"/>
<color r="0" g="1" b="0"/>
<color r="0" g="1" b="1"/>
<color r="0" g="0" b="1"/>
<color r="1" g="0" b="1"/>
<color r="0.9451" g="0.9765" b="1"/>
<color r="1" g="0.9569" b="0.9569"/>
<color r="0" g="0.2510" b="0.5020"/>
<color r="0.5020" g="0" b="0"/>
<color r="0" g="0.5020" b="0.2510"/>
<color r="0.9608" g="0.9608" b="0.9608"/>
<color r="0.5020" g="0.5020" b="0.5020"/>
<color r="0.8706" g="1" b="0.9373"/>
</colortable><fonttable>
<font id="3" charset="iso-8859-1" name="Arial"/>
<font id="23" charset="Unknown" name="Symbol"/>
</fonttable><page
 id="1074213038"
 BoundingBox="0 0 1440 540"
 HeaderPosition="36"
 FooterPosition="36"
 PrintTrimMarks="yes"
 HeightPages="1"
 WidthPages="2"
><group
 id="1074212922"
 BoundingBox="307.57 69.99 1115.12 437.01"
 Z="897"
><group
 id="1074195187"
 BoundingBox="388.05 84.19 668.88 121.20"
 Z="776"
><t
 id="1074195188"
 p="396.02 106.07"
 BoundingBox="396.02 96.82 441.03 108.57"
 Z="718"
 color="12"
 Warning="Chemical Interpretation is not possible for this label"
 LineHeight="auto"
><s font="3" size="10" color="12" face="3">substrate</s></t><t
 id="1074195189"
 p="619.79 106.07"
 BoundingBox="619.79 96.82 657.01 108.57"
 Z="719"
 color="13"
 Warning="Chemical Interpretation is not possible for this label"
 LineHeight="auto"
><s font="3" size="10" color="13" face="3">product</s></t><t
 id="1074195190"
 p="507.81 99.49"
 BoundingBox="507.81 88.55 546.15 116.55"
 Z="722"
 Warning="Chemical Interpretation is not possible for this label"
 CaptionLineHeight="14"
 LineHeight="14"
 LineStarts="11 20"
><s font="3" size="10" color="0" face="2">&apos;one-pot&apos; 
catalysis</s></t><graphic
 id="1074195191"
 BoundingBox="448.20 102.69 418.53 102.69"
 Z="715"
 color="10"
 GraphicType="Oval"
 OvalType="Filled"
 Center3D="418.53 102.69 0"
 MajorAxisEnd3D="448.20 102.69 0"
 MinorAxisEnd3D="418.53 120.38 0"
/><graphic
 id="1074195192"
 BoundingBox="668.06 102.69 638.39 102.69"
 Z="716"
 color="11"
 GraphicType="Oval"
 OvalType="Filled"
 Center3D="638.39 102.69 0"
 MajorAxisEnd3D="668.06 102.69 0"
 MinorAxisEnd3D="638.39 120.38 0"
/><graphic
 id="1074212982"
 SupersededBy="1074213039"
 BoundingBox="598.66 102.89 458.60 102.89"
 Z="717"
 GraphicType="Line"
 ArrowType="FullHead"
 HeadSize="1000"
/><graphic
 id="1074195194"
 BoundingBox="565.44 102.77 526.98 102.77"
 Z="720"
 GraphicType="Oval"
 OvalType=""
 Center3D="526.98 102.77 0"
 MajorAxisEnd3D="565.44 102.77 0"
 MinorAxisEnd3D="526.98 119.61 0"
/><graphic
 id="1074195195"
 BoundingBox="565.44 102.77 526.98 102.77"
 Z="721"
 color="1"
 GraphicType="Oval"
 OvalType="Filled"
 Center3D="526.98 102.77 0"
 MajorAxisEnd3D="565.44 102.77 0"
 MinorAxisEnd3D="526.98 119.61 0"
/><graphic
 id="1074195196"
 BoundingBox="448.20 102.69 418.53 102.69"
 Z="723"
 color="12"
 GraphicType="Oval"
 OvalType=""
 Center3D="418.53 102.69 0"
 MajorAxisEnd3D="448.20 102.69 0"
 MinorAxisEnd3D="418.53 120.38 0"
/><graphic
 id="1074195197"
 BoundingBox="668.06 102.69 638.39 102.69"
 Z="724"
 color="13"
 GraphicType="Oval"
 OvalType=""
 Center3D="638.39 102.69 0"
 MajorAxisEnd3D="668.06 102.69 0"
 MinorAxisEnd3D="638.39 120.38 0"
/><arrow
 id="1074213039"
 BoundingBox="458.60 100.31 598.66 105.10"
 Z="717"
 FillType="None"
 ArrowheadHead="Full"
 ArrowheadType="Solid"
 HeadSize="1000"
 ArrowheadCenterSize="875"
 ArrowheadWidth="250"
 Head3D="598.66 102.89 0"
 Tail3D="458.60 102.89 0"
 Center3D="788.22 352.10 0"
 MajorAxisEnd3D="927.39 352.10 0"
 MinorAxisEnd3D="788.22 491.27 0"
/></group><group
 id="1074195405"
 BoundingBox="307.57 125.01 729.12 238.94"
 Z="845"
><group
 id="1074195406"
 BoundingBox="580.30 178.24 721.76 231.27"
 Z="575"
><graphic
 id="1074195407"
 BoundingBox="720.38 229.99 581.68 179.51"
 Z="573"
 color="14"
 GraphicType="Rectangle"
 RectangleType="RoundEdge Bold"
 CornerRadius="600"
 Center3D="651.03 204.75 0"
 MajorAxisEnd3D="720.38 204.75 0"
 MinorAxisEnd3D="651.03 229.99 0"
/><graphic
 id="1074195408"
 BoundingBox="720.38 229.99 581.68 179.51"
 Z="574"
 color="1"
 GraphicType="Rectangle"
 RectangleType="RoundEdge Filled"
 CornerRadius="600"
 Center3D="651.03 204.75 0"
 MajorAxisEnd3D="720.38 204.75 0"
 MinorAxisEnd3D="651.03 229.99 0"
/></group><group
 id="1074195409"
 BoundingBox="607.28 198.67 628.43 219.13"
 Z="749"
><graphic
 id="1074212989"
 SupersededBy="1074213046"
 BoundingBox="618.73 198.79 617.90 208.58"
 Z="748"
 GraphicType="Arc"
 ArrowType="FullHead"
 HeadSize="1000"
 AngularSize="-270"
/><arrow
 id="1074213046"
 BoundingBox="607.28 198.67 628.43 219.13"
 Z="748"
 FillType="None"
 ArrowheadHead="Full"
 ArrowheadType="Solid"
 HeadSize="800"
 ArrowheadCenterSize="700"
 ArrowheadWidth="200"
 AngularSize="-319.8"
 Head3D="618.73 198.79 0"
 Tail3D="624.85 201.64 0"
 Center3D="617.90 208.58 0"
 MajorAxisEnd3D="608.08 208.58 0"
 MinorAxisEnd3D="617.90 198.75 0"
/></group><group
 id="1074195412"
 BoundingBox="687.12 198.67 708.27 219.13"
 Z="753"
><graphic
 id="1074212990"
 SupersededBy="1074213047"
 BoundingBox="698.48 198.79 697.65 208.58"
 Z="752"
 GraphicType="Arc"
 ArrowType="FullHead"
 HeadSize="1000"
 AngularSize="-270"
/><arrow
 id="1074213047"
 BoundingBox="687.12 198.67 708.27 219.13"
 Z="752"
 FillType="None"
 ArrowheadHead="Full"
 ArrowheadType="Solid"
 HeadSize="800"
 ArrowheadCenterSize="700"
 ArrowheadWidth="200"
 AngularSize="-319.8"
 Head3D="698.48 198.79 0"
 Tail3D="704.60 201.64 0"
 Center3D="697.65 208.58 0"
 MajorAxisEnd3D="687.83 208.58 0"
 MinorAxisEnd3D="697.65 198.75 0"
/></group><group
 id="1074195415"
 BoundingBox="393.15 129.37 647.55 171.25"
 Z="775"
><group
 id="1074195416"
 BoundingBox="528.06 149.33 549.30 169.92"
 Z="771"
><graphic
 id="1074212991"
 SupersededBy="1074213048"
 BoundingBox="539.50 149.50 538.68 159.29"
 Z="770"
 GraphicType="Arc"
 ArrowType="FullHead"
 HeadSize="1000"
 AngularSize="-270"
/><arrow
 id="1074213048"
 BoundingBox="528.06 149.33 549.30 169.92"
 Z="770"
 FillType="None"
 ArrowheadHead="Full"
 ArrowheadType="Solid"
 HeadSize="800"
 ArrowheadCenterSize="700"
 ArrowheadWidth="200"
 AngularSize="-319.8"
 Head3D="539.50 149.50 0"
 Tail3D="545.63 152.34 0"
 Center3D="538.68 159.29 0"
 MajorAxisEnd3D="528.85 159.29 0"
 MinorAxisEnd3D="538.68 149.46 0"
/></group><fragment
 id="1074195419"
 BoundingBox="407.10 153.64 417.10 164.39"
 Z="762"
><n
 id="1074195420"
 p="412.10 157.91"
 Z="763"
 NodeType="GenericNickname"
 NumHydrogens="0"
 NeedsClean="yes"
 AS="N"
 LabelDisplay="Center"
 GenericNickname="M1"
><t
 p="412.10 161.04"
 BoundingBox="407.10 153.64 417.10 164.39"
 LabelJustification="Center"
 LabelLineHeight="auto"
 Justification="Center"
 LineHeight="auto"
><s font="3" size="8" color="0" face="97">M</s><s font="3" size="8" color="0" face="33">1</s></t></n></fragment><fragment
 id="1074195421"
 BoundingBox="469.10 153.64 479.10 164.39"
 Z="765"
><n
 id="1074195422"
 p="474.10 157.91"
 Z="766"
 NodeType="GenericNickname"
 NumHydrogens="0"
 NeedsClean="yes"
 AS="N"
 LabelDisplay="Center"
 GenericNickname="M2"
><t
 p="474.10 161.04"
 BoundingBox="469.10 153.64 479.10 164.39"
 LabelJustification="Center"
 LabelLineHeight="auto"
 Justification="Center"
 LineHeight="auto"
><s font="3" size="8" color="0" face="97">M</s><s font="3" size="8" color="0" face="33">2</s></t></n></fragment><fragment
 id="1074195423"
 BoundingBox="533.85 155.37 543.85 166.12"
 Z="768"
><n
 id="1074195424"
 p="538.85 159.64"
 Z="769"
 NodeType="GenericNickname"
 NumHydrogens="0"
 NeedsClean="yes"
 AS="N"
 LabelDisplay="Center"
 GenericNickname="M1"
><t
 p="538.85 162.77"
 BoundingBox="533.85 155.37 543.85 166.12"
 LabelJustification="Center"
 LabelLineHeight="auto"
 Justification="Center"
 LineHeight="auto"
><s font="3" size="8" color="0" face="97">M</s><s font="3" size="8" color="0" face="33">1</s></t></n></fragment><t
 id="1074195425"
 p="393.15 139.42"
 BoundingBox="393.15 129.37 489.89 141.67"
 Z="760"
 InterpretChemically="no"
 LineHeight="auto"
><s font="23" size="10" color="0" face="2">¨ </s><s font="3" size="10" color="0" face="2">sequential catalysis</s></t><t
 id="1074195426"
 p="543.16 139.42"
 BoundingBox="543.16 129.37 624.34 141.67"
 Z="761"
 Warning="Chemical Interpretation is not possible for this label"
 LineHeight="auto"
><s font="23" size="10" color="0" face="2">¨ </s><s font="3" size="10" color="0" face="2">domino reaction</s></t><t
 id="1074195427"
 p="427.48 160.65"
 BoundingBox="427.48 153.45 458.62 162.60"
 Z="772"
 Warning="Chemical Interpretation is not possible for this label"
 LineHeight="auto"
><s font="3" size="8" color="0" face="2">then add</s></t><t
 id="1074195428"
 p="554.43 162.18"
 BoundingBox="554.43 154.98 570 164.13"
 Z="773"
 Warning="Chemical Interpretation is not possible for this label"
 LineHeight="auto"
><s font="3" size="8" color="0" face="2">then</s></t><t
 id="1074195429"
 p="611.78 157.60"
 BoundingBox="581.77 150.40 641.79 168.70"
 Z="774"
 Warning="ChemDraw can&apos;t interpret this label."
 CaptionJustification="Center"
 Justification="Center"
 LineHeight="auto"
 LineStarts="18 32"
><s font="3" size="8" color="0" face="98">external stimulus
or spontaneous</s></t><graphic
 id="1074212992"
 SupersededBy="1074213049"
 BoundingBox="412.75 147.97 411.93 157.76"
 Z="764"
 GraphicType="Arc"
 ArrowType="FullHead"
 HeadSize="1000"
 AngularSize="-270"
/><graphic
 id="1074212993"
 SupersededBy="1074213050"
 BoundingBox="474.75 147.97 473.93 157.76"
 Z="767"
 GraphicType="Arc"
 ArrowType="FullHead"
 HeadSize="1000"
 AngularSize="-270"
/><embeddedobject
 id="1074195432"
 BoundingBox="464.59 148.42 484.14 167.86"
 Z="756"
 WindowsMetafile="0100090000033D04000005002203000000002203000026060F003A06574D464301000000000001007A620000000001000000180600000000000018060000010000006C0000000000000000000000A1000000A0000000FDFFFFFFFDFFFFFFAB020000A702000020454D460000010018060000210000000300000000000000000000000000000061130000681B0000D2000000290100000000000000000000000000004B3403001E880400460000002C00000020000000454D462B014001001C000000100000000210C0DB00000000580200005802000046000000880100007C010000454D462B3040020010000000040000000000803F224004000C000000000000002A40000024000000180000000000803F00000000000000000000803F0000000000000000324000011C00000010000000000000000000000000002243000021432A40000024000000180000000000803F00000000000000000000803F0000000000000000254000001000000004000000000000001F4003000C000000000000001E4009000C00000000000000214007000C000000000000002A4000002400000018000000B0022C3A0000000000000000B0022C3A00000000000000000840000390000000840000000210C0DB0D0000000000000000000000019DEF47713D8AAD9A8E5647C3E35747FD6289AD011AF147FD6209AE0F213B48FD6289AE011A71489A8E5647011A7148019DEF47011A71485AF939480F213B48019D6F48011AF147019D6F48C3E35747019D6F48CDCCACAE5AF9394800000000019DEF4700030303030303030303030383000000144000801000000004000000CCCCFF662100000008000000620000000C0000000100000021000000080000001E000000180000000000000000000000A2000000A100000027000000180000000100000000000000FFCCCC0000000000250000000C000000010000004C000000640000000000000000000000A1000000A00000000000000000000000A3000000A200000049005A0000000000000000000000803F00000000000000000000803F0000000000000000000000000000000000000000000000000000000000000000140000000C00000009000000180000000C000000FFFFFF0024000000240000000000803D00000000000000000000803D0000000000000000020000005E00000074000000020000000000000024000000300000005400000020000000000000002800000008000000080000000100010000000000200000000000000000000000000000000000000000000000FFFFFF00AA000000D5000000AA00000077000000AA0000005D000000AA00000077000000250000000C00000002000000130000000C000000010000003B0000000800000055000000500000000000000000000000FFFFFFFFFFFFFFFF0D000000F8FF0005F8FF39023D02F8FF0805F8FFD407F8FF180A3902180A0005180AC807D407080A0805080A3D02080AF8FFC807F8FF00053C000000080000003E000000180000000000000000000000A1000000A0000000130000000C00000001000000250000000C00000001000000240000002400000000008041000000000000000000008041000000000000000002000000180000000C00000000000000140000000C0000000D0000004C000000640000000000000000000000A1000000A00000000000000000000000A3000000A200000049005A0000000000000000000000803F00000000000000000000803F0000000000000000000000000000000000000000000000000000000000000000250000000C00000000000080220000000C000000FFFFFFFF460000008C00000080000000454D462B2A40000024000000180000000000803F00000000000000000000803F00000000000000002A40000024000000180000000000803F00000000000000000000803F00000000000000002640000010000000040000000000000008400104180000000C0000000210C0DB0000000003000010344001000C000000000000004C000000640000000000000000000000A1000000A00000000000000000000000A2000000A10000002900AA0000000000000000000000803F00000000000000000000803F0000000000000000000000000000000000000000000000000000000000000000220000000C000000FFFFFFFF460000001C00000010000000454D462B024000000C000000000000000E000000140000000000000010000000140000000400000003010800050000000B0200000000050000000C0257005700030000001E00030000001E00040000002C010000070000001604570057000000000007000000FC020000FFCCCC000000040000002D0100000C000000400949005A0000000000000058005800000000000400000004010900050000000902FFFFFF002D0000004201050000002800000008000000080000000100010000000000200000000000000000000000000000000000000000000000FFFFFF00AA000000D5000000AA00000077000000AA0000005D000000AA00000077000000040000002D010100040000000601010008000000FA02050000000000FFFFFF00040000002D0102004700000038050100210000002B000100220003001A00070013000D000C00130007001A000300230001002B000000340001003C000300440007004A000C004F00130053001A005600220057002B005600340053003C004F0044004A004A0044004F003C005300340056002B005700230056001A00530013004F000D004A000700440003003C000100340000002B0008000000FA0200000000000000000000040000002D0103000400000006010100040000002D010000050000000902000000000400000004010D000C000000400949005A00000000000000580058000000000007000000FC020000FFFFFF000000040000002D010400040000002701FFFF0C00000040092900AA000000000000005700570000000000040000002701FFFF030000000000"
 EnhancedMetafile="010000006C0000000000000000000000A1000000A0000000FDFFFFFFFDFFFFFFAB020000A702000020454D460000010018060000210000000300000000000000000000000000000061130000681B0000D2000000290100000000000000000000000000004B3403001E880400460000002C00000020000000454D462B014001001C000000100000000210C0DB00000000580200005802000046000000880100007C010000454D462B3040020010000000040000000000803F224004000C000000000000002A40000024000000180000000000803F00000000000000000000803F0000000000000000324000011C00000010000000000000000000000000002243000021432A40000024000000180000000000803F00000000000000000000803F0000000000000000254000001000000004000000000000001F4003000C000000000000001E4009000C00000000000000214007000C000000000000002A4000002400000018000000B0022C3A0000000000000000B0022C3A00000000000000000840000390000000840000000210C0DB0D0000000000000000000000019DEF47713D8AAD9A8E5647C3E35747FD6289AD011AF147FD6209AE0F213B48FD6289AE011A71489A8E5647011A7148019DEF47011A71485AF939480F213B48019D6F48011AF147019D6F48C3E35747019D6F48CDCCACAE5AF9394800000000019DEF4700030303030303030303030383000000144000801000000004000000CCCCFF662100000008000000620000000C0000000100000021000000080000001E000000180000000000000000000000A2000000A100000027000000180000000100000000000000FFCCCC0000000000250000000C000000010000004C000000640000000000000000000000A1000000A00000000000000000000000A3000000A200000049005A0000000000000000000000803F00000000000000000000803F0000000000000000000000000000000000000000000000000000000000000000140000000C00000009000000180000000C000000FFFFFF0024000000240000000000803D00000000000000000000803D0000000000000000020000005E00000074000000020000000000000024000000300000005400000020000000000000002800000008000000080000000100010000000000200000000000000000000000000000000000000000000000FFFFFF00AA000000D5000000AA00000077000000AA0000005D000000AA00000077000000250000000C00000002000000130000000C000000010000003B0000000800000055000000500000000000000000000000FFFFFFFFFFFFFFFF0D000000F8FF0005F8FF39023D02F8FF0805F8FFD407F8FF180A3902180A0005180AC807D407080A0805080A3D02080AF8FFC807F8FF00053C000000080000003E000000180000000000000000000000A1000000A0000000130000000C00000001000000250000000C00000001000000240000002400000000008041000000000000000000008041000000000000000002000000180000000C00000000000000140000000C0000000D0000004C000000640000000000000000000000A1000000A00000000000000000000000A3000000A200000049005A0000000000000000000000803F00000000000000000000803F0000000000000000000000000000000000000000000000000000000000000000250000000C00000000000080220000000C000000FFFFFFFF460000008C00000080000000454D462B2A40000024000000180000000000803F00000000000000000000803F00000000000000002A40000024000000180000000000803F00000000000000000000803F00000000000000002640000010000000040000000000000008400104180000000C0000000210C0DB0000000003000010344001000C000000000000004C000000640000000000000000000000A1000000A00000000000000000000000A2000000A10000002900AA0000000000000000000000803F00000000000000000000803F0000000000000000000000000000000000000000000000000000000000000000220000000C000000FFFFFFFF460000001C00000010000000454D462B024000000C000000000000000E00000014000000000000001000000014000000"
/><embeddedobject
 id="1074195433"
 BoundingBox="576.83 147.85 647.55 171.25"
 Z="757"
 WindowsMetafile="010009000003760300000500B80200000000B802000026060F006605574D46430100000000000100D76B0000000001000000440500000000000044050000010000006C0000000000000000000000AF0400001A010000FDFFFFFFFDFFFFFFD5130000AB04000020454D460000010044050000190000000300000000000000000000000000000061130000681B0000D2000000290100000000000000000000000000004B3403001E880400460000002C00000020000000454D462B014001001C000000100000000210C0DB000000005802000058020000460000000C01000000010000454D462B3040020010000000040000000000803F224004000C000000000000002A40000024000000180000000000803F00000000000000000000803F0000000000000000324000011C0000001000000000000000000000000000964400808D432A40000024000000180000000000803F00000000000000000000803F0000000000000000254000001000000004000000000000001F4003000C000000000000001E4009000C00000000000000214007000C000000000000002A4000002400000018000000B0022C3A0000000000000000B0022C3A00000000000000000A4000802400000018000000CCCCFF66010000000000000000000000003EDF498097D2482100000008000000620000000C0000000100000027000000180000000100000000000000FFCCCC0000000000250000000C000000010000004C000000640000000000000000000000AF0400001A0100000000000000000000B00400001B01000049005A0000000000000000000000803F00000000000000000000803F0000000000000000000000000000000000000000000000000000000000000000180000000C000000FFFFFF0024000000240000000000803D00000000000000000000803D0000000000000000020000005E00000074000000020000000000000024000000300000005400000020000000000000002800000008000000080000000100010000000000200000000000000000000000000000000000000000000000FFFFFF00AA00000057000000AA000000DD000000AA00000075000000AA000000DD000000250000000C00000002000000250000000C000000080000804C000000640000000000000000000000AF0400001A010000F8FFFFFFF8FFFFFF004B0000B0110000C900A00000000000000000000000803F00000000000000000000803F0000000000000000000000000000000000000000000000000000000000000000250000000C00000007000080250000000C00000001000000240000002400000000008041000000000000000000008041000000000000000002000000180000000C000000000000004C000000640000000000000000000000AF0400001A0100000000000000000000B00400001B01000049005A0000000000000000000000803F00000000000000000000803F0000000000000000000000000000000000000000000000000000000000000000250000000C00000000000080460000008C00000080000000454D462B2A40000024000000180000000000803F00000000000000000000803F00000000000000002A40000024000000180000000000803F00000000000000000000803F00000000000000002640000010000000040000000000000008400004180000000C0000000210C0DB0000000003000010344000000C000000000000004C000000640000000000000000000000AF0400001A0100000000000000000000B00400001B0100002900AA0000000000000000000000803F00000000000000000000803F0000000000000000000000000000000000000000000000000000000000000000220000000C000000FFFFFFFF460000001C00000010000000454D462B024000000C000000000000000E000000140000000000000010000000140000000400000003010800050000000B0200000000050000000C0299008602030000001E0007000000FC020000FFCCCC000000040000002D0100000C000000400949005A000000000000009900860200000000050000000902FFFFFF002D0000004201050000002800000008000000080000000100010000000000200000000000000000000000000000000000000000000000FFFFFF00AA00000057000000AA000000DD000000AA00000075000000AA000000DD000000040000002D01010008000000FA02050000000000FFFFFF00040000002D0102000C0000004009C900A000000000000000990086020000000008000000FA0200000000000000000000040000002D010300040000002D010000050000000902000000000C000000400949005A00000000000000990086020000000007000000FC020000FFFFFF000000040000002D0104000C00000040092900AA000000000000009900860200000000040000002701FFFF030000000000"
 EnhancedMetafile="010000006C0000000000000000000000AF0400001A010000FDFFFFFFFDFFFFFFD5130000AB04000020454D460000010044050000190000000300000000000000000000000000000061130000681B0000D2000000290100000000000000000000000000004B3403001E880400460000002C00000020000000454D462B014001001C000000100000000210C0DB000000005802000058020000460000000C01000000010000454D462B3040020010000000040000000000803F224004000C000000000000002A40000024000000180000000000803F00000000000000000000803F0000000000000000324000011C0000001000000000000000000000000000964400808D432A40000024000000180000000000803F00000000000000000000803F0000000000000000254000001000000004000000000000001F4003000C000000000000001E4009000C00000000000000214007000C000000000000002A4000002400000018000000B0022C3A0000000000000000B0022C3A00000000000000000A4000802400000018000000CCCCFF66010000000000000000000000003EDF498097D2482100000008000000620000000C0000000100000027000000180000000100000000000000FFCCCC0000000000250000000C000000010000004C000000640000000000000000000000AF0400001A0100000000000000000000B00400001B01000049005A0000000000000000000000803F00000000000000000000803F0000000000000000000000000000000000000000000000000000000000000000180000000C000000FFFFFF0024000000240000000000803D00000000000000000000803D0000000000000000020000005E00000074000000020000000000000024000000300000005400000020000000000000002800000008000000080000000100010000000000200000000000000000000000000000000000000000000000FFFFFF00AA00000057000000AA000000DD000000AA00000075000000AA000000DD000000250000000C00000002000000250000000C000000080000804C000000640000000000000000000000AF0400001A010000F8FFFFFFF8FFFFFF004B0000B0110000C900A00000000000000000000000803F00000000000000000000803F0000000000000000000000000000000000000000000000000000000000000000250000000C00000007000080250000000C00000001000000240000002400000000008041000000000000000000008041000000000000000002000000180000000C000000000000004C000000640000000000000000000000AF0400001A0100000000000000000000B00400001B01000049005A0000000000000000000000803F00000000000000000000803F0000000000000000000000000000000000000000000000000000000000000000250000000C00000000000080460000008C00000080000000454D462B2A40000024000000180000000000803F00000000000000000000803F00000000000000002A40000024000000180000000000803F00000000000000000000803F00000000000000002640000010000000040000000000000008400004180000000C0000000210C0DB0000000003000010344000000C000000000000004C000000640000000000000000000000AF0400001A0100000000000000000000B00400001B0100002900AA0000000000000000000000803F00000000000000000000803F0000000000000000000000000000000000000000000000000000000000000000220000000C000000FFFFFFFF460000001C00000010000000454D462B024000000C000000000000000E00000014000000000000001000000014000000"
/><embeddedobject
 id="1074195434"
 BoundingBox="402.25 148.37 421.81 167.93"
 Z="758"
 WindowsMetafile="0100090000031C03000004006002000000006002000026060F00B604574D4643010000000000010055340000000001000000940400000000000094040000010000006C0000000000000000000000A1000000A1000000FDFFFFFFFDFFFFFFAB020000AB02000020454D460000010094040000180000000200000000000000000000000000000061130000681B0000D2000000290100000000000000000000000000004B3403001E880400460000002C00000020000000454D462B014001001C000000100000000210C0DB00000000580200005802000046000000880100007C010000454D462B3040020010000000040000000000803F224004000C000000000000002A40000024000000180000000000803F00000000000000000000803F0000000000000000324000011C00000010000000000000000000000000002243000022432A40000024000000180000000000803F00000000000000000000803F0000000000000000254000001000000004000000000000001F4003000C000000000000001E4009000C00000000000000214007000C000000000000002A4000002400000018000000B0022C3A0000000000000000B0022C3A00000000000000000840000390000000840000000210C0DB0D0000000000000000000000011AF147713D8AADC3E35747C3E35747713D8AAD011AF147713D0AAE0F213B48713D8AAE011A7148C3E35747011A7148011AF147011A71480F213B480F213B48011A7148011AF147011A7148C3E35747011A7148CDCCACAE0F213B4800000000011AF14700030303030303030303030383FFFFFF144000801000000004000000F7EBDEFF2100000008000000620000000C0000000100000021000000080000001E000000180000000000000000000000A2000000A200000024000000240000000000803D00000000000000000000803D00000000000000000200000027000000180000000100000000000000DEEBF70000000000250000000C00000001000000130000000C000000010000003B0000000800000055000000500000000000000000000000FFFFFFFFFFFFFFFF0D000000F8FF0805F8FF3D023D02F8FF0805F8FFD407F8FF180A3D02180A0805180AD407D407180A0805180A3D02180AF8FFD407F8FF08053C000000080000003E000000180000000000000000000000A1000000A1000000130000000C00000001000000250000000C00000000000080240000002400000000008041000000000000000000008041000000000000000002000000220000000C000000FFFFFFFF460000008C00000080000000454D462B2A40000024000000180000000000803F00000000000000000000803F00000000000000002A40000024000000180000000000803F00000000000000000000803F00000000000000002640000010000000040000000000000008400104180000000C0000000210C0DB0000000003000010344001000C000000000000004C000000640000000000000000000000A1000000A10000000000000000000000A2000000A20000002900AA0000000000000000000000803F00000000000000000000803F0000000000000000000000000000000000000000000000000000000000000000220000000C000000FFFFFFFF460000001C00000010000000454D462B024000000C000000000000000E000000140000000000000010000000140000000400000003010800050000000B0200000000050000000C0258005700030000001E00030000001E00040000002C010000070000001604580057000000000007000000FC020000DEEBF7000000040000002D010000040000000601010008000000FA02050000000000FFFFFF00040000002D0101004700000038050100210000002C000100230003001A00070013000D000D00130007001A000300230001002B000000340001003C000300440007004A000D004F00130053001A005600230057002C005600340053003D004F0044004A004A00440050003C005400340056002B005700230056001A005400130050000D004A000700440003003D000100340000002C0008000000FA0200000000000000000000040000002D010200040000000601010007000000FC020000FFFFFF000000040000002D010300040000002701FFFF0C00000040092900AA000000000000005800570000000000040000002701FFFF030000000000"
 EnhancedMetafile="010000006C0000000000000000000000A1000000A1000000FDFFFFFFFDFFFFFFAB020000AB02000020454D460000010094040000180000000200000000000000000000000000000061130000681B0000D2000000290100000000000000000000000000004B3403001E880400460000002C00000020000000454D462B014001001C000000100000000210C0DB00000000580200005802000046000000880100007C010000454D462B3040020010000000040000000000803F224004000C000000000000002A40000024000000180000000000803F00000000000000000000803F0000000000000000324000011C00000010000000000000000000000000002243000022432A40000024000000180000000000803F00000000000000000000803F0000000000000000254000001000000004000000000000001F4003000C000000000000001E4009000C00000000000000214007000C000000000000002A4000002400000018000000B0022C3A0000000000000000B0022C3A00000000000000000840000390000000840000000210C0DB0D0000000000000000000000011AF147713D8AADC3E35747C3E35747713D8AAD011AF147713D0AAE0F213B48713D8AAE011A7148C3E35747011A7148011AF147011A71480F213B480F213B48011A7148011AF147011A7148C3E35747011A7148CDCCACAE0F213B4800000000011AF14700030303030303030303030383FFFFFF144000801000000004000000F7EBDEFF2100000008000000620000000C0000000100000021000000080000001E000000180000000000000000000000A2000000A200000024000000240000000000803D00000000000000000000803D00000000000000000200000027000000180000000100000000000000DEEBF70000000000250000000C00000001000000130000000C000000010000003B0000000800000055000000500000000000000000000000FFFFFFFFFFFFFFFF0D000000F8FF0805F8FF3D023D02F8FF0805F8FFD407F8FF180A3D02180A0805180AD407D407180A0805180A3D02180AF8FFD407F8FF08053C000000080000003E000000180000000000000000000000A1000000A1000000130000000C00000001000000250000000C00000000000080240000002400000000008041000000000000000000008041000000000000000002000000220000000C000000FFFFFFFF460000008C00000080000000454D462B2A40000024000000180000000000803F00000000000000000000803F00000000000000002A40000024000000180000000000803F00000000000000000000803F00000000000000002640000010000000040000000000000008400104180000000C0000000210C0DB0000000003000010344001000C000000000000004C000000640000000000000000000000A1000000A10000000000000000000000A2000000A20000002900AA0000000000000000000000803F00000000000000000000803F0000000000000000000000000000000000000000000000000000000000000000220000000C000000FFFFFFFF460000001C00000010000000454D462B024000000C000000000000000E00000014000000000000001000000014000000"
/><embeddedobject
 id="1074195435"
 BoundingBox="529.27 149.90 548.83 169.46"
 Z="759"
 WindowsMetafile="0100090000031C03000004006002000000006002000026060F00B604574D4643010000000000010055340000000001000000940400000000000094040000010000006C0000000000000000000000A1000000A1000000FDFFFFFFFDFFFFFFAB020000AB02000020454D460000010094040000180000000200000000000000000000000000000061130000681B0000D2000000290100000000000000000000000000004B3403001E880400460000002C00000020000000454D462B014001001C000000100000000210C0DB00000000580200005802000046000000880100007C010000454D462B3040020010000000040000000000803F224004000C000000000000002A40000024000000180000000000803F00000000000000000000803F0000000000000000324000011C00000010000000000000000000000000002243000022432A40000024000000180000000000803F00000000000000000000803F0000000000000000254000001000000004000000000000001F4003000C000000000000001E4009000C00000000000000214007000C000000000000002A4000002400000018000000B0022C3A0000000000000000B0022C3A00000000000000000840000390000000840000000210C0DB0D0000000000000000000000011AF147713D8AADC3E35747C3E35747713D8AAD011AF147713D0AAE0F213B48713D8AAE011A7148C3E35747011A7148011AF147011A71480F213B480F213B48011A7148011AF147011A7148C3E35747011A7148CDCCACAE0F213B4800000000011AF14700030303030303030303030383FFFFFF144000801000000004000000F7EBDEFF2100000008000000620000000C0000000100000021000000080000001E000000180000000000000000000000A2000000A200000024000000240000000000803D00000000000000000000803D00000000000000000200000027000000180000000100000000000000DEEBF70000000000250000000C00000001000000130000000C000000010000003B0000000800000055000000500000000000000000000000FFFFFFFFFFFFFFFF0D000000F8FF0805F8FF3D023D02F8FF0805F8FFD407F8FF180A3D02180A0805180AD407D407180A0805180A3D02180AF8FFD407F8FF08053C000000080000003E000000180000000000000000000000A1000000A1000000130000000C00000001000000250000000C00000000000080240000002400000000008041000000000000000000008041000000000000000002000000220000000C000000FFFFFFFF460000008C00000080000000454D462B2A40000024000000180000000000803F00000000000000000000803F00000000000000002A40000024000000180000000000803F00000000000000000000803F00000000000000002640000010000000040000000000000008400104180000000C0000000210C0DB0000000003000010344001000C000000000000004C000000640000000000000000000000A1000000A10000000000000000000000A2000000A20000002900AA0000000000000000000000803F00000000000000000000803F0000000000000000000000000000000000000000000000000000000000000000220000000C000000FFFFFFFF460000001C00000010000000454D462B024000000C000000000000000E000000140000000000000010000000140000000400000003010800050000000B0200000000050000000C0258005700030000001E00030000001E00040000002C010000070000001604580057000000000007000000FC020000DEEBF7000000040000002D010000040000000601010008000000FA02050000000000FFFFFF00040000002D0101004700000038050100210000002C000100230003001A00070013000D000D00130007001A000300230001002B000000340001003C000300440007004A000D004F00130053001A005600230057002C005600340053003D004F0044004A004A00440050003C005400340056002B005700230056001A005400130050000D004A000700440003003D000100340000002C0008000000FA0200000000000000000000040000002D010200040000000601010007000000FC020000FFFFFF000000040000002D010300040000002701FFFF0C00000040092900AA000000000000005800570000000000040000002701FFFF030000000000"
 EnhancedMetafile="010000006C0000000000000000000000A1000000A1000000FDFFFFFFFDFFFFFFAB020000AB02000020454D460000010094040000180000000200000000000000000000000000000061130000681B0000D2000000290100000000000000000000000000004B3403001E880400460000002C00000020000000454D462B014001001C000000100000000210C0DB00000000580200005802000046000000880100007C010000454D462B3040020010000000040000000000803F224004000C000000000000002A40000024000000180000000000803F00000000000000000000803F0000000000000000324000011C00000010000000000000000000000000002243000022432A40000024000000180000000000803F00000000000000000000803F0000000000000000254000001000000004000000000000001F4003000C000000000000001E4009000C00000000000000214007000C000000000000002A4000002400000018000000B0022C3A0000000000000000B0022C3A00000000000000000840000390000000840000000210C0DB0D0000000000000000000000011AF147713D8AADC3E35747C3E35747713D8AAD011AF147713D0AAE0F213B48713D8AAE011A7148C3E35747011A7148011AF147011A71480F213B480F213B48011A7148011AF147011A7148C3E35747011A7148CDCCACAE0F213B4800000000011AF14700030303030303030303030383FFFFFF144000801000000004000000F7EBDEFF2100000008000000620000000C0000000100000021000000080000001E000000180000000000000000000000A2000000A200000024000000240000000000803D00000000000000000000803D00000000000000000200000027000000180000000100000000000000DEEBF70000000000250000000C00000001000000130000000C000000010000003B0000000800000055000000500000000000000000000000FFFFFFFFFFFFFFFF0D000000F8FF0805F8FF3D023D02F8FF0805F8FFD407F8FF180A3D02180A0805180AD407D407180A0805180A3D02180AF8FFD407F8FF08053C000000080000003E000000180000000000000000000000A1000000A1000000130000000C00000001000000250000000C00000000000080240000002400000000008041000000000000000000008041000000000000000002000000220000000C000000FFFFFFFF460000008C00000080000000454D462B2A40000024000000180000000000803F00000000000000000000803F00000000000000002A40000024000000180000000000803F00000000000000000000803F00000000000000002640000010000000040000000000000008400104180000000C0000000210C0DB0000000003000010344001000C000000000000004C000000640000000000000000000000A1000000A10000000000000000000000A2000000A20000002900AA0000000000000000000000803F00000000000000000000803F0000000000000000000000000000000000000000000000000000000000000000220000000C000000FFFFFFFF460000001C00000010000000454D462B024000000C000000000000000E00000014000000000000001000000014000000"
/><arrow
 id="1074213049"
 BoundingBox="401.31 147.80 422.55 168.39"
 Z="764"
 FillType="None"
 ArrowheadHead="Full"
 ArrowheadType="Solid"
 HeadSize="800"
 ArrowheadCenterSize="700"
 ArrowheadWidth="200"
 AngularSize="-319.8"
 Head3D="412.75 147.97 0"
 Tail3D="418.88 150.81 0"
 Center3D="411.93 157.76 0"
 MajorAxisEnd3D="402.10 157.76 0"
 MinorAxisEnd3D="411.93 147.93 0"
/><arrow
 id="1074213050"
 BoundingBox="463.31 147.80 484.50 168.39"
 Z="767"
 FillType="None"
 ArrowheadHead="Full"
 ArrowheadType="Solid"
 HeadSize="800"
 ArrowheadCenterSize="700"
 ArrowheadWidth="200"
 AngularSize="-319.8"
 Head3D="474.75 147.97 0"
 Tail3D="480.88 150.81 0"
 Center3D="473.93 157.76 0"
 MajorAxisEnd3D="464.10 157.76 0"
 MinorAxisEnd3D="473.93 147.93 0"
/></group><fragment
 id="1074195438"
 BoundingBox="359.48 204.26 369.48 215.01"
 Z="732"
><n
 id="1074195439"
 p="364.48 208.53"
 Z="733"
 NodeType="GenericNickname"
 NumHydrogens="0"
 NeedsClean="yes"
 AS="N"
 LabelDisplay="Center"
 GenericNickname="M1"
><t
 p="364.48 211.66"
 BoundingBox="359.48 204.26 369.48 215.01"
 LabelJustification="Center"
 LabelLineHeight="auto"
 Justification="Center"
 LineHeight="auto"
><s font="3" size="8" color="0" face="97">M</s><s font="3" size="8" color="0" face="33">1</s></t></n></fragment><fragment
 id="1074195440"
 BoundingBox="379.48 204.26 389.48 215.01"
 Z="735"
><n
 id="1074195441"
 p="384.48 208.53"
 Z="736"
 NodeType="GenericNickname"
 NumHydrogens="0"
 NeedsClean="yes"
 AS="N"
 LabelDisplay="Center"
 GenericNickname="M1"
><t
 p="384.48 211.66"
 BoundingBox="379.48 204.26 389.48 215.01"
 LabelJustification="Center"
 LabelLineHeight="auto"
 Justification="Center"
 LineHeight="auto"
><s font="3" size="8" color="0" face="97">M</s><s font="3" size="8" color="0" face="33">1</s></t></n></fragment><fragment
 id="1074195442"
 BoundingBox="490.19 204.26 500.19 215.01"
 Z="739"
><n
 id="1074195443"
 p="495.19 208.53"
 Z="740"
 NodeType="GenericNickname"
 NumHydrogens="0"
 NeedsClean="yes"
 AS="N"
 LabelDisplay="Center"
 GenericNickname="M1"
><t
 p="495.19 211.66"
 BoundingBox="490.19 204.26 500.19 215.01"
 LabelJustification="Center"
 LabelLineHeight="auto"
 Justification="Center"
 LineHeight="auto"
><s font="3" size="8" color="0" face="97">M</s><s font="3" size="8" color="0" face="33">1</s></t></n></fragment><fragment
 id="1074195444"
 BoundingBox="510.19 204.28 520.19 214.93"
 Z="742"
><n
 id="1074195445"
 p="515.19 208.53"
 Z="743"
 NodeType="GenericNickname"
 NumHydrogens="0"
 NeedsClean="yes"
 AS="N"
 LabelDisplay="Center"
 GenericNickname="M2"
><t
 p="515.19 211.68"
 BoundingBox="510.19 204.28 520.19 214.93"
 LabelJustification="Center"
 LabelLineHeight="auto"
 Justification="Center"
 LineHeight="auto"
><s font="3" size="8" color="0" face="97">M</s><s font="3" size="8" color="0" face="35">2</s></t></n></fragment><fragment
 id="1074195446"
 BoundingBox="613.08 204.46 623.08 215.21"
 Z="746"
><n
 id="1074195447"
 p="618.08 208.73"
 Z="747"
 NodeType="GenericNickname"
 NumHydrogens="0"
 NeedsClean="yes"
 AS="N"
 LabelDisplay="Center"
 GenericNickname="M1"
><t
 p="618.08 211.86"
 BoundingBox="613.08 204.46 623.08 215.21"
 LabelJustification="Center"
 LabelLineHeight="auto"
 Justification="Center"
 LineHeight="auto"
><s font="3" size="8" color="0" face="97">M</s><s font="3" size="8" color="0" face="33">1</s></t></n></fragment><fragment
 id="1074195448"
 BoundingBox="691.27 204.46 704.39 215.21"
 Z="750"
><n
 id="1074195449"
 p="697.83 208.73"
 Z="751"
 Warning="ChemDraw can&apos;t interpret this label."
 NodeType="Unspecified"
 NeedsClean="yes"
 AS="N"
 LabelDisplay="Center"
><t
 p="697.83 211.86"
 BoundingBox="691.27 204.46 704.39 215.21"
 LabelJustification="Center"
 LabelLineHeight="auto"
 Justification="Center"
 LineHeight="auto"
><s font="3" size="8" color="0" face="97">M</s><s font="3" size="8" color="0" face="33">1</s><s font="3" size="8" color="0" face="97">*</s></t></n></fragment><t
 id="1074195450"
 p="322.77 191.44"
 BoundingBox="322.77 181.39 430.07 193.69"
 Z="731"
 Warning="Chemical Interpretation is not possible for this label"
 LineHeight="auto"
><s font="23" size="10" color="0" face="2">¨ </s><s font="3" size="10" color="0" face="2">auto-tandem catalysis</s></t><t
 id="1074195451"
 p="442.08 191.44"
 BoundingBox="442.08 181.39 576.63 193.69"
 Z="738"
 Warning="Chemical Interpretation is not possible for this label"
 LineHeight="auto"
><s font="23" size="10" color="0" face="2">¨ </s><s font="3" size="10" color="0" face="2">orthogonal tandem catalysis</s></t><t
 id="1074195452"
 p="591.25 191.44"
 BoundingBox="591.25 181.39 715.22 193.69"
 Z="745"
 Warning="Chemical Interpretation is not possible for this label"
 LineHeight="auto"
><s font="23" size="10" color="0" face="2">¨ </s><s font="3" size="10" color="14" face="2">assisted tandem catalysis</s></t><t
 id="1074195453"
 p="657.78 206.90"
 BoundingBox="635.32 199.70 680.24 218"
 Z="754"
 Warning="Chemical Interpretation is not possible for this label"
 CaptionJustification="Center"
 Justification="Center"
 LineHeight="auto"
 LineStarts="15 27"
><s font="3" size="8" color="0" face="2">then catalyst 
modification</s></t><graphic
 id="1074195454"
 BoundingBox="728.31 238.12 308.39 125.82"
 Z="572"
 color="15"
 HashSpacing="2.50"
 BoldWidth="2"
 GraphicType="Rectangle"
 RectangleType="Filled"
 Center3D="518.35 181.97 0"
 MajorAxisEnd3D="728.31 181.97 0"
 MinorAxisEnd3D="518.35 238.12 0"
/><graphic
 id="1074212994"
 SupersededBy="1074213051"
 BoundingBox="364.72 198.79 363.90 208.58"
 Z="734"
 GraphicType="Arc"
 ArrowType="FullHead"
 HeadSize="1000"
 AngularSize="-270"
/><graphic
 id="1074212995"
 SupersededBy="1074213052"
 BoundingBox="384.72 198.79 383.90 208.58"
 Z="737"
 GraphicType="Arc"
 ArrowType="FullHead"
 HeadSize="1000"
 AngularSize="-270"
/><graphic
 id="1074212996"
 SupersededBy="1074213053"
 BoundingBox="495.84 198.79 495.02 208.58"
 Z="741"
 GraphicType="Arc"
 ArrowType="FullHead"
 HeadSize="1000"
 AngularSize="-270"
/><graphic
 id="1074212997"
 SupersededBy="1074213054"
 BoundingBox="515.84 198.79 515.02 208.58"
 Z="744"
 GraphicType="Arc"
 ArrowType="FullHead"
 HeadSize="1000"
 AngularSize="-270"
/><graphic
 id="1074212998"
 SupersededBy="1074213055"
 BoundingBox="714.30 125.57 322.41 125.57"
 Z="755"
 color="16"
 LineType="Dashed"
 GraphicType="Line"
 HeadSize="1000"
/><embeddedobject
 id="1074195460"
 BoundingBox="688.26 199.45 707.82 218.89"
 Z="725"
 WindowsMetafile="0100090000033D04000005002203000000002203000026060F003A06574D464301000000000001007A620000000001000000180600000000000018060000010000006C0000000000000000000000A1000000A0000000FDFFFFFFFDFFFFFFAB020000A702000020454D460000010018060000210000000300000000000000000000000000000061130000681B0000D2000000290100000000000000000000000000004B3403001E880400460000002C00000020000000454D462B014001001C000000100000000210C0DB00000000580200005802000046000000880100007C010000454D462B3040020010000000040000000000803F224004000C000000000000002A40000024000000180000000000803F00000000000000000000803F0000000000000000324000011C00000010000000000000000000000000002243000021432A40000024000000180000000000803F00000000000000000000803F0000000000000000254000001000000004000000000000001F4003000C000000000000001E4009000C00000000000000214007000C000000000000002A4000002400000018000000B0022C3A0000000000000000B0022C3A00000000000000000840000390000000840000000210C0DB0D0000000000000000000000019DEF47713D8AAD9A8E5647C3E35747FD6289AD011AF147FD6209AE0F213B48FD6289AE011A71489A8E5647011A7148019DEF47011A71485AF939480F213B48019D6F48011AF147019D6F48C3E35747019D6F48CDCCACAE5AF9394800000000019DEF4700030303030303030303030383000000144000801000000004000000CCCCFF662100000008000000620000000C0000000100000021000000080000001E000000180000000000000000000000A2000000A100000027000000180000000100000000000000FFCCCC0000000000250000000C000000010000004C000000640000000000000000000000A1000000A00000000000000000000000A3000000A200000049005A0000000000000000000000803F00000000000000000000803F0000000000000000000000000000000000000000000000000000000000000000140000000C00000009000000180000000C000000FFFFFF0024000000240000000000803D00000000000000000000803D0000000000000000020000005E00000074000000020000000000000024000000300000005400000020000000000000002800000008000000080000000100010000000000200000000000000000000000000000000000000000000000FFFFFF00AA000000D5000000AA00000077000000AA0000005D000000AA00000077000000250000000C00000002000000130000000C000000010000003B0000000800000055000000500000000000000000000000FFFFFFFFFFFFFFFF0D000000F8FF0005F8FF39023D02F8FF0805F8FFD407F8FF180A3902180A0005180AC807D407080A0805080A3D02080AF8FFC807F8FF00053C000000080000003E000000180000000000000000000000A1000000A0000000130000000C00000001000000250000000C00000001000000240000002400000000008041000000000000000000008041000000000000000002000000180000000C00000000000000140000000C0000000D0000004C000000640000000000000000000000A1000000A00000000000000000000000A3000000A200000049005A0000000000000000000000803F00000000000000000000803F0000000000000000000000000000000000000000000000000000000000000000250000000C00000000000080220000000C000000FFFFFFFF460000008C00000080000000454D462B2A40000024000000180000000000803F00000000000000000000803F00000000000000002A40000024000000180000000000803F00000000000000000000803F00000000000000002640000010000000040000000000000008400104180000000C0000000210C0DB0000000003000010344001000C000000000000004C000000640000000000000000000000A1000000A00000000000000000000000A2000000A10000002900AA0000000000000000000000803F00000000000000000000803F0000000000000000000000000000000000000000000000000000000000000000220000000C000000FFFFFFFF460000001C00000010000000454D462B024000000C000000000000000E000000140000000000000010000000140000000400000003010800050000000B0200000000050000000C0257005700030000001E00030000001E00040000002C010000070000001604570057000000000007000000FC020000FFCCCC000000040000002D0100000C000000400949005A0000000000000058005800000000000400000004010900050000000902FFFFFF002D0000004201050000002800000008000000080000000100010000000000200000000000000000000000000000000000000000000000FFFFFF00AA000000D5000000AA00000077000000AA0000005D000000AA00000077000000040000002D010100040000000601010008000000FA02050000000000FFFFFF00040000002D0102004700000038050100210000002B000100220003001A00070013000D000C00130007001A000300230001002B000000340001003C000300440007004A000C004F00130053001A005600220057002B005600340053003C004F0044004A004A0044004F003C005300340056002B005700230056001A00530013004F000D004A000700440003003C000100340000002B0008000000FA0200000000000000000000040000002D0103000400000006010100040000002D010000050000000902000000000400000004010D000C000000400949005A00000000000000580058000000000007000000FC020000FFFFFF000000040000002D010400040000002701FFFF0C00000040092900AA000000000000005700570000000000040000002701FFFF030000000000"
 EnhancedMetafile="010000006C0000000000000000000000A1000000A0000000FDFFFFFFFDFFFFFFAB020000A702000020454D460000010018060000210000000300000000000000000000000000000061130000681B0000D2000000290100000000000000000000000000004B3403001E880400460000002C00000020000000454D462B014001001C000000100000000210C0DB00000000580200005802000046000000880100007C010000454D462B3040020010000000040000000000803F224004000C000000000000002A40000024000000180000000000803F00000000000000000000803F0000000000000000324000011C00000010000000000000000000000000002243000021432A40000024000000180000000000803F00000000000000000000803F0000000000000000254000001000000004000000000000001F4003000C000000000000001E4009000C00000000000000214007000C000000000000002A4000002400000018000000B0022C3A0000000000000000B0022C3A00000000000000000840000390000000840000000210C0DB0D0000000000000000000000019DEF47713D8AAD9A8E5647C3E35747FD6289AD011AF147FD6209AE0F213B48FD6289AE011A71489A8E5647011A7148019DEF47011A71485AF939480F213B48019D6F48011AF147019D6F48C3E35747019D6F48CDCCACAE5AF9394800000000019DEF4700030303030303030303030383000000144000801000000004000000CCCCFF662100000008000000620000000C0000000100000021000000080000001E000000180000000000000000000000A2000000A100000027000000180000000100000000000000FFCCCC0000000000250000000C000000010000004C000000640000000000000000000000A1000000A00000000000000000000000A3000000A200000049005A0000000000000000000000803F00000000000000000000803F0000000000000000000000000000000000000000000000000000000000000000140000000C00000009000000180000000C000000FFFFFF0024000000240000000000803D00000000000000000000803D0000000000000000020000005E00000074000000020000000000000024000000300000005400000020000000000000002800000008000000080000000100010000000000200000000000000000000000000000000000000000000000FFFFFF00AA000000D5000000AA00000077000000AA0000005D000000AA00000077000000250000000C00000002000000130000000C000000010000003B0000000800000055000000500000000000000000000000FFFFFFFFFFFFFFFF0D000000F8FF0005F8FF39023D02F8FF0805F8FFD407F8FF180A3902180A0005180AC807D407080A0805080A3D02080AF8FFC807F8FF00053C000000080000003E000000180000000000000000000000A1000000A0000000130000000C00000001000000250000000C00000001000000240000002400000000008041000000000000000000008041000000000000000002000000180000000C00000000000000140000000C0000000D0000004C000000640000000000000000000000A1000000A00000000000000000000000A3000000A200000049005A0000000000000000000000803F00000000000000000000803F0000000000000000000000000000000000000000000000000000000000000000250000000C00000000000080220000000C000000FFFFFFFF460000008C00000080000000454D462B2A40000024000000180000000000803F00000000000000000000803F00000000000000002A40000024000000180000000000803F00000000000000000000803F00000000000000002640000010000000040000000000000008400104180000000C0000000210C0DB0000000003000010344001000C000000000000004C000000640000000000000000000000A1000000A00000000000000000000000A2000000A10000002900AA0000000000000000000000803F00000000000000000000803F0000000000000000000000000000000000000000000000000000000000000000220000000C000000FFFFFFFF460000001C00000010000000454D462B024000000C000000000000000E00000014000000000000001000000014000000"
/><embeddedobject
 id="1074195461"
 BoundingBox="504.98 199.18 524.54 218.62"
 Z="726"
 WindowsMetafile="0100090000033D04000005002203000000002203000026060F003A06574D464301000000000001007A620000000001000000180600000000000018060000010000006C0000000000000000000000A1000000A0000000FDFFFFFFFDFFFFFFAB020000A702000020454D460000010018060000210000000300000000000000000000000000000061130000681B0000D2000000290100000000000000000000000000004B3403001E880400460000002C00000020000000454D462B014001001C000000100000000210C0DB00000000580200005802000046000000880100007C010000454D462B3040020010000000040000000000803F224004000C000000000000002A40000024000000180000000000803F00000000000000000000803F0000000000000000324000011C00000010000000000000000000000000002243000021432A40000024000000180000000000803F00000000000000000000803F0000000000000000254000001000000004000000000000001F4003000C000000000000001E4009000C00000000000000214007000C000000000000002A4000002400000018000000B0022C3A0000000000000000B0022C3A00000000000000000840000390000000840000000210C0DB0D0000000000000000000000019DEF47713D8AAD9A8E5647C3E35747FD6289AD011AF147FD6209AE0F213B48FD6289AE011A71489A8E5647011A7148019DEF47011A71485AF939480F213B48019D6F48011AF147019D6F48C3E35747019D6F48CDCCACAE5AF9394800000000019DEF4700030303030303030303030383000000144000801000000004000000CCCCFF662100000008000000620000000C0000000100000021000000080000001E000000180000000000000000000000A2000000A100000027000000180000000100000000000000FFCCCC0000000000250000000C000000010000004C000000640000000000000000000000A1000000A00000000000000000000000A3000000A200000049005A0000000000000000000000803F00000000000000000000803F0000000000000000000000000000000000000000000000000000000000000000140000000C00000009000000180000000C000000FFFFFF0024000000240000000000803D00000000000000000000803D0000000000000000020000005E00000074000000020000000000000024000000300000005400000020000000000000002800000008000000080000000100010000000000200000000000000000000000000000000000000000000000FFFFFF00AA000000D5000000AA00000077000000AA0000005D000000AA00000077000000250000000C00000002000000130000000C000000010000003B0000000800000055000000500000000000000000000000FFFFFFFFFFFFFFFF0D000000F8FF0005F8FF39023D02F8FF0805F8FFD407F8FF180A3902180A0005180AC807D407080A0805080A3D02080AF8FFC807F8FF00053C000000080000003E000000180000000000000000000000A1000000A0000000130000000C00000001000000250000000C00000001000000240000002400000000008041000000000000000000008041000000000000000002000000180000000C00000000000000140000000C0000000D0000004C000000640000000000000000000000A1000000A00000000000000000000000A3000000A200000049005A0000000000000000000000803F00000000000000000000803F0000000000000000000000000000000000000000000000000000000000000000250000000C00000000000080220000000C000000FFFFFFFF460000008C00000080000000454D462B2A40000024000000180000000000803F00000000000000000000803F00000000000000002A40000024000000180000000000803F00000000000000000000803F00000000000000002640000010000000040000000000000008400104180000000C0000000210C0DB0000000003000010344001000C000000000000004C000000640000000000000000000000A1000000A00000000000000000000000A2000000A10000002900AA0000000000000000000000803F00000000000000000000803F0000000000000000000000000000000000000000000000000000000000000000220000000C000000FFFFFFFF460000001C00000010000000454D462B024000000C000000000000000E000000140000000000000010000000140000000400000003010800050000000B0200000000050000000C0257005700030000001E00030000001E00040000002C010000070000001604570057000000000007000000FC020000FFCCCC000000040000002D0100000C000000400949005A0000000000000058005800000000000400000004010900050000000902FFFFFF002D0000004201050000002800000008000000080000000100010000000000200000000000000000000000000000000000000000000000FFFFFF00AA000000D5000000AA00000077000000AA0000005D000000AA00000077000000040000002D010100040000000601010008000000FA02050000000000FFFFFF00040000002D0102004700000038050100210000002B000100220003001A00070013000D000C00130007001A000300230001002B000000340001003C000300440007004A000C004F00130053001A005600220057002B005600340053003C004F0044004A004A0044004F003C005300340056002B005700230056001A00530013004F000D004A000700440003003C000100340000002B0008000000FA0200000000000000000000040000002D0103000400000006010100040000002D010000050000000902000000000400000004010D000C000000400949005A00000000000000580058000000000007000000FC020000FFFFFF000000040000002D010400040000002701FFFF0C00000040092900AA000000000000005700570000000000040000002701FFFF030000000000"
 EnhancedMetafile="010000006C0000000000000000000000A1000000A0000000FDFFFFFFFDFFFFFFAB020000A702000020454D460000010018060000210000000300000000000000000000000000000061130000681B0000D2000000290100000000000000000000000000004B3403001E880400460000002C00000020000000454D462B014001001C000000100000000210C0DB00000000580200005802000046000000880100007C010000454D462B3040020010000000040000000000803F224004000C000000000000002A40000024000000180000000000803F00000000000000000000803F0000000000000000324000011C00000010000000000000000000000000002243000021432A40000024000000180000000000803F00000000000000000000803F0000000000000000254000001000000004000000000000001F4003000C000000000000001E4009000C00000000000000214007000C000000000000002A4000002400000018000000B0022C3A0000000000000000B0022C3A00000000000000000840000390000000840000000210C0DB0D0000000000000000000000019DEF47713D8AAD9A8E5647C3E35747FD6289AD011AF147FD6209AE0F213B48FD6289AE011A71489A8E5647011A7148019DEF47011A71485AF939480F213B48019D6F48011AF147019D6F48C3E35747019D6F48CDCCACAE5AF9394800000000019DEF4700030303030303030303030383000000144000801000000004000000CCCCFF662100000008000000620000000C0000000100000021000000080000001E000000180000000000000000000000A2000000A100000027000000180000000100000000000000FFCCCC0000000000250000000C000000010000004C000000640000000000000000000000A1000000A00000000000000000000000A3000000A200000049005A0000000000000000000000803F00000000000000000000803F0000000000000000000000000000000000000000000000000000000000000000140000000C00000009000000180000000C000000FFFFFF0024000000240000000000803D00000000000000000000803D0000000000000000020000005E00000074000000020000000000000024000000300000005400000020000000000000002800000008000000080000000100010000000000200000000000000000000000000000000000000000000000FFFFFF00AA000000D5000000AA00000077000000AA0000005D000000AA00000077000000250000000C00000002000000130000000C000000010000003B0000000800000055000000500000000000000000000000FFFFFFFFFFFFFFFF0D000000F8FF0005F8FF39023D02F8FF0805F8FFD407F8FF180A3902180A0005180AC807D407080A0805080A3D02080AF8FFC807F8FF00053C000000080000003E000000180000000000000000000000A1000000A0000000130000000C00000001000000250000000C00000001000000240000002400000000008041000000000000000000008041000000000000000002000000180000000C00000000000000140000000C0000000D0000004C000000640000000000000000000000A1000000A00000000000000000000000A3000000A200000049005A0000000000000000000000803F00000000000000000000803F0000000000000000000000000000000000000000000000000000000000000000250000000C00000000000080220000000C000000FFFFFFFF460000008C00000080000000454D462B2A40000024000000180000000000803F00000000000000000000803F00000000000000002A40000024000000180000000000803F00000000000000000000803F00000000000000002640000010000000040000000000000008400104180000000C0000000210C0DB0000000003000010344001000C000000000000004C000000640000000000000000000000A1000000A00000000000000000000000A2000000A10000002900AA0000000000000000000000803F00000000000000000000803F0000000000000000000000000000000000000000000000000000000000000000220000000C000000FFFFFFFF460000001C00000010000000454D462B024000000C000000000000000E00000014000000000000001000000014000000"
/><embeddedobject
 id="1074195462"
 BoundingBox="374.11 199.18 393.67 218.62"
 Z="727"
 WindowsMetafile="0100090000033D04000005002203000000002203000026060F003A06574D464301000000000001007A620000000001000000180600000000000018060000010000006C0000000000000000000000A1000000A0000000FDFFFFFFFDFFFFFFAB020000A702000020454D460000010018060000210000000300000000000000000000000000000061130000681B0000D2000000290100000000000000000000000000004B3403001E880400460000002C00000020000000454D462B014001001C000000100000000210C0DB00000000580200005802000046000000880100007C010000454D462B3040020010000000040000000000803F224004000C000000000000002A40000024000000180000000000803F00000000000000000000803F0000000000000000324000011C00000010000000000000000000000000002243000021432A40000024000000180000000000803F00000000000000000000803F0000000000000000254000001000000004000000000000001F4003000C000000000000001E4009000C00000000000000214007000C000000000000002A4000002400000018000000B0022C3A0000000000000000B0022C3A00000000000000000840000390000000840000000210C0DB0D0000000000000000000000019DEF47713D8AAD9A8E5647C3E35747FD6289AD011AF147FD6209AE0F213B48FD6289AE011A71489A8E5647011A7148019DEF47011A71485AF939480F213B48019D6F48011AF147019D6F48C3E35747019D6F48CDCCACAE5AF9394800000000019DEF4700030303030303030303030383000000144000801000000004000000CCCCFF662100000008000000620000000C0000000100000021000000080000001E000000180000000000000000000000A2000000A100000027000000180000000100000000000000FFCCCC0000000000250000000C000000010000004C000000640000000000000000000000A1000000A00000000000000000000000A3000000A200000049005A0000000000000000000000803F00000000000000000000803F0000000000000000000000000000000000000000000000000000000000000000140000000C00000009000000180000000C000000FFFFFF0024000000240000000000803D00000000000000000000803D0000000000000000020000005E00000074000000020000000000000024000000300000005400000020000000000000002800000008000000080000000100010000000000200000000000000000000000000000000000000000000000FFFFFF00AA000000D5000000AA00000077000000AA0000005D000000AA00000077000000250000000C00000002000000130000000C000000010000003B0000000800000055000000500000000000000000000000FFFFFFFFFFFFFFFF0D000000F8FF0005F8FF39023D02F8FF0805F8FFD407F8FF180A3902180A0005180AC807D407080A0805080A3D02080AF8FFC807F8FF00053C000000080000003E000000180000000000000000000000A1000000A0000000130000000C00000001000000250000000C00000001000000240000002400000000008041000000000000000000008041000000000000000002000000180000000C00000000000000140000000C0000000D0000004C000000640000000000000000000000A1000000A00000000000000000000000A3000000A200000049005A0000000000000000000000803F00000000000000000000803F0000000000000000000000000000000000000000000000000000000000000000250000000C00000000000080220000000C000000FFFFFFFF460000008C00000080000000454D462B2A40000024000000180000000000803F00000000000000000000803F00000000000000002A40000024000000180000000000803F00000000000000000000803F00000000000000002640000010000000040000000000000008400104180000000C0000000210C0DB0000000003000010344001000C000000000000004C000000640000000000000000000000A1000000A00000000000000000000000A2000000A10000002900AA0000000000000000000000803F00000000000000000000803F0000000000000000000000000000000000000000000000000000000000000000220000000C000000FFFFFFFF460000001C00000010000000454D462B024000000C000000000000000E000000140000000000000010000000140000000400000003010800050000000B0200000000050000000C0257005700030000001E00030000001E00040000002C010000070000001604570057000000000007000000FC020000FFCCCC000000040000002D0100000C000000400949005A0000000000000058005800000000000400000004010900050000000902FFFFFF002D0000004201050000002800000008000000080000000100010000000000200000000000000000000000000000000000000000000000FFFFFF00AA000000D5000000AA00000077000000AA0000005D000000AA00000077000000040000002D010100040000000601010008000000FA02050000000000FFFFFF00040000002D0102004700000038050100210000002B000100220003001A00070013000D000C00130007001A000300230001002B000000340001003C000300440007004A000C004F00130053001A005600220057002B005600340053003C004F0044004A004A0044004F003C005300340056002B005700230056001A00530013004F000D004A000700440003003C000100340000002B0008000000FA0200000000000000000000040000002D0103000400000006010100040000002D010000050000000902000000000400000004010D000C000000400949005A00000000000000580058000000000007000000FC020000FFFFFF000000040000002D010400040000002701FFFF0C00000040092900AA000000000000005700570000000000040000002701FFFF030000000000"
 EnhancedMetafile="010000006C0000000000000000000000A1000000A0000000FDFFFFFFFDFFFFFFAB020000A702000020454D460000010018060000210000000300000000000000000000000000000061130000681B0000D2000000290100000000000000000000000000004B3403001E880400460000002C00000020000000454D462B014001001C000000100000000210C0DB00000000580200005802000046000000880100007C010000454D462B3040020010000000040000000000803F224004000C000000000000002A40000024000000180000000000803F00000000000000000000803F0000000000000000324000011C00000010000000000000000000000000002243000021432A40000024000000180000000000803F00000000000000000000803F0000000000000000254000001000000004000000000000001F4003000C000000000000001E4009000C00000000000000214007000C000000000000002A4000002400000018000000B0022C3A0000000000000000B0022C3A00000000000000000840000390000000840000000210C0DB0D0000000000000000000000019DEF47713D8AAD9A8E5647C3E35747FD6289AD011AF147FD6209AE0F213B48FD6289AE011A71489A8E5647011A7148019DEF47011A71485AF939480F213B48019D6F48011AF147019D6F48C3E35747019D6F48CDCCACAE5AF9394800000000019DEF4700030303030303030303030383000000144000801000000004000000CCCCFF662100000008000000620000000C0000000100000021000000080000001E000000180000000000000000000000A2000000A100000027000000180000000100000000000000FFCCCC0000000000250000000C000000010000004C000000640000000000000000000000A1000000A00000000000000000000000A3000000A200000049005A0000000000000000000000803F00000000000000000000803F0000000000000000000000000000000000000000000000000000000000000000140000000C00000009000000180000000C000000FFFFFF0024000000240000000000803D00000000000000000000803D0000000000000000020000005E00000074000000020000000000000024000000300000005400000020000000000000002800000008000000080000000100010000000000200000000000000000000000000000000000000000000000FFFFFF00AA000000D5000000AA00000077000000AA0000005D000000AA00000077000000250000000C00000002000000130000000C000000010000003B0000000800000055000000500000000000000000000000FFFFFFFFFFFFFFFF0D000000F8FF0005F8FF39023D02F8FF0805F8FFD407F8FF180A3902180A0005180AC807D407080A0805080A3D02080AF8FFC807F8FF00053C000000080000003E000000180000000000000000000000A1000000A0000000130000000C00000001000000250000000C00000001000000240000002400000000008041000000000000000000008041000000000000000002000000180000000C00000000000000140000000C0000000D0000004C000000640000000000000000000000A1000000A00000000000000000000000A3000000A200000049005A0000000000000000000000803F00000000000000000000803F0000000000000000000000000000000000000000000000000000000000000000250000000C00000000000080220000000C000000FFFFFFFF460000008C00000080000000454D462B2A40000024000000180000000000803F00000000000000000000803F00000000000000002A40000024000000180000000000803F00000000000000000000803F00000000000000002640000010000000040000000000000008400104180000000C0000000210C0DB0000000003000010344001000C000000000000004C000000640000000000000000000000A1000000A00000000000000000000000A2000000A10000002900AA0000000000000000000000803F00000000000000000000803F0000000000000000000000000000000000000000000000000000000000000000220000000C000000FFFFFFFF460000001C00000010000000454D462B024000000C000000000000000E00000014000000000000001000000014000000"
/><embeddedobject
 id="1074195463"
 BoundingBox="354.38 199.13 373.94 218.69"
 Z="728"
 WindowsMetafile="0100090000031C03000004006002000000006002000026060F00B604574D4643010000000000010055340000000001000000940400000000000094040000010000006C0000000000000000000000A1000000A1000000FDFFFFFFFDFFFFFFAB020000AB02000020454D460000010094040000180000000200000000000000000000000000000061130000681B0000D2000000290100000000000000000000000000004B3403001E880400460000002C00000020000000454D462B014001001C000000100000000210C0DB00000000580200005802000046000000880100007C010000454D462B3040020010000000040000000000803F224004000C000000000000002A40000024000000180000000000803F00000000000000000000803F0000000000000000324000011C00000010000000000000000000000000002243000022432A40000024000000180000000000803F00000000000000000000803F0000000000000000254000001000000004000000000000001F4003000C000000000000001E4009000C00000000000000214007000C000000000000002A4000002400000018000000B0022C3A0000000000000000B0022C3A00000000000000000840000390000000840000000210C0DB0D0000000000000000000000011AF147713D8AADC3E35747C3E35747713D8AAD011AF147713D0AAE0F213B48713D8AAE011A7148C3E35747011A7148011AF147011A71480F213B480F213B48011A7148011AF147011A7148C3E35747011A7148CDCCACAE0F213B4800000000011AF14700030303030303030303030383FFFFFF144000801000000004000000F7EBDEFF2100000008000000620000000C0000000100000021000000080000001E000000180000000000000000000000A2000000A200000024000000240000000000803D00000000000000000000803D00000000000000000200000027000000180000000100000000000000DEEBF70000000000250000000C00000001000000130000000C000000010000003B0000000800000055000000500000000000000000000000FFFFFFFFFFFFFFFF0D000000F8FF0805F8FF3D023D02F8FF0805F8FFD407F8FF180A3D02180A0805180AD407D407180A0805180A3D02180AF8FFD407F8FF08053C000000080000003E000000180000000000000000000000A1000000A1000000130000000C00000001000000250000000C00000000000080240000002400000000008041000000000000000000008041000000000000000002000000220000000C000000FFFFFFFF460000008C00000080000000454D462B2A40000024000000180000000000803F00000000000000000000803F00000000000000002A40000024000000180000000000803F00000000000000000000803F00000000000000002640000010000000040000000000000008400104180000000C0000000210C0DB0000000003000010344001000C000000000000004C000000640000000000000000000000A1000000A10000000000000000000000A2000000A20000002900AA0000000000000000000000803F00000000000000000000803F0000000000000000000000000000000000000000000000000000000000000000220000000C000000FFFFFFFF460000001C00000010000000454D462B024000000C000000000000000E000000140000000000000010000000140000000400000003010800050000000B0200000000050000000C0258005700030000001E00030000001E00040000002C010000070000001604580057000000000007000000FC020000DEEBF7000000040000002D010000040000000601010008000000FA02050000000000FFFFFF00040000002D0101004700000038050100210000002C000100230003001A00070013000D000D00130007001A000300230001002B000000340001003C000300440007004A000D004F00130053001A005600230057002C005600340053003D004F0044004A004A00440050003C005400340056002B005700230056001A005400130050000D004A000700440003003D000100340000002C0008000000FA0200000000000000000000040000002D010200040000000601010007000000FC020000FFFFFF000000040000002D010300040000002701FFFF0C00000040092900AA000000000000005800570000000000040000002701FFFF030000000000"
 EnhancedMetafile="010000006C0000000000000000000000A1000000A1000000FDFFFFFFFDFFFFFFAB020000AB02000020454D460000010094040000180000000200000000000000000000000000000061130000681B0000D2000000290100000000000000000000000000004B3403001E880400460000002C00000020000000454D462B014001001C000000100000000210C0DB00000000580200005802000046000000880100007C010000454D462B3040020010000000040000000000803F224004000C000000000000002A40000024000000180000000000803F00000000000000000000803F0000000000000000324000011C00000010000000000000000000000000002243000022432A40000024000000180000000000803F00000000000000000000803F0000000000000000254000001000000004000000000000001F4003000C000000000000001E4009000C00000000000000214007000C000000000000002A4000002400000018000000B0022C3A0000000000000000B0022C3A00000000000000000840000390000000840000000210C0DB0D0000000000000000000000011AF147713D8AADC3E35747C3E35747713D8AAD011AF147713D0AAE0F213B48713D8AAE011A7148C3E35747011A7148011AF147011A71480F213B480F213B48011A7148011AF147011A7148C3E35747011A7148CDCCACAE0F213B4800000000011AF14700030303030303030303030383FFFFFF144000801000000004000000F7EBDEFF2100000008000000620000000C0000000100000021000000080000001E000000180000000000000000000000A2000000A200000024000000240000000000803D00000000000000000000803D00000000000000000200000027000000180000000100000000000000DEEBF70000000000250000000C00000001000000130000000C000000010000003B0000000800000055000000500000000000000000000000FFFFFFFFFFFFFFFF0D000000F8FF0805F8FF3D023D02F8FF0805F8FFD407F8FF180A3D02180A0805180AD407D407180A0805180A3D02180AF8FFD407F8FF08053C000000080000003E000000180000000000000000000000A1000000A1000000130000000C00000001000000250000000C00000000000080240000002400000000008041000000000000000000008041000000000000000002000000220000000C000000FFFFFFFF460000008C00000080000000454D462B2A40000024000000180000000000803F00000000000000000000803F00000000000000002A40000024000000180000000000803F00000000000000000000803F00000000000000002640000010000000040000000000000008400104180000000C0000000210C0DB0000000003000010344001000C000000000000004C000000640000000000000000000000A1000000A10000000000000000000000A2000000A20000002900AA0000000000000000000000803F00000000000000000000803F0000000000000000000000000000000000000000000000000000000000000000220000000C000000FFFFFFFF460000001C00000010000000454D462B024000000C000000000000000E00000014000000000000001000000014000000"
/><embeddedobject
 id="1074195464"
 BoundingBox="485.25 199.13 504.80 218.69"
 Z="729"
 WindowsMetafile="0100090000031C03000004006002000000006002000026060F00B604574D4643010000000000010055340000000001000000940400000000000094040000010000006C0000000000000000000000A1000000A1000000FDFFFFFFFDFFFFFFAB020000AB02000020454D460000010094040000180000000200000000000000000000000000000061130000681B0000D2000000290100000000000000000000000000004B3403001E880400460000002C00000020000000454D462B014001001C000000100000000210C0DB00000000580200005802000046000000880100007C010000454D462B3040020010000000040000000000803F224004000C000000000000002A40000024000000180000000000803F00000000000000000000803F0000000000000000324000011C00000010000000000000000000000000002243000022432A40000024000000180000000000803F00000000000000000000803F0000000000000000254000001000000004000000000000001F4003000C000000000000001E4009000C00000000000000214007000C000000000000002A4000002400000018000000B0022C3A0000000000000000B0022C3A00000000000000000840000390000000840000000210C0DB0D0000000000000000000000011AF147713D8AADC3E35747C3E35747713D8AAD011AF147713D0AAE0F213B48713D8AAE011A7148C3E35747011A7148011AF147011A71480F213B480F213B48011A7148011AF147011A7148C3E35747011A7148CDCCACAE0F213B4800000000011AF14700030303030303030303030383FFFFFF144000801000000004000000F7EBDEFF2100000008000000620000000C0000000100000021000000080000001E000000180000000000000000000000A2000000A200000024000000240000000000803D00000000000000000000803D00000000000000000200000027000000180000000100000000000000DEEBF70000000000250000000C00000001000000130000000C000000010000003B0000000800000055000000500000000000000000000000FFFFFFFFFFFFFFFF0D000000F8FF0805F8FF3D023D02F8FF0805F8FFD407F8FF180A3D02180A0805180AD407D407180A0805180A3D02180AF8FFD407F8FF08053C000000080000003E000000180000000000000000000000A1000000A1000000130000000C00000001000000250000000C00000000000080240000002400000000008041000000000000000000008041000000000000000002000000220000000C000000FFFFFFFF460000008C00000080000000454D462B2A40000024000000180000000000803F00000000000000000000803F00000000000000002A40000024000000180000000000803F00000000000000000000803F00000000000000002640000010000000040000000000000008400104180000000C0000000210C0DB0000000003000010344001000C000000000000004C000000640000000000000000000000A1000000A10000000000000000000000A2000000A20000002900AA0000000000000000000000803F00000000000000000000803F0000000000000000000000000000000000000000000000000000000000000000220000000C000000FFFFFFFF460000001C00000010000000454D462B024000000C000000000000000E000000140000000000000010000000140000000400000003010800050000000B0200000000050000000C0258005700030000001E00030000001E00040000002C010000070000001604580057000000000007000000FC020000DEEBF7000000040000002D010000040000000601010008000000FA02050000000000FFFFFF00040000002D0101004700000038050100210000002C000100230003001A00070013000D000D00130007001A000300230001002B000000340001003C000300440007004A000D004F00130053001A005600230057002C005600340053003D004F0044004A004A00440050003C005400340056002B005700230056001A005400130050000D004A000700440003003D000100340000002C0008000000FA0200000000000000000000040000002D010200040000000601010007000000FC020000FFFFFF000000040000002D010300040000002701FFFF0C00000040092900AA000000000000005800570000000000040000002701FFFF030000000000"
 EnhancedMetafile="010000006C0000000000000000000000A1000000A1000000FDFFFFFFFDFFFFFFAB020000AB02000020454D460000010094040000180000000200000000000000000000000000000061130000681B0000D2000000290100000000000000000000000000004B3403001E880400460000002C00000020000000454D462B014001001C000000100000000210C0DB00000000580200005802000046000000880100007C010000454D462B3040020010000000040000000000803F224004000C000000000000002A40000024000000180000000000803F00000000000000000000803F0000000000000000324000011C00000010000000000000000000000000002243000022432A40000024000000180000000000803F00000000000000000000803F0000000000000000254000001000000004000000000000001F4003000C000000000000001E4009000C00000000000000214007000C000000000000002A4000002400000018000000B0022C3A0000000000000000B0022C3A00000000000000000840000390000000840000000210C0DB0D0000000000000000000000011AF147713D8AADC3E35747C3E35747713D8AAD011AF147713D0AAE0F213B48713D8AAE011A7148C3E35747011A7148011AF147011A71480F213B480F213B48011A7148011AF147011A7148C3E35747011A7148CDCCACAE0F213B4800000000011AF14700030303030303030303030383FFFFFF144000801000000004000000F7EBDEFF2100000008000000620000000C0000000100000021000000080000001E000000180000000000000000000000A2000000A200000024000000240000000000803D00000000000000000000803D00000000000000000200000027000000180000000100000000000000DEEBF70000000000250000000C00000001000000130000000C000000010000003B0000000800000055000000500000000000000000000000FFFFFFFFFFFFFFFF0D000000F8FF0805F8FF3D023D02F8FF0805F8FFD407F8FF180A3D02180A0805180AD407D407180A0805180A3D02180AF8FFD407F8FF08053C000000080000003E000000180000000000000000000000A1000000A1000000130000000C00000001000000250000000C00000000000080240000002400000000008041000000000000000000008041000000000000000002000000220000000C000000FFFFFFFF460000008C00000080000000454D462B2A40000024000000180000000000803F00000000000000000000803F00000000000000002A40000024000000180000000000803F00000000000000000000803F00000000000000002640000010000000040000000000000008400104180000000C0000000210C0DB0000000003000010344001000C000000000000004C000000640000000000000000000000A1000000A10000000000000000000000A2000000A20000002900AA0000000000000000000000803F00000000000000000000803F0000000000000000000000000000000000000000000000000000000000000000220000000C000000FFFFFFFF460000001C00000010000000454D462B024000000C000000000000000E00000014000000000000001000000014000000"
/><embeddedobject
 id="1074195465"
 BoundingBox="608.18 199.13 627.74 218.69"
 Z="730"
 WindowsMetafile="0100090000031C03000004006002000000006002000026060F00B604574D4643010000000000010055340000000001000000940400000000000094040000010000006C0000000000000000000000A1000000A1000000FDFFFFFFFDFFFFFFAB020000AB02000020454D460000010094040000180000000200000000000000000000000000000061130000681B0000D2000000290100000000000000000000000000004B3403001E880400460000002C00000020000000454D462B014001001C000000100000000210C0DB00000000580200005802000046000000880100007C010000454D462B3040020010000000040000000000803F224004000C000000000000002A40000024000000180000000000803F00000000000000000000803F0000000000000000324000011C00000010000000000000000000000000002243000022432A40000024000000180000000000803F00000000000000000000803F0000000000000000254000001000000004000000000000001F4003000C000000000000001E4009000C00000000000000214007000C000000000000002A4000002400000018000000B0022C3A0000000000000000B0022C3A00000000000000000840000390000000840000000210C0DB0D0000000000000000000000011AF147713D8AADC3E35747C3E35747713D8AAD011AF147713D0AAE0F213B48713D8AAE011A7148C3E35747011A7148011AF147011A71480F213B480F213B48011A7148011AF147011A7148C3E35747011A7148CDCCACAE0F213B4800000000011AF14700030303030303030303030383FFFFFF144000801000000004000000F7EBDEFF2100000008000000620000000C0000000100000021000000080000001E000000180000000000000000000000A2000000A200000024000000240000000000803D00000000000000000000803D00000000000000000200000027000000180000000100000000000000DEEBF70000000000250000000C00000001000000130000000C000000010000003B0000000800000055000000500000000000000000000000FFFFFFFFFFFFFFFF0D000000F8FF0805F8FF3D023D02F8FF0805F8FFD407F8FF180A3D02180A0805180AD407D407180A0805180A3D02180AF8FFD407F8FF08053C000000080000003E000000180000000000000000000000A1000000A1000000130000000C00000001000000250000000C00000000000080240000002400000000008041000000000000000000008041000000000000000002000000220000000C000000FFFFFFFF460000008C00000080000000454D462B2A40000024000000180000000000803F00000000000000000000803F00000000000000002A40000024000000180000000000803F00000000000000000000803F00000000000000002640000010000000040000000000000008400104180000000C0000000210C0DB0000000003000010344001000C000000000000004C000000640000000000000000000000A1000000A10000000000000000000000A2000000A20000002900AA0000000000000000000000803F00000000000000000000803F0000000000000000000000000000000000000000000000000000000000000000220000000C000000FFFFFFFF460000001C00000010000000454D462B024000000C000000000000000E000000140000000000000010000000140000000400000003010800050000000B0200000000050000000C0258005700030000001E00030000001E00040000002C010000070000001604580057000000000007000000FC020000DEEBF7000000040000002D010000040000000601010008000000FA02050000000000FFFFFF00040000002D0101004700000038050100210000002C000100230003001A00070013000D000D00130007001A000300230001002B000000340001003C000300440007004A000D004F00130053001A005600230057002C005600340053003D004F0044004A004A00440050003C005400340056002B005700230056001A005400130050000D004A000700440003003D000100340000002C0008000000FA0200000000000000000000040000002D010200040000000601010007000000FC020000FFFFFF000000040000002D010300040000002701FFFF0C00000040092900AA000000000000005800570000000000040000002701FFFF030000000000"
 EnhancedMetafile="010000006C0000000000000000000000A1000000A1000000FDFFFFFFFDFFFFFFAB020000AB02000020454D460000010094040000180000000200000000000000000000000000000061130000681B0000D2000000290100000000000000000000000000004B3403001E880400460000002C00000020000000454D462B014001001C000000100000000210C0DB00000000580200005802000046000000880100007C010000454D462B3040020010000000040000000000803F224004000C000000000000002A40000024000000180000000000803F00000000000000000000803F0000000000000000324000011C00000010000000000000000000000000002243000022432A40000024000000180000000000803F00000000000000000000803F0000000000000000254000001000000004000000000000001F4003000C000000000000001E4009000C00000000000000214007000C000000000000002A4000002400000018000000B0022C3A0000000000000000B0022C3A00000000000000000840000390000000840000000210C0DB0D0000000000000000000000011AF147713D8AADC3E35747C3E35747713D8AAD011AF147713D0AAE0F213B48713D8AAE011A7148C3E35747011A7148011AF147011A71480F213B480F213B48011A7148011AF147011A7148C3E35747011A7148CDCCACAE0F213B4800000000011AF14700030303030303030303030383FFFFFF144000801000000004000000F7EBDEFF2100000008000000620000000C0000000100000021000000080000001E000000180000000000000000000000A2000000A200000024000000240000000000803D00000000000000000000803D00000000000000000200000027000000180000000100000000000000DEEBF70000000000250000000C00000001000000130000000C000000010000003B0000000800000055000000500000000000000000000000FFFFFFFFFFFFFFFF0D000000F8FF0805F8FF3D023D02F8FF0805F8FFD407F8FF180A3D02180A0805180AD407D407180A0805180A3D02180AF8FFD407F8FF08053C000000080000003E000000180000000000000000000000A1000000A1000000130000000C00000001000000250000000C00000000000080240000002400000000008041000000000000000000008041000000000000000002000000220000000C000000FFFFFFFF460000008C00000080000000454D462B2A40000024000000180000000000803F00000000000000000000803F00000000000000002A40000024000000180000000000803F00000000000000000000803F00000000000000002640000010000000040000000000000008400104180000000C0000000210C0DB0000000003000010344001000C000000000000004C000000640000000000000000000000A1000000A10000000000000000000000A2000000A20000002900AA0000000000000000000000803F00000000000000000000803F0000000000000000000000000000000000000000000000000000000000000000220000000C000000FFFFFFFF460000001C00000010000000454D462B024000000C000000000000000E00000014000000000000001000000014000000"
/><arrow
 id="1074213051"
 BoundingBox="353.28 198.62 374.52 219.15"
 Z="734"
 FillType="None"
 ArrowheadHead="Full"
 ArrowheadType="Solid"
 HeadSize="800"
 ArrowheadCenterSize="700"
 ArrowheadWidth="200"
 AngularSize="-319.8"
 Head3D="364.72 198.79 0"
 Tail3D="370.85 201.63 0"
 Center3D="363.90 208.58 0"
 MajorAxisEnd3D="354.07 208.58 0"
 MinorAxisEnd3D="363.90 198.75 0"
/><arrow
 id="1074213052"
 BoundingBox="373.28 198.62 394.47 219.15"
 Z="737"
 FillType="None"
 ArrowheadHead="Full"
 ArrowheadType="Solid"
 HeadSize="800"
 ArrowheadCenterSize="700"
 ArrowheadWidth="200"
 AngularSize="-319.8"
 Head3D="384.72 198.79 0"
 Tail3D="390.85 201.63 0"
 Center3D="383.90 208.58 0"
 MajorAxisEnd3D="374.07 208.58 0"
 MinorAxisEnd3D="383.90 198.75 0"
/><arrow
 id="1074213053"
 BoundingBox="484.40 198.62 505.64 219.15"
 Z="741"
 FillType="None"
 ArrowheadHead="Full"
 ArrowheadType="Solid"
 HeadSize="800"
 ArrowheadCenterSize="700"
 ArrowheadWidth="200"
 AngularSize="-319.8"
 Head3D="495.84 198.79 0"
 Tail3D="501.97 201.63 0"
 Center3D="495.02 208.58 0"
 MajorAxisEnd3D="485.19 208.58 0"
 MinorAxisEnd3D="495.02 198.75 0"
/><arrow
 id="1074213054"
 BoundingBox="504.40 198.62 525.64 219.15"
 Z="744"
 FillType="None"
 ArrowheadHead="Full"
 ArrowheadType="Solid"
 HeadSize="800"
 ArrowheadCenterSize="700"
 ArrowheadWidth="200"
 AngularSize="-319.8"
 Head3D="515.84 198.79 0"
 Tail3D="521.97 201.63 0"
 Center3D="515.02 208.58 0"
 MajorAxisEnd3D="505.19 208.58 0"
 MinorAxisEnd3D="515.02 198.75 0"
/><arrow
 id="1074213055"
 BoundingBox="322.41 125.13 714.30 126.01"
 Z="755"
 color="16"
 LineType="Dashed"
 FillType="None"
 ArrowheadType="Solid"
 HeadSize="1000"
 ArrowheadCenterSize="875"
 ArrowheadWidth="250"
 Head3D="714.30 125.57 0"
 Tail3D="322.41 125.57 0"
 Center3D="730.51 361.74 0"
 MajorAxisEnd3D="1122.40 361.74 0"
 MinorAxisEnd3D="730.51 3496.86 0"
/></group><group
 id="1074195666"
 BoundingBox="744.50 81.44 1115.12 173.92"
 Z="890"
><group
 id="1074195471"
 BoundingBox="759.12 102.46 807.86 121.19"
 Z="882"
><fragment
 id="1074195472"
 BoundingBox="759.12 102.46 807.86 116.85"
 Z="873"
><n
 id="1074195473"
 p="759.34 114.22"
 Z="872"
 AS="N"
/><n
 id="1074195474"
 p="771.81 107.02"
 Z="874"
 AS="N"
/><n
 id="1074195475"
 p="784.28 114.22"
 Z="876"
 AS="N"
/><n
 id="1074195476"
 p="796.75 107.02"
 Z="878"
 NodeType="Fragment"
 NeedsClean="yes"
 AS="N"
><fragment
 id="1074213060"
><n
 id="1074195478"
 p="796.75 107.02"
 Z="487"
 Element="8"
 NumHydrogens="0"
 NeedsClean="yes"
><t
 p="792.86 110.92"
 BoundingBox="792.86 102.46 800.64 111.02"
 LabelJustification="Left"
><s font="3" size="10" color="0" face="96">O</s></t></n><n
 id="1074195479"
 p="796.75 92.67"
 Z="488"
 NodeType="GenericNickname"
 NumHydrogens="0"
 NeedsClean="yes"
 GenericNickname="R"
><t
 p="793.14 96.57"
 BoundingBox="793.14 88.23 800.36 96.57"
 LabelJustification="Left"
><s font="3" size="10" color="0" face="96">R</s></t></n><n
 id="1074195480"
 p="784.32 114.19"
 Z="489"
 NodeType="ExternalConnectionPoint"
 ExternalConnectionNum="1"
/><b
 id="1074195481"
 Z="490"
 B="1074195478"
 E="1074195479"
/><b
 id="1074195482"
 Z="491"
 B="1074195480"
 E="1074195478"
/></fragment><t
 p="792.86 110.92"
 BoundingBox="792.86 102.46 807.86 111.02"
 LabelJustification="Left"
 LabelAlignment="Left"
><s font="3" size="10" color="0" face="96">OR</s></t></n><b
 id="1074195483"
 Z="875"
 B="1074195473"
 E="1074195474"
 Order="2"
 BS="N"
/><b
 id="1074195484"
 Z="877"
 B="1074195474"
 E="1074195475"
 BS="N"
/><b
 id="1074195485"
 Z="879"
 B="1074195475"
 E="1074195476"
 BS="N"
/></fragment><graphic
 id="1074195486"
 BoundingBox="787.03 107.85 787.03 118.85"
 Z="880"
 GraphicType="Bracket"
 BracketType="Round"
 LipSize="60"
 BracketUsage="MultipleGroup"
><objecttag
 id="1"
 TagType="Unknown"
 Visible="no"
 Name="parameterizedBracketLabel"
><t
 p="788.44 121.19"
 BoundingBox="788.44 116.52 792.61 121.19"
 Visible="no"
 CaptionLineHeight="variable"
><s font="3" size="7.5" color="0">n</s></t></objecttag><objecttag
 id="2"
 TagType="Unknown"
 Name="bracketusage"
><t
 p="9 721.25"
 BoundingBox="9 714.95 13.17 721.25"
 CaptionLineHeight="variable"
><s font="3" size="7.5" color="0">1</s></t></objecttag></graphic><graphic
 id="1074195487"
 BoundingBox="781.28 118.85 781.28 107.85"
 Z="881"
 GraphicType="Bracket"
 BracketType="Round"
 LipSize="60"
/></group><group
 id="1074195488"
 BoundingBox="857.40 106.80 874.52 120.30"
 Z="895"
><graphic
 id="1074195489"
 BoundingBox="873.14 113.55 865.96 113.55"
 Z="892"
 color="14"
 GraphicType="Oval"
 OvalType="Filled Bold"
 Center3D="865.96 113.55 0"
 MajorAxisEnd3D="873.14 113.55 0"
 MinorAxisEnd3D="865.96 119.03 0"
/><graphic
 id="1074195490"
 BoundingBox="873.14 113.55 865.96 113.55"
 Z="893"
 color="17"
 GraphicType="Oval"
 OvalType="Filled"
 Center3D="865.96 113.55 0"
 MajorAxisEnd3D="873.14 113.55 0"
 MinorAxisEnd3D="865.96 119.03 0"
/></group><fragment
 id="1074195577"
 BoundingBox="1025.53 94.74 1083.23 124.71"
 Z="850"
><n
 id="1074195578"
 p="1072.12 113.58"
 Z="849"
 NodeType="Fragment"
 NeedsClean="yes"
 AS="N"
><fragment
 id="1074213058"
><n
 id="1074195580"
 p="1072.12 113.58"
 Z="556"
 Element="8"
 NumHydrogens="0"
 NeedsClean="yes"
><t
 p="1068.23 117.48"
 BoundingBox="1068.23 109.02 1076.01 117.58"
 LabelJustification="Left"
><s font="3" size="10" color="0" face="96">O</s></t></n><n
 id="1074195581"
 p="1072.12 99.23"
 Z="557"
 NodeType="GenericNickname"
 NumHydrogens="0"
 NeedsClean="yes"
 GenericNickname="R"
><t
 p="1068.51 103.13"
 BoundingBox="1068.51 94.79 1075.73 103.13"
 LabelJustification="Left"
><s font="3" size="10" color="0" face="96">R</s></t></n><n
 id="1074195582"
 p="1059.69 120.75"
 Z="558"
 NodeType="ExternalConnectionPoint"
 ExternalConnectionNum="1"
/><b
 id="1074195583"
 Z="559"
 B="1074195580"
 E="1074195581"
/><b
 id="1074195584"
 Z="560"
 B="1074195582"
 E="1074195580"
/></fragment><t
 p="1068.23 117.48"
 BoundingBox="1068.23 109.02 1083.23 117.58"
 LabelJustification="Left"
 LabelAlignment="Left"
><s font="3" size="10" color="0" face="96">OR</s></t></n><n
 id="1074195585"
 p="1059.65 120.78"
 Z="851"
 AS="N"
/><n
 id="1074195586"
 p="1047.17 113.58"
 Z="853"
 AS="N"
/><n
 id="1074195587"
 p="1034.70 120.78"
 Z="855"
 color="12"
 Warning="An atom in this label has an invalid valence."
 Element="18"
 NumHydrogens="0"
 NeedsClean="yes"
 AS="N"
><t
 p="1036.65 124.71"
 BoundingBox="1025.53 116.37 1036.65 124.71"
 color="12"
 LabelJustification="Right"
 Justification="Right"
 LabelAlignment="Right"
><s font="3" size="10" color="12" face="1">Ar</s></t></n><n
 id="1074195588"
 p="1047.17 99.18"
 Z="867"
 NodeType="GenericNickname"
 NumHydrogens="0"
 NeedsClean="yes"
 AS="N"
 GenericNickname="R"
><t
 p="1043.56 103.08"
 BoundingBox="1043.56 94.74 1052.69 103.08"
 LabelJustification="Left"
 LabelAlignment="Left"
><s font="3" size="10" color="0" face="96">R&apos;</s></t></n><b
 id="1074195589"
 Z="852"
 B="1074195578"
 E="1074195585"
 BS="N"
/><b
 id="1074195590"
 Z="854"
 B="1074195585"
 E="1074195586"
 Order="2"
 BS="Z"
 BondCircularOrdering="0 1074195589 1074195592 1074195591"
/><b
 id="1074195591"
 Z="856"
 B="1074195586"
 E="1074195587"
 BS="N"
/><b
 id="1074195592"
 Z="868"
 B="1074195586"
 E="1074195588"
 BS="N"
/></fragment><fragment
 id="1074195593"
 BoundingBox="928.06 94.72 984.76 124.73"
 Z="858"
><n
 id="1074195594"
 p="973.65 120.73"
 Z="857"
 NodeType="Fragment"
 NeedsClean="yes"
 AS="N"
><fragment
 id="1074213059"
><n
 id="1074195596"
 p="973.65 120.73"
 Z="561"
 Element="8"
 NumHydrogens="0"
 NeedsClean="yes"
><t
 p="969.76 124.63"
 BoundingBox="969.76 116.17 977.54 124.73"
 LabelJustification="Left"
><s font="3" size="10" color="0" face="96">O</s></t></n><n
 id="1074195597"
 p="986.08 113.56"
 Z="562"
 NodeType="GenericNickname"
 NumHydrogens="0"
 NeedsClean="yes"
 GenericNickname="R"
><t
 p="982.47 117.46"
 BoundingBox="982.47 109.12 989.69 117.46"
 LabelJustification="Left"
><s font="3" size="10" color="0" face="96">R</s></t></n><n
 id="1074195598"
 p="961.22 113.56"
 Z="563"
 NodeType="ExternalConnectionPoint"
 ExternalConnectionNum="1"
/><b
 id="1074195599"
 Z="564"
 B="1074195596"
 E="1074195597"
/><b
 id="1074195600"
 Z="565"
 B="1074195598"
 E="1074195596"
/></fragment><t
 p="969.76 124.63"
 BoundingBox="969.76 116.17 984.76 124.73"
 LabelJustification="Left"
 LabelAlignment="Left"
><s font="3" size="10" color="0" face="96">OR</s></t></n><n
 id="1074195601"
 p="961.18 113.53"
 Z="859"
 AS="N"
/><n
 id="1074195602"
 p="948.71 120.73"
 Z="861"
 AS="N"
/><n
 id="1074195603"
 p="961.18 99.13"
 Z="863"
 color="12"
 Warning="An atom in this label has an invalid valence."
 Element="18"
 NumHydrogens="0"
 NeedsClean="yes"
 AS="N"
><t
 p="957.57 103.06"
 BoundingBox="957.57 94.72 968.68 103.06"
 color="12"
 LabelJustification="Left"
 LabelAlignment="Left"
><s font="3" size="10" color="12" face="1">Ar</s></t></n><n
 id="1074195604"
 p="936.24 113.53"
 Z="865"
 NodeType="GenericNickname"
 NumHydrogens="0"
 NeedsClean="yes"
 AS="N"
 GenericNickname="R"
><t
 p="937.19 117.43"
 BoundingBox="928.06 109.09 937.19 117.43"
 LabelJustification="Right"
 Justification="Right"
 LabelAlignment="Right"
><s font="3" size="10" color="0" face="96">R&apos;</s></t></n><b
 id="1074195605"
 Z="860"
 B="1074195594"
 E="1074195601"
 BS="N"
/><b
 id="1074195606"
 Z="862"
 B="1074195601"
 E="1074195602"
 Order="2"
 BS="Z"
 BondCircularOrdering="1074195605 1074195607 1074195608 0"
/><b
 id="1074195607"
 Z="864"
 B="1074195601"
 E="1074195603"
 BS="N"
/><b
 id="1074195608"
 Z="866"
 B="1074195602"
 E="1074195604"
 BS="N"
/></fragment><t
 id="1074195625"
 p="956.41 137.46"
 BoundingBox="929.92 127.41 982.90 139.71"
 Z="831"
 color="13"
 Warning="Chemical Interpretation is not possible for this label"
 CaptionJustification="Center"
 Justification="Center"
 LineHeight="auto"
><s font="23" size="10" color="13" face="2">a</s><s font="3" size="10" color="13" face="2">-selectivity</s></t><t
 id="1074195626"
 p="1054.38 137.46"
 BoundingBox="1028.30 127.41 1080.46 139.71"
 Z="832"
 color="13"
 Warning="Chemical Interpretation is not possible for this label"
 CaptionJustification="Center"
 Justification="Center"
 LineHeight="auto"
><s font="23" size="10" color="13" face="2">b</s><s font="3" size="10" color="13" face="2">-selectivity</s></t><t
 id="1074195627"
 p="1000.24 115.38"
 BoundingBox="1000.24 106.43 1009.13 117.88"
 Z="833"
 Warning="Chemical Interpretation is not possible for this label"
 LineHeight="auto"
><s font="3" size="10" color="0" face="2">or</s></t><t
 id="1074195635"
 p="786.60 160.37"
 BoundingBox="786.60 148.93 1071.92 162.93"
 Z="887"
 color="12"
 Warning="Chemical Interpretation is not possible for this label"
 CaptionLineHeight="14"
 LineHeight="14"
><s font="23" size="10" color="12" face="2">· </s><s font="3" size="10" color="12" face="2">broad scope </s><s font="23" size="10" color="12" face="2">· </s><s font="3" size="10" color="12" face="2">high regioselectivity </s><s font="23" size="10" color="12" face="2">· </s><s font="3" size="10" color="12" face="2">moderate stereoselectivity</s></t><t
 id="1074195632"
 p="866.31 128.11"
 BoundingBox="842.53 120.76 890.09 139.36"
 Z="894"
 color="14"
 Warning="Chemical Interpretation is not possible for this label"
 CaptionJustification="Center"
 Justification="Center"
 LineHeight="auto"
 WordWrapWidth="48"
 LineStarts="10 22"
><s font="3" size="8" color="14" face="3">catalyst 
modification</s></t><graphic
 id="1074195638"
 BoundingBox="1114.31 172.25 745.31 82.25"
 Z="566"
 color="15"
 HashSpacing="2.50"
 BoldWidth="2"
 GraphicType="Rectangle"
 RectangleType="Filled"
 Center3D="929.81 127.25 0"
 MajorAxisEnd3D="1114.31 127.25 0"
 MinorAxisEnd3D="929.81 172.25 0"
/><graphic
 id="1074195639"
 BoundingBox="1074.96 164.38 783.58 148.50"
 Z="567"
 color="16"
 HashSpacing="2.50"
 BoldWidth="2"
 GraphicType="Rectangle"
 RectangleType="Plain"
 Center3D="929.27 156.44 0"
 MajorAxisEnd3D="1074.96 156.44 0"
 MinorAxisEnd3D="929.27 164.38 0"
/><graphic
 id="1074213004"
 SupersededBy="1074213061"
 BoundingBox="1102.61 173.48 753.82 173.48"
 Z="847"
 color="16"
 LineType="Dashed"
 GraphicType="Line"
 HeadSize="1000"
/><graphic
 id="1074213005"
 SupersededBy="1074213062"
 BoundingBox="861.38 113.73 820.60 113.73"
 Z="848"
 GraphicType="Line"
 HeadSize="1000"
/><graphic
 id="1074213006"
 SupersededBy="1074213063"
 BoundingBox="914.85 113.73 874.31 113.73"
 Z="869"
 GraphicType="Line"
 ArrowType="FullHead"
 HeadSize="1000"
/><arrow
 id="1074213061"
 BoundingBox="753.82 173.04 1102.61 173.92"
 Z="847"
 color="16"
 LineType="Dashed"
 FillType="None"
 ArrowheadType="Solid"
 HeadSize="1000"
 ArrowheadCenterSize="875"
 ArrowheadWidth="250"
 Head3D="1102.61 173.48 0"
 Tail3D="753.82 173.48 0"
 Center3D="1117.03 409.65 0"
 MajorAxisEnd3D="1465.81 409.65 0"
 MinorAxisEnd3D="1117.03 3544.77 0"
/><arrow
 id="1074213062"
 BoundingBox="820.60 113.29 861.38 114.17"
 Z="848"
 FillType="None"
 ArrowheadType="Solid"
 HeadSize="1000"
 ArrowheadCenterSize="875"
 ArrowheadWidth="250"
 Head3D="861.38 113.73 0"
 Tail3D="820.60 113.73 0"
 Center3D="1117.26 475.10 0"
 MajorAxisEnd3D="1155.46 475.10 0"
 MinorAxisEnd3D="1117.26 512.73 0"
/><arrow
 id="1074213063"
 BoundingBox="874.31 111.15 914.85 115.94"
 Z="869"
 FillType="None"
 ArrowheadHead="Full"
 ArrowheadType="Solid"
 HeadSize="1000"
 ArrowheadCenterSize="875"
 ArrowheadWidth="250"
 Head3D="914.85 113.73 0"
 Tail3D="874.31 113.73 0"
 Center3D="1198.26 486.66 0"
 MajorAxisEnd3D="1238.54 486.66 0"
 MinorAxisEnd3D="1198.26 526.33 0"
/></group><group
 id="1074195667"
 BoundingBox="745.38 178.34 1105.07 433.37"
 Z="891"
><group
 id="1074195199"
 BoundingBox="745.38 178.34 1105.07 433.37"
 Z="840"
><group
 id="1074195200"
 BoundingBox="1000.06 178.34 1096.44 210.35"
 Z="779"
><graphic
 id="1074195201"
 BoundingBox="1096 178.78 1096 209.91"
 Z="777"
 GraphicType="Bracket"
 BracketType="Square"
 LipSize="60"
/><graphic
 id="1074195202"
 BoundingBox="1000.50 209.91 1000.50 178.78"
 Z="778"
 GraphicType="Bracket"
 BracketType="Square"
 LipSize="60"
/></group><fragment
 id="1074195203"
 BoundingBox="779.58 185.81 853.26 200.20"
 Z="590"
><n
 id="1074195204"
 p="779.80 197.57"
 Z="589"
 AS="N"
/><n
 id="1074195205"
 p="792.27 190.37"
 Z="591"
 AS="N"
/><n
 id="1074195206"
 p="804.74 197.57"
 Z="593"
 AS="N"
/><n
 id="1074195207"
 p="817.21 190.37"
 Z="595"
 AS="N"
/><n
 id="1074195208"
 p="829.68 197.57"
 Z="597"
 AS="N"
/><n
 id="1074195209"
 p="842.15 190.37"
 Z="599"
 NodeType="Fragment"
 NeedsClean="yes"
 AS="N"
><fragment
 id="1074213064"
><n
 id="1074195211"
 p="842.15 190.37"
 Z="477"
 Element="8"
 NumHydrogens="0"
 NeedsClean="yes"
><t
 p="838.26 194.27"
 BoundingBox="838.26 185.81 846.04 194.37"
 LabelJustification="Left"
><s font="3" size="10" color="0" face="96">O</s></t></n><n
 id="1074195212"
 p="842.15 176.02"
 Z="478"
 NodeType="GenericNickname"
 NumHydrogens="0"
 NeedsClean="yes"
 GenericNickname="R"
><t
 p="838.54 179.92"
 BoundingBox="838.54 171.58 845.76 179.92"
 LabelJustification="Left"
><s font="3" size="10" color="0" face="96">R</s></t></n><n
 id="1074195213"
 p="829.72 197.55"
 Z="479"
 NodeType="ExternalConnectionPoint"
 ExternalConnectionNum="1"
/><b
 id="1074195214"
 Z="480"
 B="1074195211"
 E="1074195212"
/><b
 id="1074195215"
 Z="481"
 B="1074195213"
 E="1074195211"
/></fragment><t
 p="838.26 194.27"
 BoundingBox="838.26 185.81 853.26 194.37"
 LabelJustification="Left"
 LabelAlignment="Left"
><s font="3" size="10" color="0" face="96">OR</s></t></n><b
 id="1074195216"
 Z="592"
 B="1074195204"
 E="1074195205"
 Order="2"
 BS="N"
/><b
 id="1074195217"
 Z="594"
 B="1074195205"
 E="1074195206"
 BS="N"
/><b
 id="1074195218"
 Z="596"
 B="1074195206"
 E="1074195207"
 BS="N"
/><b
 id="1074195219"
 Z="598"
 B="1074195207"
 E="1074195208"
 BS="N"
/><b
 id="1074195220"
 Z="600"
 B="1074195208"
 E="1074195209"
 BS="N"
/></fragment><fragment
 id="1074195221"
 BoundingBox="1006.33 187.32 1090.90 203.08"
 Z="604"
><n
 id="1074195222"
 p="1017.44 199.08"
 Z="603"
 NodeType="Nickname"
 NeedsClean="yes"
 AS="N"
><fragment
 id="1074213065"
><n
 id="1074195224"
 p="1017.44 199.08"
 Z="500"
/><n
 id="1074195225"
 p="1029.86 191.91"
 Z="501"
 NodeType="ExternalConnectionPoint"
 ExternalConnectionNum="1"
/><b
 id="1074195226"
 Z="502"
 B="1074195225"
 E="1074195224"
/></fragment><t
 p="1020.22 202.98"
 BoundingBox="1006.33 194.64 1020.22 203.08"
 LabelJustification="Right"
 Justification="Right"
 LabelAlignment="Right"
><s font="3" size="10" color="0" face="96">Me</s></t></n><n
 id="1074195227"
 p="1029.91 191.88"
 Z="605"
 AS="N"
/><n
 id="1074195228"
 p="1042.38 199.08"
 Z="607"
 AS="N"
/><n
 id="1074195229"
 p="1054.85 191.88"
 Z="609"
 AS="N"
/><n
 id="1074195230"
 p="1067.32 199.08"
 Z="611"
 AS="N"
/><n
 id="1074195231"
 p="1079.79 191.88"
 Z="613"
 NodeType="Fragment"
 NeedsClean="yes"
 AS="N"
><fragment
 id="1074213066"
><n
 id="1074195233"
 p="1079.79 191.88"
 Z="482"
 Element="8"
 NumHydrogens="0"
 NeedsClean="yes"
><t
 p="1075.90 195.78"
 BoundingBox="1075.90 187.32 1083.68 195.88"
 LabelJustification="Left"
><s font="3" size="10" color="0" face="96">O</s></t></n><n
 id="1074195234"
 p="1079.79 177.53"
 Z="483"
 NodeType="GenericNickname"
 NumHydrogens="0"
 NeedsClean="yes"
 GenericNickname="R"
><t
 p="1076.18 181.43"
 BoundingBox="1076.18 173.09 1083.40 181.43"
 LabelJustification="Left"
><s font="3" size="10" color="0" face="96">R</s></t></n><n
 id="1074195235"
 p="1067.36 199.06"
 Z="484"
 NodeType="ExternalConnectionPoint"
 ExternalConnectionNum="1"
/><b
 id="1074195236"
 Z="485"
 B="1074195233"
 E="1074195234"
/><b
 id="1074195237"
 Z="486"
 B="1074195235"
 E="1074195233"
/></fragment><t
 p="1075.90 195.78"
 BoundingBox="1075.90 187.32 1090.90 195.88"
 LabelJustification="Left"
 LabelAlignment="Left"
><s font="3" size="10" color="0" face="96">OR</s></t></n><b
 id="1074195238"
 Z="606"
 B="1074195222"
 E="1074195227"
 BS="N"
/><b
 id="1074195239"
 Z="608"
 B="1074195227"
 E="1074195228"
 BS="N"
/><b
 id="1074195240"
 Z="610"
 B="1074195228"
 E="1074195229"
 BS="N"
/><b
 id="1074195241"
 Z="612"
 B="1074195229"
 E="1074195230"
 Order="2"
 BS="E"
 BondCircularOrdering="0 1074195240 0 1074195242"
/><b
 id="1074195242"
 Z="614"
 B="1074195230"
 E="1074195231"
 BS="N"
/></fragment><fragment
 id="1074195243"
 BoundingBox="1015.52 276.56 1060.24 290.71"
 Z="620"
><n
 id="1074195244"
 p="1034.71 284.26"
 Z="619"
 Warning="ChemDraw can&apos;t interpret this label."
 NodeType="Unspecified"
 NeedsClean="yes"
 AS="N"
 LabelDisplay="Right"
><t
 p="1041.66 288.16"
 BoundingBox="1015.52 276.56 1041.66 290.71"
 LabelJustification="Right"
 LabelLineHeight="auto"
 Justification="Right"
 LineHeight="auto"
 LabelAlignment="Left"
><s font="3" size="10" color="0" face="96">L</s><s font="3" size="10" color="0" face="32">n</s><s font="3" size="10" color="0" face="96">Pd</s><s font="3" size="10" color="0" face="64">II</s></t></n><n
 id="1074195245"
 p="1052.74 284.26"
 Z="621"
 color="12"
 Warning="An atom in this label has an invalid valence."
 Element="18"
 NumHydrogens="0"
 NeedsClean="yes"
 AS="N"
><t
 p="1049.13 288.19"
 BoundingBox="1049.13 279.85 1060.24 288.19"
 color="12"
 LabelJustification="Left"
 LabelAlignment="Left"
><s font="3" size="10" color="12" face="1">Ar</s></t></n><b
 id="1074195246"
 Z="622"
 B="1074195244"
 E="1074195245"
 BS="N"
 BeginAttach="0"
/></fragment><fragment
 id="1074195248"
 BoundingBox="1030.20 242.79 1053.47 255.09"
 Z="628"
><n
 id="1074195249"
 p="1033.81 248.91"
 Z="627"
 color="12"
 NodeType="Fragment"
 NeedsClean="yes"
 AS="N"
><fragment
 id="1074213067"
><n
 id="1074195251"
 p="1033.81 248.91"
 Z="529"
 Element="18"
 NumHydrogens="0"
 NeedsClean="yes"
><t
 p="1030.48 252.81"
 BoundingBox="1030.48 244.47 1040.48 252.81"
 LabelJustification="Left"
 LabelAlignment="Left"
><s font="3" size="10" color="0" face="96">Ar</s></t></n><n
 id="1074195252"
 p="1049.22 240.01"
 Z="530"
 NodeType="GenericNickname"
 NumHydrogens="0"
 NeedsClean="yes"
 GenericNickname="X"
><t
 p="1045.89 243.91"
 BoundingBox="1045.89 235.57 1052.55 243.91"
 LabelJustification="Left"
><s font="3" size="10" color="0" face="96">X</s></t></n></fragment><t
 p="1030.20 252.84"
 BoundingBox="1030.20 242.79 1053.47 255.09"
 color="12"
 LabelJustification="Left"
 LabelLineHeight="auto"
 LineHeight="auto"
 LabelAlignment="Left"
><s font="3" size="10" color="12" face="1">Ar</s><s font="23" size="10" color="0">-</s><s font="3" size="10" color="0">X</s></t></n></fragment><fragment
 id="1074195253"
 BoundingBox="926.68 384.10 985.38 429.92"
 Z="631"
><n
 id="1074195254"
 p="945.86 413.45"
 Z="630"
 Warning="ChemDraw can&apos;t interpret this label."
 NodeType="Unspecified"
 NeedsClean="yes"
 AS="N"
 LabelDisplay="Right"
><t
 p="952.81 417.35"
 BoundingBox="926.68 405.75 952.81 419.90"
 LabelJustification="Right"
 LabelLineHeight="auto"
 Justification="Right"
 LineHeight="auto"
 LabelAlignment="Left"
><s font="3" size="10" color="0" face="96">L</s><s font="3" size="10" color="0" face="32">n</s><s font="3" size="10" color="0" face="96">Pd</s><s font="3" size="10" color="0" face="64">II</s></t></n><n
 id="1074195255"
 p="958.26 413.45"
 Z="632"
 color="12"
 AS="N"
/><n
 id="1074195256"
 p="965.46 425.92"
 Z="634"
 NodeType="Fragment"
 NeedsClean="yes"
 AS="N"
><fragment
 id="1074213068"
><n
 id="1074195258"
 p="965.46 425.92"
 Z="503"
 Element="8"
 NumHydrogens="0"
 NeedsClean="yes"
><t
 p="961.57 429.82"
 BoundingBox="961.57 421.36 969.35 429.92"
 LabelJustification="Left"
><s font="3" size="10" color="0" face="96">O</s></t></n><n
 id="1074195259"
 p="979.81 425.92"
 Z="504"
 NodeType="GenericNickname"
 NumHydrogens="0"
 NeedsClean="yes"
 GenericNickname="R"
><t
 p="976.20 429.82"
 BoundingBox="976.20 421.48 983.42 429.82"
 LabelJustification="Left"
><s font="3" size="10" color="0" face="96">R</s></t></n><n
 id="1074195260"
 p="958.28 413.49"
 Z="505"
 NodeType="ExternalConnectionPoint"
 ExternalConnectionNum="1"
/><b
 id="1074195261"
 Z="506"
 B="1074195258"
 E="1074195259"
/><b
 id="1074195262"
 Z="507"
 B="1074195260"
 E="1074195258"
/></fragment><t
 p="961.57 429.82"
 BoundingBox="961.57 421.36 976.57 429.92"
 LabelJustification="Left"
 LabelAlignment="Left"
><s font="3" size="10" color="0" face="96">OR</s></t></n><n
 id="1074195263"
 p="965.46 400.98"
 Z="636"
 AS="N"
/><n
 id="1074195264"
 p="958.26 388.51"
 Z="638"
 color="12"
 Warning="An atom in this label has an invalid valence."
 Element="18"
 NumHydrogens="0"
 NeedsClean="yes"
 AS="N"
 LabelDisplay="Center"
><t
 p="958.26 392.44"
 BoundingBox="952.70 384.10 963.82 392.44"
 color="12"
 LabelJustification="Center"
 Justification="Center"
 LabelAlignment="Right"
><s font="3" size="10" color="12" face="1">Ar</s></t></n><n
 id="1074195265"
 p="979.86 400.98"
 Z="694"
 NodeType="GenericNickname"
 NumHydrogens="0"
 NeedsClean="yes"
 AS="N"
 GenericNickname="R"
><t
 p="976.25 404.88"
 BoundingBox="976.25 396.54 985.38 404.88"
 LabelJustification="Left"
 LabelAlignment="Left"
><s font="3" size="10" color="0" face="96">R&apos;</s></t></n><b
 id="1074195266"
 Z="633"
 B="1074195254"
 E="1074195255"
 BS="N"
/><b
 id="1074195267"
 Z="635"
 B="1074195255"
 E="1074195256"
 BS="N"
/><b
 id="1074195268"
 Z="637"
 B="1074195255"
 E="1074195263"
 BS="N"
/><b
 id="1074195269"
 Z="639"
 B="1074195263"
 E="1074195264"
 BS="N"
/><b
 id="1074195270"
 Z="695"
 B="1074195263"
 E="1074195265"
 BS="N"
/></fragment><fragment
 id="1074195272"
 BoundingBox="886.06 238.52 925.57 252.67"
 Z="641"
><n
 id="1074195273"
 p="905.24 246.22"
 Z="640"
 Warning="ChemDraw can&apos;t interpret this label."
 NodeType="Unspecified"
 NeedsClean="yes"
 AS="N"
 LabelDisplay="Right"
><t
 p="912.19 250.12"
 BoundingBox="886.06 238.52 912.19 252.67"
 LabelJustification="Right"
 LabelLineHeight="auto"
 Justification="Right"
 LineHeight="auto"
 LabelAlignment="Left"
><s font="3" size="10" color="0" face="96">L</s><s font="3" size="10" color="0" face="32">n</s><s font="3" size="10" color="0" face="96">Pd</s><s font="3" size="10" color="0" face="64">II</s></t></n><n
 id="1074195274"
 p="921.96 246.22"
 Z="642"
 Element="1"
 NumHydrogens="0"
 NeedsClean="yes"
 AS="N"
><t
 p="918.35 250.12"
 BoundingBox="918.35 241.78 925.57 250.12"
 LabelJustification="Left"
 LabelAlignment="Left"
><s font="3" size="10" color="0">H</s></t></n><b
 id="1074195275"
 Z="643"
 B="1074195273"
 E="1074195274"
 BS="N"
/></fragment><fragment
 id="1074195277"
 BoundingBox="826.02 285.79 883.72 315.76"
 Z="647"
><n
 id="1074195278"
 p="872.61 304.63"
 Z="646"
 NodeType="Fragment"
 NeedsClean="yes"
 AS="N"
><fragment
 id="1074213069"
><n
 id="1074195280"
 p="872.61 304.63"
 Z="519"
 Element="8"
 NumHydrogens="0"
 NeedsClean="yes"
><t
 p="868.72 308.53"
 BoundingBox="868.72 300.07 876.50 308.63"
 LabelJustification="Left"
><s font="3" size="10" color="0" face="96">O</s></t></n><n
 id="1074195281"
 p="872.61 290.28"
 Z="520"
 NodeType="GenericNickname"
 NumHydrogens="0"
 NeedsClean="yes"
 GenericNickname="R"
><t
 p="869 294.18"
 BoundingBox="869 285.84 876.22 294.18"
 LabelJustification="Left"
><s font="3" size="10" color="0" face="96">R</s></t></n><n
 id="1074195282"
 p="860.18 311.80"
 Z="521"
 NodeType="ExternalConnectionPoint"
 ExternalConnectionNum="1"
/><b
 id="1074195283"
 Z="522"
 B="1074195280"
 E="1074195281"
/><b
 id="1074195284"
 Z="523"
 B="1074195282"
 E="1074195280"
/></fragment><t
 p="868.72 308.53"
 BoundingBox="868.72 300.07 883.72 308.63"
 LabelJustification="Left"
 LabelAlignment="Left"
><s font="3" size="10" color="0" face="96">OR</s></t></n><n
 id="1074195285"
 p="860.14 311.83"
 Z="648"
 AS="N"
/><n
 id="1074195286"
 p="847.66 304.63"
 Z="650"
 AS="N"
/><n
 id="1074195287"
 p="835.19 311.83"
 Z="652"
 color="12"
 Warning="An atom in this label has an invalid valence."
 Element="18"
 NumHydrogens="0"
 NeedsClean="yes"
 AS="N"
><t
 p="837.14 315.76"
 BoundingBox="826.02 307.42 837.14 315.76"
 color="12"
 LabelJustification="Right"
 Justification="Right"
 LabelAlignment="Right"
><s font="3" size="10" color="12" face="1">Ar</s></t></n><n
 id="1074195288"
 p="847.66 290.23"
 Z="703"
 NodeType="GenericNickname"
 NumHydrogens="0"
 NeedsClean="yes"
 AS="N"
 GenericNickname="R"
><t
 p="844.05 294.13"
 BoundingBox="844.05 285.79 853.18 294.13"
 LabelJustification="Left"
 LabelAlignment="Left"
><s font="3" size="10" color="0" face="96">R&apos;</s></t></n><b
 id="1074195289"
 Z="649"
 B="1074195278"
 E="1074195285"
 BS="N"
/><b
 id="1074195290"
 Z="651"
 B="1074195285"
 E="1074195286"
 Order="2"
 BS="Z"
 BondCircularOrdering="0 1074195289 1074195292 1074195291"
/><b
 id="1074195291"
 Z="653"
 B="1074195286"
 E="1074195287"
 BS="N"
/><b
 id="1074195292"
 Z="704"
 B="1074195286"
 E="1074195288"
 BS="N"
/></fragment><fragment
 id="1074195293"
 BoundingBox="849.49 366.13 913.78 411.85"
 Z="655"
><n
 id="1074195294"
 p="868.67 395.48"
 Z="654"
 Warning="ChemDraw can&apos;t interpret this label."
 NodeType="Unspecified"
 NeedsClean="yes"
 AS="N"
 LabelDisplay="Right"
><t
 p="875.62 399.38"
 BoundingBox="849.49 387.78 875.62 401.93"
 LabelJustification="Right"
 LabelLineHeight="auto"
 Justification="Right"
 LineHeight="auto"
 LabelAlignment="Left"
><s font="3" size="10" color="0" face="96">L</s><s font="3" size="10" color="0" face="32">n</s><s font="3" size="10" color="0" face="96">Pd</s><s font="3" size="10" color="0" face="64">II</s></t></n><n
 id="1074195295"
 p="881.07 395.48"
 Z="656"
 color="12"
 AS="N"
/><n
 id="1074195296"
 p="888.27 383.01"
 Z="658"
 AS="N"
/><n
 id="1074195297"
 p="881.07 370.54"
 Z="660"
 color="12"
 Warning="An atom in this label has an invalid valence."
 Element="18"
 NumHydrogens="0"
 NeedsClean="yes"
 AS="N"
 LabelDisplay="Center"
><t
 p="881.07 374.47"
 BoundingBox="875.51 366.13 886.63 374.47"
 color="12"
 LabelJustification="Center"
 Justification="Center"
 LabelAlignment="Right"
><s font="3" size="10" color="12" face="1">Ar</s></t></n><n
 id="1074195298"
 p="902.67 383.01"
 Z="662"
 NodeType="Fragment"
 NeedsClean="yes"
 AS="N"
><fragment
 id="1074213070"
><n
 id="1074195300"
 p="902.67 383.01"
 Z="508"
 Element="8"
 NumHydrogens="0"
 NeedsClean="yes"
><t
 p="898.78 386.91"
 BoundingBox="898.78 378.45 906.56 387.01"
 LabelJustification="Left"
><s font="3" size="10" color="0" face="96">O</s></t></n><n
 id="1074195301"
 p="909.84 370.58"
 Z="509"
 NodeType="GenericNickname"
 NumHydrogens="0"
 NeedsClean="yes"
 GenericNickname="R"
><t
 p="906.23 374.48"
 BoundingBox="906.23 366.14 913.45 374.48"
 LabelJustification="Left"
><s font="3" size="10" color="0" face="96">R</s></t></n><n
 id="1074195302"
 p="888.32 383.01"
 Z="510"
 NodeType="ExternalConnectionPoint"
 ExternalConnectionNum="1"
/><b
 id="1074195303"
 Z="511"
 B="1074195300"
 E="1074195301"
/><b
 id="1074195304"
 Z="512"
 B="1074195302"
 E="1074195300"
/></fragment><t
 p="898.78 386.91"
 BoundingBox="898.78 378.45 913.78 387.01"
 LabelJustification="Left"
 LabelAlignment="Left"
><s font="3" size="10" color="0" face="96">OR</s></t></n><n
 id="1074195305"
 p="888.27 407.95"
 Z="696"
 NodeType="GenericNickname"
 NumHydrogens="0"
 NeedsClean="yes"
 AS="N"
 GenericNickname="R"
><t
 p="884.66 411.85"
 BoundingBox="884.66 403.51 893.79 411.85"
 LabelJustification="Left"
 LabelAlignment="Left"
><s font="3" size="10" color="0" face="96">R&apos;</s></t></n><b
 id="1074195306"
 Z="657"
 B="1074195294"
 E="1074195295"
 BS="N"
/><b
 id="1074195307"
 Z="659"
 B="1074195295"
 E="1074195296"
 BS="N"
/><b
 id="1074195308"
 Z="661"
 B="1074195296"
 E="1074195297"
 BS="N"
/><b
 id="1074195309"
 Z="663"
 B="1074195296"
 E="1074195298"
 BS="N"
/><b
 id="1074195310"
 Z="697"
 B="1074195295"
 E="1074195305"
 BS="N"
/></fragment><fragment
 id="1074195312"
 BoundingBox="752.02 284.80 808.72 314.81"
 Z="665"
><n
 id="1074195313"
 p="797.61 310.81"
 Z="664"
 NodeType="Fragment"
 NeedsClean="yes"
 AS="N"
><fragment
 id="1074213071"
><n
 id="1074195315"
 p="797.61 310.81"
 Z="524"
 Element="8"
 NumHydrogens="0"
 NeedsClean="yes"
><t
 p="793.72 314.71"
 BoundingBox="793.72 306.25 801.50 314.81"
 LabelJustification="Left"
><s font="3" size="10" color="0" face="96">O</s></t></n><n
 id="1074195316"
 p="810.04 303.64"
 Z="525"
 NodeType="GenericNickname"
 NumHydrogens="0"
 NeedsClean="yes"
 GenericNickname="R"
><t
 p="806.43 307.54"
 BoundingBox="806.43 299.20 813.65 307.54"
 LabelJustification="Left"
><s font="3" size="10" color="0" face="96">R</s></t></n><n
 id="1074195317"
 p="785.18 303.64"
 Z="526"
 NodeType="ExternalConnectionPoint"
 ExternalConnectionNum="1"
/><b
 id="1074195318"
 Z="527"
 B="1074195315"
 E="1074195316"
/><b
 id="1074195319"
 Z="528"
 B="1074195317"
 E="1074195315"
/></fragment><t
 p="793.72 314.71"
 BoundingBox="793.72 306.25 808.72 314.81"
 LabelJustification="Left"
 LabelAlignment="Left"
><s font="3" size="10" color="0" face="96">OR</s></t></n><n
 id="1074195320"
 p="785.14 303.61"
 Z="666"
 AS="N"
/><n
 id="1074195321"
 p="772.67 310.81"
 Z="668"
 AS="N"
/><n
 id="1074195322"
 p="785.14 289.21"
 Z="670"
 color="12"
 Warning="An atom in this label has an invalid valence."
 Element="18"
 NumHydrogens="0"
 NeedsClean="yes"
 AS="N"
><t
 p="781.53 293.14"
 BoundingBox="781.53 284.80 792.64 293.14"
 color="12"
 LabelJustification="Left"
 LabelAlignment="Left"
><s font="3" size="10" color="12" face="1">Ar</s></t></n><n
 id="1074195323"
 p="760.20 303.61"
 Z="701"
 NodeType="GenericNickname"
 NumHydrogens="0"
 NeedsClean="yes"
 AS="N"
 GenericNickname="R"
><t
 p="761.15 307.51"
 BoundingBox="752.02 299.17 761.15 307.51"
 LabelJustification="Right"
 Justification="Right"
 LabelAlignment="Right"
><s font="3" size="10" color="0" face="96">R&apos;</s></t></n><b
 id="1074195324"
 Z="667"
 B="1074195313"
 E="1074195320"
 BS="N"
/><b
 id="1074195325"
 Z="669"
 B="1074195320"
 E="1074195321"
 Order="2"
 BS="Z"
 BondCircularOrdering="1074195324 1074195326 1074195327 0"
/><b
 id="1074195326"
 Z="671"
 B="1074195320"
 E="1074195322"
 BS="N"
/><b
 id="1074195327"
 Z="702"
 B="1074195321"
 E="1074195323"
 BS="N"
/></fragment><fragment
 id="1074195328"
 BoundingBox="1021.19 325.20 1057.71 352.96"
 Z="682"
><n
 id="1074195329"
 p="1040.37 346.51"
 Z="681"
 Warning="ChemDraw can&apos;t interpret this label."
 NodeType="Unspecified"
 NeedsClean="yes"
 AS="N"
 LabelDisplay="Right"
><t
 p="1047.32 350.41"
 BoundingBox="1021.19 338.81 1047.32 352.96"
 LabelJustification="Right"
 LabelLineHeight="auto"
 Justification="Right"
 LineHeight="auto"
 LabelAlignment="Left"
><s font="3" size="10" color="0" face="96">L</s><s font="3" size="10" color="0" face="32">n</s><s font="3" size="10" color="0" face="96">Pd</s><s font="3" size="10" color="0" face="64">II</s></t></n><n
 id="1074195330"
 p="1034.25 329.61"
 Z="683"
 color="12"
 Warning="An atom in this label has an invalid valence."
 Element="18"
 NumHydrogens="0"
 NeedsClean="yes"
 AS="N"
 LabelDisplay="Center"
><t
 p="1034.25 333.54"
 BoundingBox="1028.69 325.20 1039.81 333.54"
 color="12"
 LabelJustification="Center"
 Justification="Center"
 LabelAlignment="Right"
><s font="3" size="10" color="12" face="1">Ar</s></t></n><n
 id="1074195331"
 p="1057.71 346.51"
 Z="684"
 AS="N"
/><b
 id="1074195332"
 Z="685"
 B="1074195329"
 E="1074195331"
 BS="N"
 CrossingBonds="1074195346"
/><b
 id="1074212921"
 Z="896"
 B="1074195329"
 E="1074195330"
 BS="N"
 BeginAttach="2"
/></fragment><fragment
 id="1074195335"
 BoundingBox="1036.55 327.50 1078.12 364.74"
 Z="687"
><n
 id="1074195336"
 p="1060.13 353.54"
 Z="686"
 AS="N"
/><n
 id="1074195337"
 p="1060.13 339.14"
 Z="688"
 AS="N"
/><n
 id="1074195338"
 p="1047.66 360.74"
 Z="690"
 NodeType="Fragment"
 NeedsClean="yes"
 AS="N"
><fragment
 id="1074213072"
><n
 id="1074195340"
 p="1047.66 360.74"
 Z="513"
 Element="8"
 NumHydrogens="0"
 NeedsClean="yes"
><t
 p="1043.77 364.64"
 BoundingBox="1043.77 356.18 1051.55 364.74"
 LabelJustification="Left"
><s font="3" size="10" color="0" face="96">O</s></t></n><n
 id="1074195341"
 p="1047.66 375.09"
 Z="514"
 NodeType="GenericNickname"
 NumHydrogens="0"
 NeedsClean="yes"
 GenericNickname="R"
><t
 p="1044.05 378.99"
 BoundingBox="1044.05 370.65 1051.27 378.99"
 LabelJustification="Left"
><s font="3" size="10" color="0" face="96">R</s></t></n><n
 id="1074195342"
 p="1060.08 353.57"
 Z="515"
 NodeType="ExternalConnectionPoint"
 ExternalConnectionNum="1"
/><b
 id="1074195343"
 Z="516"
 B="1074195340"
 E="1074195341"
/><b
 id="1074195344"
 Z="517"
 B="1074195342"
 E="1074195340"
/></fragment><t
 p="1051.55 364.64"
 BoundingBox="1036.55 356.18 1051.55 364.74"
 LabelJustification="Right"
 Justification="Right"
 LabelAlignment="Right"
><s font="3" size="10" color="0" face="96">OR</s></t></n><n
 id="1074195345"
 p="1072.60 331.94"
 Z="692"
 NodeType="GenericNickname"
 NumHydrogens="0"
 NeedsClean="yes"
 AS="N"
 GenericNickname="R"
><t
 p="1068.99 335.84"
 BoundingBox="1068.99 327.50 1078.12 335.84"
 LabelJustification="Left"
 LabelAlignment="Left"
><s font="3" size="10" color="0" face="96">R&apos;</s></t></n><b
 id="1074195346"
 Z="689"
 B="1074195336"
 E="1074195337"
 Order="2"
 BS="E"
 BondCircularOrdering="1074195347 0 1074195348 0"
 CrossingBonds="1074195332"
/><b
 id="1074195347"
 Z="691"
 B="1074195336"
 E="1074195338"
 BS="N"
/><b
 id="1074195348"
 Z="693"
 B="1074195337"
 E="1074195345"
 BS="N"
/></fragment><fragment
 id="1074195349"
 BoundingBox="880.57 187.25 911.07 199.55"
 Z="699"
><n
 id="1074195350"
 p="909.68 193.40"
 Z="698"
 NodeType="Fragment"
 NeedsClean="yes"
 AS="N"
 LabelDisplay="Right"
><fragment
 id="1074213073"
><n
 id="1074195352"
 p="909.68 193.40"
 Z="518"
 Element="46"
 NumHydrogens="1"
 NeedsClean="yes"
><t
 p="906.35 197.30"
 BoundingBox="906.35 188.96 925.80 197.40"
 LabelJustification="Left"
 LabelAlignment="Left"
><s font="3" size="10" color="0" face="96">PdH</s></t></n></fragment><t
 p="911.07 197.30"
 BoundingBox="880.57 187.25 911.07 199.55"
 LabelJustification="Right"
 LabelLineHeight="auto"
 Justification="Right"
 LineHeight="auto"
 LabelAlignment="Left"
><s font="3" size="10" color="0" face="96">[Pd</s><s font="23" size="10" color="0" face="96">-</s><s font="3" size="10" color="0" face="96">H]</s></t></n></fragment><t
 id="1074195353"
 p="991.12 249.21"
 BoundingBox="991.12 237.61 1017.26 251.76"
 Z="618"
 Warning="ChemDraw can&apos;t interpret this label."
 LineHeight="auto"
><s font="3" size="10" color="0" face="96">L</s><s font="3" size="10" color="0" face="32">n</s><s font="3" size="10" color="0" face="96">Pd</s><s font="3" size="10" color="0" face="64">0</s></t><t
 id="1074195354"
 p="950.37 190.31"
 BoundingBox="926.81 183.11 973.93 192.26"
 Z="625"
 Warning="Chemical Interpretation is not possible for this label"
 CaptionJustification="Center"
 Justification="Center"
 LineHeight="auto"
><s font="3" size="8" color="0" face="2">isomerization</s></t><t
 id="1074195355"
 p="927.01 221.95"
 BoundingBox="927.01 214.75 944.36 223.90"
 Z="644"
 color="14"
 Warning="Chemical Interpretation is not possible for this label"
 LineHeight="auto"
><s font="3" size="8" color="14" face="2">base</s></t><t
 id="1074195356"
 p="963.63 221.95"
 BoundingBox="963.63 214.75 994.31 223.90"
 Z="645"
 color="14"
 Warning="Chemical Interpretation is not possible for this label"
 LineHeight="auto"
><s font="3" size="8" color="14" face="2">base∙HX</s></t><t
 id="1074195357"
 p="1067.24 206.99"
 BoundingBox="1067.24 198.94 1072.29 208.79"
 Z="672"
 color="13"
 Warning="Chemical Interpretation is not possible for this label"
 LineHeight="auto"
><s font="23" size="8" color="13" face="2">a</s></t><t
 id="1074195358"
 p="1050.18 186.74"
 BoundingBox="1050.18 178.69 1054.57 188.54"
 Z="673"
 color="13"
 Warning="Chemical Interpretation is not possible for this label"
 LineHeight="auto"
><s font="23" size="8" color="13" face="2">b</s></t><t
 id="1074195359"
 p="780.25 325.66"
 BoundingBox="763.05 317.61 797.45 327.46"
 Z="674"
 color="13"
 Warning="Chemical Interpretation is not possible for this label"
 CaptionJustification="Center"
 Justification="Center"
 LineHeight="auto"
><s font="23" size="8" color="13" face="2">a</s><s font="3" size="8" color="13" face="2">-product</s></t><t
 id="1074195360"
 p="859.93 325.66"
 BoundingBox="843.06 317.61 876.80 327.46"
 Z="675"
 color="13"
 Warning="Chemical Interpretation is not possible for this label"
 CaptionJustification="Center"
 Justification="Center"
 LineHeight="auto"
><s font="23" size="8" color="13" face="2">b</s><s font="3" size="8" color="13" face="2">-product</s></t><t
 id="1074195361"
 p="866.06 421.07"
 BoundingBox="847.09 413.02 885.03 422.87"
 Z="676"
 color="13"
 Warning="Chemical Interpretation is not possible for this label"
 CaptionJustification="Center"
 Justification="Center"
 LineHeight="auto"
><s font="23" size="8" color="13" face="2">a</s><s font="3" size="8" color="13" face="2">-insertion</s></t><t
 id="1074195362"
 p="936.19 431.57"
 BoundingBox="917.54 423.52 954.84 433.37"
 Z="677"
 color="13"
 Warning="Chemical Interpretation is not possible for this label"
 CaptionJustification="Center"
 Justification="Center"
 LineHeight="auto"
><s font="23" size="8" color="13" face="2">b</s><s font="3" size="8" color="13" face="2">-insertion</s></t><t
 id="1074195364"
 p="912.50 409.74"
 BoundingBox="912.50 400.79 918.34 412.29"
 Z="700"
 Warning="Chemical Interpretation is not possible for this label"
 LineHeight="auto"
><s font="3" size="10" color="0">+</s></t><t
 id="1074195365"
 p="956.56 319.45"
 BoundingBox="942.11 312.25 971.01 339.70"
 Z="709"
 Warning="Chemical Interpretation is not possible for this label"
 CaptionJustification="Center"
 Justification="Center"
 LineHeight="auto"
 LineStarts="6 17 22"
><s font="3" size="8" color="0" face="2">Heck 
catalytic 
cycle</s></t><t
 id="1074195366"
 p="946.98 269.60"
 BoundingBox="946.98 262.40 968.33 271.55"
 Z="713"
 color="14"
 Warning="Chemical Interpretation is not possible for this label"
 LineHeight="auto"
><s font="3" size="8" color="14" face="2">ligand</s></t><t
 id="1074195367"
 p="957.18 285.69"
 BoundingBox="917.39 278.34 996.97 287.64"
 Z="780"
 color="14"
 Warning="Chemical Interpretation is not possible for this label"
 CaptionJustification="Center"
 Justification="Center"
 LineHeight="auto"
 WordWrapWidth="81"
><s font="3" size="8" color="14" face="3">catalyst modification</s></t><graphic
 id="1074213017"
 SupersededBy="1074213074"
 BoundingBox="995.50 195.39 864.24 195.39"
 Z="576"
 GraphicType="Line"
 ArrowType="FullHead"
 HeadSize="1000"
/><graphic
 id="1074195369"
 BoundingBox="923.49 182.29 977.25 193.07"
 Z="577"
 color="15"
 GraphicType="Rectangle"
 RectangleType="Filled"
 Center3D="950.37 187.68 0"
 MajorAxisEnd3D="923.49 187.68 0"
 MinorAxisEnd3D="950.37 182.29 0"
/><graphic
 id="1074195370"
 BoundingBox="979.76 325.97 956.56 325.97"
 Z="578"
 color="15"
 GraphicType="Oval"
 OvalType="Circle Filled"
 Center3D="956.56 325.97 0"
 MajorAxisEnd3D="979.76 325.97 0"
 MinorAxisEnd3D="956.56 349.17 0"
/><graphic
 id="1074213018"
 SupersededBy="1074213075"
 BoundingBox="864.09 328.96 953.30 329.04"
 Z="579"
 GraphicType="Arc"
 HeadSize="1000"
 AngularSize="90"
/><graphic
 id="1074195372"
 BoundingBox="914.18 201.92 879.62 186.28"
 Z="580"
 color="1"
 GraphicType="Rectangle"
 RectangleType="RoundEdge Filled"
 CornerRadius="600"
 Center3D="896.90 194.10 0"
 MajorAxisEnd3D="914.18 194.10 0"
 MinorAxisEnd3D="896.90 201.92 0"
/><graphic
 id="1074195373"
 BoundingBox="803.49 283.20 831.47 207.96"
 Z="581"
 color="10"
 GraphicType="Rectangle"
 RectangleType="Filled"
 Center3D="817.48 245.58 0"
 MajorAxisEnd3D="817.48 283.20 0"
 MinorAxisEnd3D="803.49 245.58 0"
/><graphic
 id="1074195374"
 BoundingBox="858.28 209.15 772.16 181.19"
 Z="582"
 color="10"
 GraphicType="Rectangle"
 RectangleType="Filled"
 Center3D="815.22 195.17 0"
 MajorAxisEnd3D="858.28 195.17 0"
 MinorAxisEnd3D="815.22 209.15 0"
/><graphic
 id="1074195375"
 BoundingBox="889.27 329.39 746.19 280.65"
 Z="588"
 color="10"
 GraphicType="Rectangle"
 RectangleType="Filled"
 Center3D="817.73 305.02 0"
 MajorAxisEnd3D="889.27 305.02 0"
 MinorAxisEnd3D="817.73 329.39 0"
/><graphic
 id="1074195376"
 BoundingBox="807.49 191.20 807.49 202.20"
 Z="601"
 GraphicType="Bracket"
 BracketType="Round"
 LipSize="60"
 BracketUsage="MultipleGroup"
><objecttag
 id="1"
 TagType="Unknown"
 Visible="no"
 Name="parameterizedBracketLabel"
><t
 p="808.90 204.54"
 BoundingBox="808.90 199.87 813.07 204.54"
 Visible="no"
 CaptionLineHeight="variable"
><s font="3" size="7.5" color="0">n</s></t></objecttag><objecttag
 id="2"
 TagType="Unknown"
 Name="bracketusage"
><t
 p="6 380.25"
 BoundingBox="6 373.95 10.17 380.25"
 CaptionLineHeight="variable"
><s font="3" size="7.5" color="0">1</s></t></objecttag></graphic><graphic
 id="1074195377"
 BoundingBox="801.74 202.20 801.74 191.20"
 Z="602"
 GraphicType="Bracket"
 BracketType="Round"
 LipSize="60"
/><graphic
 id="1074195378"
 BoundingBox="1045.13 192.71 1045.13 203.71"
 Z="615"
 GraphicType="Bracket"
 BracketType="Round"
 LipSize="60"
 BracketUsage="MultipleGroup"
><objecttag
 id="1"
 TagType="Unknown"
 Visible="no"
 Name="parameterizedBracketLabel"
><t
 p="1046.54 206.05"
 BoundingBox="1046.54 201.38 1050.71 206.05"
 Visible="no"
 CaptionLineHeight="variable"
><s font="3" size="7.5" color="0">n</s></t></objecttag><objecttag
 id="2"
 TagType="Unknown"
 Name="bracketusage"
><t
 p="227 379.25"
 BoundingBox="227 372.95 231.17 379.25"
 CaptionLineHeight="variable"
><s font="3" size="7.5" color="0">1</s></t></objecttag></graphic><graphic
 id="1074195379"
 BoundingBox="1039.37 203.71 1039.37 192.71"
 Z="616"
 GraphicType="Bracket"
 BracketType="Round"
 LipSize="60"
/><graphic
 id="1074213019"
 SupersededBy="1074213076"
 BoundingBox="1033.09 275.50 957.09 322.21"
 Z="623"
 GraphicType="Arc"
 ArrowType="FullHead"
 HeadSize="1000"
 AngularSize="-90"
/><graphic
 id="1074213020"
 SupersededBy="1074213077"
 BoundingBox="990.87 412.54 958.34 327.98"
 Z="624"
 GraphicType="Arc"
 ArrowType="FullHead"
 HeadSize="1000"
 AngularSize="-90"
/><graphic
 id="1074213021"
 SupersededBy="1074213078"
 BoundingBox="1026.04 265.52 1082.59 264.34"
 Z="626"
 GraphicType="Arc"
 HeadSize="1000"
 AngularSize="-90"
/><graphic
 id="1074213022"
 SupersededBy="1074213079"
 BoundingBox="1049.62 323.77 960.41 324.54"
 Z="629"
 GraphicType="Arc"
 ArrowType="FullHead"
 HeadSize="1000"
 AngularSize="-90"
/><graphic
 id="1074213023"
 SupersededBy="1074213080"
 BoundingBox="988.27 240.29 957.10 280.40"
 Z="679"
 color="14"
 GraphicType="Arc"
 ArrowType="FullHead"
 HeadSize="1000"
 AngularSize="-90"
/><graphic
 id="1074213024"
 SupersededBy="1074213081"
 BoundingBox="817.57 276.36 817.57 214.80"
 Z="680"
 GraphicType="Line"
 ArrowType="FullHead"
 HeadSize="1000"
/><graphic
 id="1074213025"
 SupersededBy="1074213082"
 BoundingBox="906.84 236.98 898.10 204.37"
 Z="705"
 LineType="Dashed"
 GraphicType="Line"
 ArrowType="FullHead"
 HeadSize="1000"
/><graphic
 id="1074213026"
 SupersededBy="1074213083"
 BoundingBox="945.27 234.53 976.60 187.43"
 Z="706"
 color="14"
 GraphicType="Arc"
 HeadSize="1000"
 AngularSize="-90"
/><graphic
 id="1074213027"
 SupersededBy="1074213084"
 BoundingBox="964.76 234.08 922.74 173.21"
 Z="707"
 color="14"
 GraphicType="Arc"
 HeadSize="1000"
 AngularSize="-90"
/><graphic
 id="1074213028"
 SupersededBy="1074213085"
 BoundingBox="988.69 253.48 957.52 213.37"
 Z="712"
 color="14"
 GraphicType="Arc"
 ArrowType="FullHead"
 HeadSize="1000"
 AngularSize="90"
/><graphic
 id="1074213029"
 SupersededBy="1074213086"
 BoundingBox="896.95 256.32 957.07 325.81"
 Z="714"
 GraphicType="Arc"
 ArrowType="FullHead"
 HeadSize="1000"
 AngularSize="-90"
/><curve
 id="1074195391"
 Z="708"
 ArrowheadType="Solid"
 CurvePoints="1077.26 211.59 1077.26 211.59 1077.26 211.59 1104.53 259.80 1104.25 279.78 1103.96 299.76 1091.32 309.15 1080.22 308.73 1069.12 308.31 1060.63 296.17 1054.88 297.01 1049.13 297.84 1048.56 310.64 1048.56 310.64 1048.56 310.64"
/><arrow
 id="1074213074"
 BoundingBox="864.24 192.81 995.50 197.60"
 Z="576"
 FillType="None"
 ArrowheadHead="Full"
 ArrowheadType="Solid"
 HeadSize="1000"
 ArrowheadCenterSize="875"
 ArrowheadWidth="250"
 Head3D="995.50 195.39 0"
 Tail3D="864.24 195.39 0"
 Center3D="1282.74 421.38 0"
 MajorAxisEnd3D="1328.77 421.38 0"
 MinorAxisEnd3D="1282.74 444.61 0"
/><arrow
 id="1074213075"
 BoundingBox="863.27 328.15 871.90 364.50"
 Z="579"
 FillType="None"
 ArrowheadType="Solid"
 HeadSize="800"
 ArrowheadCenterSize="700"
 ArrowheadWidth="200"
 AngularSize="-22.9"
 Head3D="864.09 328.96 0"
 Tail3D="871.08 363.68 0"
 Center3D="953.30 329.04 0"
 MajorAxisEnd3D="872.65 367.19 0"
 MinorAxisEnd3D="915.16 248.40 0"
/><arrow
 id="1074213076"
 BoundingBox="1014.36 253.68 1033.09 275.50"
 Z="623"
 FillType="None"
 ArrowheadHead="Full"
 ArrowheadType="Solid"
 HeadSize="800"
 ArrowheadCenterSize="700"
 ArrowheadWidth="200"
 AngularSize="-17.8"
 Head3D="1033.09 275.50 0"
 Tail3D="1015.18 254.50 0"
 Center3D="957.09 322.21 0"
 MajorAxisEnd3D="1027.85 267.88 0"
 MinorAxisEnd3D="1011.42 392.98 0"
/><arrow
 id="1074213077"
 BoundingBox="990.87 374.98 1036.12 412.54"
 Z="624"
 FillType="None"
 ArrowheadHead="Full"
 ArrowheadType="Solid"
 HeadSize="800"
 ArrowheadCenterSize="700"
 ArrowheadWidth="200"
 AngularSize="-37.1"
 Head3D="990.87 412.54 0"
 Tail3D="1035.30 375.79 0"
 Center3D="958.34 327.98 0"
 MajorAxisEnd3D="953.04 418.43 0"
 MinorAxisEnd3D="867.88 322.70 0"
/><arrow
 id="1074213078"
 BoundingBox="1022.68 252.13 1028.53 266.34"
 Z="626"
 FillType="None"
 ArrowheadType="Solid"
 HeadSize="800"
 ArrowheadCenterSize="700"
 ArrowheadWidth="200"
 AngularSize="39.1"
 Head3D="1026.04 265.52 0"
 Tail3D="1027.71 252.95 0"
 Center3D="1082.59 264.34 0"
 MajorAxisEnd3D="1141.22 271.50 0"
 MinorAxisEnd3D="1074.55 282.54 0"
/><arrow
 id="1074213079"
 BoundingBox="1043.54 293.51 1051.10 323.77"
 Z="629"
 FillType="None"
 ArrowheadHead="Full"
 ArrowheadType="Solid"
 HeadSize="800"
 ArrowheadCenterSize="700"
 ArrowheadWidth="200"
 AngularSize="-19.3"
 Head3D="1049.62 323.77 0"
 Tail3D="1044.35 294.33 0"
 Center3D="960.41 324.54 0"
 MajorAxisEnd3D="1034.06 274.19 0"
 MinorAxisEnd3D="1010.76 398.19 0"
/><arrow
 id="1074213080"
 BoundingBox="926.07 232.99 988.27 240.29"
 Z="679"
 color="14"
 FillType="None"
 ArrowheadHead="Full"
 ArrowheadType="Solid"
 HeadSize="800"
 ArrowheadCenterSize="700"
 ArrowheadWidth="200"
 AngularSize="-59.6"
 Head3D="988.27 240.29 0"
 Tail3D="926.88 239.46 0"
 Center3D="957.10 280.40 0"
 MajorAxisEnd3D="945.32 234.47 0"
 MinorAxisEnd3D="1017.73 271.91 0"
/><arrow
 id="1074213081"
 BoundingBox="814.99 214.80 819.78 276.36"
 Z="680"
 FillType="None"
 ArrowheadHead="Full"
 ArrowheadType="Solid"
 HeadSize="1000"
 ArrowheadCenterSize="875"
 ArrowheadWidth="250"
 Head3D="817.57 276.36 0"
 Tail3D="817.57 214.80 0"
 Center3D="986.32 535.74 0"
 MajorAxisEnd3D="986.32 596.91 0"
 MinorAxisEnd3D="897.80 535.74 0"
/><arrow
 id="1074213082"
 BoundingBox="897.68 204.26 907.26 237.10"
 Z="705"
 LineType="Dashed"
 FillType="None"
 ArrowheadHead="Full"
 ArrowheadType="Solid"
 HeadSize="1000"
 ArrowheadCenterSize="875"
 ArrowheadWidth="250"
 Head3D="906.84 236.98 0"
 Tail3D="898.10 204.37 0"
 Center3D="1115.95 490.78 0"
 MajorAxisEnd3D="1150.18 502.64 0"
 MinorAxisEnd3D="1103.04 522.20 0"
/><arrow
 id="1074213083"
 BoundingBox="935.08 225.16 946.09 235.44"
 Z="706"
 color="14"
 FillType="None"
 ArrowheadType="Solid"
 HeadSize="800"
 ArrowheadCenterSize="700"
 ArrowheadWidth="200"
 AngularSize="39.1"
 Head3D="945.27 234.53 0"
 Tail3D="935.89 225.97 0"
 Center3D="976.60 187.43 0"
 MajorAxisEnd3D="1015.97 143.40 0"
 MinorAxisEnd3D="986.95 204.44 0"
/><arrow
 id="1074213084"
 BoundingBox="963.95 223 977.79 235.03"
 Z="707"
 color="14"
 FillType="None"
 ArrowheadTail="Full"
 ArrowheadType="Solid"
 HeadSize="800"
 ArrowheadCenterSize="700"
 ArrowheadWidth="200"
 AngularSize="-39.1"
 Head3D="964.76 234.08 0"
 Tail3D="977.41 223 0"
 Center3D="922.74 173.21 0"
 MajorAxisEnd3D="869.88 116.33 0"
 MinorAxisEnd3D="908.79 195.26 0"
/><arrow
 id="1074213085"
 BoundingBox="926.49 253.48 988.69 260.78"
 Z="712"
 color="14"
 FillType="None"
 ArrowheadHead="Full"
 ArrowheadType="Solid"
 HeadSize="800"
 ArrowheadCenterSize="700"
 ArrowheadWidth="200"
 AngularSize="59.6"
 Head3D="988.69 253.48 0"
 Tail3D="927.30 254.31 0"
 Center3D="957.52 213.37 0"
 MajorAxisEnd3D="945.74 259.30 0"
 MinorAxisEnd3D="1018.15 221.86 0"
/><arrow
 id="1074213086"
 BoundingBox="875 256.32 896.95 283.73"
 Z="714"
 FillType="None"
 ArrowheadHead="Full"
 ArrowheadType="Solid"
 HeadSize="800"
 ArrowheadCenterSize="700"
 ArrowheadWidth="200"
 AngularSize="-21.3"
 Head3D="896.95 256.32 0"
 Tail3D="875.81 282.91 0"
 Center3D="957.07 325.81 0"
 MajorAxisEnd3D="878.89 277.53 0"
 MinorAxisEnd3D="1005.36 247.62 0"
/></group><graphic
 id="1074195647"
 BoundingBox="1023.12 240.74 952.98 240.74"
 Z="617"
 color="17"
 GraphicType="Oval"
 OvalType="Filled"
 Center3D="952.98 240.74 0"
 MajorAxisEnd3D="1023.12 240.74 0"
 MinorAxisEnd3D="952.98 273.57 0"
/></group><fragment
 id="1074195491"
 BoundingBox="330.05 285.41 366.32 297.12"
 Z="782"
><n
 id="1074195492"
 p="330.27 293.12"
 Z="781"
 AS="N"
/><n
 id="1074195493"
 p="342.74 285.92"
 Z="783"
 AS="N"
/><n
 id="1074195494"
 p="355.21 293.12"
 Z="785"
 NodeType="Fragment"
 NeedsClean="yes"
 AS="N"
><fragment
 id="1074213040"
><n
 id="1074195496"
 p="355.21 293.12"
 Z="492"
 Element="8"
 NumHydrogens="0"
 NeedsClean="yes"
><t
 p="351.32 297.02"
 BoundingBox="351.32 288.56 359.10 297.12"
 LabelJustification="Left"
><s font="3" size="10" color="0" face="96">O</s></t></n><n
 id="1074195497"
 p="367.64 285.94"
 Z="493"
 NodeType="GenericNickname"
 NumHydrogens="0"
 NeedsClean="yes"
 GenericNickname="R"
><t
 p="364.03 289.84"
 BoundingBox="364.03 281.50 371.25 289.84"
 LabelJustification="Left"
><s font="3" size="10" color="0" face="96">R</s></t></n><n
 id="1074195498"
 p="342.78 285.94"
 Z="494"
 NodeType="ExternalConnectionPoint"
 ExternalConnectionNum="1"
/><b
 id="1074195499"
 Z="495"
 B="1074195496"
 E="1074195497"
/><b
 id="1074195500"
 Z="496"
 B="1074195498"
 E="1074195496"
/></fragment><t
 p="351.32 297.02"
 BoundingBox="351.32 288.56 366.32 297.12"
 LabelJustification="Left"
 LabelAlignment="Left"
><s font="3" size="10" color="0" face="96">OR</s></t></n><b
 id="1074195501"
 Z="784"
 B="1074195492"
 E="1074195493"
 Order="2"
 BS="N"
/><b
 id="1074195502"
 Z="786"
 B="1074195493"
 E="1074195494"
 BS="N"
/></fragment><fragment
 id="1074195503"
 BoundingBox="445 304.47 502.70 320.08"
 Z="790"
><n
 id="1074195504"
 p="491.59 316.08"
 Z="789"
 NodeType="Fragment"
 NeedsClean="yes"
 AS="N"
><fragment
 id="1074213041"
><n
 id="1074195506"
 p="491.59 316.08"
 Z="531"
 Element="8"
 NumHydrogens="0"
 NeedsClean="yes"
><t
 p="487.70 319.98"
 BoundingBox="487.70 311.52 495.48 320.08"
 LabelJustification="Left"
><s font="3" size="10" color="0" face="96">O</s></t></n><n
 id="1074195507"
 p="491.59 301.73"
 Z="532"
 NodeType="GenericNickname"
 NumHydrogens="0"
 NeedsClean="yes"
 GenericNickname="R"
><t
 p="487.98 305.63"
 BoundingBox="487.98 297.29 495.20 305.63"
 LabelJustification="Left"
><s font="3" size="10" color="0" face="96">R</s></t></n><n
 id="1074195508"
 p="479.16 323.25"
 Z="533"
 NodeType="ExternalConnectionPoint"
 ExternalConnectionNum="1"
/><b
 id="1074195509"
 Z="534"
 B="1074195506"
 E="1074195507"
/><b
 id="1074195510"
 Z="535"
 B="1074195508"
 E="1074195506"
/></fragment><t
 p="487.70 319.98"
 BoundingBox="487.70 311.52 502.70 320.08"
 LabelJustification="Left"
 LabelAlignment="Left"
><s font="3" size="10" color="0" face="96">OR</s></t></n><n
 id="1074195511"
 p="479.12 308.88"
 Z="791"
 AS="N"
/><n
 id="1074195512"
 p="466.64 316.08"
 Z="793"
 AS="N"
/><n
 id="1074195513"
 p="454.17 308.88"
 Z="795"
 color="12"
 Warning="An atom in this label has an invalid valence."
 Element="18"
 NumHydrogens="0"
 NeedsClean="yes"
 AS="N"
><t
 p="456.12 312.81"
 BoundingBox="445 304.47 456.12 312.81"
 color="12"
 LabelJustification="Right"
 Justification="Right"
 LabelAlignment="Right"
><s font="3" size="10" color="12" face="1">Ar</s></t></n><b
 id="1074195514"
 Z="792"
 B="1074195504"
 E="1074195511"
 BS="N"
/><b
 id="1074195515"
 Z="794"
 B="1074195511"
 E="1074195512"
 Order="2"
 BS="E"
 BondCircularOrdering="1074195514 0 1074195516 0"
/><b
 id="1074195516"
 Z="796"
 B="1074195512"
 E="1074195513"
 BS="N"
/></fragment><fragment
 id="1074195517"
 BoundingBox="465.64 255.13 502.56 285.14"
 Z="798"
><n
 id="1074195518"
 p="491.45 281.14"
 Z="797"
 NodeType="Fragment"
 NeedsClean="yes"
 AS="N"
><fragment
 id="1074213042"
><n
 id="1074195520"
 p="491.45 281.14"
 Z="536"
 Element="8"
 NumHydrogens="0"
 NeedsClean="yes"
><t
 p="487.56 285.04"
 BoundingBox="487.56 276.58 495.34 285.14"
 LabelJustification="Left"
><s font="3" size="10" color="0" face="96">O</s></t></n><n
 id="1074195521"
 p="503.88 273.97"
 Z="537"
 NodeType="GenericNickname"
 NumHydrogens="0"
 NeedsClean="yes"
 GenericNickname="R"
><t
 p="500.27 277.87"
 BoundingBox="500.27 269.53 507.49 277.87"
 LabelJustification="Left"
><s font="3" size="10" color="0" face="96">R</s></t></n><n
 id="1074195522"
 p="479.02 273.97"
 Z="538"
 NodeType="ExternalConnectionPoint"
 ExternalConnectionNum="1"
/><b
 id="1074195523"
 Z="539"
 B="1074195520"
 E="1074195521"
/><b
 id="1074195524"
 Z="540"
 B="1074195522"
 E="1074195520"
/></fragment><t
 p="487.56 285.04"
 BoundingBox="487.56 276.58 502.56 285.14"
 LabelJustification="Left"
 LabelAlignment="Left"
><s font="3" size="10" color="0" face="96">OR</s></t></n><n
 id="1074195525"
 p="478.98 273.94"
 Z="799"
 AS="N"
/><n
 id="1074195526"
 p="466.51 281.14"
 Z="801"
 AS="N"
/><n
 id="1074195527"
 p="478.98 259.54"
 Z="803"
 color="12"
 Warning="An atom in this label has an invalid valence."
 Element="18"
 NumHydrogens="0"
 NeedsClean="yes"
 AS="N"
><t
 p="475.37 263.47"
 BoundingBox="475.37 255.13 486.48 263.47"
 color="12"
 LabelJustification="Left"
 LabelAlignment="Left"
><s font="3" size="10" color="12" face="1">Ar</s></t></n><b
 id="1074195528"
 Z="800"
 B="1074195518"
 E="1074195525"
 BS="N"
/><b
 id="1074195529"
 Z="802"
 B="1074195525"
 E="1074195526"
 Order="2"
 BS="N"
/><b
 id="1074195530"
 Z="804"
 B="1074195525"
 E="1074195527"
 BS="N"
/></fragment><fragment
 id="1074195531"
 BoundingBox="319.83 376.67 376.53 392.31"
 Z="808"
><n
 id="1074195532"
 p="340.48 388.31"
 Z="807"
 AS="N"
/><n
 id="1074195533"
 p="352.95 381.11"
 Z="809"
 AS="N"
/><n
 id="1074195534"
 p="365.42 388.31"
 Z="811"
 NodeType="Fragment"
 NeedsClean="yes"
 AS="N"
><fragment
 id="1074213043"
><n
 id="1074195536"
 p="365.42 388.31"
 Z="541"
 Element="8"
 NumHydrogens="0"
 NeedsClean="yes"
><t
 p="361.53 392.21"
 BoundingBox="361.53 383.75 369.31 392.31"
 LabelJustification="Left"
><s font="3" size="10" color="0" face="96">O</s></t></n><n
 id="1074195537"
 p="377.85 381.13"
 Z="542"
 NodeType="GenericNickname"
 NumHydrogens="0"
 NeedsClean="yes"
 GenericNickname="R"
><t
 p="374.24 385.03"
 BoundingBox="374.24 376.69 381.46 385.03"
 LabelJustification="Left"
><s font="3" size="10" color="0" face="96">R</s></t></n><n
 id="1074195538"
 p="353 381.13"
 Z="543"
 NodeType="ExternalConnectionPoint"
 ExternalConnectionNum="1"
/><b
 id="1074195539"
 Z="544"
 B="1074195536"
 E="1074195537"
/><b
 id="1074195540"
 Z="545"
 B="1074195538"
 E="1074195536"
/></fragment><t
 p="361.53 392.21"
 BoundingBox="361.53 383.75 376.53 392.31"
 LabelJustification="Left"
 LabelAlignment="Left"
><s font="3" size="10" color="0" face="96">OR</s></t></n><n
 id="1074195541"
 p="328.01 381.11"
 Z="838"
 NodeType="GenericNickname"
 NumHydrogens="0"
 NeedsClean="yes"
 AS="N"
 GenericNickname="R"
><t
 p="328.96 385.01"
 BoundingBox="319.83 376.67 328.96 385.01"
 LabelJustification="Right"
 Justification="Right"
 LabelAlignment="Right"
><s font="3" size="10" color="0" face="96">R&apos;</s></t></n><b
 id="1074195542"
 Z="810"
 B="1074195532"
 E="1074195533"
 Order="2"
 BS="E"
 BondCircularOrdering="1074195544 0 1074195543 0"
/><b
 id="1074195543"
 Z="812"
 B="1074195533"
 E="1074195534"
 BS="N"
/><b
 id="1074195544"
 Z="839"
 B="1074195532"
 E="1074195541"
 BS="N"
/></fragment><fragment
 id="1074195545"
 BoundingBox="445 394.07 502.70 424.04"
 Z="816"
><n
 id="1074195546"
 p="491.59 412.91"
 Z="815"
 NodeType="Fragment"
 NeedsClean="yes"
 AS="N"
><fragment
 id="1074213044"
><n
 id="1074195548"
 p="491.59 412.91"
 Z="546"
 Element="8"
 NumHydrogens="0"
 NeedsClean="yes"
><t
 p="487.70 416.81"
 BoundingBox="487.70 408.35 495.48 416.91"
 LabelJustification="Left"
><s font="3" size="10" color="0" face="96">O</s></t></n><n
 id="1074195549"
 p="491.59 398.56"
 Z="547"
 NodeType="GenericNickname"
 NumHydrogens="0"
 NeedsClean="yes"
 GenericNickname="R"
><t
 p="487.98 402.46"
 BoundingBox="487.98 394.12 495.20 402.46"
 LabelJustification="Left"
><s font="3" size="10" color="0" face="96">R</s></t></n><n
 id="1074195550"
 p="479.16 420.08"
 Z="548"
 NodeType="ExternalConnectionPoint"
 ExternalConnectionNum="1"
/><b
 id="1074195551"
 Z="549"
 B="1074195548"
 E="1074195549"
/><b
 id="1074195552"
 Z="550"
 B="1074195550"
 E="1074195548"
/></fragment><t
 p="487.70 416.81"
 BoundingBox="487.70 408.35 502.70 416.91"
 LabelJustification="Left"
 LabelAlignment="Left"
><s font="3" size="10" color="0" face="96">OR</s></t></n><n
 id="1074195553"
 p="479.12 420.11"
 Z="817"
 AS="N"
/><n
 id="1074195554"
 p="466.64 412.91"
 Z="819"
 AS="N"
/><n
 id="1074195555"
 p="454.17 420.11"
 Z="821"
 color="12"
 Warning="An atom in this label has an invalid valence."
 Element="18"
 NumHydrogens="0"
 NeedsClean="yes"
 AS="N"
><t
 p="456.12 424.04"
 BoundingBox="445 415.70 456.12 424.04"
 color="12"
 LabelJustification="Right"
 Justification="Right"
 LabelAlignment="Right"
><s font="3" size="10" color="12" face="1">Ar</s></t></n><n
 id="1074195556"
 p="466.64 398.51"
 Z="836"
 NodeType="GenericNickname"
 NumHydrogens="0"
 NeedsClean="yes"
 AS="N"
 GenericNickname="R"
><t
 p="463.03 402.41"
 BoundingBox="463.03 394.07 472.16 402.41"
 LabelJustification="Left"
 LabelAlignment="Left"
><s font="3" size="10" color="0" face="96">R&apos;</s></t></n><b
 id="1074195557"
 Z="818"
 B="1074195546"
 E="1074195553"
 BS="N"
/><b
 id="1074195558"
 Z="820"
 B="1074195553"
 E="1074195554"
 Order="2"
 BS="Z"
 BondCircularOrdering="0 1074195557 1074195560 1074195559"
/><b
 id="1074195559"
 Z="822"
 B="1074195554"
 E="1074195555"
 BS="N"
/><b
 id="1074195560"
 Z="837"
 B="1074195554"
 E="1074195556"
 BS="N"
/></fragment><fragment
 id="1074195561"
 BoundingBox="445.50 344.07 502.20 374.08"
 Z="824"
><n
 id="1074195562"
 p="491.09 370.08"
 Z="823"
 NodeType="Fragment"
 NeedsClean="yes"
 AS="N"
><fragment
 id="1074213045"
><n
 id="1074195564"
 p="491.09 370.08"
 Z="551"
 Element="8"
 NumHydrogens="0"
 NeedsClean="yes"
><t
 p="487.20 373.98"
 BoundingBox="487.20 365.52 494.98 374.08"
 LabelJustification="Left"
><s font="3" size="10" color="0" face="96">O</s></t></n><n
 id="1074195565"
 p="503.52 362.91"
 Z="552"
 NodeType="GenericNickname"
 NumHydrogens="0"
 NeedsClean="yes"
 GenericNickname="R"
><t
 p="499.91 366.81"
 BoundingBox="499.91 358.47 507.13 366.81"
 LabelJustification="Left"
><s font="3" size="10" color="0" face="96">R</s></t></n><n
 id="1074195566"
 p="478.66 362.91"
 Z="553"
 NodeType="ExternalConnectionPoint"
 ExternalConnectionNum="1"
/><b
 id="1074195567"
 Z="554"
 B="1074195564"
 E="1074195565"
/><b
 id="1074195568"
 Z="555"
 B="1074195566"
 E="1074195564"
/></fragment><t
 p="487.20 373.98"
 BoundingBox="487.20 365.52 502.20 374.08"
 LabelJustification="Left"
 LabelAlignment="Left"
><s font="3" size="10" color="0" face="96">OR</s></t></n><n
 id="1074195569"
 p="478.62 362.88"
 Z="825"
 AS="N"
/><n
 id="1074195570"
 p="466.15 370.08"
 Z="827"
 AS="N"
/><n
 id="1074195571"
 p="478.62 348.48"
 Z="829"
 color="12"
 Warning="An atom in this label has an invalid valence."
 Element="18"
 NumHydrogens="0"
 NeedsClean="yes"
 AS="N"
><t
 p="475.01 352.41"
 BoundingBox="475.01 344.07 486.12 352.41"
 color="12"
 LabelJustification="Left"
 LabelAlignment="Left"
><s font="3" size="10" color="12" face="1">Ar</s></t></n><n
 id="1074195572"
 p="453.68 362.88"
 Z="834"
 NodeType="GenericNickname"
 NumHydrogens="0"
 NeedsClean="yes"
 AS="N"
 GenericNickname="R"
><t
 p="454.63 366.78"
 BoundingBox="445.50 358.44 454.63 366.78"
 LabelJustification="Right"
 Justification="Right"
 LabelAlignment="Right"
><s font="3" size="10" color="0" face="96">R&apos;</s></t></n><b
 id="1074195573"
 Z="826"
 B="1074195562"
 E="1074195569"
 BS="N"
/><b
 id="1074195574"
 Z="828"
 B="1074195569"
 E="1074195570"
 Order="2"
 BS="Z"
 BondCircularOrdering="1074195573 1074195575 1074195576 0"
/><b
 id="1074195575"
 Z="830"
 B="1074195569"
 E="1074195571"
 BS="N"
/><b
 id="1074195576"
 Z="835"
 B="1074195570"
 E="1074195572"
 BS="N"
/></fragment><fragment
 id="1074195609"
 BoundingBox="822.98 97.57 853.48 109.87"
 Z="871"
><n
 id="1074195610"
 p="838.23 103.72"
 Z="870"
 NodeType="Fragment"
 NeedsClean="yes"
 AS="N"
 LabelDisplay="Center"
><fragment
 id="1074213056"
><n
 id="1074195612"
 p="838.23 103.72"
 Z="497"
 Element="46"
 NumHydrogens="1"
 NeedsClean="yes"
><t
 p="834.90 107.62"
 BoundingBox="834.90 99.28 854.35 107.72"
 LabelJustification="Left"
 LabelAlignment="Left"
><s font="3" size="10" color="0" face="96">PdH</s></t></n></fragment><t
 p="838.23 107.62"
 BoundingBox="822.98 97.57 853.48 109.87"
 LabelJustification="Center"
 LabelLineHeight="auto"
 Justification="Center"
 LineHeight="auto"
><s font="3" size="10" color="0" face="96">[Pd</s><s font="23" size="10" color="0" face="96">-</s><s font="3" size="10" color="0" face="96">H]</s></t></n></fragment><fragment
 id="1074195613"
 BoundingBox="879.42 98.68 900.54 110.43"
 Z="886"
><n
 id="1074195614"
 p="889.98 104.03"
 Z="885"
 color="12"
 NodeType="Fragment"
 NeedsClean="yes"
 AS="N"
 LabelDisplay="Center"
><fragment
 id="1074213057"
><n
 id="1074195616"
 p="889.98 104.03"
 Z="498"
 Element="18"
 NumHydrogens="0"
 NeedsClean="yes"
><t
 p="886.65 107.93"
 BoundingBox="886.65 99.59 896.65 107.93"
 LabelJustification="Left"
 LabelAlignment="Left"
><s font="3" size="10" color="0" face="96">Ar</s></t></n><n
 id="1074195617"
 p="904.33 104.03"
 Z="499"
 NodeType="GenericNickname"
 NumHydrogens="0"
 NeedsClean="yes"
 GenericNickname="X"
><t
 p="901 107.93"
 BoundingBox="901 99.59 907.66 107.93"
 LabelJustification="Left"
><s font="3" size="10" color="0" face="96">X</s></t></n></fragment><t
 p="889.98 107.93"
 BoundingBox="879.42 98.68 900.54 110.43"
 color="12"
 LabelJustification="Center"
 LabelLineHeight="auto"
 Justification="Center"
 LineHeight="auto"
><s font="3" size="10" color="12" face="1">Ar</s><s font="3" size="10" color="0">-X</s></t></n></fragment><t
 id="1074195618"
 p="313.27 79.74"
 BoundingBox="313.27 70.49 574.15 82.24"
 Z="585"
 color="12"
 Warning="Chemical Interpretation is not possible for this label"
 LineHeight="auto"
><s font="3" size="10" color="12" face="3">(A) Tandem, sequential and domino &apos;one-pot&apos; reactions</s></t><t
 id="1074195619"
 p="734.77 79.24"
 BoundingBox="734.77 69.99 801.44 81.74"
 Z="586"
 color="12"
 Warning="Chemical Interpretation is not possible for this label"
 LineHeight="auto"
><s font="3" size="10" color="12" face="3">(C) This study</s></t><t
 id="1074195363"
 p="815.11 312.26"
 BoundingBox="815.11 303.31 820.95 314.81"
 Z="678"
 Warning="Chemical Interpretation is not possible for this label"
 LineHeight="auto"
><s font="3" size="10" color="0">+</s></t><t
 id="1074195620"
 p="313.27 249.22"
 BoundingBox="313.27 239.97 583.39 251.72"
 Z="711"
 color="12"
 Warning="Chemical Interpretation is not possible for this label"
 LineHeight="auto"
><s font="3" size="10" color="12" face="3">(B) Regioselective Heck arylations of acyclic vinyl ethers</s></t><t
 id="1074195621"
 p="408.56 273.25"
 BoundingBox="390.22 262.36 426.90 290.36"
 Z="788"
 Warning="Chemical Interpretation is not possible for this label"
 CaptionJustification="Center"
 CaptionLineHeight="14"
 Justification="Center"
 LineHeight="14"
 LineStarts="10 14"
><s font="3" size="10" color="0">[Pd] </s><s font="3" size="10" color="0" face="2">cat.
</s><s font="3" size="10" color="12" face="1">Ar</s><s font="3" size="10" color="0">-X</s></t><t
 id="1074195622"
 p="556.89 275.86"
 BoundingBox="530.40 265.81 583.38 278.11"
 Z="805"
 color="13"
 Warning="Chemical Interpretation is not possible for this label"
 CaptionJustification="Center"
 Justification="Center"
 LineHeight="auto"
><s font="23" size="10" color="13" face="2">a</s><s font="3" size="10" color="13" face="2">-selectivity</s></t><t
 id="1074195623"
 p="556.89 316.17"
 BoundingBox="530.81 306.12 582.97 318.42"
 Z="806"
 color="13"
 Warning="Chemical Interpretation is not possible for this label"
 CaptionJustification="Center"
 Justification="Center"
 LineHeight="auto"
><s font="23" size="10" color="13" face="2">b</s><s font="3" size="10" color="13" face="2">-selectivity</s></t><t
 id="1074195624"
 p="409.50 368.43"
 BoundingBox="391.16 357.54 427.84 385.54"
 Z="814"
 Warning="Chemical Interpretation is not possible for this label"
 CaptionJustification="Center"
 CaptionLineHeight="14"
 Justification="Center"
 LineHeight="14"
 LineStarts="10 14"
><s font="3" size="10" color="0">[Pd] </s><s font="3" size="10" color="0" face="2">cat.
</s><s font="3" size="10" color="12" face="1">Ar</s><s font="3" size="10" color="0">-X</s></t><t
 id="1074195628"
 p="614.12 267.31"
 BoundingBox="614.12 255.87 708.49 283.87"
 Z="841"
 color="12"
 Warning="Chemical Interpretation is not possible for this label"
 CaptionLineHeight="14"
 LineHeight="14"
 LineStarts="15 39"
><s font="23" size="10" color="12" face="2">· </s><s font="3" size="10" color="12" face="2">broad scope
</s><s font="23" size="10" color="12" face="2">· </s><s font="3" size="10" color="12" face="2">high regioselectivity</s></t><t
 id="1074195629"
 p="614.12 302.67"
 BoundingBox="614.12 291.23 715.15 333.23"
 Z="842"
 color="12"
 Warning="Chemical Interpretation is not possible for this label"
 CaptionLineHeight="14"
 LineHeight="14"
 LineStarts="17 42 67"
><s font="23" size="10" color="12" face="2">· </s><s font="3" size="10" color="12" face="2">limited scope
</s><s font="23" size="10" color="12" face="2">· </s><s font="3" size="10" color="12" face="2">high regioselectivity
</s><s font="23" size="10" color="12" face="2">· </s><s font="3" size="10" color="12" face="2">poor stereoselectivity</s></t><t
 id="1074195630"
 p="614.12 352.43"
 BoundingBox="614.12 340.99 715.15 382.99"
 Z="843"
 color="12"
 Warning="Chemical Interpretation is not possible for this label"
 CaptionLineHeight="14"
 LineHeight="14"
 LineStarts="17 43 68"
><s font="23" size="10" color="12" face="2">· </s><s font="3" size="10" color="12" face="2">limited scope
</s><s font="23" size="10" color="12" face="2">· </s><s font="3" size="10" color="12" face="2">high regioselectivity 
</s><s font="23" size="10" color="12" face="2">· </s><s font="3" size="10" color="12" face="2">poor stereoselectivity</s></t><t
 id="1074195631"
 p="614.12 402.96"
 BoundingBox="614.12 391.52 715.15 433.52"
 Z="844"
 color="12"
 Warning="Chemical Interpretation is not possible for this label"
 CaptionLineHeight="14"
 LineHeight="14"
 LineStarts="23 48 73"
><s font="23" size="10" color="12" face="2">· </s><s font="3" size="10" color="12" face="2">very limited scope 
</s><s font="23" size="10" color="12" face="2">· </s><s font="3" size="10" color="12" face="2">poor regioselectivity
</s><s font="23" size="10" color="12" face="2">· </s><s font="3" size="10" color="12" face="2">poor stereoselectivity</s></t><t
 id="1074195633"
 p="556.89 368.14"
 BoundingBox="530.40 358.09 583.38 370.39"
 Z="883"
 color="13"
 Warning="Chemical Interpretation is not possible for this label"
 CaptionJustification="Center"
 Justification="Center"
 LineHeight="auto"
><s font="23" size="10" color="13" face="2">a</s><s font="3" size="10" color="13" face="2">-selectivity</s></t><t
 id="1074195634"
 p="556.89 418.67"
 BoundingBox="530.81 408.62 582.97 420.92"
 Z="884"
 color="13"
 Warning="Chemical Interpretation is not possible for this label"
 CaptionJustification="Center"
 Justification="Center"
 LineHeight="auto"
><s font="23" size="10" color="13" face="2">b</s><s font="3" size="10" color="13" face="2">-selectivity</s></t><t
 id="1074195636"
 p="348.18 309.87"
 BoundingBox="327.95 302.67 368.41 320.97"
 Z="888"
 color="12"
 Warning="Chemical Interpretation is not possible for this label"
 CaptionJustification="Center"
 Justification="Center"
 LineHeight="auto"
 LineStarts="9 21"
><s font="3" size="8" color="12" face="2">terminal
vinyl ethers</s></t><t
 id="1074195637"
 p="348.18 405.12"
 BoundingBox="318.83 397.92 377.53 416.22"
 Z="889"
 color="12"
 Warning="Chemical Interpretation is not possible for this label"
 CaptionJustification="Center"
 Justification="Center"
 LineHeight="auto"
 LineStarts="18 30"
><s font="3" size="8" color="12" face="2">1,2-disubstituted
vinyl ethers</s></t><graphic
 id="1074195640"
 BoundingBox="721.94 286.82 609.98 252.96"
 Z="568"
 color="15"
 HashSpacing="2.50"
 BoldWidth="2"
 GraphicType="Rectangle"
 RectangleType="Filled"
 Center3D="665.96 269.89 0"
 MajorAxisEnd3D="721.94 269.89 0"
 MinorAxisEnd3D="665.96 286.82 0"
/><graphic
 id="1074195641"
 BoundingBox="721.38 335.22 611.02 289.32"
 Z="569"
 color="15"
 HashSpacing="2.50"
 BoldWidth="2"
 GraphicType="Rectangle"
 RectangleType="Filled"
 Center3D="666.20 312.27 0"
 MajorAxisEnd3D="721.38 312.27 0"
 MinorAxisEnd3D="666.20 335.22 0"
/><graphic
 id="1074195642"
 BoundingBox="722.62 382.82 610.76 341.16"
 Z="570"
 color="15"
 HashSpacing="2.50"
 BoldWidth="2"
 GraphicType="Rectangle"
 RectangleType="Filled"
 Center3D="666.69 361.99 0"
 MajorAxisEnd3D="722.62 361.99 0"
 MinorAxisEnd3D="666.69 382.82 0"
/><graphic
 id="1074195643"
 BoundingBox="722.88 436.19 610.76 388.85"
 Z="571"
 color="15"
 HashSpacing="2.50"
 BoldWidth="2"
 GraphicType="Rectangle"
 RectangleType="Filled"
 Center3D="666.82 412.52 0"
 MajorAxisEnd3D="722.88 412.52 0"
 MinorAxisEnd3D="666.82 436.19 0"
/><graphic
 id="1074213030"
 SupersededBy="1074213087"
 BoundingBox="741.99 436.75 741.99 82.67"
 Z="583"
 color="12"
 GraphicType="Line"
 HeadSize="1000"
/><graphic
 id="1074213031"
 SupersededBy="1074213088"
 BoundingBox="1113.27 76.45 806.81 76.45"
 Z="584"
 color="12"
 GraphicType="Line"
 HeadSize="1000"
/><graphic
 id="1074213032"
 SupersededBy="1074213089"
 BoundingBox="731.86 76.45 577.32 76.45"
 Z="587"
 color="12"
 GraphicType="Line"
 HeadSize="1000"
/><graphic
 id="1074213033"
 SupersededBy="1074213090"
 BoundingBox="739.55 245.85 587.57 245.85"
 Z="710"
 color="12"
 GraphicType="Line"
 HeadSize="1000"
/><graphic
 id="1074213034"
 SupersededBy="1074213091"
 BoundingBox="434.27 291.66 388.46 291.66"
 Z="787"
 GraphicType="Line"
 ArrowType="FullHead"
 HeadSize="1000"
/><graphic
 id="1074213035"
 SupersededBy="1074213092"
 BoundingBox="434.99 386.85 389.19 386.85"
 Z="813"
 GraphicType="Line"
 ArrowType="FullHead"
 HeadSize="1000"
/><graphic
 id="1074213036"
 SupersededBy="1074213093"
 BoundingBox="709.05 337.32 317.16 337.32"
 Z="846"
 color="16"
 LineType="Dashed"
 GraphicType="Line"
 HeadSize="1000"
/><arrow
 id="1074213087"
 BoundingBox="741.55 82.67 742.43 436.75"
 Z="583"
 color="12"
 FillType="None"
 ArrowheadType="Solid"
 HeadSize="1000"
 ArrowheadCenterSize="875"
 ArrowheadWidth="250"
 Head3D="741.99 436.75 0"
 Tail3D="741.99 82.67 0"
 Center3D="967.30 794.33 0"
 MajorAxisEnd3D="967.30 1148.41 0"
 MinorAxisEnd3D="-583.63 794.33 0"
/><arrow
 id="1074213088"
 BoundingBox="806.81 76.01 1113.27 76.89"
 Z="584"
 color="12"
 FillType="None"
 ArrowheadType="Solid"
 HeadSize="1000"
 ArrowheadCenterSize="875"
 ArrowheadWidth="250"
 Head3D="1113.27 76.45 0"
 Tail3D="806.81 76.45 0"
 Center3D="1369.49 275.12 0"
 MajorAxisEnd3D="1675.95 275.12 0"
 MinorAxisEnd3D="1369.49 1758.43 0"
/><arrow
 id="1074213089"
 BoundingBox="577.32 76.01 731.86 76.89"
 Z="587"
 color="12"
 FillType="None"
 ArrowheadType="Solid"
 HeadSize="1000"
 ArrowheadCenterSize="875"
 ArrowheadWidth="250"
 Head3D="731.86 76.45 0"
 Tail3D="577.32 76.45 0"
 Center3D="786.93 275.12 0"
 MajorAxisEnd3D="941.47 275.12 0"
 MinorAxisEnd3D="786.93 1511.45 0"
/><arrow
 id="1074213090"
 BoundingBox="587.57 245.41 739.55 246.29"
 Z="710"
 color="12"
 FillType="None"
 ArrowheadType="Solid"
 HeadSize="1000"
 ArrowheadCenterSize="875"
 ArrowheadWidth="250"
 Head3D="739.55 245.85 0"
 Tail3D="587.57 245.85 0"
 Center3D="792.87 541.71 0"
 MajorAxisEnd3D="944.86 541.71 0"
 MinorAxisEnd3D="792.87 1983.16 0"
/><arrow
 id="1074213091"
 BoundingBox="388.46 289.08 434.27 293.87"
 Z="787"
 FillType="None"
 ArrowheadHead="Full"
 ArrowheadType="Solid"
 HeadSize="1000"
 ArrowheadCenterSize="875"
 ArrowheadWidth="250"
 Head3D="434.27 291.66 0"
 Tail3D="388.46 291.66 0"
 Center3D="472.17 626.94 0"
 MajorAxisEnd3D="517.68 626.94 0"
 MinorAxisEnd3D="472.17 682.44 0"
/><arrow
 id="1074213092"
 BoundingBox="389.19 384.27 434.99 389.06"
 Z="813"
 FillType="None"
 ArrowheadHead="Full"
 ArrowheadType="Solid"
 HeadSize="1000"
 ArrowheadCenterSize="875"
 ArrowheadWidth="250"
 Head3D="434.99 386.85 0"
 Tail3D="389.19 386.85 0"
 Center3D="472.90 722.12 0"
 MajorAxisEnd3D="518.41 722.12 0"
 MinorAxisEnd3D="472.90 777.63 0"
/><arrow
 id="1074213093"
 BoundingBox="317.16 336.88 709.05 337.76"
 Z="846"
 color="16"
 LineType="Dashed"
 FillType="None"
 ArrowheadType="Solid"
 HeadSize="1000"
 ArrowheadCenterSize="875"
 ArrowheadWidth="250"
 Head3D="709.05 337.32 0"
 Tail3D="317.16 337.32 0"
 Center3D="725.26 573.49 0"
 MajorAxisEnd3D="1117.15 573.49 0"
 MinorAxisEnd3D="725.26 3708.61 0"
/></group><scheme
 id="1074213094"
><step
 id="1074213095"
 ReactionStepReactants="1074195203"
 ReactionStepProducts="1074195517 1074195312 1074195277 1074195503"
 ReactionStepArrows="1074213024"
/><step
 id="1074213096"
 ReactionStepReactants="1074195312 1074195277"
 ReactionStepProducts="1074195248"
 ReactionStepArrows="1074213028"
 ReactionStepObjectsBelowArrow="1074195366"
/><step
 id="1074213097"
 ReactionStepReactants="1074195312 1074195277"
 ReactionStepProducts="1074195272"
 ReactionStepArrows="1074213029"
/><step
 id="1074213098"
 ReactionStepReactants="1074195221"
 ReactionStepProducts="1074195243"
 ReactionStepArrows="1074213019"
/><step
 id="1074213099"
 ReactionStepReactants="1074195243"
 ReactionStepProducts="1074195328"
 ReactionStepArrows="1074213022"
/><step
 id="1074213100"
 ReactionStepReactants="1074195272"
 ReactionStepProducts="1074195221"
 ReactionStepArrows="1074213023"
/></scheme><scheme
 id="1074213101"
><step
 id="1074213102"
 ReactionStepReactants="1074195349"
 ReactionStepProducts="1074195272"
 ReactionStepArrows="1074213025"
/><step
 id="1074213103"
 ReactionStepReactants="1074195272"
 ReactionStepProducts="1074195221"
 ReactionStepArrows="1074213023"
/><step
 id="1074213104"
 ReactionStepReactants="1074195221"
 ReactionStepProducts="1074195243"
 ReactionStepArrows="1074213019"
/><step
 id="1074213105"
 ReactionStepReactants="1074195243"
 ReactionStepProducts="1074195328"
 ReactionStepArrows="1074213022"
/></scheme><scheme
 id="1074213106"
><step
 id="1074213107"
 ReactionStepReactants="1074195491"
 ReactionStepProducts="1074195503 1074195517 1074195312 1074195277"
 ReactionStepArrows="1074213034"
 ReactionStepObjectsAboveArrow="1074195621"
/><step
 id="1074213108"
 ReactionStepReactants="1074195312 1074195277"
 ReactionStepProducts="1074195248"
 ReactionStepArrows="1074213028"
 ReactionStepObjectsBelowArrow="1074195366"
/><step
 id="1074213109"
 ReactionStepReactants="1074195312 1074195277"
 ReactionStepProducts="1074195272"
 ReactionStepArrows="1074213029"
/><step
 id="1074213110"
 ReactionStepReactants="1074195221"
 ReactionStepProducts="1074195243"
 ReactionStepArrows="1074213019"
/><step
 id="1074213111"
 ReactionStepReactants="1074195243"
 ReactionStepProducts="1074195328"
 ReactionStepArrows="1074213022"
/><step
 id="1074213112"
 ReactionStepReactants="1074195272"
 ReactionStepProducts="1074195221"
 ReactionStepArrows="1074213023"
/></scheme><scheme
 id="1074213113"
><step
 id="1074213114"
 ReactionStepReactants="1074195531"
 ReactionStepProducts="1074195545 1074195561 1074195293 1074195253"
 ReactionStepArrows="1074213035"
 ReactionStepObjectsAboveArrow="1074195624"
/></scheme><scheme
 id="1074213115"
><step
 id="1074213116"
 ReactionStepReactants="1074195335"
 ReactionStepProducts="1074195253 1074195293 1074195561 1074195545"
 ReactionStepArrows="1074213020"
/></scheme><scheme
 id="1074213117"
><step
 id="1074213118"
 ReactionStepProducts="1074195666"
 ReactionStepArrows="1074213027"
/><step
 id="1074213119"
 ReactionStepProducts="1074195666"
 ReactionStepArrows="1074212991"
/><step
 id="1074213120"
 ReactionStepReactants="1074195666"
 ReactionStepProducts="1074195405"
 ReactionStepArrows="1074212997"
/><step
 id="1074213121"
 ReactionStepReactants="1074195666 1074195203"
 ReactionStepProducts="1074195248 1074195221"
 ReactionStepArrows="1074213006"
 ReactionStepObjectsAboveArrow="1074195613"
/><step
 id="1074213122"
 ReactionStepProducts="1074195405"
 ReactionStepArrows="1074212996"
/><step
 id="1074213123"
 ReactionStepReactants="1074195221"
 ReactionStepProducts="1074195243"
 ReactionStepArrows="1074213019"
/><step
 id="1074213124"
 ReactionStepReactants="1074195243"
 ReactionStepProducts="1074195328"
 ReactionStepArrows="1074213022"
/></scheme><scheme
 id="1074213125"
><step
 id="1074213126"
 ReactionStepProducts="1074195666 1074195203"
 ReactionStepArrows="1074212982"
 ReactionStepObjectsAboveArrow="1074195190"
 ReactionStepObjectsBelowArrow="1074195451 1074195426 1074195428"
/><step
 id="1074213127"
 ReactionStepProducts="1074195666"
 ReactionStepArrows="1074212991"
/><step
 id="1074213128"
 ReactionStepReactants="1074195666"
 ReactionStepProducts="1074195405"
 ReactionStepArrows="1074212997"
/><step
 id="1074213129"
 ReactionStepReactants="1074195666 1074195203"
 ReactionStepProducts="1074195248 1074195221"
 ReactionStepArrows="1074213006"
 ReactionStepObjectsAboveArrow="1074195613"
/><step
 id="1074213130"
 ReactionStepProducts="1074195405"
 ReactionStepArrows="1074212996"
/><step
 id="1074213131"
 ReactionStepReactants="1074195221"
 ReactionStepProducts="1074195243"
 ReactionStepArrows="1074213019"
/><step
 id="1074213132"
 ReactionStepReactants="1074195243"
 ReactionStepProducts="1074195328"
 ReactionStepArrows="1074213022"
/></scheme><bracketedgroup
 id="1074213133"
 BracketedObjectIDs="1074195206"
 BracketUsage="MultipleGroup"
 RepeatCount="1"
><bracketattachment
 id="1074213134"
 GraphicID="1074195376"
><crossingbond
 id="1074213135"
 BondID="1074195218"
 InnerAtomID="1074195206"
/></bracketattachment><bracketattachment
 id="1074213136"
 GraphicID="1074195377"
><crossingbond
 id="1074213137"
 BondID="1074195217"
 InnerAtomID="1074195206"
/></bracketattachment></bracketedgroup><bracketedgroup
 id="1074213138"
 BracketedObjectIDs="1074195475"
 BracketUsage="MultipleGroup"
 RepeatCount="1"
><bracketattachment
 id="1074213139"
 GraphicID="1074195487"
><crossingbond
 id="1074213140"
 BondID="1074195484"
 InnerAtomID="1074195475"
/></bracketattachment><bracketattachment
 id="1074213141"
 GraphicID="1074195486"
><crossingbond
 id="1074213142"
 BondID="1074195485"
 InnerAtomID="1074195475"
/></bracketattachment></bracketedgroup><bracketedgroup
 id="1074213143"
 BracketedObjectIDs="1074195222 1074195227 1074195228 1074195229 1074195230 1074195231"
><bracketedgroup
 id="1074213146"
 BracketedObjectIDs="1074195228"
 BracketUsage="MultipleGroup"
 RepeatCount="1"
><bracketattachment
 id="1074213147"
 GraphicID="1074195379"
><crossingbond
 id="1074213148"
 BondID="1074195239"
 InnerAtomID="1074195228"
/></bracketattachment><bracketattachment
 id="1074213149"
 GraphicID="1074195378"
><crossingbond
 id="1074213150"
 BondID="1074195240"
 InnerAtomID="1074195228"
/></bracketattachment></bracketedgroup><bracketattachment
 id="1074213144"
 GraphicID="1074195202"
/><bracketattachment
 id="1074213145"
 GraphicID="1074195201"
/></bracketedgroup><annotation
 Keyword="GUID"
 Content="b0f5c22e-9f46-46e8-9a11-48b19195862c"
/><annotation
 Keyword="Name"
 Content="Dog (2)"
/></page></CDXML>
