# Supplementary material for: Assisted Tandem Pd Catalysis Enables Regiodivergent Heck Arylation of Transiently Generated Substituted Enol Ethers
Source: JACS Au. 2023 Jan 12;3(1):261–74. doi: 10.1021/jacsau.2c00645 (PMC9875267; doi:10.1021/jacsau.2c00645)
Supplement: Supplementary file 2 — au2c00645_si_002.zip [file au2c00645_si_002.zip › Figures_revised/Figure 2.cdxml]

<?xml version="1.0" encoding="UTF-8" ?>
<!DOCTYPE CDXML SYSTEM "http://www.cambridgesoft.com/xml/cdxml.dtd" >
<CDXML
 CreationProgram="ChemDraw 20.1.1.125"
 Name="Figure 2.cdxml"
 BoundingBox="328.57 5.32 1131.69 894.51"
 WindowPosition="0 0"
 WindowSize="1073741824 -536870912"
 WindowIsZoomed="yes"
 FractionalWidths="yes"
 InterpretChemically="yes"
 ShowAtomQuery="yes"
 ShowAtomStereo="no"
 ShowAtomEnhancedStereo="yes"
 ShowAtomNumber="no"
 ShowResidueID="no"
 ShowBondQuery="yes"
 ShowBondRxn="yes"
 ShowBondStereo="no"
 ShowTerminalCarbonLabels="no"
 ShowNonTerminalCarbonLabels="no"
 HideImplicitHydrogens="no"
 LabelFont="3"
 LabelSize="10"
 LabelFace="96"
 CaptionFont="3"
 CaptionSize="10"
 HashSpacing="2.49"
 MarginWidth="1.59"
 LineWidth="0.88"
 BoldWidth="2.01"
 BondLength="14.40"
 BondSpacing="18"
 ChainAngle="120"
 LabelJustification="Auto"
 CaptionJustification="Left"
 AminoAcidTermini="HOH"
 ShowSequenceTermini="yes"
 ShowSequenceBonds="yes"
 ShowSequenceUnlinkedBranches="no"
 ResidueWrapCount="40"
 ResidueBlockCount="10"
 ResidueZigZag="yes"
 NumberResidueBlocks="no"
 PrintMargins="36 36 36 36"
 MacPrintInfo="00030000025802580000000013EC19C80000000013EC19C80365052803FC00020000025802580000000013EC19C8000100000064000000010001010100000001270F000100010000000000000000000000000002001901900000000000600000000000000000000100000000000000000000000000000000"
 ChemPropName=""
 ChemPropFormula="Chemical Formula: "
 ChemPropExactMass="Exact Mass: "
 ChemPropMolWt="Molecular Weight: "
 ChemPropMOverZ="m/z: "
 ChemPropAnalysis="Elemental Analysis: "
 ChemPropBoilingPt="Boiling Point: "
 ChemPropMeltingPt="Melting Point: "
 ChemPropCritTemp="Critical Temp: "
 ChemPropCritPres="Critical Pres: "
 ChemPropCritVol="Critical Vol: "
 ChemPropGibbs="Gibbs Energy: "
 ChemPropLogP="Log P: "
 ChemPropMR="MR: "
 ChemPropHenry="Henry&apos;s Law: "
 ChemPropEForm="Heat of Form: "
 ChemProptPSA="tPSA: "
 ChemPropCLogP="CLogP: "
 ChemPropCMR="CMR: "
 ChemPropLogS="LogS: "
 ChemPropPKa="pKa: "
 ChemPropID=""
 ChemPropFragmentLabel=""
 color="0"
 bgcolor="1"
 RxnAutonumberStart="1"
 RxnAutonumberConditions="no"
 RxnAutonumberStyle="Roman"
 RxnAutonumberFormat="(#)"
><colortable>
<color r="1" g="1" b="1"/>
<color r="0" g="0" b="0"/>
<color r="1" g="0" b="0"/>
<color r="1" g="1" b="0"/>
<color r="0" g="1" b="0"/>
<color r="0" g="1" b="1"/>
<color r="0" g="0" b="1"/>
<color r="1" g="0" b="1"/>
<color r="0" g="0.5020" b="0.2510"/>
<color r="0.8706" g="1" b="0.9373"/>
<color r="0.9608" g="0.9608" b="0.9608"/>
<color r="0" g="0.2510" b="0.5020"/>
<color r="0.5020" g="0" b="0"/>
<color r="0.5020" g="0.5020" b="0.5020"/>
</colortable><fonttable>
<font id="3" charset="iso-8859-1" name="Arial"/>
<font id="23" charset="Unknown" name="Symbol"/>
<font id="42" charset="iso-8859-1" name="Arial Black"/>
</fonttable><page
 id="1074220205"
 BoundingBox="0 0 1440 1080"
 HeaderPosition="36"
 FooterPosition="36"
 PrintTrimMarks="yes"
 HeightPages="2"
 WidthPages="2"
><group
 id="1074216978"
 BoundingBox="328.57 5.32 1131.69 894.51"
 Z="4781"
><group
 id="1074216979"
 BoundingBox="494.91 81.98 511.91 95.47"
 Z="2758"
><graphic
 id="1074216980"
 BoundingBox="510.68 88.72 503.49 88.72"
 Z="2756"
 color="10"
 GraphicType="Oval"
 OvalType="Filled Bold"
 Center3D="503.49 88.72 0"
 MajorAxisEnd3D="510.68 88.72 0"
 MinorAxisEnd3D="503.49 94.20 0"
/><graphic
 id="1074216981"
 BoundingBox="510.68 88.72 503.49 88.72"
 Z="2757"
 color="11"
 GraphicType="Oval"
 OvalType="Filled"
 Center3D="503.49 88.72 0"
 MajorAxisEnd3D="510.68 88.72 0"
 MinorAxisEnd3D="503.49 94.20 0"
/></group><group
 id="1074216982"
 BoundingBox="407.22 17.49 494.73 71.92"
 Z="2759"
><fragment
 id="1074216983"
 BoundingBox="418.44 20.44 483.51 56.54"
 Z="2744"
><n
 id="1074216984"
 p="450.98 23.99"
 Z="2745"
 Element="1"
 NumHydrogens="0"
 NeedsClean="yes"
 AS="N"
><t
 p="448.09 27.14"
 BoundingBox="448.09 20.44 453.86 27.14"
 LabelJustification="Left"
><s font="3" size="8" face="96">H</s></t></n><n
 id="1074216985"
 p="450.98 38.51"
 Z="2746"
 Element="46"
 NumHydrogens="0"
 NeedsClean="yes"
 AS="N"
 LabelDisplay="Center"
><t
 p="450.98 41.66"
 BoundingBox="446.08 34.96 455.87 41.76"
 LabelJustification="Center"
 Justification="Center"
 LabelAlignment="Left"
><s font="3" size="8" face="96">Pd</s></t></n><n
 id="1074216986"
 p="465.49 38.51"
 Z="2748"
 NodeType="Fragment"
 NeedsClean="yes"
 AS="N"
><fragment
 id="1074220209"
><n
 id="1074216988"
 p="465.49 38.51"
 Z="2675"
 Element="78"
 NumHydrogens="0"
 NeedsClean="yes"
><t
 p="465.49 42.41"
 BoundingBox="460.77 34.07 470.22 42.46"
 LabelJustification="Center"
 Justification="Center"
 LabelAlignment="Center"
><s font="3" size="10" face="96">Pt</s></t></n><n
 id="1074216989"
 p="465.49 78.28"
 Z="2676"
/><n
 id="1074216990"
 p="459.76 68.34"
 Z="2677"
/><n
 id="1074216991"
 p="465.49 58.40"
 Z="2678"
/><n
 id="1074216992"
 p="459.76 48.45"
 Z="2679"
/><n
 id="1074216993"
 p="465.49 -1.25"
 Z="2680"
/><n
 id="1074216994"
 p="459.76 8.69"
 Z="2681"
/><n
 id="1074216995"
 p="465.49 18.63"
 Z="2682"
/><n
 id="1074216996"
 p="459.76 28.57"
 Z="2683"
/><n
 id="1074216997"
 p="499.93 58.40"
 Z="2684"
/><n
 id="1074216998"
 p="494.20 48.45"
 Z="2685"
/><n
 id="1074216999"
 p="482.71 48.45"
 Z="2686"
/><n
 id="1074217000"
 p="476.98 38.51"
 Z="2687"
/><n
 id="1074217001"
 p="454.01 38.51"
 Z="2688"
 NodeType="ExternalConnectionPoint"
 ExternalConnectionNum="1"
/><b
 id="1074217002"
 Z="2689"
 B="1074217001"
 E="1074216988"
/><b
 id="1074217003"
 Z="2690"
 B="1074216988"
 E="1074216992"
/><b
 id="1074217004"
 Z="2691"
 B="1074216988"
 E="1074216996"
/><b
 id="1074217005"
 Z="2692"
 B="1074216988"
 E="1074217000"
/><b
 id="1074217006"
 Z="2693"
 B="1074216989"
 E="1074216990"
/><b
 id="1074217007"
 Z="2694"
 B="1074216990"
 E="1074216991"
/><b
 id="1074217008"
 Z="2695"
 B="1074216991"
 E="1074216992"
/><b
 id="1074217009"
 Z="2696"
 B="1074216993"
 E="1074216994"
/><b
 id="1074217010"
 Z="2697"
 B="1074216994"
 E="1074216995"
/><b
 id="1074217011"
 Z="2698"
 B="1074216995"
 E="1074216996"
/><b
 id="1074217012"
 Z="2699"
 B="1074216997"
 E="1074216998"
/><b
 id="1074217013"
 Z="2700"
 B="1074216998"
 E="1074216999"
/><b
 id="1074217014"
 Z="2701"
 B="1074216999"
 E="1074217000"
/></fragment><t
 p="462.83 41.66"
 BoundingBox="462.83 34.96 483.51 43.41"
 LabelJustification="Left"
 LabelAlignment="Left"
><s font="3" size="8" face="96">P</s><s font="3" size="8" face="98">t</s><s font="3" size="8" face="96">Bu3</s></t></n><n
 id="1074217015"
 p="436.46 38.51"
 Z="2750"
 Warning="An atom in this label has an invalid valence."
 NodeType="Unspecified"
 NeedsClean="yes"
 AS="N"
 LabelDisplay="Right"
><fragment
 id="1074220210"
><n
 id="1074217017"
 p="436.46 38.51"
 Z="2702"
 Element="15"
 NumHydrogens="0"
 NeedsClean="yes"
><t
 p="433.12 42.41"
 BoundingBox="433.12 34.07 439.79 42.41"
 LabelJustification="Left"
><s font="3" size="10" face="96">P</s></t></n><n
 id="1074217018"
 p="430.71 48.45"
 Z="2703"
 Element="15"
 NumHydrogens="0"
 NeedsClean="yes"
><t
 p="427.38 52.35"
 BoundingBox="427.38 44.01 434.05 52.35"
 LabelJustification="Left"
><s font="3" size="10" face="96">P</s></t></n><n
 id="1074217019"
 p="430.71 28.57"
 Z="2704"
 Element="15"
 NumHydrogens="0"
 NeedsClean="yes"
><t
 p="427.38 32.47"
 BoundingBox="427.38 24.13 434.05 32.47"
 LabelJustification="Left"
><s font="3" size="10" face="96">P</s></t></n><n
 id="1074217020"
 p="419.24 48.45"
 Z="2705"
/><n
 id="1074217021"
 p="413.49 58.40"
 Z="2706"
/><n
 id="1074217022"
 p="407.76 48.45"
 Z="2707"
/><n
 id="1074217023"
 p="413.49 38.51"
 Z="2708"
/><n
 id="1074217024"
 p="447.93 38.51"
 Z="2709"
 NodeType="ExternalConnectionPoint"
 ExternalConnectionNum="1"
/><b
 id="1074217025"
 Z="2710"
 B="1074217024"
 E="1074217017"
/><b
 id="1074217026"
 Z="2711"
 B="1074217017"
 E="1074217018"
/><b
 id="1074217027"
 Z="2712"
 B="1074217017"
 E="1074217019"
/><b
 id="1074217028"
 Z="2713"
 B="1074217018"
 E="1074217020"
/><b
 id="1074217029"
 Z="2714"
 B="1074217020"
 E="1074217021"
/><b
 id="1074217030"
 Z="2715"
 B="1074217020"
 E="1074217022"
/><b
 id="1074217031"
 Z="2716"
 B="1074217020"
 E="1074217023"
/></fragment><t
 p="439.12 41.66"
 BoundingBox="418.44 34.96 439.12 43.41"
 LabelJustification="Right"
 Justification="Right"
 LabelAlignment="Right"
><s font="3" size="8" face="98">t</s><s font="3" size="8" face="96">Bu3P</s></t></n><n
 id="1074217032"
 p="450.98 53.29"
 Z="2752"
 Element="17"
 NumHydrogens="0"
 NeedsClean="yes"
 AS="N"
><t
 p="448.09 56.44"
 BoundingBox="448.09 49.68 455.64 56.54"
 LabelJustification="Left"
 LabelAlignment="Left"
><s font="3" size="8" face="96">Cl</s></t></n><b
 id="1074217033"
 Z="2747"
 B="1074216984"
 E="1074216985"
 BS="N"
/><b
 id="1074217034"
 Z="2749"
 B="1074216985"
 E="1074216986"
 BS="N"
/><b
 id="1074217035"
 Z="2751"
 B="1074216985"
 E="1074217015"
 BS="N"
/><b
 id="1074217036"
 Z="2753"
 B="1074216985"
 E="1074217032"
 BS="N"
/></fragment><t
 id="1074217037"
 p="445.85 67.10"
 BoundingBox="445.85 59.70 456.08 69.10"
 Z="2754"
 Warning="Chemical Interpretation is not possible for this label"
 LineHeight="auto"
><s font="3" size="8" color="0" face="1">C1</s></t><graphic
 id="1074217038"
 BoundingBox="493.92 71.10 408.04 18.30"
 Z="2743"
 color="12"
 HashSpacing="2.50"
 BoldWidth="2"
 GraphicType="Rectangle"
 RectangleType="Filled"
 Center3D="450.98 44.70 0"
 MajorAxisEnd3D="493.92 44.70 0"
 MinorAxisEnd3D="450.98 71.10 0"
/></group><group
 id="1074217039"
 BoundingBox="501.51 467.88 518.51 481.37"
 Z="3671"
><graphic
 id="1074217040"
 BoundingBox="517.28 474.62 510.09 474.62"
 Z="3669"
 color="10"
 GraphicType="Oval"
 OvalType="Filled Bold"
 Center3D="510.09 474.62 0"
 MajorAxisEnd3D="517.28 474.62 0"
 MinorAxisEnd3D="510.09 480.10 0"
/><graphic
 id="1074217041"
 BoundingBox="517.28 474.62 510.09 474.62"
 Z="3670"
 color="11"
 GraphicType="Oval"
 OvalType="Filled"
 Center3D="510.09 474.62 0"
 MajorAxisEnd3D="517.28 474.62 0"
 MinorAxisEnd3D="510.09 480.10 0"
/></group><group
 id="1074217042"
 BoundingBox="413.82 403.39 501.33 457.82"
 Z="3689"
><fragment
 id="1074217043"
 BoundingBox="425.04 406.34 490.11 442.44"
 Z="3657"
><n
 id="1074217044"
 p="457.57 409.89"
 Z="3658"
 Element="1"
 NumHydrogens="0"
 NeedsClean="yes"
 AS="N"
><t
 p="454.69 413.04"
 BoundingBox="454.69 406.34 460.46 413.04"
 LabelJustification="Left"
><s font="3" size="8" face="96">H</s></t></n><n
 id="1074217045"
 p="457.57 424.41"
 Z="3659"
 Element="46"
 NumHydrogens="0"
 NeedsClean="yes"
 AS="N"
 LabelDisplay="Center"
><t
 p="457.57 427.56"
 BoundingBox="452.68 420.86 462.47 427.66"
 LabelJustification="Center"
 Justification="Center"
 LabelAlignment="Left"
><s font="3" size="8" face="96">Pd</s></t></n><n
 id="1074217046"
 p="472.10 424.41"
 Z="3661"
 NodeType="Fragment"
 NeedsClean="yes"
 AS="N"
><fragment
 id="1074220258"
><n
 id="1074217048"
 p="472.10 424.41"
 Z="3599"
 Element="78"
 NumHydrogens="0"
 NeedsClean="yes"
><t
 p="472.10 428.31"
 BoundingBox="467.37 419.97 476.82 428.36"
 LabelJustification="Center"
 Justification="Center"
 LabelAlignment="Center"
><s font="3" size="10" face="96">Pt</s></t></n><n
 id="1074217049"
 p="472.10 464.18"
 Z="3600"
/><n
 id="1074217050"
 p="466.35 454.24"
 Z="3601"
/><n
 id="1074217051"
 p="472.10 444.30"
 Z="3602"
/><n
 id="1074217052"
 p="466.35 434.35"
 Z="3603"
/><n
 id="1074217053"
 p="472.10 384.65"
 Z="3604"
/><n
 id="1074217054"
 p="466.35 394.59"
 Z="3605"
/><n
 id="1074217055"
 p="472.10 404.53"
 Z="3606"
/><n
 id="1074217056"
 p="466.35 414.47"
 Z="3607"
/><n
 id="1074217057"
 p="506.54 444.30"
 Z="3608"
/><n
 id="1074217058"
 p="500.79 434.35"
 Z="3609"
/><n
 id="1074217059"
 p="489.32 434.35"
 Z="3610"
/><n
 id="1074217060"
 p="483.57 424.41"
 Z="3611"
/><n
 id="1074217061"
 p="460.62 424.41"
 Z="3612"
 NodeType="ExternalConnectionPoint"
 ExternalConnectionNum="1"
/><b
 id="1074217062"
 Z="3613"
 B="1074217061"
 E="1074217048"
/><b
 id="1074217063"
 Z="3614"
 B="1074217048"
 E="1074217052"
/><b
 id="1074217064"
 Z="3615"
 B="1074217048"
 E="1074217056"
/><b
 id="1074217065"
 Z="3616"
 B="1074217048"
 E="1074217060"
/><b
 id="1074217066"
 Z="3617"
 B="1074217049"
 E="1074217050"
/><b
 id="1074217067"
 Z="3618"
 B="1074217050"
 E="1074217051"
/><b
 id="1074217068"
 Z="3619"
 B="1074217051"
 E="1074217052"
/><b
 id="1074217069"
 Z="3620"
 B="1074217053"
 E="1074217054"
/><b
 id="1074217070"
 Z="3621"
 B="1074217054"
 E="1074217055"
/><b
 id="1074217071"
 Z="3622"
 B="1074217055"
 E="1074217056"
/><b
 id="1074217072"
 Z="3623"
 B="1074217057"
 E="1074217058"
/><b
 id="1074217073"
 Z="3624"
 B="1074217058"
 E="1074217059"
/><b
 id="1074217074"
 Z="3625"
 B="1074217059"
 E="1074217060"
/></fragment><t
 p="469.43 427.56"
 BoundingBox="469.43 420.86 490.11 429.31"
 LabelJustification="Left"
 LabelAlignment="Left"
><s font="3" size="8" face="96">P</s><s font="3" size="8" face="98">t</s><s font="3" size="8" face="96">Bu3</s></t></n><n
 id="1074217075"
 p="443.06 424.41"
 Z="3663"
 Warning="An atom in this label has an invalid valence."
 NodeType="Unspecified"
 NeedsClean="yes"
 AS="N"
 LabelDisplay="Right"
><fragment
 id="1074220259"
><n
 id="1074217077"
 p="443.06 424.41"
 Z="3626"
 Element="15"
 NumHydrogens="0"
 NeedsClean="yes"
><t
 p="439.72 428.31"
 BoundingBox="439.72 419.97 446.39 428.31"
 LabelJustification="Left"
><s font="3" size="10" face="96">P</s></t></n><n
 id="1074217078"
 p="437.32 434.35"
 Z="3627"
 Element="15"
 NumHydrogens="0"
 NeedsClean="yes"
><t
 p="433.98 438.25"
 BoundingBox="433.98 429.91 440.65 438.25"
 LabelJustification="Left"
><s font="3" size="10" face="96">P</s></t></n><n
 id="1074217079"
 p="437.32 414.47"
 Z="3628"
 Element="15"
 NumHydrogens="0"
 NeedsClean="yes"
><t
 p="433.98 418.37"
 BoundingBox="433.98 410.03 440.65 418.37"
 LabelJustification="Left"
><s font="3" size="10" face="96">P</s></t></n><n
 id="1074217080"
 p="425.84 434.35"
 Z="3629"
/><n
 id="1074217081"
 p="420.10 444.30"
 Z="3630"
/><n
 id="1074217082"
 p="414.35 434.35"
 Z="3631"
/><n
 id="1074217083"
 p="420.10 424.41"
 Z="3632"
/><n
 id="1074217084"
 p="454.54 424.41"
 Z="3633"
 NodeType="ExternalConnectionPoint"
 ExternalConnectionNum="1"
/><b
 id="1074217085"
 Z="3634"
 B="1074217084"
 E="1074217077"
/><b
 id="1074217086"
 Z="3635"
 B="1074217077"
 E="1074217078"
/><b
 id="1074217087"
 Z="3636"
 B="1074217077"
 E="1074217079"
/><b
 id="1074217088"
 Z="3637"
 B="1074217078"
 E="1074217080"
/><b
 id="1074217089"
 Z="3638"
 B="1074217080"
 E="1074217081"
/><b
 id="1074217090"
 Z="3639"
 B="1074217080"
 E="1074217082"
/><b
 id="1074217091"
 Z="3640"
 B="1074217080"
 E="1074217083"
/></fragment><t
 p="445.72 427.56"
 BoundingBox="425.04 420.86 445.72 429.31"
 LabelJustification="Right"
 Justification="Right"
 LabelAlignment="Right"
><s font="3" size="8" face="98">t</s><s font="3" size="8" face="96">Bu3P</s></t></n><n
 id="1074217092"
 p="457.57 439.19"
 Z="3665"
 Element="17"
 NumHydrogens="0"
 NeedsClean="yes"
 AS="N"
><t
 p="454.69 442.34"
 BoundingBox="454.69 435.58 462.24 442.44"
 LabelJustification="Left"
 LabelAlignment="Left"
><s font="3" size="8" face="96">Cl</s></t></n><b
 id="1074217093"
 Z="3660"
 B="1074217044"
 E="1074217045"
 BS="N"
/><b
 id="1074217094"
 Z="3662"
 B="1074217045"
 E="1074217046"
 BS="N"
/><b
 id="1074217095"
 Z="3664"
 B="1074217045"
 E="1074217075"
 BS="N"
/><b
 id="1074217096"
 Z="3666"
 B="1074217045"
 E="1074217092"
 BS="N"
/></fragment><t
 id="1074217097"
 p="452.46 453"
 BoundingBox="452.46 445.60 462.68 455"
 Z="3667"
 Warning="Chemical Interpretation is not possible for this label"
 LineHeight="auto"
><s font="3" size="8" color="0" face="1">C1</s></t><graphic
 id="1074217098"
 BoundingBox="500.51 457 414.63 404.20"
 Z="3656"
 color="12"
 HashSpacing="2.50"
 BoldWidth="2"
 GraphicType="Rectangle"
 RectangleType="Filled"
 Center3D="457.57 430.60 0"
 MajorAxisEnd3D="500.51 430.60 0"
 MinorAxisEnd3D="457.57 457 0"
/></group><group
 id="1074217099"
 BoundingBox="679.55 258.27 774.14 378.84"
 Z="4503"
><fragment
 id="1074217100"
 BoundingBox="691.69 258.27 761.98 345.17"
 Z="3197"
><n
 id="1074217101"
 p="740.21 341.17"
 Z="3196"
 NodeType="Fragment"
 NeedsClean="yes"
 AS="N"
><fragment
 id="1074220316"
><n
 id="1074217103"
 p="740.21 341.17"
 Z="3148"
 Element="8"
 NumHydrogens="0"
 NeedsClean="yes"
><t
 p="736.33 345.07"
 BoundingBox="736.33 336.62 744.10 345.17"
 LabelJustification="Left"
><s font="3" size="10" color="0" face="96">O</s></t></n><n
 id="1074217104"
 p="765.07 384.22"
 Z="3149"
/><n
 id="1074217105"
 p="752.65 377.05"
 Z="3150"
/><n
 id="1074217106"
 p="752.65 362.70"
 Z="3151"
/><n
 id="1074217107"
 p="740.21 355.52"
 Z="3152"
/><n
 id="1074217108"
 p="727.79 333.99"
 Z="3153"
 NodeType="ExternalConnectionPoint"
 ExternalConnectionNum="1"
/><b
 id="1074217109"
 Z="3154"
 B="1074217106"
 E="1074217107"
/><b
 id="1074217110"
 Z="3155"
 B="1074217105"
 E="1074217106"
/><b
 id="1074217111"
 Z="3156"
 B="1074217104"
 E="1074217105"
/><b
 id="1074217112"
 Z="3157"
 B="1074217103"
 E="1074217107"
/><b
 id="1074217113"
 Z="3158"
 B="1074217108"
 E="1074217103"
/></fragment><t
 p="736.33 345.07"
 BoundingBox="736.33 336.62 761.90 345.17"
 LabelJustification="Left"
 LabelAlignment="Left"
><s font="3" size="10" color="0" face="96">O</s><s font="3" size="10" color="0" face="98">n</s><s font="3" size="10" color="0" face="96">Bu</s></t></n><n
 id="1074217114"
 p="727.74 333.97"
 Z="3198"
 AS="N"
/><n
 id="1074217115"
 p="715.28 341.17"
 Z="3200"
 AS="N"
/><n
 id="1074217116"
 p="727.74 319.57"
 Z="3202"
 AS="N"
/><n
 id="1074217117"
 p="702.81 333.97"
 Z="3204"
 NodeType="Nickname"
 NeedsClean="yes"
 AS="N"
><fragment
 id="1074220317"
><n
 id="1074217119"
 p="702.81 333.97"
 Z="3193"
/><n
 id="1074217120"
 p="715.24 341.14"
 Z="3194"
 NodeType="ExternalConnectionPoint"
 ExternalConnectionNum="1"
/><b
 id="1074217121"
 Z="3195"
 B="1074217120"
 E="1074217119"
/></fragment><t
 p="705.59 337.87"
 BoundingBox="691.69 329.53 705.59 337.97"
 LabelJustification="Right"
 Justification="Right"
 LabelAlignment="Right"
><s font="3" size="10" color="0" face="96">Me</s></t></n><n
 id="1074217122"
 p="740.21 312.37"
 Z="3252"
 AS="N"
/><n
 id="1074217123"
 p="740.21 297.97"
 Z="3253"
 AS="N"
/><n
 id="1074217124"
 p="727.74 290.77"
 Z="3254"
 AS="N"
/><n
 id="1074217125"
 p="715.28 297.97"
 Z="3255"
 AS="N"
/><n
 id="1074217126"
 p="715.28 312.37"
 Z="3256"
 AS="N"
/><n
 id="1074217127"
 p="750.92 288.33"
 Z="3287"
 Element="7"
 NumHydrogens="0"
 NeedsClean="yes"
 AS="N"
><t
 p="747.30 292.23"
 BoundingBox="747.30 283.28 754.53 294.78"
 LabelJustification="Left"
 LabelLineHeight="auto"
 LineHeight="auto"
><s font="3" size="10" color="0">N</s></t></n><n
 id="1074217128"
 p="745.06 275.18"
 Z="3288"
 AS="N"
/><n
 id="1074217129"
 p="730.74 276.68"
 Z="3289"
 Element="16"
 NumHydrogens="0"
 NeedsClean="yes"
 AS="N"
><t
 p="727.40 280.58"
 BoundingBox="727.40 272.13 734.07 280.68"
 LabelJustification="Left"
><s font="3" size="10" color="0" face="96">S</s></t></n><n
 id="1074217130"
 p="752.26 262.71"
 Z="3294"
 NodeType="Nickname"
 NeedsClean="yes"
 AS="N"
><fragment
 id="1074220318"
><n
 id="1074217132"
 p="752.26 262.71"
 Z="3117"
/><n
 id="1074217133"
 p="745.09 275.14"
 Z="3118"
 NodeType="ExternalConnectionPoint"
 ExternalConnectionNum="1"
/><b
 id="1074217134"
 Z="3119"
 B="1074217133"
 E="1074217132"
/></fragment><t
 p="748.09 266.61"
 BoundingBox="748.09 258.27 761.98 266.71"
 LabelJustification="Left"
 LabelAlignment="Left"
><s font="3" size="10" color="0" face="96">Me</s></t></n><b
 id="1074217135"
 Z="3199"
 B="1074217101"
 E="1074217114"
 BS="N"
/><b
 id="1074217136"
 Z="3201"
 B="1074217114"
 E="1074217115"
 Order="2"
 BS="E"
 BondCircularOrdering="1074217135 1074217137 1074217138 0"
/><b
 id="1074217137"
 Z="3203"
 B="1074217114"
 E="1074217116"
 BS="N"
/><b
 id="1074217138"
 Z="3205"
 B="1074217115"
 E="1074217117"
 BS="N"
/><b
 id="1074217139"
 Z="3257"
 B="1074217116"
 E="1074217122"
 Order="2"
 BS="N"
 BondCircularOrdering="1074217144 1074217137 0 1074217140"
/><b
 id="1074217140"
 Z="3258"
 B="1074217122"
 E="1074217123"
 BS="N"
/><b
 id="1074217141"
 Z="3259"
 B="1074217123"
 E="1074217124"
 Order="2"
 BS="N"
 BondCircularOrdering="1074217140 1074217145 1074217148 1074217142"
/><b
 id="1074217142"
 Z="3260"
 B="1074217124"
 E="1074217125"
 BS="N"
/><b
 id="1074217143"
 Z="3261"
 B="1074217125"
 E="1074217126"
 Order="2"
 BS="N"
 BondCircularOrdering="1074217142 0 0 1074217144"
/><b
 id="1074217144"
 Z="3262"
 B="1074217126"
 E="1074217116"
 BS="N"
/><b
 id="1074217145"
 Z="3290"
 B="1074217123"
 E="1074217127"
 BS="N"
/><b
 id="1074217146"
 Z="3291"
 B="1074217127"
 E="1074217128"
 Order="2"
 BS="N"
 BondCircularOrdering="1074217145 0 1074217149 1074217147"
/><b
 id="1074217147"
 Z="3292"
 B="1074217128"
 E="1074217129"
 BS="N"
/><b
 id="1074217148"
 Z="3293"
 B="1074217129"
 E="1074217124"
 BS="N"
/><b
 id="1074217149"
 Z="3295"
 B="1074217128"
 E="1074217130"
 BS="N"
/></fragment><t
 id="1074217150"
 p="726.85 360.99"
 BoundingBox="679.55 350.94 774.14 378.84"
 Z="3266"
 Warning="Chemical Interpretation is not possible for this label"
 CaptionJustification="Center"
 Justification="Center"
 LineHeight="auto"
 LineStarts="15 37"
><s font="3" size="10" color="0" face="1">4bp</s><s font="3" size="10" color="0">: 68% yield
</s><s font="3" size="10" color="13" face="2">E/Z</s><s font="3" size="10" color="13"> 50:50</s><s font="3" size="10" color="0">; </s><s font="3" size="10" color="14" face="2">rr</s><s font="23" size="10" color="14" face="32">a/b</s><s font="3" size="10" color="0" face="1"> </s><s font="3" size="10" color="14">&gt;20:1</s></t></group><group
 id="1074217151"
 BoundingBox="563.05 268.67 657.64 378.84"
 Z="4504"
><fragment
 id="1074217152"
 BoundingBox="575.24 268.67 645.45 345.17"
 Z="3210"
><n
 id="1074217153"
 p="623.76 341.17"
 Z="3209"
 NodeType="Fragment"
 NeedsClean="yes"
 AS="N"
><fragment
 id="1074220319"
><n
 id="1074217155"
 p="623.76 341.17"
 Z="3159"
 Element="8"
 NumHydrogens="0"
 NeedsClean="yes"
><t
 p="619.88 345.07"
 BoundingBox="619.88 336.62 627.65 345.17"
 Justification="Auto"
><s font="3" size="10" color="0" face="96">O</s></t></n><n
 id="1074217156"
 p="648.62 384.22"
 Z="3160"
/><n
 id="1074217157"
 p="636.20 377.05"
 Z="3161"
/><n
 id="1074217158"
 p="636.20 362.70"
 Z="3162"
/><n
 id="1074217159"
 p="623.76 355.52"
 Z="3163"
/><n
 id="1074217160"
 p="611.35 333.99"
 Z="3164"
 NodeType="ExternalConnectionPoint"
 ExternalConnectionNum="1"
/><b
 id="1074217161"
 Z="3165"
 B="1074217158"
 E="1074217159"
/><b
 id="1074217162"
 Z="3166"
 B="1074217157"
 E="1074217158"
/><b
 id="1074217163"
 Z="3167"
 B="1074217156"
 E="1074217157"
/><b
 id="1074217164"
 Z="3168"
 B="1074217155"
 E="1074217159"
/><b
 id="1074217165"
 Z="3169"
 B="1074217160"
 E="1074217155"
/></fragment><t
 p="619.88 345.07"
 BoundingBox="619.88 336.62 645.45 345.17"
 LabelJustification="Left"
 LabelAlignment="Left"
><s font="3" size="10" color="0" face="96">O</s><s font="3" size="10" color="0" face="98">n</s><s font="3" size="10" color="0" face="96">Bu</s></t></n><n
 id="1074217166"
 p="611.29 333.97"
 Z="3211"
 AS="N"
/><n
 id="1074217167"
 p="598.82 341.17"
 Z="3213"
 AS="N"
/><n
 id="1074217168"
 p="611.29 319.57"
 Z="3215"
 AS="N"
/><n
 id="1074217169"
 p="586.35 333.97"
 Z="3217"
 NodeType="Nickname"
 NeedsClean="yes"
 AS="N"
><fragment
 id="1074220320"
><n
 id="1074217171"
 p="586.35 333.97"
 Z="3206"
/><n
 id="1074217172"
 p="598.79 341.14"
 Z="3207"
 NodeType="ExternalConnectionPoint"
 ExternalConnectionNum="1"
/><b
 id="1074217173"
 Z="3208"
 B="1074217172"
 E="1074217171"
/></fragment><t
 p="589.14 337.87"
 BoundingBox="575.24 329.53 589.14 337.97"
 LabelJustification="Right"
 Justification="Right"
 LabelAlignment="Right"
><s font="3" size="10" color="0" face="96">Me</s></t></n><n
 id="1074217174"
 p="623.76 312.37"
 Z="3241"
 AS="N"
/><n
 id="1074217175"
 p="623.76 297.97"
 Z="3242"
 AS="N"
/><n
 id="1074217176"
 p="611.29 290.77"
 Z="3243"
 AS="N"
/><n
 id="1074217177"
 p="598.82 297.97"
 Z="3244"
 AS="N"
/><n
 id="1074217178"
 p="598.82 312.37"
 Z="3245"
 AS="N"
/><n
 id="1074217179"
 p="636.24 290.77"
 Z="3278"
 AS="N"
/><n
 id="1074217180"
 p="636.24 276.37"
 Z="3279"
 AS="N"
/><n
 id="1074217181"
 p="623.76 269.17"
 Z="3280"
 AS="N"
/><n
 id="1074217182"
 p="611.29 276.37"
 Z="3281"
 Element="7"
 NumHydrogens="0"
 NeedsClean="yes"
 AS="N"
><t
 p="607.68 280.27"
 BoundingBox="607.68 271.32 614.91 282.82"
 LabelJustification="Left"
 LabelLineHeight="auto"
 LineHeight="auto"
><s font="3" size="10" color="0">N</s></t></n><b
 id="1074217183"
 Z="3212"
 B="1074217153"
 E="1074217166"
 BS="N"
/><b
 id="1074217184"
 Z="3214"
 B="1074217166"
 E="1074217167"
 Order="2"
 BS="E"
 BondCircularOrdering="1074217183 1074217185 1074217186 0"
/><b
 id="1074217185"
 Z="3216"
 B="1074217166"
 E="1074217168"
 BS="N"
/><b
 id="1074217186"
 Z="3218"
 B="1074217167"
 E="1074217169"
 BS="N"
/><b
 id="1074217187"
 Z="3246"
 B="1074217168"
 E="1074217174"
 Order="2"
 BS="N"
 BondCircularOrdering="1074217192 1074217185 0 1074217188"
/><b
 id="1074217188"
 Z="3247"
 B="1074217174"
 E="1074217175"
 BS="N"
/><b
 id="1074217189"
 Z="3248"
 B="1074217175"
 E="1074217176"
 Order="2"
 BS="N"
 BondCircularOrdering="1074217188 1074217193 1074217197 1074217190"
/><b
 id="1074217190"
 Z="3249"
 B="1074217176"
 E="1074217177"
 BS="N"
/><b
 id="1074217191"
 Z="3250"
 B="1074217177"
 E="1074217178"
 Order="2"
 BS="N"
 BondCircularOrdering="1074217190 0 0 1074217192"
/><b
 id="1074217192"
 Z="3251"
 B="1074217178"
 E="1074217168"
 BS="N"
/><b
 id="1074217193"
 Z="3282"
 B="1074217175"
 E="1074217179"
 BS="N"
/><b
 id="1074217194"
 Z="3283"
 B="1074217179"
 E="1074217180"
 Order="2"
 BS="N"
 BondCircularOrdering="1074217193 0 0 1074217195"
/><b
 id="1074217195"
 Z="3284"
 B="1074217180"
 E="1074217181"
 BS="N"
/><b
 id="1074217196"
 Z="3285"
 B="1074217181"
 E="1074217182"
 Order="2"
 BS="N"
 BondCircularOrdering="1074217195 0 0 1074217197"
/><b
 id="1074217197"
 Z="3286"
 B="1074217182"
 E="1074217176"
 BS="N"
/></fragment><t
 id="1074217198"
 p="610.35 360.99"
 BoundingBox="563.05 350.94 657.64 378.84"
 Z="3265"
 Warning="Chemical Interpretation is not possible for this label"
 CaptionJustification="Center"
 Justification="Center"
 LineHeight="auto"
 LineStarts="15 37"
><s font="3" size="10" color="0" face="1">4bo</s><s font="3" size="10" color="0">: 82% yield
</s><s font="3" size="10" color="13" face="2">E/Z</s><s font="3" size="10" color="13"> 68:32</s><s font="3" size="10" color="0">; </s><s font="3" size="10" color="14" face="2">rr</s><s font="23" size="10" color="14" face="32">a/b</s><s font="3" size="10" color="0" face="1"> </s><s font="3" size="10" color="14">&gt;20:1</s></t></group><group
 id="1074217199"
 BoundingBox="446.55 271.93 541.14 378.84"
 Z="4505"
><fragment
 id="1074217200"
 BoundingBox="458.74 271.93 528.95 345.17"
 Z="3184"
><n
 id="1074217201"
 p="507.26 341.17"
 Z="3183"
 NodeType="Fragment"
 NeedsClean="yes"
 AS="N"
><fragment
 id="1074220321"
><n
 id="1074217203"
 p="507.26 341.17"
 Z="3137"
 Element="8"
 NumHydrogens="0"
 NeedsClean="yes"
><t
 p="503.38 345.07"
 BoundingBox="503.38 336.62 511.15 345.17"
 Justification="Auto"
><s font="3" size="10" color="0" face="96">O</s></t></n><n
 id="1074217204"
 p="532.12 384.22"
 Z="3138"
/><n
 id="1074217205"
 p="519.70 377.05"
 Z="3139"
/><n
 id="1074217206"
 p="519.70 362.70"
 Z="3140"
/><n
 id="1074217207"
 p="507.26 355.52"
 Z="3141"
/><n
 id="1074217208"
 p="494.84 333.99"
 Z="3142"
 NodeType="ExternalConnectionPoint"
 ExternalConnectionNum="1"
/><b
 id="1074217209"
 Z="3143"
 B="1074217206"
 E="1074217207"
/><b
 id="1074217210"
 Z="3144"
 B="1074217205"
 E="1074217206"
/><b
 id="1074217211"
 Z="3145"
 B="1074217204"
 E="1074217205"
/><b
 id="1074217212"
 Z="3146"
 B="1074217203"
 E="1074217207"
/><b
 id="1074217213"
 Z="3147"
 B="1074217208"
 E="1074217203"
/></fragment><t
 p="503.38 345.07"
 BoundingBox="503.38 336.62 528.95 345.17"
 LabelJustification="Left"
 LabelAlignment="Left"
><s font="3" size="10" color="0" face="96">O</s><s font="3" size="10" color="0" face="98">n</s><s font="3" size="10" color="0" face="96">Bu</s></t></n><n
 id="1074217214"
 p="494.79 333.97"
 Z="3185"
 AS="N"
/><n
 id="1074217215"
 p="482.32 341.17"
 Z="3187"
 AS="N"
/><n
 id="1074217216"
 p="494.79 319.57"
 Z="3189"
 AS="N"
/><n
 id="1074217217"
 p="469.85 333.97"
 Z="3191"
 NodeType="Nickname"
 NeedsClean="yes"
 AS="N"
><fragment
 id="1074220322"
><n
 id="1074217219"
 p="469.85 333.97"
 Z="3180"
/><n
 id="1074217220"
 p="482.29 341.14"
 Z="3181"
 NodeType="ExternalConnectionPoint"
 ExternalConnectionNum="1"
/><b
 id="1074217221"
 Z="3182"
 B="1074217220"
 E="1074217219"
/></fragment><t
 p="472.64 337.87"
 BoundingBox="458.74 329.53 472.64 337.97"
 LabelJustification="Right"
 Justification="Right"
 LabelAlignment="Right"
><s font="3" size="10" color="0" face="96">Me</s></t></n><n
 id="1074217222"
 p="507.26 312.37"
 Z="3230"
 AS="N"
/><n
 id="1074217223"
 p="507.26 297.97"
 Z="3231"
 Element="7"
 NumHydrogens="0"
 NeedsClean="yes"
 AS="N"
><t
 p="503.65 301.87"
 BoundingBox="503.65 293.53 510.88 301.87"
 LabelJustification="Left"
><s font="3" size="10" color="0" face="96">N</s></t></n><n
 id="1074217224"
 p="494.79 290.77"
 Z="3232"
 AS="N"
/><n
 id="1074217225"
 p="482.32 297.97"
 Z="3233"
 AS="N"
/><n
 id="1074217226"
 p="482.32 312.37"
 Z="3234"
 AS="N"
/><n
 id="1074217227"
 p="494.79 276.37"
 Z="3276"
 NodeType="Nickname"
 NeedsClean="yes"
 AS="N"
><fragment
 id="1074220323"
><n
 id="1074217229"
 p="494.79 276.37"
 Z="3120"
/><n
 id="1074217230"
 p="494.79 290.72"
 Z="3121"
 NodeType="ExternalConnectionPoint"
 ExternalConnectionNum="1"
/><b
 id="1074217231"
 Z="3122"
 B="1074217230"
 E="1074217229"
/></fragment><t
 p="490.63 280.27"
 BoundingBox="490.63 271.93 504.52 280.37"
 LabelJustification="Left"
 LabelAlignment="Left"
><s font="3" size="10" color="0" face="96">Me</s></t></n><b
 id="1074217232"
 Z="3186"
 B="1074217201"
 E="1074217214"
 BS="N"
/><b
 id="1074217233"
 Z="3188"
 B="1074217214"
 E="1074217215"
 Order="2"
 BS="E"
 BondCircularOrdering="1074217232 1074217234 1074217235 0"
/><b
 id="1074217234"
 Z="3190"
 B="1074217214"
 E="1074217216"
 BS="N"
/><b
 id="1074217235"
 Z="3192"
 B="1074217215"
 E="1074217217"
 BS="N"
/><b
 id="1074217236"
 Z="3235"
 B="1074217216"
 E="1074217222"
 Order="2"
 BS="N"
 BondCircularOrdering="1074217241 1074217234 0 1074217237"
/><b
 id="1074217237"
 Z="3236"
 B="1074217222"
 E="1074217223"
 BS="N"
/><b
 id="1074217238"
 Z="3237"
 B="1074217223"
 E="1074217224"
 Order="2"
 BS="N"
 BondCircularOrdering="1074217237 0 1074217242 1074217239"
/><b
 id="1074217239"
 Z="3238"
 B="1074217224"
 E="1074217225"
 BS="N"
/><b
 id="1074217240"
 Z="3239"
 B="1074217225"
 E="1074217226"
 Order="2"
 BS="N"
 BondCircularOrdering="1074217239 0 0 1074217241"
/><b
 id="1074217241"
 Z="3240"
 B="1074217226"
 E="1074217216"
 BS="N"
/><b
 id="1074217242"
 Z="3277"
 B="1074217224"
 E="1074217227"
 BS="N"
/></fragment><t
 id="1074217243"
 p="493.85 360.99"
 BoundingBox="446.55 350.94 541.14 378.84"
 Z="3264"
 Warning="Chemical Interpretation is not possible for this label"
 CaptionJustification="Center"
 Justification="Center"
 LineHeight="auto"
 LineStarts="15 37"
><s font="3" size="10" color="0" face="1">4bn</s><s font="3" size="10" color="0">: 60% yield
</s><s font="3" size="10" color="13" face="2">E/Z</s><s font="3" size="10" color="13"> 63:37</s><s font="3" size="10" color="0">; </s><s font="3" size="10" color="14" face="2">rr</s><s font="23" size="10" color="14" face="32">a/b</s><s font="3" size="10" color="0" face="1"> </s><s font="3" size="10" color="14">&gt;20:1</s></t></group><group
 id="1074217244"
 BoundingBox="330.05 290.27 424.64 377.62"
 Z="4506"
><fragment
 id="1074217245"
 BoundingBox="340.39 290.27 414.29 345.17"
 Z="3171"
><n
 id="1074217246"
 p="388.92 341.17"
 Z="3170"
 NodeType="Fragment"
 NeedsClean="yes"
 AS="N"
><fragment
 id="1074220324"
><n
 id="1074217248"
 p="388.92 341.17"
 Z="3126"
 Element="8"
 NumHydrogens="0"
 NeedsClean="yes"
><t
 p="385.03 345.07"
 BoundingBox="385.03 336.62 392.80 345.17"
 Justification="Auto"
><s font="3" size="10" color="0" face="96">O</s></t></n><n
 id="1074217249"
 p="413.76 384.22"
 Z="3127"
/><n
 id="1074217250"
 p="401.35 377.05"
 Z="3128"
/><n
 id="1074217251"
 p="401.35 362.70"
 Z="3129"
/><n
 id="1074217252"
 p="388.92 355.52"
 Z="3130"
/><n
 id="1074217253"
 p="376.49 333.99"
 Z="3131"
 NodeType="ExternalConnectionPoint"
 ExternalConnectionNum="1"
/><b
 id="1074217254"
 Z="3132"
 B="1074217251"
 E="1074217252"
/><b
 id="1074217255"
 Z="3133"
 B="1074217250"
 E="1074217251"
/><b
 id="1074217256"
 Z="3134"
 B="1074217249"
 E="1074217250"
/><b
 id="1074217257"
 Z="3135"
 B="1074217248"
 E="1074217252"
/><b
 id="1074217258"
 Z="3136"
 B="1074217253"
 E="1074217248"
/></fragment><t
 p="385.03 345.07"
 BoundingBox="385.03 336.62 410.60 345.17"
 LabelJustification="Left"
 LabelAlignment="Left"
><s font="3" size="10" color="0" face="96">O</s><s font="3" size="10" color="0" face="98">n</s><s font="3" size="10" color="0" face="96">Bu</s></t></n><n
 id="1074217259"
 p="376.45 333.97"
 Z="3172"
 AS="N"
/><n
 id="1074217260"
 p="363.98 341.17"
 Z="3174"
 AS="N"
/><n
 id="1074217261"
 p="376.45 319.57"
 Z="3176"
 AS="N"
/><n
 id="1074217262"
 p="351.51 333.97"
 Z="3178"
 NodeType="Nickname"
 NeedsClean="yes"
 AS="N"
><fragment
 id="1074220325"
><n
 id="1074217264"
 p="351.51 333.97"
 Z="3123"
/><n
 id="1074217265"
 p="363.93 341.15"
 Z="3124"
 NodeType="ExternalConnectionPoint"
 ExternalConnectionNum="1"
/><b
 id="1074217266"
 Z="3125"
 B="1074217265"
 E="1074217264"
/></fragment><t
 p="354.29 337.87"
 BoundingBox="340.39 329.53 354.29 337.97"
 LabelJustification="Right"
 Justification="Right"
 LabelAlignment="Right"
><s font="3" size="10" color="0" face="96">Me</s></t></n><n
 id="1074217267"
 p="388.92 312.37"
 Z="3219"
 AS="N"
/><n
 id="1074217268"
 p="388.92 297.97"
 Z="3220"
 AS="N"
/><n
 id="1074217269"
 p="376.45 290.77"
 Z="3221"
 AS="N"
/><n
 id="1074217270"
 p="363.98 297.97"
 Z="3222"
 AS="N"
/><n
 id="1074217271"
 p="363.98 312.37"
 Z="3223"
 AS="N"
/><n
 id="1074217272"
 p="401.39 319.57"
 Z="3267"
 AS="N"
/><n
 id="1074217273"
 p="413.85 312.37"
 Z="3268"
 AS="N"
/><n
 id="1074217274"
 p="413.85 297.97"
 Z="3269"
 AS="N"
/><n
 id="1074217275"
 p="401.39 290.77"
 Z="3270"
 AS="N"
/><b
 id="1074217276"
 Z="3173"
 B="1074217246"
 E="1074217259"
 BS="N"
/><b
 id="1074217277"
 Z="3175"
 B="1074217259"
 E="1074217260"
 Order="2"
 BS="E"
 BondCircularOrdering="1074217276 1074217278 1074217279 0"
/><b
 id="1074217278"
 Z="3177"
 B="1074217259"
 E="1074217261"
 BS="N"
/><b
 id="1074217279"
 Z="3179"
 B="1074217260"
 E="1074217262"
 BS="N"
/><b
 id="1074217280"
 Z="3224"
 B="1074217261"
 E="1074217267"
 Order="2"
 BS="N"
 BondCircularOrdering="1074217285 1074217278 1074217286 1074217281"
/><b
 id="1074217281"
 Z="3225"
 B="1074217267"
 E="1074217268"
 BS="N"
/><b
 id="1074217282"
 Z="3226"
 B="1074217268"
 E="1074217269"
 Order="2"
 BS="N"
 BondCircularOrdering="1074217281 1074217290 0 1074217283"
/><b
 id="1074217283"
 Z="3227"
 B="1074217269"
 E="1074217270"
 BS="N"
/><b
 id="1074217284"
 Z="3228"
 B="1074217270"
 E="1074217271"
 Order="2"
 BS="N"
 BondCircularOrdering="1074217283 0 0 1074217285"
/><b
 id="1074217285"
 Z="3229"
 B="1074217271"
 E="1074217261"
 BS="N"
/><b
 id="1074217286"
 Z="3271"
 B="1074217267"
 E="1074217272"
 BS="N"
/><b
 id="1074217287"
 Z="3272"
 B="1074217272"
 E="1074217273"
 BS="N"
/><b
 id="1074217288"
 Z="3273"
 B="1074217273"
 E="1074217274"
 BS="N"
/><b
 id="1074217289"
 Z="3274"
 B="1074217274"
 E="1074217275"
 BS="N"
/><b
 id="1074217290"
 Z="3275"
 B="1074217275"
 E="1074217268"
 BS="N"
/></fragment><t
 id="1074217291"
 p="377.35 360.99"
 BoundingBox="330.05 349.37 424.64 377.62"
 Z="3263"
 Warning="Chemical Interpretation is not possible for this label"
 CaptionJustification="Center"
 Justification="Center"
 LineHeight="auto"
 LineStarts="16 38"
><s font="3" size="10" color="0" face="1">4bm</s><s font="3" size="10" color="0">: 47% yield</s><s font="3" size="10" color="0" face="66">a
</s><s font="3" size="10" color="13" face="2">E/Z</s><s font="3" size="10" color="13"> 86:14</s><s font="3" size="10" color="0">; </s><s font="3" size="10" color="14" face="2">rr</s><s font="23" size="10" color="14" face="32">a/b</s><s font="3" size="10" color="14"> &gt;20:1</s></t></group><fragment
 id="1074217292"
 BoundingBox="333.92 80.96 382.66 95.33"
 Z="2718"
><n
 id="1074217293"
 p="334.14 92.70"
 Z="2717"
 AS="N"
/><n
 id="1074217294"
 p="346.60 85.51"
 Z="2719"
 AS="N"
/><n
 id="1074217295"
 p="359.07 92.70"
 Z="2721"
 AS="N"
/><n
 id="1074217296"
 p="371.54 85.51"
 Z="2723"
 NodeType="Fragment"
 NeedsClean="yes"
 AS="N"
><fragment
 id="1074220206"
><n
 id="1074217298"
 p="371.54 85.51"
 Z="2662"
 Element="8"
 NumHydrogens="0"
 NeedsClean="yes"
><t
 p="367.66 89.41"
 BoundingBox="367.66 80.96 375.43 89.51"
 LabelJustification="Left"
><s font="3" size="10" color="0" face="96">O</s></t></n><n
 id="1074217299"
 p="371.56 71.16"
 Z="2663"
 NodeType="GenericNickname"
 NumHydrogens="0"
 NeedsClean="yes"
 GenericNickname="R"
><t
 p="367.94 75.06"
 BoundingBox="367.94 66.72 375.17 75.06"
 LabelJustification="Left"
><s font="3" size="10" color="0" face="96">R</s></t></n><n
 id="1074217300"
 p="359.12 92.67"
 Z="2664"
 NodeType="ExternalConnectionPoint"
 ExternalConnectionNum="1"
/><b
 id="1074217301"
 Z="2665"
 B="1074217298"
 E="1074217299"
/><b
 id="1074217302"
 Z="2666"
 B="1074217300"
 E="1074217298"
/></fragment><t
 p="367.66 89.41"
 BoundingBox="367.66 80.96 382.66 89.51"
 LabelJustification="Left"
 LabelAlignment="Left"
><s font="3" size="10" color="0" face="96">OR</s></t></n><b
 id="1074217303"
 Z="2720"
 B="1074217293"
 E="1074217294"
 Order="2"
 BS="N"
/><b
 id="1074217304"
 Z="2722"
 B="1074217294"
 E="1074217295"
 BS="N"
/><b
 id="1074217305"
 Z="2724"
 B="1074217295"
 E="1074217296"
 BS="N"
/></fragment><fragment
 id="1074217306"
 BoundingBox="646.92 66.60 706.56 96.61"
 Z="2732"
><n
 id="1074217307"
 p="695.45 92.61"
 Z="2731"
 Warning="Formula cannot be computed for queries."
 NodeType="Fragment"
 NeedsClean="yes"
 AS="N"
><fragment
 id="1074220207"
><n
 id="1074217309"
 p="695.45 92.61"
 Z="2667"
 Element="8"
 NumHydrogens="0"
 NeedsClean="yes"
><t
 p="691.56 96.51"
 BoundingBox="691.56 88.06 699.33 96.61"
 LabelJustification="Left"
><s font="3" size="10" color="0" face="96">O</s></t></n><n
 id="1074217310"
 p="707.88 85.44"
 Z="2668"
 NodeType="GenericNickname"
 NumHydrogens="0"
 NeedsClean="yes"
 GenericNickname="R"
><t
 p="704.26 89.34"
 BoundingBox="704.26 81 711.49 89.34"
 LabelJustification="Left"
><s font="3" size="10" color="0" face="96">R</s></t></n><n
 id="1074217311"
 p="683.01 85.44"
 Z="2669"
 NodeType="ExternalConnectionPoint"
 ExternalConnectionNum="1"
/><b
 id="1074217312"
 Z="2670"
 B="1074217309"
 E="1074217310"
/><b
 id="1074217313"
 Z="2671"
 B="1074217311"
 E="1074217309"
/></fragment><t
 p="691.56 96.51"
 BoundingBox="691.56 88.06 706.56 96.61"
 LabelJustification="Left"
 LabelAlignment="Left"
><s font="3" size="10" color="0" face="96">OR</s></t></n><n
 id="1074217314"
 p="682.98 85.41"
 Z="2733"
 AS="N"
/><n
 id="1074217315"
 p="670.51 92.61"
 Z="2735"
 AS="N"
/><n
 id="1074217316"
 p="682.98 71.01"
 Z="2737"
 Warning="An atom in this label has an invalid valence."
 Element="18"
 NumHydrogens="0"
 NeedsClean="yes"
 AS="N"
><t
 p="679.36 74.94"
 BoundingBox="679.36 66.60 690.48 74.94"
 LabelJustification="Left"
 LabelAlignment="Left"
><s font="3" size="10" color="0" face="1">Ar</s></t></n><n
 id="1074217317"
 p="658.04 85.41"
 Z="2739"
 NodeType="Nickname"
 NeedsClean="yes"
 AS="N"
><fragment
 id="1074220208"
><n
 id="1074217319"
 p="658.04 85.41"
 Z="2672"
/><n
 id="1074217320"
 p="670.46 92.58"
 Z="2673"
 NodeType="ExternalConnectionPoint"
 ExternalConnectionNum="1"
/><b
 id="1074217321"
 Z="2674"
 B="1074217320"
 E="1074217319"
/></fragment><t
 p="660.82 89.31"
 BoundingBox="646.92 80.97 660.82 89.41"
 LabelJustification="Right"
 Justification="Right"
 LabelAlignment="Right"
><s font="3" size="10" color="0" face="96">Me</s></t></n><b
 id="1074217322"
 Z="2734"
 B="1074217307"
 E="1074217314"
 BS="N"
/><b
 id="1074217323"
 Z="2736"
 B="1074217314"
 E="1074217315"
 Order="2"
 BS="Z"
 BondCircularOrdering="1074217322 1074217324 1074217325 0"
/><b
 id="1074217324"
 Z="2738"
 B="1074217314"
 E="1074217316"
 BS="N"
/><b
 id="1074217325"
 Z="2740"
 B="1074217315"
 E="1074217317"
 BS="N"
/></fragment><fragment
 id="1074217326"
 BoundingBox="342.24 146.32 412.45 219.67"
 Z="2829"
><n
 id="1074217327"
 p="390.76 215.67"
 Z="2828"
 NodeType="Fragment"
 NeedsClean="yes"
 AS="N"
><fragment
 id="1074220211"
><n
 id="1074217329"
 p="390.76 215.67"
 Z="2781"
 Element="8"
 NumHydrogens="0"
 NeedsClean="yes"
><t
 p="386.88 219.57"
 BoundingBox="386.88 211.12 394.65 219.67"
 Justification="Auto"
><s font="3" size="10" color="0" face="96">O</s></t></n><n
 id="1074217330"
 p="415.62 258.72"
 Z="2782"
/><n
 id="1074217331"
 p="403.20 251.55"
 Z="2783"
/><n
 id="1074217332"
 p="403.20 237.20"
 Z="2784"
/><n
 id="1074217333"
 p="390.76 230.02"
 Z="2785"
/><n
 id="1074217334"
 p="378.34 208.49"
 Z="2786"
 NodeType="ExternalConnectionPoint"
 ExternalConnectionNum="1"
/><b
 id="1074217335"
 Z="2787"
 B="1074217332"
 E="1074217333"
/><b
 id="1074217336"
 Z="2788"
 B="1074217331"
 E="1074217332"
/><b
 id="1074217337"
 Z="2789"
 B="1074217330"
 E="1074217331"
/><b
 id="1074217338"
 Z="2790"
 B="1074217329"
 E="1074217333"
/><b
 id="1074217339"
 Z="2791"
 B="1074217334"
 E="1074217329"
/></fragment><t
 p="386.88 219.57"
 BoundingBox="386.88 211.12 412.45 219.67"
 LabelJustification="Left"
 LabelAlignment="Left"
><s font="3" size="10" color="0" face="96">O</s><s font="3" size="10" color="0" face="98">n</s><s font="3" size="10" color="0" face="96">Bu</s></t></n><n
 id="1074217340"
 p="378.29 208.47"
 Z="2830"
 AS="N"
/><n
 id="1074217341"
 p="365.82 215.67"
 Z="2832"
 AS="N"
/><n
 id="1074217342"
 p="378.29 194.07"
 Z="2834"
 AS="N"
/><n
 id="1074217343"
 p="353.35 208.47"
 Z="2836"
 NodeType="Nickname"
 NeedsClean="yes"
 AS="N"
><fragment
 id="1074220212"
><n
 id="1074217345"
 p="353.35 208.47"
 Z="2825"
/><n
 id="1074217346"
 p="365.79 215.64"
 Z="2826"
 NodeType="ExternalConnectionPoint"
 ExternalConnectionNum="1"
/><b
 id="1074217347"
 Z="2827"
 B="1074217346"
 E="1074217345"
/></fragment><t
 p="356.14 212.37"
 BoundingBox="342.24 204.03 356.14 212.47"
 LabelJustification="Right"
 Justification="Right"
 LabelAlignment="Right"
><s font="3" size="10" color="0" face="96">Me</s></t></n><n
 id="1074217348"
 p="390.76 186.87"
 Z="2877"
 AS="N"
/><n
 id="1074217349"
 p="390.76 172.47"
 Z="2878"
 AS="N"
/><n
 id="1074217350"
 p="378.29 165.27"
 Z="2879"
 AS="N"
/><n
 id="1074217351"
 p="365.82 172.47"
 Z="2880"
 AS="N"
/><n
 id="1074217352"
 p="365.82 186.87"
 Z="2881"
 AS="N"
/><n
 id="1074217353"
 p="378.29 150.87"
 Z="2921"
 NodeType="Fragment"
 NeedsClean="yes"
 AS="N"
><fragment
 id="1074220213"
><n
 id="1074217355"
 p="378.29 150.87"
 Z="2485"
 Element="7"
 NumHydrogens="0"
 Charge="1"
 NeedsClean="yes"
><t
 p="374.68 154.77"
 BoundingBox="374.68 145.44 386.29 154.77"
 LabelJustification="Left"
 LabelAlignment="Left"
><s font="3" size="10" color="0" face="96">N+</s></t></n><n
 id="1074217356"
 p="390.73 143.69"
 Z="2486"
 Element="8"
 NumHydrogens="0"
 NeedsClean="yes"
><t
 p="386.84 147.59"
 BoundingBox="386.84 139.14 394.61 147.69"
 Justification="Auto"
><s font="3" size="10" color="0" face="96">O</s></t></n><n
 id="1074217357"
 p="365.88 143.69"
 Z="2487"
 Element="8"
 NumHydrogens="0"
 Charge="-1"
 NeedsClean="yes"
><t
 p="369.76 147.59"
 BoundingBox="359.49 139.14 369.76 147.69"
 LabelJustification="Right"
 Justification="Right"
 LabelAlignment="Right"
><s font="3" size="10" color="0" face="96">O-</s></t></n><n
 id="1074217358"
 p="378.29 165.22"
 Z="2488"
 NodeType="ExternalConnectionPoint"
 ExternalConnectionNum="1"
/><b
 id="1074217359"
 Z="2489"
 B="1074217355"
 E="1074217356"
 Order="2"
/><b
 id="1074217360"
 Z="2490"
 B="1074217355"
 E="1074217357"
/><b
 id="1074217361"
 Z="2491"
 B="1074217358"
 E="1074217355"
/></fragment><t
 p="374.68 154.77"
 BoundingBox="374.68 146.32 393.86 156.97"
 LabelJustification="Left"
 LabelAlignment="Left"
><s font="3" size="10" color="0" face="96">NO2</s></t></n><b
 id="1074217362"
 Z="2831"
 B="1074217327"
 E="1074217340"
 BS="N"
/><b
 id="1074217363"
 Z="2833"
 B="1074217340"
 E="1074217341"
 Order="2"
 BS="E"
 BondCircularOrdering="1074217362 1074217364 1074217365 0"
/><b
 id="1074217364"
 Z="2835"
 B="1074217340"
 E="1074217342"
 BS="N"
/><b
 id="1074217365"
 Z="2837"
 B="1074217341"
 E="1074217343"
 BS="N"
/><b
 id="1074217366"
 Z="2882"
 B="1074217342"
 E="1074217348"
 Order="2"
 BS="N"
 BondCircularOrdering="1074217371 1074217364 0 1074217367"
/><b
 id="1074217367"
 Z="2883"
 B="1074217348"
 E="1074217349"
 BS="N"
/><b
 id="1074217368"
 Z="2884"
 B="1074217349"
 E="1074217350"
 Order="2"
 BS="N"
 BondCircularOrdering="1074217367 0 1074217372 1074217369"
/><b
 id="1074217369"
 Z="2885"
 B="1074217350"
 E="1074217351"
 BS="N"
/><b
 id="1074217370"
 Z="2886"
 B="1074217351"
 E="1074217352"
 Order="2"
 BS="N"
 BondCircularOrdering="1074217369 0 0 1074217371"
/><b
 id="1074217371"
 Z="2887"
 B="1074217352"
 E="1074217342"
 BS="N"
/><b
 id="1074217372"
 Z="2922"
 B="1074217350"
 E="1074217353"
 BS="N"
/></fragment><fragment
 id="1074217373"
 BoundingBox="443.25 146.32 513.46 219.67"
 Z="2842"
><n
 id="1074217374"
 p="491.78 215.67"
 Z="2841"
 NodeType="Fragment"
 NeedsClean="yes"
 AS="N"
><fragment
 id="1074220214"
><n
 id="1074217376"
 p="491.78 215.67"
 Z="2792"
 Element="8"
 NumHydrogens="0"
 NeedsClean="yes"
><t
 p="487.89 219.57"
 BoundingBox="487.89 211.12 495.66 219.67"
 Justification="Auto"
><s font="3" size="10" color="0" face="96">O</s></t></n><n
 id="1074217377"
 p="516.64 258.72"
 Z="2793"
/><n
 id="1074217378"
 p="504.21 251.55"
 Z="2794"
/><n
 id="1074217379"
 p="504.21 237.20"
 Z="2795"
/><n
 id="1074217380"
 p="491.78 230.02"
 Z="2796"
/><n
 id="1074217381"
 p="479.35 208.49"
 Z="2797"
 NodeType="ExternalConnectionPoint"
 ExternalConnectionNum="1"
/><b
 id="1074217382"
 Z="2798"
 B="1074217379"
 E="1074217380"
/><b
 id="1074217383"
 Z="2799"
 B="1074217378"
 E="1074217379"
/><b
 id="1074217384"
 Z="2800"
 B="1074217377"
 E="1074217378"
/><b
 id="1074217385"
 Z="2801"
 B="1074217376"
 E="1074217380"
/><b
 id="1074217386"
 Z="2802"
 B="1074217381"
 E="1074217376"
/></fragment><t
 p="487.89 219.57"
 BoundingBox="487.89 211.12 513.46 219.67"
 LabelJustification="Left"
 LabelAlignment="Left"
><s font="3" size="10" color="0" face="96">O</s><s font="3" size="10" color="0" face="98">n</s><s font="3" size="10" color="0" face="96">Bu</s></t></n><n
 id="1074217387"
 p="479.31 208.47"
 Z="2843"
 AS="N"
/><n
 id="1074217388"
 p="466.84 215.67"
 Z="2845"
 AS="N"
/><n
 id="1074217389"
 p="479.31 194.07"
 Z="2847"
 AS="N"
/><n
 id="1074217390"
 p="454.37 208.47"
 Z="2849"
 NodeType="Nickname"
 NeedsClean="yes"
 AS="N"
><fragment
 id="1074220215"
><n
 id="1074217392"
 p="454.37 208.47"
 Z="2838"
/><n
 id="1074217393"
 p="466.79 215.64"
 Z="2839"
 NodeType="ExternalConnectionPoint"
 ExternalConnectionNum="1"
/><b
 id="1074217394"
 Z="2840"
 B="1074217393"
 E="1074217392"
/></fragment><t
 p="457.15 212.37"
 BoundingBox="443.25 204.03 457.15 212.47"
 LabelJustification="Right"
 Justification="Right"
 LabelAlignment="Right"
><s font="3" size="10" color="0" face="96">Me</s></t></n><n
 id="1074217395"
 p="491.78 186.87"
 Z="2888"
 AS="N"
/><n
 id="1074217396"
 p="491.78 172.47"
 Z="2889"
 AS="N"
/><n
 id="1074217397"
 p="479.31 165.27"
 Z="2890"
 AS="N"
/><n
 id="1074217398"
 p="466.84 172.47"
 Z="2891"
 AS="N"
/><n
 id="1074217399"
 p="466.84 186.87"
 Z="2892"
 AS="N"
/><n
 id="1074217400"
 p="479.31 150.87"
 Z="4511"
 Element="17"
 NumHydrogens="0"
 NeedsClean="yes"
 AS="N"
><t
 p="475.69 154.77"
 BoundingBox="475.69 146.32 485.14 154.87"
 LabelJustification="Left"
 LabelAlignment="Left"
><s font="3" size="10" color="0" face="96">Cl</s></t></n><b
 id="1074217401"
 Z="2844"
 B="1074217374"
 E="1074217387"
 BS="N"
/><b
 id="1074217402"
 Z="2846"
 B="1074217387"
 E="1074217388"
 Order="2"
 BS="E"
 BondCircularOrdering="1074217401 1074217403 1074217404 0"
/><b
 id="1074217403"
 Z="2848"
 B="1074217387"
 E="1074217389"
 BS="N"
/><b
 id="1074217404"
 Z="2850"
 B="1074217388"
 E="1074217390"
 BS="N"
/><b
 id="1074217405"
 Z="2893"
 B="1074217389"
 E="1074217395"
 Order="2"
 BS="N"
 BondCircularOrdering="1074217410 1074217403 0 1074217406"
/><b
 id="1074217406"
 Z="2894"
 B="1074217395"
 E="1074217396"
 BS="N"
/><b
 id="1074217407"
 Z="2895"
 B="1074217396"
 E="1074217397"
 Order="2"
 BS="N"
 BondCircularOrdering="1074217406 0 1074217411 1074217408"
/><b
 id="1074217408"
 Z="2896"
 B="1074217397"
 E="1074217398"
 BS="N"
/><b
 id="1074217409"
 Z="2897"
 B="1074217398"
 E="1074217399"
 Order="2"
 BS="N"
 BondCircularOrdering="1074217408 0 0 1074217410"
/><b
 id="1074217410"
 Z="2898"
 B="1074217399"
 E="1074217389"
 BS="N"
/><b
 id="1074217411"
 Z="4512"
 B="1074217397"
 E="1074217400"
 BS="N"
/></fragment><fragment
 id="1074217412"
 BoundingBox="639.03 146.32 721.71 219.67"
 Z="2855"
><n
 id="1074217413"
 p="700.03 215.67"
 Z="2854"
 NodeType="Fragment"
 NeedsClean="yes"
 AS="N"
><fragment
 id="1074220216"
><n
 id="1074217415"
 p="700.03 215.67"
 Z="2803"
 Element="8"
 NumHydrogens="0"
 NeedsClean="yes"
><t
 p="696.14 219.57"
 BoundingBox="696.14 211.12 703.91 219.67"
 Justification="Auto"
><s font="3" size="10" color="0" face="96">O</s></t></n><n
 id="1074217416"
 p="724.88 258.72"
 Z="2804"
/><n
 id="1074217417"
 p="712.46 251.55"
 Z="2805"
/><n
 id="1074217418"
 p="712.46 237.20"
 Z="2806"
/><n
 id="1074217419"
 p="700.03 230.02"
 Z="2807"
/><n
 id="1074217420"
 p="687.60 208.49"
 Z="2808"
 NodeType="ExternalConnectionPoint"
 ExternalConnectionNum="1"
/><b
 id="1074217421"
 Z="2809"
 B="1074217418"
 E="1074217419"
/><b
 id="1074217422"
 Z="2810"
 B="1074217417"
 E="1074217418"
/><b
 id="1074217423"
 Z="2811"
 B="1074217416"
 E="1074217417"
/><b
 id="1074217424"
 Z="2812"
 B="1074217415"
 E="1074217419"
/><b
 id="1074217425"
 Z="2813"
 B="1074217420"
 E="1074217415"
/></fragment><t
 p="696.14 219.57"
 BoundingBox="696.14 211.12 721.71 219.67"
 LabelJustification="Left"
 LabelAlignment="Left"
><s font="3" size="10" color="0" face="96">O</s><s font="3" size="10" color="0" face="98">n</s><s font="3" size="10" color="0" face="96">Bu</s></t></n><n
 id="1074217426"
 p="687.56 208.47"
 Z="2856"
 AS="N"
/><n
 id="1074217427"
 p="675.09 215.67"
 Z="2858"
 AS="N"
/><n
 id="1074217428"
 p="687.56 194.07"
 Z="2860"
 AS="N"
/><n
 id="1074217429"
 p="662.62 208.47"
 Z="2862"
 NodeType="Nickname"
 NeedsClean="yes"
 AS="N"
><fragment
 id="1074220217"
><n
 id="1074217431"
 p="662.62 208.47"
 Z="2851"
/><n
 id="1074217432"
 p="675.04 215.64"
 Z="2852"
 NodeType="ExternalConnectionPoint"
 ExternalConnectionNum="1"
/><b
 id="1074217433"
 Z="2853"
 B="1074217432"
 E="1074217431"
/></fragment><t
 p="665.40 212.37"
 BoundingBox="651.50 204.03 665.40 212.47"
 LabelJustification="Right"
 Justification="Right"
 LabelAlignment="Right"
><s font="3" size="10" color="0" face="96">Me</s></t></n><n
 id="1074217434"
 p="700.03 186.87"
 Z="2910"
 AS="N"
/><n
 id="1074217435"
 p="700.03 172.47"
 Z="2911"
 AS="N"
/><n
 id="1074217436"
 p="687.56 165.27"
 Z="2912"
 AS="N"
/><n
 id="1074217437"
 p="675.09 172.47"
 Z="2913"
 AS="N"
/><n
 id="1074217438"
 p="675.09 186.87"
 Z="2914"
 AS="N"
/><n
 id="1074217439"
 p="662.62 165.27"
 Z="2929"
 AS="N"
/><n
 id="1074217440"
 p="662.62 150.87"
 Z="2931"
 Element="8"
 NumHydrogens="0"
 NeedsClean="yes"
 AS="N"
><t
 p="658.73 154.77"
 BoundingBox="658.73 146.32 666.50 154.87"
 LabelJustification="Left"
><s font="3" size="10" color="0" face="96">O</s></t></n><n
 id="1074217441"
 p="650.15 172.47"
 Z="2933"
 NodeType="Nickname"
 NeedsClean="yes"
 AS="N"
><fragment
 id="1074220218"
><n
 id="1074217443"
 p="650.15 172.47"
 Z="2762"
/><n
 id="1074217444"
 p="662.57 165.29"
 Z="2763"
 NodeType="ExternalConnectionPoint"
 ExternalConnectionNum="1"
/><b
 id="1074217445"
 Z="2764"
 B="1074217444"
 E="1074217443"
/></fragment><t
 p="652.93 176.37"
 BoundingBox="639.03 168.03 652.93 176.47"
 LabelJustification="Right"
 Justification="Right"
 LabelAlignment="Right"
><s font="3" size="10" color="0" face="96">Me</s></t></n><b
 id="1074217446"
 Z="2857"
 B="1074217413"
 E="1074217426"
 BS="N"
/><b
 id="1074217447"
 Z="2859"
 B="1074217426"
 E="1074217427"
 Order="2"
 BS="E"
 BondCircularOrdering="1074217446 1074217448 1074217449 0"
/><b
 id="1074217448"
 Z="2861"
 B="1074217426"
 E="1074217428"
 BS="N"
/><b
 id="1074217449"
 Z="2863"
 B="1074217427"
 E="1074217429"
 BS="N"
/><b
 id="1074217450"
 Z="2915"
 B="1074217428"
 E="1074217434"
 Order="2"
 BS="N"
 BondCircularOrdering="1074217455 1074217448 0 1074217451"
/><b
 id="1074217451"
 Z="2916"
 B="1074217434"
 E="1074217435"
 BS="N"
/><b
 id="1074217452"
 Z="2917"
 B="1074217435"
 E="1074217436"
 Order="2"
 BS="N"
 BondCircularOrdering="1074217451 0 0 1074217453"
/><b
 id="1074217453"
 Z="2918"
 B="1074217436"
 E="1074217437"
 BS="N"
/><b
 id="1074217454"
 Z="2919"
 B="1074217437"
 E="1074217438"
 Order="2"
 BS="N"
 BondCircularOrdering="1074217453 1074217456 0 1074217455"
/><b
 id="1074217455"
 Z="2920"
 B="1074217438"
 E="1074217428"
 BS="N"
/><b
 id="1074217456"
 Z="2930"
 B="1074217437"
 E="1074217439"
 BS="N"
/><b
 id="1074217457"
 Z="2932"
 B="1074217439"
 E="1074217440"
 Order="2"
 BS="N"
/><b
 id="1074217458"
 Z="2934"
 B="1074217439"
 E="1074217441"
 BS="N"
/></fragment><fragment
 id="1074217459"
 BoundingBox="541.75 160.72 616.97 219.67"
 Z="2868"
><n
 id="1074217460"
 p="595.29 215.67"
 Z="2867"
 NodeType="Fragment"
 NeedsClean="yes"
 AS="N"
><fragment
 id="1074220219"
><n
 id="1074217462"
 p="595.29 215.67"
 Z="2814"
 Element="8"
 NumHydrogens="0"
 NeedsClean="yes"
><t
 p="591.40 219.57"
 BoundingBox="591.40 211.12 599.17 219.67"
 Justification="Auto"
><s font="3" size="10" color="0" face="96">O</s></t></n><n
 id="1074217463"
 p="620.15 258.72"
 Z="2815"
/><n
 id="1074217464"
 p="607.71 251.55"
 Z="2816"
/><n
 id="1074217465"
 p="607.71 237.20"
 Z="2817"
/><n
 id="1074217466"
 p="595.29 230.02"
 Z="2818"
/><n
 id="1074217467"
 p="582.87 208.49"
 Z="2819"
 NodeType="ExternalConnectionPoint"
 ExternalConnectionNum="1"
/><b
 id="1074217468"
 Z="2820"
 B="1074217465"
 E="1074217466"
/><b
 id="1074217469"
 Z="2821"
 B="1074217464"
 E="1074217465"
/><b
 id="1074217470"
 Z="2822"
 B="1074217463"
 E="1074217464"
/><b
 id="1074217471"
 Z="2823"
 B="1074217462"
 E="1074217466"
/><b
 id="1074217472"
 Z="2824"
 B="1074217467"
 E="1074217462"
/></fragment><t
 p="591.40 219.57"
 BoundingBox="591.40 211.12 616.97 219.67"
 LabelJustification="Left"
 LabelAlignment="Left"
><s font="3" size="10" color="0" face="96">O</s><s font="3" size="10" color="0" face="98">n</s><s font="3" size="10" color="0" face="96">Bu</s></t></n><n
 id="1074217473"
 p="582.82 208.47"
 Z="2869"
 AS="N"
/><n
 id="1074217474"
 p="570.35 215.67"
 Z="2871"
 AS="N"
/><n
 id="1074217475"
 p="582.82 194.07"
 Z="2873"
 AS="N"
/><n
 id="1074217476"
 p="557.88 208.47"
 Z="2875"
 NodeType="Nickname"
 NeedsClean="yes"
 AS="N"
><fragment
 id="1074220220"
><n
 id="1074217478"
 p="557.88 208.47"
 Z="2864"
/><n
 id="1074217479"
 p="570.31 215.64"
 Z="2865"
 NodeType="ExternalConnectionPoint"
 ExternalConnectionNum="1"
/><b
 id="1074217480"
 Z="2866"
 B="1074217479"
 E="1074217478"
/></fragment><t
 p="560.66 212.37"
 BoundingBox="546.76 204.03 560.66 212.47"
 LabelJustification="Right"
 Justification="Right"
 LabelAlignment="Right"
><s font="3" size="10" color="0" face="96">Me</s></t></n><n
 id="1074217481"
 p="595.29 186.87"
 Z="2899"
 AS="N"
/><n
 id="1074217482"
 p="595.29 172.47"
 Z="2900"
 AS="N"
/><n
 id="1074217483"
 p="582.82 165.27"
 Z="2901"
 AS="N"
/><n
 id="1074217484"
 p="570.35 172.47"
 Z="2902"
 AS="N"
/><n
 id="1074217485"
 p="570.35 186.87"
 Z="2903"
 AS="N"
/><n
 id="1074217486"
 p="557.88 165.27"
 Z="2927"
 NodeType="Fragment"
 NeedsClean="yes"
 AS="N"
><fragment
 id="1074220221"
><n
 id="1074217488"
 p="557.88 165.27"
 Z="2765"
 Element="8"
 NumHydrogens="0"
 NeedsClean="yes"
><t
 p="553.99 169.17"
 BoundingBox="553.99 160.72 561.76 169.27"
 Justification="Auto"
><s font="3" size="10" color="0" face="96">O</s></t></n><n
 id="1074217489"
 p="557.88 150.92"
 Z="2766"
/><n
 id="1074217490"
 p="570.31 143.74"
 Z="2767"
/><n
 id="1074217491"
 p="570.31 129.39"
 Z="2768"
/><n
 id="1074217492"
 p="557.88 122.22"
 Z="2769"
/><n
 id="1074217493"
 p="545.45 129.39"
 Z="2770"
/><n
 id="1074217494"
 p="545.45 143.74"
 Z="2771"
/><n
 id="1074217495"
 p="570.31 172.44"
 Z="2772"
 NodeType="ExternalConnectionPoint"
 ExternalConnectionNum="1"
/><b
 id="1074217496"
 Z="2773"
 B="1074217493"
 E="1074217494"
 Order="2"
 BondCircularOrdering="1074217497 0 0 1074217501"
/><b
 id="1074217497"
 Z="2774"
 B="1074217492"
 E="1074217493"
/><b
 id="1074217498"
 Z="2775"
 B="1074217491"
 E="1074217492"
 Order="2"
 BondCircularOrdering="1074217499 0 0 1074217497"
/><b
 id="1074217499"
 Z="2776"
 B="1074217490"
 E="1074217491"
/><b
 id="1074217500"
 Z="2777"
 B="1074217489"
 E="1074217490"
 Order="2"
 BondCircularOrdering="1074217501 1074217502 0 1074217499"
/><b
 id="1074217501"
 Z="2778"
 B="1074217489"
 E="1074217494"
/><b
 id="1074217502"
 Z="2779"
 B="1074217488"
 E="1074217489"
/><b
 id="1074217503"
 Z="2780"
 B="1074217495"
 E="1074217488"
/></fragment><t
 p="561.76 169.17"
 BoundingBox="541.75 160.72 561.76 169.27"
 LabelJustification="Right"
 Justification="Right"
 LabelAlignment="Right"
><s font="3" size="10" color="0" face="96">OPh</s></t></n><b
 id="1074217504"
 Z="2870"
 B="1074217460"
 E="1074217473"
 BS="N"
/><b
 id="1074217505"
 Z="2872"
 B="1074217473"
 E="1074217474"
 Order="2"
 BS="E"
 BondCircularOrdering="1074217504 1074217506 1074217507 0"
/><b
 id="1074217506"
 Z="2874"
 B="1074217473"
 E="1074217475"
 BS="N"
/><b
 id="1074217507"
 Z="2876"
 B="1074217474"
 E="1074217476"
 BS="N"
/><b
 id="1074217508"
 Z="2904"
 B="1074217475"
 E="1074217481"
 Order="2"
 BS="N"
 BondCircularOrdering="1074217513 1074217506 0 1074217509"
/><b
 id="1074217509"
 Z="2905"
 B="1074217481"
 E="1074217482"
 BS="N"
/><b
 id="1074217510"
 Z="2906"
 B="1074217482"
 E="1074217483"
 Order="2"
 BS="N"
 BondCircularOrdering="1074217509 0 0 1074217511"
/><b
 id="1074217511"
 Z="2907"
 B="1074217483"
 E="1074217484"
 BS="N"
/><b
 id="1074217512"
 Z="2908"
 B="1074217484"
 E="1074217485"
 Order="2"
 BS="N"
 BondCircularOrdering="1074217511 1074217514 0 1074217513"
/><b
 id="1074217513"
 Z="2909"
 B="1074217485"
 E="1074217475"
 BS="N"
/><b
 id="1074217514"
 Z="2928"
 B="1074217484"
 E="1074217486"
 BS="N"
/></fragment><fragment
 id="1074217515"
 BoundingBox="746.27 146.32 816.48 219.67"
 Z="3002"
><n
 id="1074217516"
 p="794.79 215.67"
 Z="3001"
 NodeType="Fragment"
 NeedsClean="yes"
 AS="N"
><fragment
 id="1074220222"
><n
 id="1074217518"
 p="794.79 215.67"
 Z="2954"
 Element="8"
 NumHydrogens="0"
 NeedsClean="yes"
><t
 p="790.91 219.57"
 BoundingBox="790.91 211.12 798.68 219.67"
 Justification="Auto"
><s font="3" size="10" color="0" face="96">O</s></t></n><n
 id="1074217519"
 p="819.65 258.72"
 Z="2955"
/><n
 id="1074217520"
 p="807.23 251.55"
 Z="2956"
/><n
 id="1074217521"
 p="807.23 237.20"
 Z="2957"
/><n
 id="1074217522"
 p="794.79 230.02"
 Z="2958"
/><n
 id="1074217523"
 p="782.37 208.49"
 Z="2959"
 NodeType="ExternalConnectionPoint"
 ExternalConnectionNum="1"
/><b
 id="1074217524"
 Z="2960"
 B="1074217521"
 E="1074217522"
/><b
 id="1074217525"
 Z="2961"
 B="1074217520"
 E="1074217521"
/><b
 id="1074217526"
 Z="2962"
 B="1074217519"
 E="1074217520"
/><b
 id="1074217527"
 Z="2963"
 B="1074217518"
 E="1074217522"
/><b
 id="1074217528"
 Z="2964"
 B="1074217523"
 E="1074217518"
/></fragment><t
 p="790.91 219.57"
 BoundingBox="790.91 211.12 816.48 219.67"
 LabelJustification="Left"
 LabelAlignment="Left"
><s font="3" size="10" color="0" face="96">O</s><s font="3" size="10" color="0" face="98">n</s><s font="3" size="10" color="0" face="96">Bu</s></t></n><n
 id="1074217529"
 p="782.32 208.47"
 Z="3003"
 AS="N"
/><n
 id="1074217530"
 p="769.85 215.67"
 Z="3005"
 AS="N"
/><n
 id="1074217531"
 p="782.32 194.07"
 Z="3007"
 AS="N"
/><n
 id="1074217532"
 p="757.39 208.47"
 Z="3009"
 NodeType="Nickname"
 NeedsClean="yes"
 AS="N"
><fragment
 id="1074220223"
><n
 id="1074217534"
 p="757.39 208.47"
 Z="2998"
/><n
 id="1074217535"
 p="769.82 215.64"
 Z="2999"
 NodeType="ExternalConnectionPoint"
 ExternalConnectionNum="1"
/><b
 id="1074217536"
 Z="3000"
 B="1074217535"
 E="1074217534"
/></fragment><t
 p="760.17 212.37"
 BoundingBox="746.27 204.03 760.17 212.47"
 LabelJustification="Right"
 Justification="Right"
 LabelAlignment="Right"
><s font="3" size="10" color="0" face="96">Me</s></t></n><n
 id="1074217537"
 p="794.79 186.87"
 Z="3050"
 AS="N"
/><n
 id="1074217538"
 p="794.79 172.47"
 Z="3051"
 AS="N"
/><n
 id="1074217539"
 p="782.32 165.27"
 Z="3052"
 AS="N"
/><n
 id="1074217540"
 p="769.85 172.47"
 Z="3053"
 AS="N"
/><n
 id="1074217541"
 p="769.85 186.87"
 Z="3054"
 AS="N"
/><n
 id="1074217542"
 p="782.32 150.87"
 Z="3094"
 NodeType="Fragment"
 NeedsClean="yes"
 AS="N"
><fragment
 id="1074220224"
><n
 id="1074217544"
 p="782.32 150.87"
 Z="2492"
 Element="8"
 NumHydrogens="0"
 NeedsClean="yes"
><t
 p="778.44 154.77"
 BoundingBox="778.44 146.32 786.21 154.87"
 Justification="Auto"
><s font="3" size="10" color="0" face="96">O</s></t></n><n
 id="1074217545"
 p="769.90 143.69"
 Z="2493"
/><n
 id="1074217546"
 p="782.32 165.22"
 Z="2494"
 NodeType="ExternalConnectionPoint"
 ExternalConnectionNum="1"
/><b
 id="1074217547"
 Z="2495"
 B="1074217544"
 E="1074217545"
/><b
 id="1074217548"
 Z="2496"
 B="1074217546"
 E="1074217544"
/></fragment><t
 p="778.44 154.77"
 BoundingBox="778.44 146.32 800.11 154.87"
 LabelJustification="Left"
 LabelAlignment="Left"
><s font="3" size="10" color="0" face="96">OMe</s></t></n><b
 id="1074217549"
 Z="3004"
 B="1074217516"
 E="1074217529"
 BS="N"
/><b
 id="1074217550"
 Z="3006"
 B="1074217529"
 E="1074217530"
 Order="2"
 BS="E"
 BondCircularOrdering="1074217549 1074217551 1074217552 0"
/><b
 id="1074217551"
 Z="3008"
 B="1074217529"
 E="1074217531"
 BS="N"
/><b
 id="1074217552"
 Z="3010"
 B="1074217530"
 E="1074217532"
 BS="N"
/><b
 id="1074217553"
 Z="3055"
 B="1074217531"
 E="1074217537"
 Order="2"
 BS="N"
 BondCircularOrdering="1074217558 1074217551 0 1074217554"
/><b
 id="1074217554"
 Z="3056"
 B="1074217537"
 E="1074217538"
 BS="N"
/><b
 id="1074217555"
 Z="3057"
 B="1074217538"
 E="1074217539"
 Order="2"
 BS="N"
 BondCircularOrdering="1074217554 0 1074217559 1074217556"
/><b
 id="1074217556"
 Z="3058"
 B="1074217539"
 E="1074217540"
 BS="N"
/><b
 id="1074217557"
 Z="3059"
 B="1074217540"
 E="1074217541"
 Order="2"
 BS="N"
 BondCircularOrdering="1074217556 0 0 1074217558"
/><b
 id="1074217558"
 Z="3060"
 B="1074217541"
 E="1074217531"
 BS="N"
/><b
 id="1074217559"
 Z="3095"
 B="1074217539"
 E="1074217542"
 BS="N"
/></fragment><fragment
 id="1074217560"
 BoundingBox="847.28 143.17 917.49 219.67"
 Z="3015"
><n
 id="1074217561"
 p="895.81 215.67"
 Z="3014"
 NodeType="Fragment"
 NeedsClean="yes"
 AS="N"
><fragment
 id="1074220225"
><n
 id="1074217563"
 p="895.81 215.67"
 Z="2965"
 Element="8"
 NumHydrogens="0"
 NeedsClean="yes"
><t
 p="891.92 219.57"
 BoundingBox="891.92 211.12 899.69 219.67"
 Justification="Auto"
><s font="3" size="10" color="0" face="96">O</s></t></n><n
 id="1074217564"
 p="920.67 258.72"
 Z="2966"
/><n
 id="1074217565"
 p="908.24 251.55"
 Z="2967"
/><n
 id="1074217566"
 p="908.24 237.20"
 Z="2968"
/><n
 id="1074217567"
 p="895.81 230.02"
 Z="2969"
/><n
 id="1074217568"
 p="883.38 208.49"
 Z="2970"
 NodeType="ExternalConnectionPoint"
 ExternalConnectionNum="1"
/><b
 id="1074217569"
 Z="2971"
 B="1074217566"
 E="1074217567"
/><b
 id="1074217570"
 Z="2972"
 B="1074217565"
 E="1074217566"
/><b
 id="1074217571"
 Z="2973"
 B="1074217564"
 E="1074217565"
/><b
 id="1074217572"
 Z="2974"
 B="1074217563"
 E="1074217567"
/><b
 id="1074217573"
 Z="2975"
 B="1074217568"
 E="1074217563"
/></fragment><t
 p="891.92 219.57"
 BoundingBox="891.92 211.12 917.49 219.67"
 LabelJustification="Left"
 LabelAlignment="Left"
><s font="3" size="10" color="0" face="96">O</s><s font="3" size="10" color="0" face="98">n</s><s font="3" size="10" color="0" face="96">Bu</s></t></n><n
 id="1074217574"
 p="883.34 208.47"
 Z="3016"
 AS="N"
/><n
 id="1074217575"
 p="870.87 215.67"
 Z="3018"
 AS="N"
/><n
 id="1074217576"
 p="883.34 194.07"
 Z="3020"
 AS="N"
/><n
 id="1074217577"
 p="858.40 208.47"
 Z="3022"
 NodeType="Nickname"
 NeedsClean="yes"
 AS="N"
><fragment
 id="1074220226"
><n
 id="1074217579"
 p="858.40 208.47"
 Z="3011"
/><n
 id="1074217580"
 p="870.82 215.64"
 Z="3012"
 NodeType="ExternalConnectionPoint"
 ExternalConnectionNum="1"
/><b
 id="1074217581"
 Z="3013"
 B="1074217580"
 E="1074217579"
/></fragment><t
 p="861.18 212.37"
 BoundingBox="847.28 204.03 861.18 212.47"
 LabelJustification="Right"
 Justification="Right"
 LabelAlignment="Right"
><s font="3" size="10" color="0" face="96">Me</s></t></n><n
 id="1074217582"
 p="895.81 186.87"
 Z="3061"
 AS="N"
/><n
 id="1074217583"
 p="895.81 172.47"
 Z="3062"
 AS="N"
/><n
 id="1074217584"
 p="883.34 165.27"
 Z="3063"
 AS="N"
/><n
 id="1074217585"
 p="870.87 172.47"
 Z="3064"
 AS="N"
/><n
 id="1074217586"
 p="870.87 186.87"
 Z="3065"
 AS="N"
/><n
 id="1074217587"
 p="883.34 150.87"
 Z="3096"
 Element="8"
 NumHydrogens="0"
 NeedsClean="yes"
 AS="N"
><t
 p="879.45 154.77"
 BoundingBox="879.45 146.32 887.22 154.87"
 LabelJustification="Left"
 LabelAlignment="Left"
><s font="3" size="10" color="0" face="96">O</s></t></n><n
 id="1074217588"
 p="895.81 143.67"
 Z="3102"
 AS="N"
/><n
 id="1074217589"
 p="908.28 150.87"
 Z="3104"
 NodeType="Nickname"
 NeedsClean="yes"
 AS="N"
><fragment
 id="1074220227"
><n
 id="1074217591"
 p="908.28 150.87"
 Z="2940"
/><n
 id="1074217592"
 p="908.28 165.22"
 Z="2941"
/><n
 id="1074217593"
 p="920.71 172.39"
 Z="2942"
/><n
 id="1074217594"
 p="933.14 165.22"
 Z="2943"
/><n
 id="1074217595"
 p="933.14 150.87"
 Z="2944"
/><n
 id="1074217596"
 p="920.71 143.69"
 Z="2945"
/><n
 id="1074217597"
 p="895.85 143.69"
 Z="2946"
 NodeType="ExternalConnectionPoint"
 ExternalConnectionNum="1"
/><b
 id="1074217598"
 Z="2947"
 B="1074217595"
 E="1074217596"
 Order="2"
 BondCircularOrdering="1074217599 0 0 1074217603"
/><b
 id="1074217599"
 Z="2948"
 B="1074217594"
 E="1074217595"
/><b
 id="1074217600"
 Z="2949"
 B="1074217593"
 E="1074217594"
 Order="2"
 BondCircularOrdering="1074217601 0 0 1074217599"
/><b
 id="1074217601"
 Z="2950"
 B="1074217592"
 E="1074217593"
/><b
 id="1074217602"
 Z="2951"
 B="1074217591"
 E="1074217592"
 Order="2"
 BondCircularOrdering="1074217603 1074217604 0 1074217601"
/><b
 id="1074217603"
 Z="2952"
 B="1074217591"
 E="1074217596"
/><b
 id="1074217604"
 Z="2953"
 B="1074217597"
 E="1074217591"
/></fragment><t
 p="904.94 154.77"
 BoundingBox="904.94 146.43 917.17 154.77"
 LabelJustification="Left"
 LabelAlignment="Left"
><s font="3" size="10" color="0" face="96">Ph</s></t></n><b
 id="1074217605"
 Z="3017"
 B="1074217561"
 E="1074217574"
 BS="N"
/><b
 id="1074217606"
 Z="3019"
 B="1074217574"
 E="1074217575"
 Order="2"
 BS="E"
 BondCircularOrdering="1074217605 1074217607 1074217608 0"
/><b
 id="1074217607"
 Z="3021"
 B="1074217574"
 E="1074217576"
 BS="N"
/><b
 id="1074217608"
 Z="3023"
 B="1074217575"
 E="1074217577"
 BS="N"
/><b
 id="1074217609"
 Z="3066"
 B="1074217576"
 E="1074217582"
 Order="2"
 BS="N"
 BondCircularOrdering="1074217614 1074217607 0 1074217610"
/><b
 id="1074217610"
 Z="3067"
 B="1074217582"
 E="1074217583"
 BS="N"
/><b
 id="1074217611"
 Z="3068"
 B="1074217583"
 E="1074217584"
 Order="2"
 BS="N"
 BondCircularOrdering="1074217610 0 1074217615 1074217612"
/><b
 id="1074217612"
 Z="3069"
 B="1074217584"
 E="1074217585"
 BS="N"
/><b
 id="1074217613"
 Z="3070"
 B="1074217585"
 E="1074217586"
 Order="2"
 BS="N"
 BondCircularOrdering="1074217612 0 0 1074217614"
/><b
 id="1074217614"
 Z="3071"
 B="1074217586"
 E="1074217576"
 BS="N"
/><b
 id="1074217615"
 Z="3097"
 B="1074217584"
 E="1074217587"
 BS="N"
/><b
 id="1074217616"
 Z="3103"
 B="1074217587"
 E="1074217588"
 BS="N"
/><b
 id="1074217617"
 Z="3105"
 B="1074217588"
 E="1074217589"
 BS="N"
/></fragment><fragment
 id="1074217618"
 BoundingBox="1047.44 164.77 1121.35 219.67"
 Z="3028"
><n
 id="1074217619"
 p="1095.96 215.67"
 Z="3027"
 NodeType="Fragment"
 NeedsClean="yes"
 AS="N"
><fragment
 id="1074220228"
><n
 id="1074217621"
 p="1095.96 215.67"
 Z="2976"
 Element="8"
 NumHydrogens="0"
 NeedsClean="yes"
><t
 p="1092.08 219.57"
 BoundingBox="1092.08 211.12 1099.85 219.67"
 Justification="Auto"
><s font="3" size="10" color="0" face="96">O</s></t></n><n
 id="1074217622"
 p="1120.82 258.72"
 Z="2977"
/><n
 id="1074217623"
 p="1108.40 251.55"
 Z="2978"
/><n
 id="1074217624"
 p="1108.40 237.20"
 Z="2979"
/><n
 id="1074217625"
 p="1095.96 230.02"
 Z="2980"
/><n
 id="1074217626"
 p="1083.54 208.49"
 Z="2981"
 NodeType="ExternalConnectionPoint"
 ExternalConnectionNum="1"
/><b
 id="1074217627"
 Z="2982"
 B="1074217624"
 E="1074217625"
/><b
 id="1074217628"
 Z="2983"
 B="1074217623"
 E="1074217624"
/><b
 id="1074217629"
 Z="2984"
 B="1074217622"
 E="1074217623"
/><b
 id="1074217630"
 Z="2985"
 B="1074217621"
 E="1074217625"
/><b
 id="1074217631"
 Z="2986"
 B="1074217626"
 E="1074217621"
/></fragment><t
 p="1092.08 219.57"
 BoundingBox="1092.08 211.12 1117.65 219.67"
 LabelJustification="Left"
 LabelAlignment="Left"
><s font="3" size="10" color="0" face="96">O</s><s font="3" size="10" color="0" face="98">n</s><s font="3" size="10" color="0" face="96">Bu</s></t></n><n
 id="1074217632"
 p="1083.49 208.47"
 Z="3029"
 AS="N"
/><n
 id="1074217633"
 p="1071.03 215.67"
 Z="3031"
 AS="N"
/><n
 id="1074217634"
 p="1083.49 194.07"
 Z="3033"
 AS="N"
/><n
 id="1074217635"
 p="1058.56 208.47"
 Z="3035"
 NodeType="Nickname"
 NeedsClean="yes"
 AS="N"
><fragment
 id="1074220229"
><n
 id="1074217637"
 p="1058.56 208.47"
 Z="3024"
/><n
 id="1074217638"
 p="1070.99 215.64"
 Z="3025"
 NodeType="ExternalConnectionPoint"
 ExternalConnectionNum="1"
/><b
 id="1074217639"
 Z="3026"
 B="1074217638"
 E="1074217637"
/></fragment><t
 p="1061.34 212.37"
 BoundingBox="1047.44 204.03 1061.34 212.47"
 LabelJustification="Right"
 Justification="Right"
 LabelAlignment="Right"
><s font="3" size="10" color="0" face="96">Me</s></t></n><n
 id="1074217640"
 p="1095.96 186.87"
 Z="3083"
 AS="N"
/><n
 id="1074217641"
 p="1095.96 172.47"
 Z="3084"
 AS="N"
/><n
 id="1074217642"
 p="1083.49 165.27"
 Z="3085"
 AS="N"
/><n
 id="1074217643"
 p="1071.03 172.47"
 Z="3086"
 AS="N"
/><n
 id="1074217644"
 p="1071.03 186.87"
 Z="3087"
 AS="N"
/><n
 id="1074217645"
 p="1108.43 194.07"
 Z="3108"
 AS="N"
/><n
 id="1074217646"
 p="1120.92 186.87"
 Z="3109"
 AS="N"
/><n
 id="1074217647"
 p="1120.92 172.47"
 Z="3110"
 AS="N"
/><n
 id="1074217648"
 p="1108.43 165.27"
 Z="3111"
 AS="N"
/><b
 id="1074217649"
 Z="3030"
 B="1074217619"
 E="1074217632"
 BS="N"
/><b
 id="1074217650"
 Z="3032"
 B="1074217632"
 E="1074217633"
 Order="2"
 BS="E"
 BondCircularOrdering="1074217649 1074217651 1074217652 0"
/><b
 id="1074217651"
 Z="3034"
 B="1074217632"
 E="1074217634"
 BS="N"
/><b
 id="1074217652"
 Z="3036"
 B="1074217633"
 E="1074217635"
 BS="N"
/><b
 id="1074217653"
 Z="3088"
 B="1074217634"
 E="1074217640"
 Order="2"
 BS="N"
 BondCircularOrdering="1074217658 1074217651 1074217659 1074217654"
/><b
 id="1074217654"
 Z="3089"
 B="1074217640"
 E="1074217641"
 BS="N"
/><b
 id="1074217655"
 Z="3090"
 B="1074217641"
 E="1074217642"
 Order="2"
 BS="N"
 BondCircularOrdering="1074217654 1074217663 0 1074217656"
/><b
 id="1074217656"
 Z="3091"
 B="1074217642"
 E="1074217643"
 BS="N"
/><b
 id="1074217657"
 Z="3092"
 B="1074217643"
 E="1074217644"
 Order="2"
 BS="N"
 BondCircularOrdering="1074217656 0 0 1074217658"
/><b
 id="1074217658"
 Z="3093"
 B="1074217644"
 E="1074217634"
 BS="N"
/><b
 id="1074217659"
 Z="3112"
 B="1074217640"
 E="1074217645"
 BS="N"
/><b
 id="1074217660"
 Z="3113"
 B="1074217645"
 E="1074217646"
 Order="2"
 BS="N"
 BondCircularOrdering="1074217659 0 0 1074217661"
/><b
 id="1074217661"
 Z="3114"
 B="1074217646"
 E="1074217647"
 BS="N"
/><b
 id="1074217662"
 Z="3115"
 B="1074217647"
 E="1074217648"
 Order="2"
 BS="N"
 BondCircularOrdering="1074217661 0 0 1074217663"
/><b
 id="1074217663"
 Z="3116"
 B="1074217648"
 E="1074217641"
 BS="N"
/></fragment><fragment
 id="1074217664"
 BoundingBox="944 164.77 1022.78 219.67"
 Z="3041"
><n
 id="1074217665"
 p="992.53 215.67"
 Z="3040"
 NodeType="Fragment"
 NeedsClean="yes"
 AS="N"
><fragment
 id="1074220230"
><n
 id="1074217667"
 p="992.53 215.67"
 Z="2987"
 Element="8"
 NumHydrogens="0"
 NeedsClean="yes"
><t
 p="988.64 219.57"
 BoundingBox="988.64 211.12 996.41 219.67"
 Justification="Auto"
><s font="3" size="10" color="0" face="96">O</s></t></n><n
 id="1074217668"
 p="1017.38 258.72"
 Z="2988"
/><n
 id="1074217669"
 p="1004.95 251.55"
 Z="2989"
/><n
 id="1074217670"
 p="1004.95 237.20"
 Z="2990"
/><n
 id="1074217671"
 p="992.53 230.02"
 Z="2991"
/><n
 id="1074217672"
 p="980.10 208.49"
 Z="2992"
 NodeType="ExternalConnectionPoint"
 ExternalConnectionNum="1"
/><b
 id="1074217673"
 Z="2993"
 B="1074217670"
 E="1074217671"
/><b
 id="1074217674"
 Z="2994"
 B="1074217669"
 E="1074217670"
/><b
 id="1074217675"
 Z="2995"
 B="1074217668"
 E="1074217669"
/><b
 id="1074217676"
 Z="2996"
 B="1074217667"
 E="1074217671"
/><b
 id="1074217677"
 Z="2997"
 B="1074217672"
 E="1074217667"
/></fragment><t
 p="988.64 219.57"
 BoundingBox="988.64 211.12 1014.21 219.67"
 LabelJustification="Left"
 LabelAlignment="Left"
><s font="3" size="10" color="0" face="96">O</s><s font="3" size="10" color="0" face="98">n</s><s font="3" size="10" color="0" face="96">Bu</s></t></n><n
 id="1074217678"
 p="980.06 208.47"
 Z="3042"
 AS="N"
/><n
 id="1074217679"
 p="967.59 215.67"
 Z="3044"
 AS="N"
/><n
 id="1074217680"
 p="980.06 194.07"
 Z="3046"
 AS="N"
/><n
 id="1074217681"
 p="955.12 208.47"
 Z="3048"
 NodeType="Nickname"
 NeedsClean="yes"
 AS="N"
><fragment
 id="1074220231"
><n
 id="1074217683"
 p="955.12 208.47"
 Z="3037"
/><n
 id="1074217684"
 p="967.54 215.64"
 Z="3038"
 NodeType="ExternalConnectionPoint"
 ExternalConnectionNum="1"
/><b
 id="1074217685"
 Z="3039"
 B="1074217684"
 E="1074217683"
/></fragment><t
 p="957.90 212.37"
 BoundingBox="944 204.03 957.90 212.47"
 LabelJustification="Right"
 Justification="Right"
 LabelAlignment="Right"
><s font="3" size="10" color="0" face="96">Me</s></t></n><n
 id="1074217686"
 p="992.53 186.87"
 Z="3072"
 AS="N"
/><n
 id="1074217687"
 p="992.53 172.47"
 Z="3073"
 AS="N"
/><n
 id="1074217688"
 p="980.06 165.27"
 Z="3074"
 AS="N"
/><n
 id="1074217689"
 p="967.59 172.47"
 Z="3075"
 AS="N"
/><n
 id="1074217690"
 p="967.59 186.87"
 Z="3076"
 AS="N"
/><n
 id="1074217691"
 p="1004.99 194.07"
 Z="3106"
 NodeType="Fragment"
 NeedsClean="yes"
 AS="N"
><fragment
 id="1074220232"
><n
 id="1074217693"
 p="1004.99 194.07"
 Z="2935"
 Element="8"
 NumHydrogens="0"
 NeedsClean="yes"
><t
 p="1001.11 197.97"
 BoundingBox="1001.11 189.52 1008.88 198.07"
 Justification="Auto"
><s font="3" size="10" color="0" face="96">O</s></t></n><n
 id="1074217694"
 p="1017.43 186.89"
 Z="2936"
/><n
 id="1074217695"
 p="992.57 186.89"
 Z="2937"
 NodeType="ExternalConnectionPoint"
 ExternalConnectionNum="1"
/><b
 id="1074217696"
 Z="2938"
 B="1074217693"
 E="1074217694"
/><b
 id="1074217697"
 Z="2939"
 B="1074217695"
 E="1074217693"
/></fragment><t
 p="1001.11 197.97"
 BoundingBox="1001.11 189.52 1022.78 198.07"
 LabelJustification="Left"
 LabelAlignment="Left"
><s font="3" size="10" color="0" face="96">OMe</s></t></n><b
 id="1074217698"
 Z="3043"
 B="1074217665"
 E="1074217678"
 BS="N"
/><b
 id="1074217699"
 Z="3045"
 B="1074217678"
 E="1074217679"
 Order="2"
 BS="E"
 BondCircularOrdering="1074217698 1074217700 1074217701 0"
/><b
 id="1074217700"
 Z="3047"
 B="1074217678"
 E="1074217680"
 BS="N"
/><b
 id="1074217701"
 Z="3049"
 B="1074217679"
 E="1074217681"
 BS="N"
/><b
 id="1074217702"
 Z="3077"
 B="1074217680"
 E="1074217686"
 Order="2"
 BS="N"
 BondCircularOrdering="1074217707 1074217700 1074217708 1074217703"
/><b
 id="1074217703"
 Z="3078"
 B="1074217686"
 E="1074217687"
 BS="N"
/><b
 id="1074217704"
 Z="3079"
 B="1074217687"
 E="1074217688"
 Order="2"
 BS="N"
 BondCircularOrdering="1074217703 0 0 1074217705"
/><b
 id="1074217705"
 Z="3080"
 B="1074217688"
 E="1074217689"
 BS="N"
/><b
 id="1074217706"
 Z="3081"
 B="1074217689"
 E="1074217690"
 Order="2"
 BS="N"
 BondCircularOrdering="1074217705 0 0 1074217707"
/><b
 id="1074217707"
 Z="3082"
 B="1074217690"
 E="1074217680"
 BS="N"
/><b
 id="1074217708"
 Z="3107"
 B="1074217686"
 E="1074217691"
 BS="N"
/></fragment><fragment
 id="1074217709"
 BoundingBox="987.47 258.28 1112.92 383.22"
 Z="3331"
><n
 id="1074217710"
 p="1035.99 327.63"
 Z="3330"
 Element="8"
 NumHydrogens="0"
 NeedsClean="yes"
 AS="N"
><t
 p="1032.11 331.53"
 BoundingBox="1032.11 323.08 1039.88 331.63"
 LabelJustification="Left"
><s font="3" size="10" color="0" face="96">O</s></t></n><n
 id="1074217711"
 p="1060.93 327.63"
 Z="3332"
 Geometry="Tetrahedral"
 AS="R"
 BondOrdering="1074217764 1074217770 0 1074217780"
/><n
 id="1074217712"
 p="1048.46 320.43"
 Z="3333"
 AS="N"
/><n
 id="1074217713"
 p="1023.53 320.43"
 Z="3336"
 AS="N"
/><n
 id="1074217714"
 p="1023.53 306.03"
 Z="3338"
 AS="N"
/><n
 id="1074217715"
 p="1011.06 327.63"
 Z="3340"
 AS="N"
/><n
 id="1074217716"
 p="998.59 320.43"
 Z="3342"
 NodeType="Nickname"
 NeedsClean="yes"
 AS="N"
><fragment
 id="1074220233"
><n
 id="1074217718"
 p="998.59 320.43"
 Z="3296"
/><n
 id="1074217719"
 p="1011.01 327.60"
 Z="3297"
 NodeType="ExternalConnectionPoint"
 ExternalConnectionNum="1"
/><b
 id="1074217720"
 Z="3298"
 B="1074217719"
 E="1074217718"
/></fragment><t
 p="1001.37 324.33"
 BoundingBox="987.47 315.99 1001.37 324.43"
 LabelJustification="Right"
 Justification="Right"
 LabelAlignment="Right"
><s font="3" size="10" color="0" face="96">Me</s></t></n><n
 id="1074217721"
 p="1073.40 320.43"
 Z="3344"
 Geometry="Tetrahedral"
 AS="S"
 BondOrdering="1074217770 1074217771 1074217789 0"
/><n
 id="1074217722"
 p="1085.88 327.63"
 Z="3346"
 Geometry="Tetrahedral"
 AS="S"
 BondOrdering="1074217771 1074217772 1074217786 0"
/><n
 id="1074217723"
 p="1085.88 342.03"
 Z="3348"
 Geometry="Tetrahedral"
 AS="R"
 BondOrdering="1074217772 1074217773 0 1074217785"
/><n
 id="1074217724"
 p="1073.40 349.23"
 Z="3350"
 Geometry="Tetrahedral"
 AS="R"
 BondOrdering="1074217773 1074217781 0 1074217782"
/><n
 id="1074217725"
 p="1035.99 298.83"
 Z="3352"
 AS="N"
/><n
 id="1074217726"
 p="1035.99 284.43"
 Z="3353"
 AS="N"
/><n
 id="1074217727"
 p="1023.53 277.23"
 Z="3354"
 AS="N"
/><n
 id="1074217728"
 p="1011.06 284.43"
 Z="3355"
 AS="N"
/><n
 id="1074217729"
 p="1011.06 298.83"
 Z="3356"
 AS="N"
/><n
 id="1074217730"
 p="1060.93 342.03"
 Z="3363"
 Element="8"
 NumHydrogens="0"
 NeedsClean="yes"
 AS="N"
><t
 p="1057.05 345.93"
 BoundingBox="1057.05 337.48 1064.82 346.03"
 LabelJustification="Left"
><s font="3" size="10" color="0" face="96">O</s></t></n><n
 id="1074217731"
 p="1076.40 363.31"
 Z="3366"
 Element="8"
 NumHydrogens="0"
 NeedsClean="yes"
 AS="N"
><t
 p="1072.52 367.21"
 BoundingBox="1072.52 358.76 1080.29 367.31"
 LabelJustification="Left"
><s font="3" size="10" color="0" face="96">O</s></t></n><n
 id="1074217732"
 p="1090.73 364.82"
 Z="3367"
 AS="N"
/><n
 id="1074217733"
 p="1096.57 351.66"
 Z="3368"
 Element="8"
 NumHydrogens="0"
 NeedsClean="yes"
 AS="N"
><t
 p="1092.69 355.56"
 BoundingBox="1092.69 347.11 1100.46 355.66"
 LabelJustification="Left"
><s font="3" size="10" color="0" face="96">O</s></t></n><n
 id="1074217734"
 p="1096.57 317.99"
 Z="3373"
 Element="8"
 NumHydrogens="0"
 NeedsClean="yes"
 AS="N"
><t
 p="1092.69 321.89"
 BoundingBox="1092.69 313.44 1100.46 321.99"
 LabelJustification="Left"
><s font="3" size="10" color="0" face="96">O</s></t></n><n
 id="1074217735"
 p="1090.73 304.84"
 Z="3374"
 AS="N"
/><n
 id="1074217736"
 p="1076.40 306.34"
 Z="3375"
 Element="8"
 NumHydrogens="0"
 NeedsClean="yes"
 AS="N"
><t
 p="1072.52 310.24"
 BoundingBox="1072.52 301.79 1080.29 310.34"
 LabelJustification="Left"
><s font="3" size="10" color="0" face="96">O</s></t></n><n
 id="1074217737"
 p="1103.20 297.64"
 Z="3414"
 NodeType="Nickname"
 NeedsClean="yes"
 AS="N"
><fragment
 id="1074220234"
><n
 id="1074217739"
 p="1103.20 297.64"
 Z="3299"
/><n
 id="1074217740"
 p="1090.76 304.81"
 Z="3300"
 NodeType="ExternalConnectionPoint"
 ExternalConnectionNum="1"
/><b
 id="1074217741"
 Z="3301"
 B="1074217740"
 E="1074217739"
/></fragment><t
 p="1099.03 301.54"
 BoundingBox="1099.03 293.20 1112.92 301.64"
 LabelJustification="Left"
 LabelAlignment="Left"
><s font="3" size="10" color="0" face="96">Me</s></t></n><n
 id="1074217742"
 p="1090.73 290.44"
 Z="3415"
 NodeType="Nickname"
 NeedsClean="yes"
 AS="N"
><fragment
 id="1074220235"
><n
 id="1074217744"
 p="1090.73 290.44"
 Z="3302"
/><n
 id="1074217745"
 p="1090.73 304.79"
 Z="3303"
 NodeType="ExternalConnectionPoint"
 ExternalConnectionNum="1"
/><b
 id="1074217746"
 Z="3304"
 B="1074217745"
 E="1074217744"
/></fragment><t
 p="1086.56 294.34"
 BoundingBox="1086.56 286 1100.45 294.44"
 LabelJustification="Left"
 LabelAlignment="Left"
><s font="3" size="10" color="0" face="96">Me</s></t></n><n
 id="1074217747"
 p="1090.73 379.22"
 Z="3418"
 NodeType="Nickname"
 NeedsClean="yes"
 AS="N"
><fragment
 id="1074220236"
><n
 id="1074217749"
 p="1090.73 379.22"
 Z="3305"
/><n
 id="1074217750"
 p="1090.73 364.87"
 Z="3306"
 NodeType="ExternalConnectionPoint"
 ExternalConnectionNum="1"
/><b
 id="1074217751"
 Z="3307"
 B="1074217750"
 E="1074217749"
/></fragment><t
 p="1086.56 383.12"
 BoundingBox="1086.56 374.78 1100.45 383.22"
 LabelJustification="Left"
 LabelAlignment="Left"
><s font="3" size="10" color="0" face="96">Me</s></t></n><n
 id="1074217752"
 p="1103.20 372.02"
 Z="3419"
 NodeType="Nickname"
 NeedsClean="yes"
 AS="N"
><fragment
 id="1074220237"
><n
 id="1074217754"
 p="1103.20 372.02"
 Z="3308"
/><n
 id="1074217755"
 p="1090.76 364.84"
 Z="3309"
 NodeType="ExternalConnectionPoint"
 ExternalConnectionNum="1"
/><b
 id="1074217756"
 Z="3310"
 B="1074217755"
 E="1074217754"
/></fragment><t
 p="1099.03 375.92"
 BoundingBox="1099.03 367.58 1112.92 376.02"
 LabelJustification="Left"
 LabelAlignment="Left"
><s font="3" size="10" color="0" face="96">Me</s></t></n><n
 id="1074217757"
 p="1023.53 262.83"
 Z="3434"
 NodeType="Fragment"
 NeedsClean="yes"
 AS="N"
><fragment
 id="1074220238"
><n
 id="1074217759"
 p="1023.53 262.83"
 Z="3311"
/><n
 id="1074217760"
 p="1023.53 248.48"
 Z="3312"
 Element="7"
 NumHydrogens="0"
 NeedsClean="yes"
><t
 p="1019.91 252.38"
 BoundingBox="1019.91 244.04 1027.14 252.38"
 LabelJustification="Left"
><s font="3" size="10" color="0" face="96">N</s></t></n><n
 id="1074217761"
 p="1023.53 277.18"
 Z="3313"
 NodeType="ExternalConnectionPoint"
 ExternalConnectionNum="1"
/><b
 id="1074217762"
 Z="3314"
 B="1074217759"
 E="1074217760"
 Order="3"
/><b
 id="1074217763"
 Z="3315"
 B="1074217761"
 E="1074217759"
/></fragment><t
 p="1019.91 266.73"
 BoundingBox="1019.91 258.28 1034.36 266.83"
 LabelJustification="Left"
 LabelAlignment="Left"
><s font="3" size="10" color="0" face="96">CN</s></t></n><b
 id="1074217764"
 Z="3334"
 B="1074217711"
 E="1074217712"
 Display="Hash"
 BS="N"
/><b
 id="1074217765"
 Z="3335"
 B="1074217712"
 E="1074217710"
 BS="N"
/><b
 id="1074217766"
 Z="3337"
 B="1074217710"
 E="1074217713"
 BS="N"
/><b
 id="1074217767"
 Z="3339"
 B="1074217713"
 E="1074217714"
 BS="N"
/><b
 id="1074217768"
 Z="3341"
 B="1074217713"
 E="1074217715"
 Order="2"
 BS="E"
 BondCircularOrdering="1074217766 1074217767 1074217769 0"
/><b
 id="1074217769"
 Z="3343"
 B="1074217715"
 E="1074217716"
 BS="N"
/><b
 id="1074217770"
 Z="3345"
 B="1074217711"
 E="1074217721"
 BS="N"
/><b
 id="1074217771"
 Z="3347"
 B="1074217721"
 E="1074217722"
 BS="N"
/><b
 id="1074217772"
 Z="3349"
 B="1074217722"
 E="1074217723"
 BS="N"
/><b
 id="1074217773"
 Z="3351"
 B="1074217723"
 E="1074217724"
 BS="N"
/><b
 id="1074217774"
 Z="3357"
 B="1074217714"
 E="1074217725"
 Order="2"
 BS="N"
 BondCircularOrdering="1074217779 1074217767 0 1074217775"
/><b
 id="1074217775"
 Z="3358"
 B="1074217725"
 E="1074217726"
 BS="N"
/><b
 id="1074217776"
 Z="3359"
 B="1074217726"
 E="1074217727"
 Order="2"
 BS="N"
 BondCircularOrdering="1074217775 0 1074217794 1074217777"
/><b
 id="1074217777"
 Z="3360"
 B="1074217727"
 E="1074217728"
 BS="N"
/><b
 id="1074217778"
 Z="3361"
 B="1074217728"
 E="1074217729"
 Order="2"
 BS="N"
 BondCircularOrdering="1074217777 0 0 1074217779"
/><b
 id="1074217779"
 Z="3362"
 B="1074217729"
 E="1074217714"
 BS="N"
/><b
 id="1074217780"
 Z="3364"
 B="1074217711"
 E="1074217730"
 BS="N"
/><b
 id="1074217781"
 Z="3365"
 B="1074217724"
 E="1074217730"
 BS="N"
/><b
 id="1074217782"
 Z="3369"
 B="1074217724"
 E="1074217731"
 Display="Bold"
 BS="N"
/><b
 id="1074217783"
 Z="3370"
 B="1074217731"
 E="1074217732"
 BS="N"
/><b
 id="1074217784"
 Z="3371"
 B="1074217732"
 E="1074217733"
 BS="N"
/><b
 id="1074217785"
 Z="3372"
 B="1074217733"
 E="1074217723"
 Display="Bold"
 BS="N"
/><b
 id="1074217786"
 Z="3376"
 B="1074217722"
 E="1074217734"
 Display="Hash"
 BS="N"
/><b
 id="1074217787"
 Z="3377"
 B="1074217734"
 E="1074217735"
 BS="N"
/><b
 id="1074217788"
 Z="3378"
 B="1074217735"
 E="1074217736"
 BS="N"
/><b
 id="1074217789"
 Z="3379"
 B="1074217736"
 E="1074217721"
 Display="Hash"
 BS="N"
/><b
 id="1074217790"
 Z="3416"
 B="1074217735"
 E="1074217737"
 BS="N"
/><b
 id="1074217791"
 Z="3417"
 B="1074217742"
 E="1074217735"
 BS="N"
/><b
 id="1074217792"
 Z="3420"
 B="1074217732"
 E="1074217747"
 BS="N"
/><b
 id="1074217793"
 Z="3421"
 B="1074217752"
 E="1074217732"
 BS="N"
/><b
 id="1074217794"
 Z="3435"
 B="1074217727"
 E="1074217757"
 BS="N"
/></fragment><fragment
 id="1074217795"
 BoundingBox="835.54 258.28 943.68 374.83"
 Z="3384"
><n
 id="1074217796"
 p="884.07 327.63"
 Z="3383"
 Element="8"
 NumHydrogens="0"
 NeedsClean="yes"
 AS="N"
><t
 p="880.18 331.53"
 BoundingBox="880.18 323.08 887.95 331.63"
 LabelJustification="Left"
><s font="3" size="10" color="0" face="96">O</s></t></n><n
 id="1074217797"
 p="909.01 327.63"
 Z="3385"
 AS="N"
/><n
 id="1074217798"
 p="896.54 320.43"
 Z="3386"
 AS="N"
/><n
 id="1074217799"
 p="871.60 320.43"
 Z="3389"
 AS="N"
/><n
 id="1074217800"
 p="871.60 306.03"
 Z="3391"
 AS="N"
/><n
 id="1074217801"
 p="859.12 327.63"
 Z="3393"
 AS="N"
/><n
 id="1074217802"
 p="846.65 320.43"
 Z="3395"
 NodeType="Nickname"
 NeedsClean="yes"
 AS="N"
><fragment
 id="1074220239"
><n
 id="1074217804"
 p="846.65 320.43"
 Z="3380"
/><n
 id="1074217805"
 p="859.09 327.61"
 Z="3381"
 NodeType="ExternalConnectionPoint"
 ExternalConnectionNum="1"
/><b
 id="1074217806"
 Z="3382"
 B="1074217805"
 E="1074217804"
/></fragment><t
 p="849.44 324.33"
 BoundingBox="835.54 315.99 849.44 324.43"
 LabelJustification="Right"
 Justification="Right"
 LabelAlignment="Right"
><s font="3" size="10" color="0" face="96">Me</s></t></n><n
 id="1074217807"
 p="921.49 320.43"
 Z="3397"
 Geometry="Tetrahedral"
 AS="S"
 BondOrdering="1074217845 1074217846 0 1074217858"
/><n
 id="1074217808"
 p="933.96 327.63"
 Z="3399"
 AS="N"
/><n
 id="1074217809"
 p="933.96 342.03"
 Z="3401"
 AS="N"
/><n
 id="1074217810"
 p="884.07 298.83"
 Z="3403"
 AS="N"
/><n
 id="1074217811"
 p="884.07 284.43"
 Z="3404"
 AS="N"
/><n
 id="1074217812"
 p="871.60 277.23"
 Z="3405"
 AS="N"
/><n
 id="1074217813"
 p="859.12 284.43"
 Z="3406"
 AS="N"
/><n
 id="1074217814"
 p="859.12 298.83"
 Z="3407"
 AS="N"
/><n
 id="1074217815"
 p="921.49 349.23"
 Z="3422"
 AS="N"
/><n
 id="1074217816"
 p="921.49 363.63"
 Z="3424"
 AS="N"
/><n
 id="1074217817"
 p="909.01 370.83"
 Z="3426"
 NodeType="Nickname"
 NeedsClean="yes"
 AS="N"
><fragment
 id="1074220240"
><n
 id="1074217819"
 p="909.01 370.83"
 Z="3316"
/><n
 id="1074217820"
 p="921.43 363.66"
 Z="3317"
 NodeType="ExternalConnectionPoint"
 ExternalConnectionNum="1"
/><b
 id="1074217821"
 Z="3318"
 B="1074217820"
 E="1074217819"
/></fragment><t
 p="911.80 374.73"
 BoundingBox="897.90 366.39 911.80 374.83"
 LabelJustification="Right"
 Justification="Right"
 LabelAlignment="Right"
><s font="3" size="10" color="0" face="96">Me</s></t></n><n
 id="1074217822"
 p="933.96 370.83"
 Z="3428"
 NodeType="Nickname"
 NeedsClean="yes"
 AS="N"
><fragment
 id="1074220241"
><n
 id="1074217824"
 p="933.96 370.83"
 Z="3319"
/><n
 id="1074217825"
 p="921.53 363.66"
 Z="3320"
 NodeType="ExternalConnectionPoint"
 ExternalConnectionNum="1"
/><b
 id="1074217826"
 Z="3321"
 B="1074217825"
 E="1074217824"
/></fragment><t
 p="929.79 374.73"
 BoundingBox="929.79 366.39 943.68 374.83"
 LabelJustification="Left"
 LabelAlignment="Left"
><s font="3" size="10" color="0" face="96">Me</s></t></n><n
 id="1074217827"
 p="921.49 306.03"
 Z="3430"
 NodeType="Nickname"
 NeedsClean="yes"
 AS="N"
><fragment
 id="1074220242"
><n
 id="1074217829"
 p="921.49 306.03"
 Z="3322"
/><n
 id="1074217830"
 p="921.49 320.38"
 Z="3323"
 NodeType="ExternalConnectionPoint"
 ExternalConnectionNum="1"
/><b
 id="1074217831"
 Z="3324"
 B="1074217830"
 E="1074217829"
 Display="Bold"
/></fragment><t
 p="917.32 309.93"
 BoundingBox="917.32 301.59 931.21 310.03"
 LabelJustification="Left"
 LabelAlignment="Left"
><s font="3" size="10" color="0" face="96">Me</s></t></n><n
 id="1074217832"
 p="871.60 262.83"
 Z="3432"
 NodeType="Fragment"
 NeedsClean="yes"
 AS="N"
><fragment
 id="1074220243"
><n
 id="1074217834"
 p="871.60 262.83"
 Z="3325"
/><n
 id="1074217835"
 p="871.60 248.48"
 Z="3326"
 Element="7"
 NumHydrogens="0"
 NeedsClean="yes"
><t
 p="867.98 252.38"
 BoundingBox="867.98 244.04 875.21 252.38"
 Justification="Auto"
><s font="3" size="10" color="0" face="96">N</s></t></n><n
 id="1074217836"
 p="871.60 277.18"
 Z="3327"
 NodeType="ExternalConnectionPoint"
 ExternalConnectionNum="1"
/><b
 id="1074217837"
 Z="3328"
 B="1074217834"
 E="1074217835"
 Order="3"
/><b
 id="1074217838"
 Z="3329"
 B="1074217836"
 E="1074217834"
/></fragment><t
 p="867.98 266.73"
 BoundingBox="867.98 258.28 882.43 266.83"
 LabelJustification="Left"
 LabelAlignment="Left"
><s font="3" size="10" color="0" face="96">CN</s></t></n><b
 id="1074217839"
 Z="3387"
 B="1074217797"
 E="1074217798"
 BS="N"
/><b
 id="1074217840"
 Z="3388"
 B="1074217798"
 E="1074217796"
 BS="N"
/><b
 id="1074217841"
 Z="3390"
 B="1074217796"
 E="1074217799"
 BS="N"
/><b
 id="1074217842"
 Z="3392"
 B="1074217799"
 E="1074217800"
 BS="N"
/><b
 id="1074217843"
 Z="3394"
 B="1074217799"
 E="1074217801"
 Order="2"
 BS="E"
 BondCircularOrdering="1074217841 1074217842 1074217844 0"
/><b
 id="1074217844"
 Z="3396"
 B="1074217801"
 E="1074217802"
 BS="N"
/><b
 id="1074217845"
 Z="3398"
 B="1074217797"
 E="1074217807"
 BS="N"
/><b
 id="1074217846"
 Z="3400"
 B="1074217807"
 E="1074217808"
 BS="N"
/><b
 id="1074217847"
 Z="3402"
 B="1074217808"
 E="1074217809"
 BS="N"
/><b
 id="1074217848"
 Z="3408"
 B="1074217800"
 E="1074217810"
 Order="2"
 BS="N"
 BondCircularOrdering="1074217853 1074217842 0 1074217849"
/><b
 id="1074217849"
 Z="3409"
 B="1074217810"
 E="1074217811"
 BS="N"
/><b
 id="1074217850"
 Z="3410"
 B="1074217811"
 E="1074217812"
 Order="2"
 BS="N"
 BondCircularOrdering="1074217849 0 1074217859 1074217851"
/><b
 id="1074217851"
 Z="3411"
 B="1074217812"
 E="1074217813"
 BS="N"
/><b
 id="1074217852"
 Z="3412"
 B="1074217813"
 E="1074217814"
 Order="2"
 BS="N"
 BondCircularOrdering="1074217851 0 0 1074217853"
/><b
 id="1074217853"
 Z="3413"
 B="1074217814"
 E="1074217800"
 BS="N"
/><b
 id="1074217854"
 Z="3423"
 B="1074217809"
 E="1074217815"
 BS="N"
/><b
 id="1074217855"
 Z="3425"
 B="1074217815"
 E="1074217816"
 Order="2"
 BS="N"
 BondCircularOrdering="1074217854 0 1074217856 1074217857"
/><b
 id="1074217856"
 Z="3427"
 B="1074217816"
 E="1074217817"
 BS="N"
/><b
 id="1074217857"
 Z="3429"
 B="1074217816"
 E="1074217822"
 BS="N"
/><b
 id="1074217858"
 Z="3431"
 B="1074217807"
 E="1074217827"
 Display="Bold"
 BS="N"
/><b
 id="1074217859"
 Z="3433"
 B="1074217812"
 E="1074217832"
 BS="N"
/></fragment><fragment
 id="1074217860"
 BoundingBox="746.27 44.87 816.48 99.77"
 Z="3486"
><n
 id="1074217861"
 p="794.79 95.77"
 Z="3485"
 NodeType="Fragment"
 NeedsClean="yes"
 AS="N"
><fragment
 id="1074220244"
><n
 id="1074217863"
 p="794.79 95.77"
 Z="3474"
 Element="8"
 NumHydrogens="0"
 NeedsClean="yes"
><t
 p="790.91 99.67"
 BoundingBox="790.91 91.22 798.68 99.77"
 Justification="Auto"
><s font="3" size="10" color="0" face="96">O</s></t></n><n
 id="1074217864"
 p="819.65 138.82"
 Z="3475"
/><n
 id="1074217865"
 p="807.23 131.65"
 Z="3476"
/><n
 id="1074217866"
 p="807.23 117.30"
 Z="3477"
/><n
 id="1074217867"
 p="794.79 110.12"
 Z="3478"
/><n
 id="1074217868"
 p="782.37 88.59"
 Z="3479"
 NodeType="ExternalConnectionPoint"
 ExternalConnectionNum="1"
/><b
 id="1074217869"
 Z="3480"
 B="1074217866"
 E="1074217867"
/><b
 id="1074217870"
 Z="3481"
 B="1074217865"
 E="1074217866"
/><b
 id="1074217871"
 Z="3482"
 B="1074217864"
 E="1074217865"
/><b
 id="1074217872"
 Z="3483"
 B="1074217863"
 E="1074217867"
/><b
 id="1074217873"
 Z="3484"
 B="1074217868"
 E="1074217863"
/></fragment><t
 p="790.91 99.67"
 BoundingBox="790.91 91.22 816.48 99.77"
 LabelJustification="Left"
 LabelAlignment="Left"
><s font="3" size="10" color="0" face="96">O</s><s font="3" size="10" color="0" face="98">n</s><s font="3" size="10" color="0" face="96">Bu</s></t></n><n
 id="1074217874"
 p="782.32 88.57"
 Z="3487"
 AS="N"
/><n
 id="1074217875"
 p="769.85 95.77"
 Z="3489"
 AS="N"
/><n
 id="1074217876"
 p="782.32 74.17"
 Z="3491"
 AS="N"
/><n
 id="1074217877"
 p="757.39 88.57"
 Z="3493"
 NodeType="Nickname"
 NeedsClean="yes"
 AS="N"
><fragment
 id="1074220245"
><n
 id="1074217879"
 p="757.39 88.57"
 Z="2464"
/><n
 id="1074217880"
 p="769.82 95.75"
 Z="2465"
 NodeType="ExternalConnectionPoint"
 ExternalConnectionNum="1"
/><b
 id="1074217881"
 Z="2466"
 B="1074217880"
 E="1074217879"
/></fragment><t
 p="760.17 92.47"
 BoundingBox="746.27 84.13 760.17 92.57"
 LabelJustification="Right"
 Justification="Right"
 LabelAlignment="Right"
><s font="3" size="10" color="0" face="96">Me</s></t></n><n
 id="1074217882"
 p="794.79 66.97"
 Z="3534"
 AS="N"
/><n
 id="1074217883"
 p="794.79 52.57"
 Z="3535"
 AS="N"
/><n
 id="1074217884"
 p="782.32 45.37"
 Z="3536"
 AS="N"
/><n
 id="1074217885"
 p="769.85 52.57"
 Z="3537"
 AS="N"
/><n
 id="1074217886"
 p="769.85 66.97"
 Z="3538"
 AS="N"
/><b
 id="1074217887"
 Z="3488"
 B="1074217861"
 E="1074217874"
 BS="N"
/><b
 id="1074217888"
 Z="3490"
 B="1074217874"
 E="1074217875"
 Order="2"
 BS="E"
 BondCircularOrdering="1074217887 1074217889 1074217890 0"
/><b
 id="1074217889"
 Z="3492"
 B="1074217874"
 E="1074217876"
 BS="N"
/><b
 id="1074217890"
 Z="3494"
 B="1074217875"
 E="1074217877"
 BS="N"
/><b
 id="1074217891"
 Z="3539"
 B="1074217876"
 E="1074217882"
 Order="2"
 BS="N"
 BondCircularOrdering="1074217896 1074217889 0 1074217892"
/><b
 id="1074217892"
 Z="3540"
 B="1074217882"
 E="1074217883"
 BS="N"
/><b
 id="1074217893"
 Z="3541"
 B="1074217883"
 E="1074217884"
 Order="2"
 BS="N"
 BondCircularOrdering="1074217892 0 0 1074217894"
/><b
 id="1074217894"
 Z="3542"
 B="1074217884"
 E="1074217885"
 BS="N"
/><b
 id="1074217895"
 Z="3543"
 B="1074217885"
 E="1074217886"
 Order="2"
 BS="N"
 BondCircularOrdering="1074217894 0 0 1074217896"
/><b
 id="1074217896"
 Z="3544"
 B="1074217886"
 E="1074217876"
 BS="N"
/></fragment><fragment
 id="1074217897"
 BoundingBox="847.28 17.42 917.49 90.77"
 Z="3499"
><n
 id="1074217898"
 p="895.81 86.77"
 Z="3498"
 NodeType="Fragment"
 NeedsClean="yes"
 AS="N"
><fragment
 id="1074220246"
><n
 id="1074217900"
 p="895.81 86.77"
 Z="3463"
 Element="8"
 NumHydrogens="0"
 NeedsClean="yes"
><t
 p="891.92 90.67"
 BoundingBox="891.92 82.22 899.69 90.77"
 Justification="Auto"
><s font="3" size="10" color="0" face="96">O</s></t></n><n
 id="1074217901"
 p="920.67 129.82"
 Z="3464"
/><n
 id="1074217902"
 p="908.24 122.65"
 Z="3465"
/><n
 id="1074217903"
 p="908.24 108.30"
 Z="3466"
/><n
 id="1074217904"
 p="895.81 101.12"
 Z="3467"
/><n
 id="1074217905"
 p="883.38 79.59"
 Z="3468"
 NodeType="ExternalConnectionPoint"
 ExternalConnectionNum="1"
/><b
 id="1074217906"
 Z="3469"
 B="1074217903"
 E="1074217904"
/><b
 id="1074217907"
 Z="3470"
 B="1074217902"
 E="1074217903"
/><b
 id="1074217908"
 Z="3471"
 B="1074217901"
 E="1074217902"
/><b
 id="1074217909"
 Z="3472"
 B="1074217900"
 E="1074217904"
/><b
 id="1074217910"
 Z="3473"
 B="1074217905"
 E="1074217900"
/></fragment><t
 p="891.92 90.67"
 BoundingBox="891.92 82.22 917.49 90.77"
 LabelJustification="Left"
 LabelAlignment="Left"
><s font="3" size="10" color="0" face="96">O</s><s font="3" size="10" color="0" face="98">n</s><s font="3" size="10" color="0" face="96">Bu</s></t></n><n
 id="1074217911"
 p="883.34 79.57"
 Z="3500"
 AS="N"
/><n
 id="1074217912"
 p="870.87 86.77"
 Z="3502"
 AS="N"
/><n
 id="1074217913"
 p="883.34 65.17"
 Z="3504"
 AS="N"
/><n
 id="1074217914"
 p="858.40 79.57"
 Z="3506"
 NodeType="Nickname"
 NeedsClean="yes"
 AS="N"
><fragment
 id="1074220247"
><n
 id="1074217916"
 p="858.40 79.57"
 Z="3495"
/><n
 id="1074217917"
 p="870.82 86.74"
 Z="3496"
 NodeType="ExternalConnectionPoint"
 ExternalConnectionNum="1"
/><b
 id="1074217918"
 Z="3497"
 B="1074217917"
 E="1074217916"
/></fragment><t
 p="861.18 83.47"
 BoundingBox="847.28 75.13 861.18 83.57"
 LabelJustification="Right"
 Justification="Right"
 LabelAlignment="Right"
><s font="3" size="10" color="0" face="96">Me</s></t></n><n
 id="1074217919"
 p="895.81 57.97"
 Z="3545"
 AS="N"
/><n
 id="1074217920"
 p="895.81 43.57"
 Z="3546"
 AS="N"
/><n
 id="1074217921"
 p="883.34 36.37"
 Z="3547"
 AS="N"
/><n
 id="1074217922"
 p="870.87 43.57"
 Z="3548"
 AS="N"
/><n
 id="1074217923"
 p="870.87 57.97"
 Z="3549"
 AS="N"
/><n
 id="1074217924"
 p="883.34 21.97"
 Z="3578"
 NodeType="Fragment"
 NeedsClean="yes"
 AS="N"
><fragment
 id="1074220248"
><n
 id="1074217926"
 p="883.34 21.97"
 Z="2497"
/><n
 id="1074217927"
 p="883.34 7.62"
 Z="2498"
 Element="7"
 NumHydrogens="0"
 NeedsClean="yes"
><t
 p="879.72 11.52"
 BoundingBox="879.72 3.18 886.95 11.52"
 Justification="Auto"
><s font="3" size="10" color="0" face="96">N</s></t></n><n
 id="1074217928"
 p="883.34 36.32"
 Z="2499"
 NodeType="ExternalConnectionPoint"
 ExternalConnectionNum="1"
/><b
 id="1074217929"
 Z="2500"
 B="1074217926"
 E="1074217927"
 Order="3"
/><b
 id="1074217930"
 Z="2501"
 B="1074217928"
 E="1074217926"
/></fragment><t
 p="879.72 25.87"
 BoundingBox="879.72 17.42 894.17 25.97"
 LabelJustification="Left"
 LabelAlignment="Left"
><s font="3" size="10" color="0" face="96">CN</s></t></n><b
 id="1074217931"
 Z="3501"
 B="1074217898"
 E="1074217911"
 BS="N"
/><b
 id="1074217932"
 Z="3503"
 B="1074217911"
 E="1074217912"
 Order="2"
 BS="E"
 BondCircularOrdering="1074217931 1074217933 1074217934 0"
/><b
 id="1074217933"
 Z="3505"
 B="1074217911"
 E="1074217913"
 BS="N"
/><b
 id="1074217934"
 Z="3507"
 B="1074217912"
 E="1074217914"
 BS="N"
/><b
 id="1074217935"
 Z="3550"
 B="1074217913"
 E="1074217919"
 Order="2"
 BS="N"
 BondCircularOrdering="1074217940 1074217933 0 1074217936"
/><b
 id="1074217936"
 Z="3551"
 B="1074217919"
 E="1074217920"
 BS="N"
/><b
 id="1074217937"
 Z="3552"
 B="1074217920"
 E="1074217921"
 Order="2"
 BS="N"
 BondCircularOrdering="1074217936 0 1074217941 1074217938"
/><b
 id="1074217938"
 Z="3553"
 B="1074217921"
 E="1074217922"
 BS="N"
/><b
 id="1074217939"
 Z="3554"
 B="1074217922"
 E="1074217923"
 Order="2"
 BS="N"
 BondCircularOrdering="1074217938 0 0 1074217940"
/><b
 id="1074217940"
 Z="3555"
 B="1074217923"
 E="1074217913"
 BS="N"
/><b
 id="1074217941"
 Z="3579"
 B="1074217921"
 E="1074217924"
 BS="N"
/></fragment><fragment
 id="1074217942"
 BoundingBox="1049.29 19.22 1119.50 99.77"
 Z="3512"
><n
 id="1074217943"
 p="1097.82 95.77"
 Z="3511"
 NodeType="Fragment"
 NeedsClean="yes"
 AS="N"
><fragment
 id="1074220249"
><n
 id="1074217945"
 p="1097.82 95.77"
 Z="3438"
 Element="8"
 NumHydrogens="0"
 NeedsClean="yes"
><t
 p="1093.93 99.67"
 BoundingBox="1093.93 91.22 1101.70 99.77"
 Justification="Auto"
><s font="3" size="10" color="0" face="96">O</s></t></n><n
 id="1074217946"
 p="1122.68 138.82"
 Z="3439"
/><n
 id="1074217947"
 p="1110.24 131.65"
 Z="3440"
/><n
 id="1074217948"
 p="1110.24 117.30"
 Z="3441"
/><n
 id="1074217949"
 p="1097.82 110.12"
 Z="3442"
/><n
 id="1074217950"
 p="1085.40 88.59"
 Z="3443"
 NodeType="ExternalConnectionPoint"
 ExternalConnectionNum="1"
/><b
 id="1074217951"
 Z="3444"
 B="1074217948"
 E="1074217949"
/><b
 id="1074217952"
 Z="3445"
 B="1074217947"
 E="1074217948"
/><b
 id="1074217953"
 Z="3446"
 B="1074217946"
 E="1074217947"
/><b
 id="1074217954"
 Z="3447"
 B="1074217945"
 E="1074217949"
/><b
 id="1074217955"
 Z="3448"
 B="1074217950"
 E="1074217945"
/></fragment><t
 p="1093.93 99.67"
 BoundingBox="1093.93 91.22 1119.50 99.77"
 LabelJustification="Left"
 LabelAlignment="Left"
><s font="3" size="10" color="0" face="96">O</s><s font="3" size="10" color="0" face="98">n</s><s font="3" size="10" color="0" face="96">Bu</s></t></n><n
 id="1074217956"
 p="1085.35 88.57"
 Z="3513"
 AS="N"
/><n
 id="1074217957"
 p="1072.88 95.77"
 Z="3515"
 AS="N"
/><n
 id="1074217958"
 p="1085.35 74.17"
 Z="3517"
 AS="N"
/><n
 id="1074217959"
 p="1060.40 88.57"
 Z="3519"
 NodeType="Nickname"
 NeedsClean="yes"
 AS="N"
><fragment
 id="1074220250"
><n
 id="1074217961"
 p="1060.40 88.57"
 Z="3508"
/><n
 id="1074217962"
 p="1072.84 95.74"
 Z="3509"
 NodeType="ExternalConnectionPoint"
 ExternalConnectionNum="1"
/><b
 id="1074217963"
 Z="3510"
 B="1074217962"
 E="1074217961"
/></fragment><t
 p="1063.19 92.47"
 BoundingBox="1049.29 84.13 1063.19 92.57"
 LabelJustification="Right"
 Justification="Right"
 LabelAlignment="Right"
><s font="3" size="10" color="0" face="96">Me</s></t></n><n
 id="1074217964"
 p="1097.82 66.97"
 Z="3567"
 AS="N"
/><n
 id="1074217965"
 p="1097.82 52.57"
 Z="3568"
 AS="N"
/><n
 id="1074217966"
 p="1085.35 45.37"
 Z="3569"
 AS="N"
/><n
 id="1074217967"
 p="1072.88 52.57"
 Z="3570"
 AS="N"
/><n
 id="1074217968"
 p="1072.88 66.97"
 Z="3571"
 AS="N"
/><n
 id="1074217969"
 p="1085.35 30.97"
 Z="3582"
 AS="N"
/><n
 id="1074217970"
 p="1097.82 23.77"
 Z="3588"
 NodeType="Nickname"
 NeedsClean="yes"
 AS="N"
><fragment
 id="1074220251"
><n
 id="1074217972"
 p="1097.82 23.77"
 Z="3449"
/><n
 id="1074217973"
 p="1085.40 30.94"
 Z="3450"
 NodeType="ExternalConnectionPoint"
 ExternalConnectionNum="1"
/><b
 id="1074217974"
 Z="3451"
 B="1074217973"
 E="1074217972"
/></fragment><t
 p="1093.65 27.67"
 BoundingBox="1093.65 19.33 1107.54 27.77"
 LabelJustification="Left"
 LabelAlignment="Left"
><s font="3" size="10" color="0" face="96">Me</s></t></n><n
 id="1074217975"
 p="1072.88 23.77"
 Z="3590"
 Element="8"
 NumHydrogens="0"
 NeedsClean="yes"
 AS="N"
><t
 p="1068.99 27.67"
 BoundingBox="1068.99 19.22 1076.76 27.77"
 LabelJustification="Left"
><s font="3" size="10" color="0" face="96">O</s></t></n><b
 id="1074217976"
 Z="3514"
 B="1074217943"
 E="1074217956"
 BS="N"
/><b
 id="1074217977"
 Z="3516"
 B="1074217956"
 E="1074217957"
 Order="2"
 BS="E"
 BondCircularOrdering="1074217976 1074217978 1074217979 0"
/><b
 id="1074217978"
 Z="3518"
 B="1074217956"
 E="1074217958"
 BS="N"
/><b
 id="1074217979"
 Z="3520"
 B="1074217957"
 E="1074217959"
 BS="N"
/><b
 id="1074217980"
 Z="3572"
 B="1074217958"
 E="1074217964"
 Order="2"
 BS="N"
 BondCircularOrdering="1074217985 1074217978 0 1074217981"
/><b
 id="1074217981"
 Z="3573"
 B="1074217964"
 E="1074217965"
 BS="N"
/><b
 id="1074217982"
 Z="3574"
 B="1074217965"
 E="1074217966"
 Order="2"
 BS="N"
 BondCircularOrdering="1074217981 0 1074217986 1074217983"
/><b
 id="1074217983"
 Z="3575"
 B="1074217966"
 E="1074217967"
 BS="N"
/><b
 id="1074217984"
 Z="3576"
 B="1074217967"
 E="1074217968"
 Order="2"
 BS="N"
 BondCircularOrdering="1074217983 0 0 1074217985"
/><b
 id="1074217985"
 Z="3577"
 B="1074217968"
 E="1074217958"
 BS="N"
/><b
 id="1074217986"
 Z="3583"
 B="1074217966"
 E="1074217969"
 BS="N"
/><b
 id="1074217987"
 Z="3589"
 B="1074217969"
 E="1074217970"
 BS="N"
/><b
 id="1074217988"
 Z="3591"
 B="1074217969"
 E="1074217975"
 Order="2"
 BS="N"
/></fragment><fragment
 id="1074217989"
 BoundingBox="948.28 26.42 1018.49 99.77"
 Z="3525"
><n
 id="1074217990"
 p="996.81 95.77"
 Z="3524"
 NodeType="Fragment"
 NeedsClean="yes"
 AS="N"
><fragment
 id="1074220252"
><n
 id="1074217992"
 p="996.81 95.77"
 Z="3452"
 Element="8"
 NumHydrogens="0"
 NeedsClean="yes"
><t
 p="992.92 99.67"
 BoundingBox="992.92 91.22 1000.69 99.77"
 Justification="Auto"
><s font="3" size="10" color="0" face="96">O</s></t></n><n
 id="1074217993"
 p="1021.67 138.82"
 Z="3453"
/><n
 id="1074217994"
 p="1009.24 131.65"
 Z="3454"
/><n
 id="1074217995"
 p="1009.24 117.30"
 Z="3455"
/><n
 id="1074217996"
 p="996.81 110.12"
 Z="3456"
/><n
 id="1074217997"
 p="984.39 88.59"
 Z="3457"
 NodeType="ExternalConnectionPoint"
 ExternalConnectionNum="1"
/><b
 id="1074217998"
 Z="3458"
 B="1074217995"
 E="1074217996"
/><b
 id="1074217999"
 Z="3459"
 B="1074217994"
 E="1074217995"
/><b
 id="1074218000"
 Z="3460"
 B="1074217993"
 E="1074217994"
/><b
 id="1074218001"
 Z="3461"
 B="1074217992"
 E="1074217996"
/><b
 id="1074218002"
 Z="3462"
 B="1074217997"
 E="1074217992"
/></fragment><t
 p="992.92 99.67"
 BoundingBox="992.92 91.22 1018.49 99.77"
 LabelJustification="Left"
 LabelAlignment="Left"
><s font="3" size="10" color="0" face="96">O</s><s font="3" size="10" color="0" face="98">n</s><s font="3" size="10" color="0" face="96">Bu</s></t></n><n
 id="1074218003"
 p="984.34 88.57"
 Z="3526"
 AS="N"
/><n
 id="1074218004"
 p="971.87 95.77"
 Z="3528"
 AS="N"
/><n
 id="1074218005"
 p="984.34 74.17"
 Z="3530"
 AS="N"
/><n
 id="1074218006"
 p="959.40 88.57"
 Z="3532"
 NodeType="Nickname"
 NeedsClean="yes"
 AS="N"
><fragment
 id="1074220253"
><n
 id="1074218008"
 p="959.40 88.57"
 Z="3521"
/><n
 id="1074218009"
 p="971.82 95.74"
 Z="3522"
 NodeType="ExternalConnectionPoint"
 ExternalConnectionNum="1"
/><b
 id="1074218010"
 Z="3523"
 B="1074218009"
 E="1074218008"
/></fragment><t
 p="962.18 92.47"
 BoundingBox="948.28 84.13 962.18 92.57"
 LabelJustification="Right"
 Justification="Right"
 LabelAlignment="Right"
><s font="3" size="10" color="0" face="96">Me</s></t></n><n
 id="1074218011"
 p="996.81 66.97"
 Z="3556"
 AS="N"
/><n
 id="1074218012"
 p="996.81 52.57"
 Z="3557"
 AS="N"
/><n
 id="1074218013"
 p="984.34 45.37"
 Z="3558"
 AS="N"
/><n
 id="1074218014"
 p="971.87 52.57"
 Z="3559"
 AS="N"
/><n
 id="1074218015"
 p="971.87 66.97"
 Z="3560"
 AS="N"
/><n
 id="1074218016"
 p="984.34 30.97"
 Z="3580"
 NodeType="Fragment"
 NeedsClean="yes"
 AS="N"
><fragment
 id="1074220254"
><n
 id="1074218018"
 p="984.34 30.97"
 Z="2502"
/><n
 id="1074218019"
 p="998.68 30.97"
 Z="2503"
 Element="9"
 NumHydrogens="0"
 NeedsClean="yes"
><t
 p="995.63 34.87"
 BoundingBox="995.63 26.53 1001.74 34.87"
 LabelJustification="Left"
><s font="3" size="10" color="0" face="96">F</s></t></n><n
 id="1074218020"
 p="984.34 16.62"
 Z="2504"
 Element="9"
 NumHydrogens="0"
 NeedsClean="yes"
><t
 p="981.28 20.52"
 BoundingBox="981.28 12.18 987.39 20.52"
 LabelJustification="Left"
><s font="3" size="10" color="0" face="96">F</s></t></n><n
 id="1074218021"
 p="969.99 30.97"
 Z="2505"
 Element="9"
 NumHydrogens="0"
 NeedsClean="yes"
><t
 p="966.93 34.87"
 BoundingBox="966.93 26.53 973.04 34.87"
 LabelJustification="Left"
><s font="3" size="10" color="0" face="96">F</s></t></n><n
 id="1074218022"
 p="984.34 45.32"
 Z="2506"
 NodeType="ExternalConnectionPoint"
 ExternalConnectionNum="1"
/><b
 id="1074218023"
 Z="2507"
 B="1074218018"
 E="1074218019"
/><b
 id="1074218024"
 Z="2508"
 B="1074218018"
 E="1074218020"
/><b
 id="1074218025"
 Z="2509"
 B="1074218018"
 E="1074218021"
/><b
 id="1074218026"
 Z="2510"
 B="1074218022"
 E="1074218018"
/></fragment><t
 p="980.72 34.87"
 BoundingBox="980.72 26.42 998.23 37.17"
 LabelJustification="Left"
 LabelAlignment="Left"
><s font="3" size="10" color="0" face="96">CF3</s></t></n><b
 id="1074218027"
 Z="3527"
 B="1074217990"
 E="1074218003"
 BS="N"
/><b
 id="1074218028"
 Z="3529"
 B="1074218003"
 E="1074218004"
 Order="2"
 BS="E"
 BondCircularOrdering="1074218027 1074218029 1074218030 0"
/><b
 id="1074218029"
 Z="3531"
 B="1074218003"
 E="1074218005"
 BS="N"
/><b
 id="1074218030"
 Z="3533"
 B="1074218004"
 E="1074218006"
 BS="N"
/><b
 id="1074218031"
 Z="3561"
 B="1074218005"
 E="1074218011"
 Order="2"
 BS="N"
 BondCircularOrdering="1074218036 1074218029 0 1074218032"
/><b
 id="1074218032"
 Z="3562"
 B="1074218011"
 E="1074218012"
 BS="N"
/><b
 id="1074218033"
 Z="3563"
 B="1074218012"
 E="1074218013"
 Order="2"
 BS="N"
 BondCircularOrdering="1074218032 0 1074218037 1074218034"
/><b
 id="1074218034"
 Z="3564"
 B="1074218013"
 E="1074218014"
 BS="N"
/><b
 id="1074218035"
 Z="3565"
 B="1074218014"
 E="1074218015"
 Order="2"
 BS="N"
 BondCircularOrdering="1074218034 0 0 1074218036"
/><b
 id="1074218036"
 Z="3566"
 B="1074218015"
 E="1074218005"
 BS="N"
/><b
 id="1074218037"
 Z="3581"
 B="1074218013"
 E="1074218016"
 BS="N"
/></fragment><fragment
 id="1074218038"
 BoundingBox="345.52 467.89 394.26 482.26"
 Z="3642"
><n
 id="1074218039"
 p="345.74 479.63"
 Z="3641"
 AS="N"
/><n
 id="1074218040"
 p="358.21 472.44"
 Z="3643"
 AS="N"
/><n
 id="1074218041"
 p="370.68 479.63"
 Z="3645"
 AS="N"
/><n
 id="1074218042"
 p="383.15 472.44"
 Z="3647"
 NodeType="Fragment"
 NeedsClean="yes"
 AS="N"
><fragment
 id="1074220255"
><n
 id="1074218044"
 p="383.15 472.44"
 Z="3594"
 Element="8"
 NumHydrogens="0"
 NeedsClean="yes"
><t
 p="379.26 476.34"
 BoundingBox="379.26 467.89 387.03 476.44"
 LabelJustification="Left"
><s font="3" size="10" color="0" face="96">O</s></t></n><n
 id="1074218045"
 p="383.15 458.09"
 Z="3595"
 NodeType="GenericNickname"
 NumHydrogens="0"
 NeedsClean="yes"
 GenericNickname="R"
><t
 p="379.54 461.99"
 BoundingBox="379.54 453.65 386.77 461.99"
 LabelJustification="Left"
><s font="3" size="10" color="0" face="96">R</s></t></n><n
 id="1074218046"
 p="370.71 479.60"
 Z="3596"
 NodeType="ExternalConnectionPoint"
 ExternalConnectionNum="1"
/><b
 id="1074218047"
 Z="3597"
 B="1074218044"
 E="1074218045"
/><b
 id="1074218048"
 Z="3598"
 B="1074218046"
 E="1074218044"
/></fragment><t
 p="379.26 476.34"
 BoundingBox="379.26 467.89 394.26 476.44"
 LabelJustification="Left"
 LabelAlignment="Left"
><s font="3" size="10" color="0" face="96">OR</s></t></n><b
 id="1074218049"
 Z="3644"
 B="1074218039"
 E="1074218040"
 Order="2"
 BS="N"
/><b
 id="1074218050"
 Z="3646"
 B="1074218040"
 E="1074218041"
 BS="N"
/><b
 id="1074218051"
 Z="3648"
 B="1074218041"
 E="1074218042"
 BS="N"
/></fragment><fragment
 id="1074218052"
 BoundingBox="647.50 454.87 712.54 484.88"
 Z="3679"
><n
 id="1074218053"
 p="701.43 473.68"
 Z="3678"
 NodeType="Fragment"
 NeedsClean="yes"
 AS="N"
><fragment
 id="1074220256"
><n
 id="1074218055"
 p="701.43 473.68"
 Z="3672"
 Element="8"
 NumHydrogens="0"
 NeedsClean="yes"
><t
 p="697.54 477.58"
 BoundingBox="697.54 469.13 705.31 477.68"
 LabelJustification="Left"
><s font="3" size="10" color="0" face="96">O</s></t></n><n
 id="1074218056"
 p="701.42 459.33"
 Z="3673"
 NodeType="GenericNickname"
 NumHydrogens="0"
 NeedsClean="yes"
 GenericNickname="R"
><t
 p="697.80 463.23"
 BoundingBox="697.80 454.89 705.03 463.23"
 LabelJustification="Left"
><s font="3" size="10" color="0" face="96">R</s></t></n><n
 id="1074218057"
 p="687.21 480.86"
 Z="3674"
 NodeType="ExternalConnectionPoint"
 ExternalConnectionNum="1"
/><b
 id="1074218058"
 Z="3675"
 B="1074218055"
 E="1074218056"
/><b
 id="1074218059"
 Z="3676"
 B="1074218057"
 E="1074218055"
/></fragment><t
 p="697.54 477.58"
 BoundingBox="697.54 469.13 712.54 477.68"
 LabelJustification="Left"
 LabelAlignment="Left"
><s font="3" size="10" color="0" face="96">OR</s></t></n><n
 id="1074218060"
 p="687.15 480.88"
 Z="3680"
 AS="N"
/><n
 id="1074218061"
 p="672.88 473.68"
 Z="3682"
 AS="N"
/><n
 id="1074218062"
 p="658.62 480.88"
 Z="3684"
 NodeType="Nickname"
 NeedsClean="yes"
 AS="N"
><fragment
 id="1074220257"
><n
 id="1074218064"
 p="658.62 480.88"
 Z="2511"
/><n
 id="1074218065"
 p="671.43 474.42"
 Z="2512"
 NodeType="ExternalConnectionPoint"
 ExternalConnectionNum="1"
/><b
 id="1074218066"
 Z="2513"
 B="1074218065"
 E="1074218064"
/></fragment><t
 p="661.40 484.78"
 BoundingBox="647.50 476.44 661.40 484.88"
 LabelJustification="Right"
 Justification="Right"
 LabelAlignment="Right"
><s font="3" size="10" color="0">Me</s></t></n><n
 id="1074218067"
 p="672.88 459.28"
 Z="3686"
 Warning="An atom in this label has an invalid valence."
 Element="18"
 NumHydrogens="0"
 NeedsClean="yes"
 AS="N"
><t
 p="669.26 463.21"
 BoundingBox="669.26 454.87 680.38 463.21"
 LabelJustification="Left"
 LabelAlignment="Left"
><s font="3" size="10" color="0" face="1">Ar</s></t></n><b
 id="1074218068"
 Z="3681"
 B="1074218053"
 E="1074218060"
 BS="N"
/><b
 id="1074218069"
 Z="3683"
 B="1074218060"
 E="1074218061"
 Order="2"
 BS="Z"
 BondCircularOrdering="0 1074218068 1074218071 1074218070"
/><b
 id="1074218070"
 Z="3685"
 B="1074218061"
 E="1074218062"
 BS="N"
/><b
 id="1074218071"
 Z="3687"
 B="1074218061"
 E="1074218067"
 BS="N"
/></fragment><fragment
 id="1074218072"
 BoundingBox="744.23 427.32 808.89 482.22"
 Z="3715"
><n
 id="1074218073"
 p="792.76 471.02"
 Z="3714"
 NodeType="Fragment"
 NeedsClean="yes"
 AS="N"
><fragment
 id="1074220260"
><n
 id="1074218075"
 p="792.76 471.02"
 Z="3696"
 Element="8"
 NumHydrogens="0"
 NeedsClean="yes"
><t
 p="788.88 474.92"
 BoundingBox="788.88 466.47 796.65 475.02"
 LabelJustification="Left"
><s font="3" size="10" color="0" face="96">O</s></t></n><n
 id="1074218076"
 p="805.20 449.49"
 Z="3697"
/><n
 id="1074218077"
 p="817.62 456.66"
 Z="3698"
/><n
 id="1074218078"
 p="830.06 449.49"
 Z="3699"
/><n
 id="1074218079"
 p="830.06 435.14"
 Z="3700"
/><n
 id="1074218080"
 p="817.62 427.96"
 Z="3701"
/><n
 id="1074218081"
 p="805.20 435.14"
 Z="3702"
/><n
 id="1074218082"
 p="792.76 456.67"
 Z="3703"
/><n
 id="1074218083"
 p="780.35 478.19"
 Z="3704"
 NodeType="ExternalConnectionPoint"
 ExternalConnectionNum="1"
/><b
 id="1074218084"
 Z="3705"
 B="1074218080"
 E="1074218081"
 Order="2"
 BondCircularOrdering="1074218085 0 0 1074218089"
/><b
 id="1074218085"
 Z="3706"
 B="1074218079"
 E="1074218080"
/><b
 id="1074218086"
 Z="3707"
 B="1074218078"
 E="1074218079"
 Order="2"
 BondCircularOrdering="1074218087 0 0 1074218085"
/><b
 id="1074218087"
 Z="3708"
 B="1074218077"
 E="1074218078"
/><b
 id="1074218088"
 Z="3709"
 B="1074218076"
 E="1074218077"
 Order="2"
 BondCircularOrdering="1074218089 1074218090 0 1074218087"
/><b
 id="1074218089"
 Z="3710"
 B="1074218076"
 E="1074218081"
/><b
 id="1074218090"
 Z="3711"
 B="1074218076"
 E="1074218082"
/><b
 id="1074218091"
 Z="3712"
 B="1074218075"
 E="1074218082"
/><b
 id="1074218092"
 Z="3713"
 B="1074218083"
 E="1074218075"
/></fragment><t
 p="788.88 474.92"
 BoundingBox="788.88 466.47 808.89 475.02"
 LabelJustification="Left"
 LabelAlignment="Left"
><s font="3" size="10" color="0" face="96">OBn</s></t></n><n
 id="1074218093"
 p="780.29 478.22"
 Z="3716"
 AS="N"
/><n
 id="1074218094"
 p="767.82 471.02"
 Z="3718"
 AS="N"
/><n
 id="1074218095"
 p="755.35 478.22"
 Z="3720"
 NodeType="Nickname"
 NeedsClean="yes"
 AS="N"
><fragment
 id="1074220261"
><n
 id="1074218097"
 p="755.35 478.22"
 Z="3693"
/><n
 id="1074218098"
 p="767.78 471.04"
 Z="3694"
 NodeType="ExternalConnectionPoint"
 ExternalConnectionNum="1"
/><b
 id="1074218099"
 Z="3695"
 B="1074218098"
 E="1074218097"
/></fragment><t
 p="758.13 482.12"
 BoundingBox="744.23 473.78 758.13 482.22"
 LabelJustification="Right"
 Justification="Right"
 LabelAlignment="Right"
><s font="3" size="10" color="0" face="96">Me</s></t></n><n
 id="1074218100"
 p="767.82 456.62"
 Z="3722"
 AS="N"
/><n
 id="1074218101"
 p="780.29 449.42"
 Z="3724"
 AS="N"
/><n
 id="1074218102"
 p="780.29 435.02"
 Z="3725"
 AS="N"
/><n
 id="1074218103"
 p="767.82 427.82"
 Z="3726"
 AS="N"
/><n
 id="1074218104"
 p="755.35 435.02"
 Z="3727"
 AS="N"
/><n
 id="1074218105"
 p="755.35 449.42"
 Z="3728"
 AS="N"
/><b
 id="1074218106"
 Z="3717"
 B="1074218073"
 E="1074218093"
 BS="N"
/><b
 id="1074218107"
 Z="3719"
 B="1074218093"
 E="1074218094"
 Order="2"
 BS="Z"
 BondCircularOrdering="0 1074218106 1074218109 1074218108"
/><b
 id="1074218108"
 Z="3721"
 B="1074218094"
 E="1074218095"
 BS="N"
/><b
 id="1074218109"
 Z="3723"
 B="1074218094"
 E="1074218100"
 BS="N"
/><b
 id="1074218110"
 Z="3729"
 B="1074218100"
 E="1074218101"
 Order="2"
 BS="N"
 BondCircularOrdering="1074218115 1074218109 0 1074218111"
/><b
 id="1074218111"
 Z="3730"
 B="1074218101"
 E="1074218102"
 BS="N"
/><b
 id="1074218112"
 Z="3731"
 B="1074218102"
 E="1074218103"
 Order="2"
 BS="N"
 BondCircularOrdering="1074218111 0 0 1074218113"
/><b
 id="1074218113"
 Z="3732"
 B="1074218103"
 E="1074218104"
 BS="N"
/><b
 id="1074218114"
 Z="3733"
 B="1074218104"
 E="1074218105"
 Order="2"
 BS="N"
 BondCircularOrdering="1074218113 0 0 1074218115"
/><b
 id="1074218115"
 Z="3734"
 B="1074218105"
 E="1074218100"
 BS="N"
/></fragment><fragment
 id="1074218116"
 BoundingBox="844.98 398.87 909.64 472.22"
 Z="3761"
><n
 id="1074218117"
 p="893.51 461.02"
 Z="3760"
 NodeType="Fragment"
 NeedsClean="yes"
 AS="N"
><fragment
 id="1074220262"
><n
 id="1074218119"
 p="893.51 461.02"
 Z="3742"
 Element="8"
 NumHydrogens="0"
 NeedsClean="yes"
><t
 p="889.63 464.92"
 BoundingBox="889.63 456.47 897.40 465.02"
 LabelJustification="Left"
><s font="3" size="10" color="0" face="96">O</s></t></n><n
 id="1074218120"
 p="905.95 439.49"
 Z="3743"
/><n
 id="1074218121"
 p="918.38 446.66"
 Z="3744"
/><n
 id="1074218122"
 p="930.81 439.49"
 Z="3745"
/><n
 id="1074218123"
 p="930.81 425.14"
 Z="3746"
/><n
 id="1074218124"
 p="918.38 417.96"
 Z="3747"
/><n
 id="1074218125"
 p="905.95 425.14"
 Z="3748"
/><n
 id="1074218126"
 p="893.51 446.67"
 Z="3749"
/><n
 id="1074218127"
 p="881.10 468.19"
 Z="3750"
 NodeType="ExternalConnectionPoint"
 ExternalConnectionNum="1"
/><b
 id="1074218128"
 Z="3751"
 B="1074218124"
 E="1074218125"
 Order="2"
 BondCircularOrdering="1074218129 0 0 1074218133"
/><b
 id="1074218129"
 Z="3752"
 B="1074218123"
 E="1074218124"
/><b
 id="1074218130"
 Z="3753"
 B="1074218122"
 E="1074218123"
 Order="2"
 BondCircularOrdering="1074218131 0 0 1074218129"
/><b
 id="1074218131"
 Z="3754"
 B="1074218121"
 E="1074218122"
/><b
 id="1074218132"
 Z="3755"
 B="1074218120"
 E="1074218121"
 Order="2"
 BondCircularOrdering="1074218133 1074218134 0 1074218131"
/><b
 id="1074218133"
 Z="3756"
 B="1074218120"
 E="1074218125"
/><b
 id="1074218134"
 Z="3757"
 B="1074218120"
 E="1074218126"
/><b
 id="1074218135"
 Z="3758"
 B="1074218119"
 E="1074218126"
/><b
 id="1074218136"
 Z="3759"
 B="1074218127"
 E="1074218119"
/></fragment><t
 p="889.63 464.92"
 BoundingBox="889.63 456.47 909.64 465.02"
 LabelJustification="Left"
 LabelAlignment="Left"
><s font="3" size="10" color="0" face="96">OBn</s></t></n><n
 id="1074218137"
 p="881.04 468.22"
 Z="3762"
 AS="N"
/><n
 id="1074218138"
 p="868.57 461.02"
 Z="3764"
 AS="N"
/><n
 id="1074218139"
 p="856.10 468.22"
 Z="3766"
 NodeType="Nickname"
 NeedsClean="yes"
 AS="N"
><fragment
 id="1074220263"
><n
 id="1074218141"
 p="856.10 468.22"
 Z="3739"
/><n
 id="1074218142"
 p="868.53 461.04"
 Z="3740"
 NodeType="ExternalConnectionPoint"
 ExternalConnectionNum="1"
/><b
 id="1074218143"
 Z="3741"
 B="1074218142"
 E="1074218141"
/></fragment><t
 p="858.88 472.12"
 BoundingBox="844.98 463.78 858.88 472.22"
 LabelJustification="Right"
 Justification="Right"
 LabelAlignment="Right"
><s font="3" size="10" color="0" face="96">Me</s></t></n><n
 id="1074218144"
 p="868.57 446.62"
 Z="3768"
 AS="N"
/><n
 id="1074218145"
 p="881.04 439.42"
 Z="3770"
 AS="N"
/><n
 id="1074218146"
 p="881.04 425.02"
 Z="3771"
 AS="N"
/><n
 id="1074218147"
 p="868.57 417.82"
 Z="3772"
 AS="N"
/><n
 id="1074218148"
 p="856.10 425.02"
 Z="3773"
 AS="N"
/><n
 id="1074218149"
 p="856.10 439.42"
 Z="3774"
 AS="N"
/><n
 id="1074218150"
 p="868.57 403.42"
 Z="3781"
 NodeType="Fragment"
 NeedsClean="yes"
 AS="N"
><fragment
 id="1074220264"
><n
 id="1074218152"
 p="868.57 403.42"
 Z="2514"
/><n
 id="1074218153"
 p="868.57 389.07"
 Z="2515"
 Element="7"
 NumHydrogens="0"
 NeedsClean="yes"
><t
 p="864.95 392.97"
 BoundingBox="864.95 384.63 872.18 392.97"
 Justification="Auto"
><s font="3" size="10" color="0" face="96">N</s></t></n><n
 id="1074218154"
 p="868.57 417.77"
 Z="2516"
 NodeType="ExternalConnectionPoint"
 ExternalConnectionNum="1"
/><b
 id="1074218155"
 Z="2517"
 B="1074218152"
 E="1074218153"
 Order="3"
/><b
 id="1074218156"
 Z="2518"
 B="1074218154"
 E="1074218152"
/></fragment><t
 p="864.95 407.32"
 BoundingBox="864.95 398.87 879.40 407.42"
 LabelJustification="Left"
 LabelAlignment="Left"
><s font="3" size="10" color="0" face="96">CN</s></t></n><b
 id="1074218157"
 Z="3763"
 B="1074218117"
 E="1074218137"
 BS="N"
/><b
 id="1074218158"
 Z="3765"
 B="1074218137"
 E="1074218138"
 Order="2"
 BS="Z"
 BondCircularOrdering="0 1074218157 1074218160 1074218159"
/><b
 id="1074218159"
 Z="3767"
 B="1074218138"
 E="1074218139"
 BS="N"
/><b
 id="1074218160"
 Z="3769"
 B="1074218138"
 E="1074218144"
 BS="N"
/><b
 id="1074218161"
 Z="3775"
 B="1074218144"
 E="1074218145"
 Order="2"
 BS="N"
 BondCircularOrdering="1074218166 1074218160 0 1074218162"
/><b
 id="1074218162"
 Z="3776"
 B="1074218145"
 E="1074218146"
 BS="N"
/><b
 id="1074218163"
 Z="3777"
 B="1074218146"
 E="1074218147"
 Order="2"
 BS="N"
 BondCircularOrdering="1074218162 0 1074218167 1074218164"
/><b
 id="1074218164"
 Z="3778"
 B="1074218147"
 E="1074218148"
 BS="N"
/><b
 id="1074218165"
 Z="3779"
 B="1074218148"
 E="1074218149"
 Order="2"
 BS="N"
 BondCircularOrdering="1074218164 0 0 1074218166"
/><b
 id="1074218166"
 Z="3780"
 B="1074218149"
 E="1074218144"
 BS="N"
/><b
 id="1074218167"
 Z="3782"
 B="1074218147"
 E="1074218150"
 BS="N"
/></fragment><fragment
 id="1074218168"
 BoundingBox="945.74 410.37 1010.40 483.72"
 Z="3805"
><n
 id="1074218169"
 p="994.28 472.52"
 Z="3804"
 NodeType="Fragment"
 NeedsClean="yes"
 AS="N"
><fragment
 id="1074220265"
><n
 id="1074218171"
 p="994.28 472.52"
 Z="3786"
 Element="8"
 NumHydrogens="0"
 NeedsClean="yes"
><t
 p="990.39 476.42"
 BoundingBox="990.39 467.97 998.16 476.52"
 LabelJustification="Left"
><s font="3" size="10" color="0" face="96">O</s></t></n><n
 id="1074218172"
 p="1006.71 450.99"
 Z="3787"
/><n
 id="1074218173"
 p="1019.14 458.16"
 Z="3788"
/><n
 id="1074218174"
 p="1031.57 450.99"
 Z="3789"
/><n
 id="1074218175"
 p="1031.57 436.64"
 Z="3790"
/><n
 id="1074218176"
 p="1019.14 429.46"
 Z="3791"
/><n
 id="1074218177"
 p="1006.71 436.64"
 Z="3792"
/><n
 id="1074218178"
 p="994.28 458.17"
 Z="3793"
/><n
 id="1074218179"
 p="981.85 479.69"
 Z="3794"
 NodeType="ExternalConnectionPoint"
 ExternalConnectionNum="1"
/><b
 id="1074218180"
 Z="3795"
 B="1074218176"
 E="1074218177"
 Order="2"
 BondCircularOrdering="1074218181 0 0 1074218185"
/><b
 id="1074218181"
 Z="3796"
 B="1074218175"
 E="1074218176"
/><b
 id="1074218182"
 Z="3797"
 B="1074218174"
 E="1074218175"
 Order="2"
 BondCircularOrdering="1074218183 0 0 1074218181"
/><b
 id="1074218183"
 Z="3798"
 B="1074218173"
 E="1074218174"
/><b
 id="1074218184"
 Z="3799"
 B="1074218172"
 E="1074218173"
 Order="2"
 BondCircularOrdering="1074218185 1074218186 0 1074218183"
/><b
 id="1074218185"
 Z="3800"
 B="1074218172"
 E="1074218177"
/><b
 id="1074218186"
 Z="3801"
 B="1074218172"
 E="1074218178"
/><b
 id="1074218187"
 Z="3802"
 B="1074218171"
 E="1074218178"
/><b
 id="1074218188"
 Z="3803"
 B="1074218179"
 E="1074218171"
/></fragment><t
 p="990.39 476.42"
 BoundingBox="990.39 467.97 1010.40 476.52"
 LabelJustification="Left"
 LabelAlignment="Left"
><s font="3" size="10" color="0" face="96">OBn</s></t></n><n
 id="1074218189"
 p="981.81 479.72"
 Z="3806"
 AS="N"
/><n
 id="1074218190"
 p="969.32 472.52"
 Z="3808"
 AS="N"
/><n
 id="1074218191"
 p="956.85 479.72"
 Z="3810"
 NodeType="Nickname"
 NeedsClean="yes"
 AS="N"
><fragment
 id="1074220266"
><n
 id="1074218193"
 p="956.85 479.72"
 Z="3783"
/><n
 id="1074218194"
 p="969.29 472.54"
 Z="3784"
 NodeType="ExternalConnectionPoint"
 ExternalConnectionNum="1"
/><b
 id="1074218195"
 Z="3785"
 B="1074218194"
 E="1074218193"
/></fragment><t
 p="959.64 483.62"
 BoundingBox="945.74 475.28 959.64 483.72"
 LabelJustification="Right"
 Justification="Right"
 LabelAlignment="Right"
><s font="3" size="10" color="0" face="96">Me</s></t></n><n
 id="1074218196"
 p="969.32 458.12"
 Z="3812"
 AS="N"
/><n
 id="1074218197"
 p="981.79 450.92"
 Z="3814"
 AS="N"
/><n
 id="1074218198"
 p="981.79 436.52"
 Z="3815"
 AS="N"
/><n
 id="1074218199"
 p="969.32 429.32"
 Z="3816"
 AS="N"
/><n
 id="1074218200"
 p="956.85 436.52"
 Z="3817"
 AS="N"
/><n
 id="1074218201"
 p="956.85 450.92"
 Z="3818"
 AS="N"
/><n
 id="1074218202"
 p="969.32 414.92"
 Z="3825"
 NodeType="Fragment"
 NeedsClean="yes"
 AS="N"
><fragment
 id="1074220267"
><n
 id="1074218204"
 p="969.32 414.92"
 Z="2519"
/><n
 id="1074218205"
 p="983.68 414.92"
 Z="2520"
 Element="9"
 NumHydrogens="0"
 NeedsClean="yes"
><t
 p="980.62 418.82"
 BoundingBox="980.62 410.48 986.73 418.82"
 LabelJustification="Left"
><s font="3" size="10" color="0" face="96">F</s></t></n><n
 id="1074218206"
 p="969.32 400.57"
 Z="2521"
 Element="9"
 NumHydrogens="0"
 NeedsClean="yes"
><t
 p="966.27 404.47"
 BoundingBox="966.27 396.13 972.38 404.47"
 LabelJustification="Left"
><s font="3" size="10" color="0" face="96">F</s></t></n><n
 id="1074218207"
 p="954.98 414.92"
 Z="2522"
 Element="9"
 NumHydrogens="0"
 NeedsClean="yes"
><t
 p="951.92 418.82"
 BoundingBox="951.92 410.48 958.03 418.82"
 LabelJustification="Left"
><s font="3" size="10" color="0" face="96">F</s></t></n><n
 id="1074218208"
 p="969.32 429.27"
 Z="2523"
 NodeType="ExternalConnectionPoint"
 ExternalConnectionNum="1"
/><b
 id="1074218209"
 Z="2524"
 B="1074218204"
 E="1074218205"
/><b
 id="1074218210"
 Z="2525"
 B="1074218204"
 E="1074218206"
/><b
 id="1074218211"
 Z="2526"
 B="1074218204"
 E="1074218207"
/><b
 id="1074218212"
 Z="2527"
 B="1074218208"
 E="1074218204"
/></fragment><t
 p="965.71 418.82"
 BoundingBox="965.71 410.37 983.22 421.12"
 LabelJustification="Left"
 LabelAlignment="Left"
><s font="3" size="10" color="0" face="96">CF3</s></t></n><b
 id="1074218213"
 Z="3807"
 B="1074218169"
 E="1074218189"
 BS="N"
/><b
 id="1074218214"
 Z="3809"
 B="1074218189"
 E="1074218190"
 Order="2"
 BS="Z"
 BondCircularOrdering="0 1074218213 1074218216 1074218215"
/><b
 id="1074218215"
 Z="3811"
 B="1074218190"
 E="1074218191"
 BS="N"
/><b
 id="1074218216"
 Z="3813"
 B="1074218190"
 E="1074218196"
 BS="N"
/><b
 id="1074218217"
 Z="3819"
 B="1074218196"
 E="1074218197"
 Order="2"
 BS="N"
 BondCircularOrdering="1074218222 1074218216 0 1074218218"
/><b
 id="1074218218"
 Z="3820"
 B="1074218197"
 E="1074218198"
 BS="N"
/><b
 id="1074218219"
 Z="3821"
 B="1074218198"
 E="1074218199"
 Order="2"
 BS="N"
 BondCircularOrdering="1074218218 0 1074218223 1074218220"
/><b
 id="1074218220"
 Z="3822"
 B="1074218199"
 E="1074218200"
 BS="N"
/><b
 id="1074218221"
 Z="3823"
 B="1074218200"
 E="1074218201"
 Order="2"
 BS="N"
 BondCircularOrdering="1074218220 0 0 1074218222"
/><b
 id="1074218222"
 Z="3824"
 B="1074218201"
 E="1074218196"
 BS="N"
/><b
 id="1074218223"
 Z="3826"
 B="1074218199"
 E="1074218202"
 BS="N"
/></fragment><fragment
 id="1074218224"
 BoundingBox="1046.49 401.17 1111.15 481.72"
 Z="3846"
><n
 id="1074218225"
 p="1095.03 470.52"
 Z="3845"
 NodeType="Fragment"
 NeedsClean="yes"
 AS="N"
><fragment
 id="1074220268"
><n
 id="1074218227"
 p="1095.03 470.52"
 Z="3827"
 Element="8"
 NumHydrogens="0"
 NeedsClean="yes"
><t
 p="1091.14 474.42"
 BoundingBox="1091.14 465.97 1098.91 474.52"
 LabelJustification="Left"
><s font="3" size="10" color="0" face="96">O</s></t></n><n
 id="1074218228"
 p="1107.46 448.99"
 Z="3828"
/><n
 id="1074218229"
 p="1119.89 456.16"
 Z="3829"
/><n
 id="1074218230"
 p="1132.32 448.99"
 Z="3830"
/><n
 id="1074218231"
 p="1132.32 434.64"
 Z="3831"
/><n
 id="1074218232"
 p="1119.89 427.46"
 Z="3832"
/><n
 id="1074218233"
 p="1107.46 434.64"
 Z="3833"
/><n
 id="1074218234"
 p="1095.03 456.17"
 Z="3834"
/><n
 id="1074218235"
 p="1082.60 477.69"
 Z="3835"
 NodeType="ExternalConnectionPoint"
 ExternalConnectionNum="1"
/><b
 id="1074218236"
 Z="3836"
 B="1074218232"
 E="1074218233"
 Order="2"
 BondCircularOrdering="1074218237 0 0 1074218241"
/><b
 id="1074218237"
 Z="3837"
 B="1074218231"
 E="1074218232"
/><b
 id="1074218238"
 Z="3838"
 B="1074218230"
 E="1074218231"
 Order="2"
 BondCircularOrdering="1074218239 0 0 1074218237"
/><b
 id="1074218239"
 Z="3839"
 B="1074218229"
 E="1074218230"
/><b
 id="1074218240"
 Z="3840"
 B="1074218228"
 E="1074218229"
 Order="2"
 BondCircularOrdering="1074218241 1074218242 0 1074218239"
/><b
 id="1074218241"
 Z="3841"
 B="1074218228"
 E="1074218233"
/><b
 id="1074218242"
 Z="3842"
 B="1074218228"
 E="1074218234"
/><b
 id="1074218243"
 Z="3843"
 B="1074218227"
 E="1074218234"
/><b
 id="1074218244"
 Z="3844"
 B="1074218235"
 E="1074218227"
/></fragment><t
 p="1091.14 474.42"
 BoundingBox="1091.14 465.97 1111.15 474.52"
 LabelJustification="Left"
 LabelAlignment="Left"
><s font="3" size="10" color="0" face="96">OBn</s></t></n><n
 id="1074218245"
 p="1082.56 477.72"
 Z="3847"
 AS="N"
/><n
 id="1074218246"
 p="1070.07 470.52"
 Z="3849"
 AS="N"
/><n
 id="1074218247"
 p="1057.60 477.72"
 Z="3851"
 NodeType="Nickname"
 NeedsClean="yes"
 AS="N"
><fragment
 id="1074220269"
><n
 id="1074218249"
 p="1057.60 477.72"
 Z="2528"
/><n
 id="1074218250"
 p="1070.04 470.54"
 Z="2529"
 NodeType="ExternalConnectionPoint"
 ExternalConnectionNum="1"
/><b
 id="1074218251"
 Z="2530"
 B="1074218250"
 E="1074218249"
/></fragment><t
 p="1060.39 481.62"
 BoundingBox="1046.49 473.28 1060.39 481.72"
 LabelJustification="Right"
 Justification="Right"
 LabelAlignment="Right"
><s font="3" size="10" color="0" face="96">Me</s></t></n><n
 id="1074218252"
 p="1070.07 456.12"
 Z="3853"
 AS="N"
/><n
 id="1074218253"
 p="1082.54 448.92"
 Z="3855"
 AS="N"
/><n
 id="1074218254"
 p="1082.54 434.52"
 Z="3856"
 AS="N"
/><n
 id="1074218255"
 p="1070.07 427.32"
 Z="3857"
 AS="N"
/><n
 id="1074218256"
 p="1057.60 434.52"
 Z="3858"
 AS="N"
/><n
 id="1074218257"
 p="1057.60 448.92"
 Z="3859"
 AS="N"
/><n
 id="1074218258"
 p="1070.07 412.92"
 Z="3866"
 AS="N"
/><n
 id="1074218259"
 p="1057.60 405.72"
 Z="4507"
 Element="8"
 NumHydrogens="0"
 NeedsClean="yes"
 AS="N"
><t
 p="1053.72 409.62"
 BoundingBox="1053.72 401.17 1061.49 409.72"
 LabelJustification="Left"
><s font="3" size="10" color="0" face="96">O</s></t></n><n
 id="1074218260"
 p="1082.54 405.72"
 Z="4509"
 NodeType="Nickname"
 NeedsClean="yes"
 AS="N"
><fragment
 id="1074220270"
><n
 id="1074218262"
 p="1082.54 405.72"
 Z="2531"
/><n
 id="1074218263"
 p="1070.12 412.89"
 Z="2532"
 NodeType="ExternalConnectionPoint"
 ExternalConnectionNum="1"
/><b
 id="1074218264"
 Z="2533"
 B="1074218263"
 E="1074218262"
/></fragment><t
 p="1078.38 409.62"
 BoundingBox="1078.38 401.28 1092.27 409.72"
 LabelJustification="Left"
 LabelAlignment="Left"
><s font="3" size="10" color="0" face="96">Me</s></t></n><b
 id="1074218265"
 Z="3848"
 B="1074218225"
 E="1074218245"
 BS="N"
/><b
 id="1074218266"
 Z="3850"
 B="1074218245"
 E="1074218246"
 Order="2"
 BS="Z"
 BondCircularOrdering="0 1074218265 1074218268 1074218267"
/><b
 id="1074218267"
 Z="3852"
 B="1074218246"
 E="1074218247"
 BS="N"
/><b
 id="1074218268"
 Z="3854"
 B="1074218246"
 E="1074218252"
 BS="N"
/><b
 id="1074218269"
 Z="3860"
 B="1074218252"
 E="1074218253"
 Order="2"
 BS="N"
 BondCircularOrdering="1074218274 1074218268 0 1074218270"
/><b
 id="1074218270"
 Z="3861"
 B="1074218253"
 E="1074218254"
 BS="N"
/><b
 id="1074218271"
 Z="3862"
 B="1074218254"
 E="1074218255"
 Order="2"
 BS="N"
 BondCircularOrdering="1074218270 0 1074218275 1074218272"
/><b
 id="1074218272"
 Z="3863"
 B="1074218255"
 E="1074218256"
 BS="N"
/><b
 id="1074218273"
 Z="3864"
 B="1074218256"
 E="1074218257"
 Order="2"
 BS="N"
 BondCircularOrdering="1074218272 0 0 1074218274"
/><b
 id="1074218274"
 Z="3865"
 B="1074218257"
 E="1074218252"
 BS="N"
/><b
 id="1074218275"
 Z="3867"
 B="1074218255"
 E="1074218258"
 BS="N"
/><b
 id="1074218276"
 Z="4508"
 B="1074218258"
 E="1074218259"
 Order="2"
 BS="N"
/><b
 id="1074218277"
 Z="4510"
 B="1074218258"
 E="1074218260"
 BS="N"
/></fragment><fragment
 id="1074218278"
 BoundingBox="344 534.96 408.66 608.31"
 Z="3890"
><n
 id="1074218279"
 p="392.54 597.11"
 Z="3889"
 NodeType="Fragment"
 NeedsClean="yes"
 AS="N"
><fragment
 id="1074220271"
><n
 id="1074218281"
 p="392.54 597.11"
 Z="3871"
 Element="8"
 NumHydrogens="0"
 NeedsClean="yes"
><t
 p="388.65 601.01"
 BoundingBox="388.65 592.56 396.42 601.11"
 LabelJustification="Left"
><s font="3" size="10" color="0" face="96">O</s></t></n><n
 id="1074218282"
 p="404.96 575.58"
 Z="3872"
/><n
 id="1074218283"
 p="417.40 582.75"
 Z="3873"
/><n
 id="1074218284"
 p="429.82 575.58"
 Z="3874"
/><n
 id="1074218285"
 p="429.82 561.23"
 Z="3875"
/><n
 id="1074218286"
 p="417.40 554.05"
 Z="3876"
/><n
 id="1074218287"
 p="404.96 561.23"
 Z="3877"
/><n
 id="1074218288"
 p="392.54 582.76"
 Z="3878"
/><n
 id="1074218289"
 p="380.12 604.28"
 Z="3879"
 NodeType="ExternalConnectionPoint"
 ExternalConnectionNum="1"
/><b
 id="1074218290"
 Z="3880"
 B="1074218286"
 E="1074218287"
 Order="2"
 BondCircularOrdering="1074218291 0 0 1074218295"
/><b
 id="1074218291"
 Z="3881"
 B="1074218285"
 E="1074218286"
/><b
 id="1074218292"
 Z="3882"
 B="1074218284"
 E="1074218285"
 Order="2"
 BondCircularOrdering="1074218293 0 0 1074218291"
/><b
 id="1074218293"
 Z="3883"
 B="1074218283"
 E="1074218284"
/><b
 id="1074218294"
 Z="3884"
 B="1074218282"
 E="1074218283"
 Order="2"
 BondCircularOrdering="1074218295 1074218296 0 1074218293"
/><b
 id="1074218295"
 Z="3885"
 B="1074218282"
 E="1074218287"
/><b
 id="1074218296"
 Z="3886"
 B="1074218282"
 E="1074218288"
/><b
 id="1074218297"
 Z="3887"
 B="1074218281"
 E="1074218288"
/><b
 id="1074218298"
 Z="3888"
 B="1074218289"
 E="1074218281"
/></fragment><t
 p="388.65 601.01"
 BoundingBox="388.65 592.56 408.66 601.11"
 LabelJustification="Left"
 LabelAlignment="Left"
><s font="3" size="10" color="0" face="96">OBn</s></t></n><n
 id="1074218299"
 p="380.07 604.31"
 Z="3891"
 AS="N"
/><n
 id="1074218300"
 p="367.59 597.11"
 Z="3893"
 AS="N"
/><n
 id="1074218301"
 p="355.12 604.31"
 Z="3895"
 NodeType="Nickname"
 NeedsClean="yes"
 AS="N"
><fragment
 id="1074220272"
><n
 id="1074218303"
 p="355.12 604.31"
 Z="3868"
/><n
 id="1074218304"
 p="367.54 597.13"
 Z="3869"
 NodeType="ExternalConnectionPoint"
 ExternalConnectionNum="1"
/><b
 id="1074218305"
 Z="3870"
 B="1074218304"
 E="1074218303"
/></fragment><t
 p="357.90 608.21"
 BoundingBox="344 599.87 357.90 608.31"
 LabelJustification="Right"
 Justification="Right"
 LabelAlignment="Right"
><s font="3" size="10" color="0" face="96">Me</s></t></n><n
 id="1074218306"
 p="367.59 582.71"
 Z="3897"
 AS="N"
/><n
 id="1074218307"
 p="380.06 575.51"
 Z="3899"
 AS="N"
/><n
 id="1074218308"
 p="380.06 561.11"
 Z="3900"
 AS="N"
/><n
 id="1074218309"
 p="367.59 553.91"
 Z="3901"
 AS="N"
/><n
 id="1074218310"
 p="355.12 561.11"
 Z="3902"
 AS="N"
/><n
 id="1074218311"
 p="355.12 575.51"
 Z="3903"
 AS="N"
/><n
 id="1074218312"
 p="367.59 539.51"
 Z="3910"
 NodeType="Fragment"
 NeedsClean="yes"
 AS="N"
><fragment
 id="1074220273"
><n
 id="1074218314"
 p="367.59 539.51"
 Z="2534"
 Element="7"
 NumHydrogens="0"
 Charge="1"
 NeedsClean="yes"
><t
 p="363.97 543.41"
 BoundingBox="363.97 534.08 375.58 543.41"
 LabelJustification="Left"
 LabelAlignment="Left"
><s font="3" size="10" color="0" face="96">N+</s></t></n><n
 id="1074218315"
 p="380.01 532.34"
 Z="2535"
 Element="8"
 NumHydrogens="0"
 NeedsClean="yes"
><t
 p="376.12 536.24"
 BoundingBox="376.12 527.79 383.89 536.34"
 Justification="Auto"
><s font="3" size="10" color="0" face="96">O</s></t></n><n
 id="1074218316"
 p="355.15 532.34"
 Z="2536"
 Element="8"
 NumHydrogens="0"
 Charge="-1"
 NeedsClean="yes"
><t
 p="359.04 536.24"
 BoundingBox="348.77 527.79 359.04 536.34"
 LabelJustification="Right"
 Justification="Right"
 LabelAlignment="Right"
><s font="3" size="10" color="0" face="96">O-</s></t></n><n
 id="1074218317"
 p="367.59 553.86"
 Z="2537"
 NodeType="ExternalConnectionPoint"
 ExternalConnectionNum="1"
/><b
 id="1074218318"
 Z="2538"
 B="1074218314"
 E="1074218315"
 Order="2"
/><b
 id="1074218319"
 Z="2539"
 B="1074218314"
 E="1074218316"
/><b
 id="1074218320"
 Z="2540"
 B="1074218317"
 E="1074218314"
/></fragment><t
 p="363.97 543.41"
 BoundingBox="363.97 534.96 383.15 545.61"
 LabelJustification="Left"
 LabelAlignment="Left"
><s font="3" size="10" color="0" face="96">NO2</s></t></n><b
 id="1074218321"
 Z="3892"
 B="1074218279"
 E="1074218299"
 BS="N"
/><b
 id="1074218322"
 Z="3894"
 B="1074218299"
 E="1074218300"
 Order="2"
 BS="Z"
 BondCircularOrdering="0 1074218321 1074218324 1074218323"
/><b
 id="1074218323"
 Z="3896"
 B="1074218300"
 E="1074218301"
 BS="N"
/><b
 id="1074218324"
 Z="3898"
 B="1074218300"
 E="1074218306"
 BS="N"
/><b
 id="1074218325"
 Z="3904"
 B="1074218306"
 E="1074218307"
 Order="2"
 BS="N"
 BondCircularOrdering="1074218330 1074218324 0 1074218326"
/><b
 id="1074218326"
 Z="3905"
 B="1074218307"
 E="1074218308"
 BS="N"
/><b
 id="1074218327"
 Z="3906"
 B="1074218308"
 E="1074218309"
 Order="2"
 BS="N"
 BondCircularOrdering="1074218326 0 1074218331 1074218328"
/><b
 id="1074218328"
 Z="3907"
 B="1074218309"
 E="1074218310"
 BS="N"
/><b
 id="1074218329"
 Z="3908"
 B="1074218310"
 E="1074218311"
 Order="2"
 BS="N"
 BondCircularOrdering="1074218328 0 0 1074218330"
/><b
 id="1074218330"
 Z="3909"
 B="1074218311"
 E="1074218306"
 BS="N"
/><b
 id="1074218331"
 Z="3911"
 B="1074218309"
 E="1074218312"
 BS="N"
/></fragment><fragment
 id="1074218332"
 BoundingBox="444.75 534.96 509.41 608.31"
 Z="3938"
><n
 id="1074218333"
 p="493.29 597.11"
 Z="3937"
 NodeType="Fragment"
 NeedsClean="yes"
 AS="N"
><fragment
 id="1074220274"
><n
 id="1074218335"
 p="493.29 597.11"
 Z="3919"
 Element="8"
 NumHydrogens="0"
 NeedsClean="yes"
><t
 p="489.40 601.01"
 BoundingBox="489.40 592.56 497.17 601.11"
 LabelJustification="Left"
><s font="3" size="10" color="0" face="96">O</s></t></n><n
 id="1074218336"
 p="505.71 575.58"
 Z="3920"
/><n
 id="1074218337"
 p="518.15 582.75"
 Z="3921"
/><n
 id="1074218338"
 p="530.57 575.58"
 Z="3922"
/><n
 id="1074218339"
 p="530.57 561.23"
 Z="3923"
/><n
 id="1074218340"
 p="518.15 554.05"
 Z="3924"
/><n
 id="1074218341"
 p="505.71 561.23"
 Z="3925"
/><n
 id="1074218342"
 p="493.29 582.76"
 Z="3926"
/><n
 id="1074218343"
 p="480.87 604.28"
 Z="3927"
 NodeType="ExternalConnectionPoint"
 ExternalConnectionNum="1"
/><b
 id="1074218344"
 Z="3928"
 B="1074218340"
 E="1074218341"
 Order="2"
 BondCircularOrdering="1074218345 0 0 1074218349"
/><b
 id="1074218345"
 Z="3929"
 B="1074218339"
 E="1074218340"
/><b
 id="1074218346"
 Z="3930"
 B="1074218338"
 E="1074218339"
 Order="2"
 BondCircularOrdering="1074218347 0 0 1074218345"
/><b
 id="1074218347"
 Z="3931"
 B="1074218337"
 E="1074218338"
/><b
 id="1074218348"
 Z="3932"
 B="1074218336"
 E="1074218337"
 Order="2"
 BondCircularOrdering="1074218349 1074218350 0 1074218347"
/><b
 id="1074218349"
 Z="3933"
 B="1074218336"
 E="1074218341"
/><b
 id="1074218350"
 Z="3934"
 B="1074218336"
 E="1074218342"
/><b
 id="1074218351"
 Z="3935"
 B="1074218335"
 E="1074218342"
/><b
 id="1074218352"
 Z="3936"
 B="1074218343"
 E="1074218335"
/></fragment><t
 p="489.40 601.01"
 BoundingBox="489.40 592.56 509.41 601.11"
 LabelJustification="Left"
 LabelAlignment="Left"
><s font="3" size="10" color="0" face="96">OBn</s></t></n><n
 id="1074218353"
 p="480.82 604.31"
 Z="3939"
 AS="N"
/><n
 id="1074218354"
 p="468.34 597.11"
 Z="3941"
 AS="N"
/><n
 id="1074218355"
 p="455.87 604.31"
 Z="3943"
 NodeType="Nickname"
 NeedsClean="yes"
 AS="N"
><fragment
 id="1074220275"
><n
 id="1074218357"
 p="455.87 604.31"
 Z="3916"
/><n
 id="1074218358"
 p="468.29 597.13"
 Z="3917"
 NodeType="ExternalConnectionPoint"
 ExternalConnectionNum="1"
/><b
 id="1074218359"
 Z="3918"
 B="1074218358"
 E="1074218357"
/></fragment><t
 p="458.65 608.21"
 BoundingBox="444.75 599.87 458.65 608.31"
 LabelJustification="Right"
 Justification="Right"
 LabelAlignment="Right"
><s font="3" size="10" color="0" face="96">Me</s></t></n><n
 id="1074218360"
 p="468.34 582.71"
 Z="3945"
 AS="N"
/><n
 id="1074218361"
 p="480.81 575.51"
 Z="3947"
 AS="N"
/><n
 id="1074218362"
 p="480.81 561.11"
 Z="3948"
 AS="N"
/><n
 id="1074218363"
 p="468.34 553.91"
 Z="3949"
 AS="N"
/><n
 id="1074218364"
 p="455.87 561.11"
 Z="3950"
 AS="N"
/><n
 id="1074218365"
 p="455.87 575.51"
 Z="3951"
 AS="N"
/><n
 id="1074218366"
 p="468.34 539.51"
 Z="3958"
 Element="17"
 NumHydrogens="0"
 NeedsClean="yes"
 AS="N"
><t
 p="464.72 543.41"
 BoundingBox="464.72 534.96 474.17 543.51"
 LabelJustification="Left"
 LabelAlignment="Left"
><s font="3" size="10" color="0" face="96">Cl</s></t></n><b
 id="1074218367"
 Z="3940"
 B="1074218333"
 E="1074218353"
 BS="N"
/><b
 id="1074218368"
 Z="3942"
 B="1074218353"
 E="1074218354"
 Order="2"
 BS="Z"
 BondCircularOrdering="0 1074218367 1074218370 1074218369"
/><b
 id="1074218369"
 Z="3944"
 B="1074218354"
 E="1074218355"
 BS="N"
/><b
 id="1074218370"
 Z="3946"
 B="1074218354"
 E="1074218360"
 BS="N"
/><b
 id="1074218371"
 Z="3952"
 B="1074218360"
 E="1074218361"
 Order="2"
 BS="N"
 BondCircularOrdering="1074218376 1074218370 0 1074218372"
/><b
 id="1074218372"
 Z="3953"
 B="1074218361"
 E="1074218362"
 BS="N"
/><b
 id="1074218373"
 Z="3954"
 B="1074218362"
 E="1074218363"
 Order="2"
 BS="N"
 BondCircularOrdering="1074218372 0 1074218377 1074218374"
/><b
 id="1074218374"
 Z="3955"
 B="1074218363"
 E="1074218364"
 BS="N"
/><b
 id="1074218375"
 Z="3956"
 B="1074218364"
 E="1074218365"
 Order="2"
 BS="N"
 BondCircularOrdering="1074218374 0 0 1074218376"
/><b
 id="1074218376"
 Z="3957"
 B="1074218365"
 E="1074218360"
 BS="N"
/><b
 id="1074218377"
 Z="3959"
 B="1074218363"
 E="1074218366"
 BS="N"
/></fragment><fragment
 id="1074218378"
 BoundingBox="544.11 527.76 608.77 608.31"
 Z="3982"
><n
 id="1074218379"
 p="592.65 597.11"
 Z="3981"
 NodeType="Fragment"
 NeedsClean="yes"
 AS="N"
><fragment
 id="1074220276"
><n
 id="1074218381"
 p="592.65 597.11"
 Z="3963"
 Element="8"
 NumHydrogens="0"
 NeedsClean="yes"
><t
 p="588.76 601.01"
 BoundingBox="588.76 592.56 596.53 601.11"
 LabelJustification="Left"
><s font="3" size="10" color="0" face="96">O</s></t></n><n
 id="1074218382"
 p="605.07 575.58"
 Z="3964"
/><n
 id="1074218383"
 p="617.51 582.75"
 Z="3965"
/><n
 id="1074218384"
 p="629.93 575.58"
 Z="3966"
/><n
 id="1074218385"
 p="629.93 561.23"
 Z="3967"
/><n
 id="1074218386"
 p="617.51 554.05"
 Z="3968"
/><n
 id="1074218387"
 p="605.07 561.23"
 Z="3969"
/><n
 id="1074218388"
 p="592.65 582.76"
 Z="3970"
/><n
 id="1074218389"
 p="580.23 604.28"
 Z="3971"
 NodeType="ExternalConnectionPoint"
 ExternalConnectionNum="1"
/><b
 id="1074218390"
 Z="3972"
 B="1074218386"
 E="1074218387"
 Order="2"
 BondCircularOrdering="1074218391 0 0 1074218395"
/><b
 id="1074218391"
 Z="3973"
 B="1074218385"
 E="1074218386"
/><b
 id="1074218392"
 Z="3974"
 B="1074218384"
 E="1074218385"
 Order="2"
 BondCircularOrdering="1074218393 0 0 1074218391"
/><b
 id="1074218393"
 Z="3975"
 B="1074218383"
 E="1074218384"
/><b
 id="1074218394"
 Z="3976"
 B="1074218382"
 E="1074218383"
 Order="2"
 BondCircularOrdering="1074218395 1074218396 0 1074218393"
/><b
 id="1074218395"
 Z="3977"
 B="1074218382"
 E="1074218387"
/><b
 id="1074218396"
 Z="3978"
 B="1074218382"
 E="1074218388"
/><b
 id="1074218397"
 Z="3979"
 B="1074218381"
 E="1074218388"
/><b
 id="1074218398"
 Z="3980"
 B="1074218389"
 E="1074218381"
/></fragment><t
 p="588.76 601.01"
 BoundingBox="588.76 592.56 608.77 601.11"
 LabelJustification="Left"
 LabelAlignment="Left"
><s font="3" size="10" color="0" face="96">OBn</s></t></n><n
 id="1074218399"
 p="580.18 604.31"
 Z="3983"
 AS="N"
/><n
 id="1074218400"
 p="567.70 597.11"
 Z="3985"
 AS="N"
/><n
 id="1074218401"
 p="555.23 604.31"
 Z="3987"
 NodeType="Nickname"
 NeedsClean="yes"
 AS="N"
><fragment
 id="1074220277"
><n
 id="1074218403"
 p="555.23 604.31"
 Z="3960"
/><n
 id="1074218404"
 p="567.65 597.13"
 Z="3961"
 NodeType="ExternalConnectionPoint"
 ExternalConnectionNum="1"
/><b
 id="1074218405"
 Z="3962"
 B="1074218404"
 E="1074218403"
/></fragment><t
 p="558.01 608.21"
 BoundingBox="544.11 599.87 558.01 608.31"
 LabelJustification="Right"
 Justification="Right"
 LabelAlignment="Right"
><s font="3" size="10" color="0" face="96">Me</s></t></n><n
 id="1074218406"
 p="567.70 582.71"
 Z="3989"
 AS="N"
/><n
 id="1074218407"
 p="580.17 575.51"
 Z="3991"
 AS="N"
/><n
 id="1074218408"
 p="580.17 561.11"
 Z="3992"
 AS="N"
/><n
 id="1074218409"
 p="567.70 553.91"
 Z="3993"
 AS="N"
/><n
 id="1074218410"
 p="555.23 561.11"
 Z="3994"
 AS="N"
/><n
 id="1074218411"
 p="555.23 575.51"
 Z="3995"
 AS="N"
/><n
 id="1074218412"
 p="567.70 539.51"
 Z="4002"
 AS="N"
/><n
 id="1074218413"
 p="555.23 532.31"
 Z="4513"
 Element="8"
 NumHydrogens="0"
 NeedsClean="yes"
 AS="N"
><t
 p="551.34 536.21"
 BoundingBox="551.34 527.76 559.11 536.31"
 LabelJustification="Left"
><s font="3" size="10" color="0" face="96">O</s></t></n><n
 id="1074218414"
 p="580.17 532.31"
 Z="4515"
 NodeType="Fragment"
 NeedsClean="yes"
 AS="N"
><fragment
 id="1074220278"
><n
 id="1074218416"
 p="580.17 532.31"
 Z="2541"
 Element="8"
 NumHydrogens="0"
 NeedsClean="yes"
><t
 p="576.28 536.21"
 BoundingBox="576.28 527.76 584.05 536.31"
 Justification="Auto"
><s font="3" size="10" color="0" face="96">O</s></t></n><n
 id="1074218417"
 p="580.17 517.96"
 Z="2542"
/><n
 id="1074218418"
 p="567.74 539.49"
 Z="2543"
 NodeType="ExternalConnectionPoint"
 ExternalConnectionNum="1"
/><b
 id="1074218419"
 Z="2544"
 B="1074218416"
 E="1074218417"
/><b
 id="1074218420"
 Z="2545"
 B="1074218418"
 E="1074218416"
/></fragment><t
 p="576.28 536.21"
 BoundingBox="576.28 527.76 597.95 536.31"
 LabelJustification="Left"
 LabelAlignment="Left"
><s font="3" size="10" color="0" face="96">OMe</s></t></n><b
 id="1074218421"
 Z="3984"
 B="1074218379"
 E="1074218399"
 BS="N"
/><b
 id="1074218422"
 Z="3986"
 B="1074218399"
 E="1074218400"
 Order="2"
 BS="Z"
 BondCircularOrdering="0 1074218421 1074218424 1074218423"
/><b
 id="1074218423"
 Z="3988"
 B="1074218400"
 E="1074218401"
 BS="N"
/><b
 id="1074218424"
 Z="3990"
 B="1074218400"
 E="1074218406"
 BS="N"
/><b
 id="1074218425"
 Z="3996"
 B="1074218406"
 E="1074218407"
 Order="2"
 BS="N"
 BondCircularOrdering="1074218430 1074218424 0 1074218426"
/><b
 id="1074218426"
 Z="3997"
 B="1074218407"
 E="1074218408"
 BS="N"
/><b
 id="1074218427"
 Z="3998"
 B="1074218408"
 E="1074218409"
 Order="2"
 BS="N"
 BondCircularOrdering="1074218426 0 1074218431 1074218428"
/><b
 id="1074218428"
 Z="3999"
 B="1074218409"
 E="1074218410"
 BS="N"
/><b
 id="1074218429"
 Z="4000"
 B="1074218410"
 E="1074218411"
 Order="2"
 BS="N"
 BondCircularOrdering="1074218428 0 0 1074218430"
/><b
 id="1074218430"
 Z="4001"
 B="1074218411"
 E="1074218406"
 BS="N"
/><b
 id="1074218431"
 Z="4003"
 B="1074218409"
 E="1074218412"
 BS="N"
/><b
 id="1074218432"
 Z="4514"
 B="1074218412"
 E="1074218413"
 Order="2"
 BS="N"
/><b
 id="1074218433"
 Z="4516"
 B="1074218412"
 E="1074218414"
 BS="N"
/></fragment><fragment
 id="1074218434"
 BoundingBox="643.48 527.76 708.14 608.31"
 Z="4026"
><n
 id="1074218435"
 p="692.01 597.11"
 Z="4025"
 NodeType="Fragment"
 NeedsClean="yes"
 AS="N"
><fragment
 id="1074220279"
><n
 id="1074218437"
 p="692.01 597.11"
 Z="4007"
 Element="8"
 NumHydrogens="0"
 NeedsClean="yes"
><t
 p="688.13 601.01"
 BoundingBox="688.13 592.56 695.90 601.11"
 LabelJustification="Left"
><s font="3" size="10" color="0" face="96">O</s></t></n><n
 id="1074218438"
 p="704.45 575.58"
 Z="4008"
/><n
 id="1074218439"
 p="716.88 582.75"
 Z="4009"
/><n
 id="1074218440"
 p="729.31 575.58"
 Z="4010"
/><n
 id="1074218441"
 p="729.31 561.23"
 Z="4011"
/><n
 id="1074218442"
 p="716.88 554.05"
 Z="4012"
/><n
 id="1074218443"
 p="704.45 561.23"
 Z="4013"
/><n
 id="1074218444"
 p="692.01 582.76"
 Z="4014"
/><n
 id="1074218445"
 p="679.60 604.28"
 Z="4015"
 NodeType="ExternalConnectionPoint"
 ExternalConnectionNum="1"
/><b
 id="1074218446"
 Z="4016"
 B="1074218442"
 E="1074218443"
 Order="2"
 BondCircularOrdering="1074218447 0 0 1074218451"
/><b
 id="1074218447"
 Z="4017"
 B="1074218441"
 E="1074218442"
/><b
 id="1074218448"
 Z="4018"
 B="1074218440"
 E="1074218441"
 Order="2"
 BondCircularOrdering="1074218449 0 0 1074218447"
/><b
 id="1074218449"
 Z="4019"
 B="1074218439"
 E="1074218440"
/><b
 id="1074218450"
 Z="4020"
 B="1074218438"
 E="1074218439"
 Order="2"
 BondCircularOrdering="1074218451 1074218452 0 1074218449"
/><b
 id="1074218451"
 Z="4021"
 B="1074218438"
 E="1074218443"
/><b
 id="1074218452"
 Z="4022"
 B="1074218438"
 E="1074218444"
/><b
 id="1074218453"
 Z="4023"
 B="1074218437"
 E="1074218444"
/><b
 id="1074218454"
 Z="4024"
 B="1074218445"
 E="1074218437"
/></fragment><t
 p="688.13 601.01"
 BoundingBox="688.13 592.56 708.14 601.11"
 LabelJustification="Left"
 LabelAlignment="Left"
><s font="3" size="10" color="0" face="96">OBn</s></t></n><n
 id="1074218455"
 p="679.54 604.31"
 Z="4027"
 AS="N"
/><n
 id="1074218456"
 p="667.07 597.11"
 Z="4029"
 AS="N"
/><n
 id="1074218457"
 p="654.60 604.31"
 Z="4031"
 NodeType="Nickname"
 NeedsClean="yes"
 AS="N"
><fragment
 id="1074220280"
><n
 id="1074218459"
 p="654.60 604.31"
 Z="4004"
/><n
 id="1074218460"
 p="667.03 597.13"
 Z="4005"
 NodeType="ExternalConnectionPoint"
 ExternalConnectionNum="1"
/><b
 id="1074218461"
 Z="4006"
 B="1074218460"
 E="1074218459"
/></fragment><t
 p="657.38 608.21"
 BoundingBox="643.48 599.87 657.38 608.31"
 LabelJustification="Right"
 Justification="Right"
 LabelAlignment="Right"
><s font="3" size="10" color="0" face="96">Me</s></t></n><n
 id="1074218462"
 p="667.07 582.71"
 Z="4033"
 AS="N"
/><n
 id="1074218463"
 p="679.54 575.51"
 Z="4035"
 AS="N"
/><n
 id="1074218464"
 p="679.54 561.11"
 Z="4036"
 AS="N"
/><n
 id="1074218465"
 p="667.07 553.91"
 Z="4037"
 AS="N"
/><n
 id="1074218466"
 p="654.60 561.11"
 Z="4038"
 AS="N"
/><n
 id="1074218467"
 p="654.60 575.51"
 Z="4039"
 AS="N"
/><n
 id="1074218468"
 p="667.07 539.51"
 Z="4046"
 AS="N"
/><n
 id="1074218469"
 p="654.60 532.31"
 Z="4525"
 Element="8"
 NumHydrogens="0"
 NeedsClean="yes"
 AS="N"
><t
 p="650.71 536.21"
 BoundingBox="650.71 527.76 658.48 536.31"
 LabelJustification="Left"
><s font="3" size="10" color="0" face="96">O</s></t></n><n
 id="1074218470"
 p="679.54 532.31"
 Z="4527"
 Element="1"
 NumHydrogens="0"
 NeedsClean="yes"
 AS="N"
><t
 p="675.92 536.21"
 BoundingBox="675.92 527.87 683.15 536.21"
 LabelJustification="Left"
><s font="3" size="10" color="0" face="96">H</s></t></n><b
 id="1074218471"
 Z="4028"
 B="1074218435"
 E="1074218455"
 BS="N"
/><b
 id="1074218472"
 Z="4030"
 B="1074218455"
 E="1074218456"
 Order="2"
 BS="Z"
 BondCircularOrdering="0 1074218471 1074218474 1074218473"
/><b
 id="1074218473"
 Z="4032"
 B="1074218456"
 E="1074218457"
 BS="N"
/><b
 id="1074218474"
 Z="4034"
 B="1074218456"
 E="1074218462"
 BS="N"
/><b
 id="1074218475"
 Z="4040"
 B="1074218462"
 E="1074218463"
 Order="2"
 BS="N"
 BondCircularOrdering="1074218480 1074218474 0 1074218476"
/><b
 id="1074218476"
 Z="4041"
 B="1074218463"
 E="1074218464"
 BS="N"
/><b
 id="1074218477"
 Z="4042"
 B="1074218464"
 E="1074218465"
 Order="2"
 BS="N"
 BondCircularOrdering="1074218476 0 1074218481 1074218478"
/><b
 id="1074218478"
 Z="4043"
 B="1074218465"
 E="1074218466"
 BS="N"
/><b
 id="1074218479"
 Z="4044"
 B="1074218466"
 E="1074218467"
 Order="2"
 BS="N"
 BondCircularOrdering="1074218478 0 0 1074218480"
/><b
 id="1074218480"
 Z="4045"
 B="1074218467"
 E="1074218462"
 BS="N"
/><b
 id="1074218481"
 Z="4047"
 B="1074218465"
 E="1074218468"
 BS="N"
/><b
 id="1074218482"
 Z="4526"
 B="1074218468"
 E="1074218469"
 Order="2"
 BS="N"
/><b
 id="1074218483"
 Z="4528"
 B="1074218468"
 E="1074218470"
 BS="N"
/></fragment><fragment
 id="1074218484"
 BoundingBox="744.23 534.96 808.89 608.31"
 Z="4070"
><n
 id="1074218485"
 p="792.76 597.11"
 Z="4069"
 NodeType="Fragment"
 NeedsClean="yes"
 AS="N"
><fragment
 id="1074220281"
><n
 id="1074218487"
 p="792.76 597.11"
 Z="4051"
 Element="8"
 NumHydrogens="0"
 NeedsClean="yes"
><t
 p="788.88 601.01"
 BoundingBox="788.88 592.56 796.65 601.11"
 LabelJustification="Left"
><s font="3" size="10" color="0" face="96">O</s></t></n><n
 id="1074218488"
 p="805.20 575.58"
 Z="4052"
/><n
 id="1074218489"
 p="817.62 582.75"
 Z="4053"
/><n
 id="1074218490"
 p="830.06 575.58"
 Z="4054"
/><n
 id="1074218491"
 p="830.06 561.23"
 Z="4055"
/><n
 id="1074218492"
 p="817.62 554.05"
 Z="4056"
/><n
 id="1074218493"
 p="805.20 561.23"
 Z="4057"
/><n
 id="1074218494"
 p="792.76 582.76"
 Z="4058"
/><n
 id="1074218495"
 p="780.35 604.28"
 Z="4059"
 NodeType="ExternalConnectionPoint"
 ExternalConnectionNum="1"
/><b
 id="1074218496"
 Z="4060"
 B="1074218492"
 E="1074218493"
 Order="2"
 BondCircularOrdering="1074218497 0 0 1074218501"
/><b
 id="1074218497"
 Z="4061"
 B="1074218491"
 E="1074218492"
/><b
 id="1074218498"
 Z="4062"
 B="1074218490"
 E="1074218491"
 Order="2"
 BondCircularOrdering="1074218499 0 0 1074218497"
/><b
 id="1074218499"
 Z="4063"
 B="1074218489"
 E="1074218490"
/><b
 id="1074218500"
 Z="4064"
 B="1074218488"
 E="1074218489"
 Order="2"
 BondCircularOrdering="1074218501 1074218502 0 1074218499"
/><b
 id="1074218501"
 Z="4065"
 B="1074218488"
 E="1074218493"
/><b
 id="1074218502"
 Z="4066"
 B="1074218488"
 E="1074218494"
/><b
 id="1074218503"
 Z="4067"
 B="1074218487"
 E="1074218494"
/><b
 id="1074218504"
 Z="4068"
 B="1074218495"
 E="1074218487"
/></fragment><t
 p="788.88 601.01"
 BoundingBox="788.88 592.56 808.89 601.11"
 LabelJustification="Left"
 LabelAlignment="Left"
><s font="3" size="10" color="0" face="96">OBn</s></t></n><n
 id="1074218505"
 p="780.29 604.31"
 Z="4071"
 AS="N"
/><n
 id="1074218506"
 p="767.82 597.11"
 Z="4073"
 AS="N"
/><n
 id="1074218507"
 p="755.35 604.31"
 Z="4075"
 NodeType="Nickname"
 NeedsClean="yes"
 AS="N"
><fragment
 id="1074220282"
><n
 id="1074218509"
 p="755.35 604.31"
 Z="4048"
/><n
 id="1074218510"
 p="767.78 597.13"
 Z="4049"
 NodeType="ExternalConnectionPoint"
 ExternalConnectionNum="1"
/><b
 id="1074218511"
 Z="4050"
 B="1074218510"
 E="1074218509"
/></fragment><t
 p="758.13 608.21"
 BoundingBox="744.23 599.87 758.13 608.31"
 LabelJustification="Right"
 Justification="Right"
 LabelAlignment="Right"
><s font="3" size="10" color="0" face="96">Me</s></t></n><n
 id="1074218512"
 p="767.82 582.71"
 Z="4077"
 AS="N"
/><n
 id="1074218513"
 p="780.29 575.51"
 Z="4079"
 AS="N"
/><n
 id="1074218514"
 p="780.29 561.11"
 Z="4080"
 AS="N"
/><n
 id="1074218515"
 p="767.82 553.91"
 Z="4081"
 AS="N"
/><n
 id="1074218516"
 p="755.35 561.11"
 Z="4082"
 AS="N"
/><n
 id="1074218517"
 p="755.35 575.51"
 Z="4083"
 AS="N"
/><n
 id="1074218518"
 p="767.82 539.51"
 Z="4523"
 NodeType="Fragment"
 NeedsClean="yes"
 AS="N"
><fragment
 id="1074220283"
><n
 id="1074218520"
 p="767.82 539.51"
 Z="2546"
 Element="8"
 NumHydrogens="0"
 NeedsClean="yes"
><t
 p="763.93 543.41"
 BoundingBox="763.93 534.96 771.70 543.51"
 Justification="Auto"
><s font="3" size="10" color="0" face="96">O</s></t></n><n
 id="1074218521"
 p="780.24 532.34"
 Z="2547"
 Element="16"
 NumHydrogens="0"
 NeedsClean="yes"
><t
 p="776.91 536.24"
 BoundingBox="776.91 527.79 783.58 536.34"
 LabelJustification="Left"
><s font="3" size="10" color="0" face="96">S</s></t></n><n
 id="1074218522"
 p="773.07 519.91"
 Z="2548"
 Element="8"
 NumHydrogens="0"
 NeedsClean="yes"
><t
 p="769.18 523.81"
 BoundingBox="769.18 515.36 776.95 523.91"
 Justification="Auto"
><s font="3" size="10" color="0" face="96">O</s></t></n><n
 id="1074218523"
 p="787.42 544.76"
 Z="2549"
 Element="8"
 NumHydrogens="0"
 NeedsClean="yes"
><t
 p="783.53 548.66"
 BoundingBox="783.53 540.21 791.30 548.76"
 Justification="Auto"
><s font="3" size="10" color="0" face="96">O</s></t></n><n
 id="1074218524"
 p="792.68 525.16"
 Z="2550"
/><n
 id="1074218525"
 p="805.10 517.99"
 Z="2551"
 Element="9"
 NumHydrogens="0"
 NeedsClean="yes"
><t
 p="802.04 521.89"
 BoundingBox="802.04 513.55 808.15 521.89"
 LabelJustification="Left"
><s font="3" size="10" color="0" face="96">F</s></t></n><n
 id="1074218526"
 p="805.10 532.34"
 Z="2552"
 Element="9"
 NumHydrogens="0"
 NeedsClean="yes"
><t
 p="802.04 536.24"
 BoundingBox="802.04 527.90 808.15 536.24"
 LabelJustification="Left"
><s font="3" size="10" color="0" face="96">F</s></t></n><n
 id="1074218527"
 p="792.68 510.81"
 Z="2553"
 Element="9"
 NumHydrogens="0"
 NeedsClean="yes"
><t
 p="789.62 514.71"
 BoundingBox="789.62 506.37 795.73 514.71"
 LabelJustification="Left"
><s font="3" size="10" color="0" face="96">F</s></t></n><n
 id="1074218528"
 p="767.82 553.86"
 Z="2554"
 NodeType="ExternalConnectionPoint"
 ExternalConnectionNum="1"
/><b
 id="1074218529"
 Z="2555"
 B="1074218524"
 E="1074218521"
/><b
 id="1074218530"
 Z="2556"
 B="1074218524"
 E="1074218525"
/><b
 id="1074218531"
 Z="2557"
 B="1074218524"
 E="1074218526"
/><b
 id="1074218532"
 Z="2558"
 B="1074218524"
 E="1074218527"
/><b
 id="1074218533"
 Z="2559"
 B="1074218521"
 E="1074218522"
 Order="2"
/><b
 id="1074218534"
 Z="2560"
 B="1074218521"
 E="1074218523"
 Order="2"
/><b
 id="1074218535"
 Z="2561"
 B="1074218520"
 E="1074218521"
/><b
 id="1074218536"
 Z="2562"
 B="1074218528"
 E="1074218520"
/></fragment><t
 p="763.93 543.41"
 BoundingBox="763.93 534.96 780.59 543.51"
 LabelJustification="Left"
 LabelAlignment="Left"
><s font="3" size="10" color="0" face="96">OTf</s></t></n><b
 id="1074218537"
 Z="4072"
 B="1074218485"
 E="1074218505"
 BS="N"
/><b
 id="1074218538"
 Z="4074"
 B="1074218505"
 E="1074218506"
 Order="2"
 BS="Z"
 BondCircularOrdering="0 1074218537 1074218540 1074218539"
/><b
 id="1074218539"
 Z="4076"
 B="1074218506"
 E="1074218507"
 BS="N"
/><b
 id="1074218540"
 Z="4078"
 B="1074218506"
 E="1074218512"
 BS="N"
/><b
 id="1074218541"
 Z="4084"
 B="1074218512"
 E="1074218513"
 Order="2"
 BS="N"
 BondCircularOrdering="1074218546 1074218540 0 1074218542"
/><b
 id="1074218542"
 Z="4085"
 B="1074218513"
 E="1074218514"
 BS="N"
/><b
 id="1074218543"
 Z="4086"
 B="1074218514"
 E="1074218515"
 Order="2"
 BS="N"
 BondCircularOrdering="1074218542 0 1074218547 1074218544"
/><b
 id="1074218544"
 Z="4087"
 B="1074218515"
 E="1074218516"
 BS="N"
/><b
 id="1074218545"
 Z="4088"
 B="1074218516"
 E="1074218517"
 Order="2"
 BS="N"
 BondCircularOrdering="1074218544 0 0 1074218546"
/><b
 id="1074218546"
 Z="4089"
 B="1074218517"
 E="1074218512"
 BS="N"
/><b
 id="1074218547"
 Z="4524"
 B="1074218515"
 E="1074218518"
 BS="N"
/></fragment><fragment
 id="1074218548"
 BoundingBox="832.51 534.96 922.11 608.31"
 Z="4116"
><n
 id="1074218549"
 p="905.99 597.11"
 Z="4115"
 NodeType="Fragment"
 NeedsClean="yes"
 AS="N"
><fragment
 id="1074220284"
><n
 id="1074218551"
 p="905.99 597.11"
 Z="4097"
 Element="8"
 NumHydrogens="0"
 NeedsClean="yes"
><t
 p="902.10 601.01"
 BoundingBox="902.10 592.56 909.87 601.11"
 LabelJustification="Left"
><s font="3" size="10" color="0" face="96">O</s></t></n><n
 id="1074218552"
 p="918.42 575.58"
 Z="4098"
/><n
 id="1074218553"
 p="930.85 582.75"
 Z="4099"
/><n
 id="1074218554"
 p="943.28 575.58"
 Z="4100"
/><n
 id="1074218555"
 p="943.28 561.23"
 Z="4101"
/><n
 id="1074218556"
 p="930.85 554.05"
 Z="4102"
/><n
 id="1074218557"
 p="918.42 561.23"
 Z="4103"
/><n
 id="1074218558"
 p="905.99 582.76"
 Z="4104"
/><n
 id="1074218559"
 p="893.57 604.28"
 Z="4105"
 NodeType="ExternalConnectionPoint"
 ExternalConnectionNum="1"
/><b
 id="1074218560"
 Z="4106"
 B="1074218556"
 E="1074218557"
 Order="2"
 BondCircularOrdering="1074218561 0 0 1074218565"
/><b
 id="1074218561"
 Z="4107"
 B="1074218555"
 E="1074218556"
/><b
 id="1074218562"
 Z="4108"
 B="1074218554"
 E="1074218555"
 Order="2"
 BondCircularOrdering="1074218563 0 0 1074218561"
/><b
 id="1074218563"
 Z="4109"
 B="1074218553"
 E="1074218554"
/><b
 id="1074218564"
 Z="4110"
 B="1074218552"
 E="1074218553"
 Order="2"
 BondCircularOrdering="1074218565 1074218566 0 1074218563"
/><b
 id="1074218565"
 Z="4111"
 B="1074218552"
 E="1074218557"
/><b
 id="1074218566"
 Z="4112"
 B="1074218552"
 E="1074218558"
/><b
 id="1074218567"
 Z="4113"
 B="1074218551"
 E="1074218558"
/><b
 id="1074218568"
 Z="4114"
 B="1074218559"
 E="1074218551"
/></fragment><t
 p="902.10 601.01"
 BoundingBox="902.10 592.56 922.11 601.11"
 LabelJustification="Left"
 LabelAlignment="Left"
><s font="3" size="10" color="0" face="96">OBn</s></t></n><n
 id="1074218569"
 p="893.51 604.31"
 Z="4117"
 AS="N"
/><n
 id="1074218570"
 p="881.04 597.11"
 Z="4119"
 AS="N"
/><n
 id="1074218571"
 p="868.57 604.31"
 Z="4121"
 NodeType="Nickname"
 NeedsClean="yes"
 AS="N"
><fragment
 id="1074220285"
><n
 id="1074218573"
 p="868.57 604.31"
 Z="4094"
/><n
 id="1074218574"
 p="880.99 597.13"
 Z="4095"
 NodeType="ExternalConnectionPoint"
 ExternalConnectionNum="1"
/><b
 id="1074218575"
 Z="4096"
 B="1074218574"
 E="1074218573"
/></fragment><t
 p="871.35 608.21"
 BoundingBox="857.45 599.87 871.35 608.31"
 LabelJustification="Right"
 Justification="Right"
 LabelAlignment="Right"
><s font="3" size="10" color="0" face="96">Me</s></t></n><n
 id="1074218576"
 p="881.04 582.71"
 Z="4123"
 AS="N"
/><n
 id="1074218577"
 p="893.51 575.51"
 Z="4125"
 AS="N"
/><n
 id="1074218578"
 p="893.51 561.11"
 Z="4126"
 AS="N"
/><n
 id="1074218579"
 p="881.04 553.91"
 Z="4127"
 AS="N"
/><n
 id="1074218580"
 p="868.57 561.11"
 Z="4128"
 AS="N"
/><n
 id="1074218581"
 p="868.57 575.51"
 Z="4129"
 AS="N"
/><n
 id="1074218582"
 p="856.10 553.91"
 Z="4517"
 AS="N"
/><n
 id="1074218583"
 p="843.62 561.11"
 Z="4519"
 NodeType="Nickname"
 NeedsClean="yes"
 AS="N"
><fragment
 id="1074220286"
><n
 id="1074218585"
 p="843.62 561.11"
 Z="2563"
/><n
 id="1074218586"
 p="856.06 553.94"
 Z="2564"
 NodeType="ExternalConnectionPoint"
 ExternalConnectionNum="1"
/><b
 id="1074218587"
 Z="2565"
 B="1074218586"
 E="1074218585"
/></fragment><t
 p="846.41 565.01"
 BoundingBox="832.51 556.67 846.41 565.11"
 LabelJustification="Right"
 Justification="Right"
 LabelAlignment="Right"
><s font="3" size="10" color="0" face="96">Me</s></t></n><n
 id="1074218588"
 p="856.10 539.51"
 Z="4521"
 Element="8"
 NumHydrogens="0"
 NeedsClean="yes"
 AS="N"
><t
 p="852.21 543.41"
 BoundingBox="852.21 534.96 859.98 543.51"
 LabelJustification="Left"
><s font="3" size="10" color="0" face="96">O</s></t></n><b
 id="1074218589"
 Z="4118"
 B="1074218549"
 E="1074218569"
 BS="N"
/><b
 id="1074218590"
 Z="4120"
 B="1074218569"
 E="1074218570"
 Order="2"
 BS="Z"
 BondCircularOrdering="0 1074218589 1074218592 1074218591"
/><b
 id="1074218591"
 Z="4122"
 B="1074218570"
 E="1074218571"
 BS="N"
/><b
 id="1074218592"
 Z="4124"
 B="1074218570"
 E="1074218576"
 BS="N"
/><b
 id="1074218593"
 Z="4130"
 B="1074218576"
 E="1074218577"
 Order="2"
 BS="N"
 BondCircularOrdering="1074218598 1074218592 0 1074218594"
/><b
 id="1074218594"
 Z="4131"
 B="1074218577"
 E="1074218578"
 BS="N"
/><b
 id="1074218595"
 Z="4132"
 B="1074218578"
 E="1074218579"
 Order="2"
 BS="N"
 BondCircularOrdering="1074218594 0 0 1074218596"
/><b
 id="1074218596"
 Z="4133"
 B="1074218579"
 E="1074218580"
 BS="N"
/><b
 id="1074218597"
 Z="4134"
 B="1074218580"
 E="1074218581"
 Order="2"
 BS="N"
 BondCircularOrdering="1074218596 1074218599 0 1074218598"
/><b
 id="1074218598"
 Z="4135"
 B="1074218581"
 E="1074218576"
 BS="N"
/><b
 id="1074218599"
 Z="4518"
 B="1074218580"
 E="1074218582"
 BS="N"
/><b
 id="1074218600"
 Z="4520"
 B="1074218582"
 E="1074218583"
 BS="N"
/><b
 id="1074218601"
 Z="4522"
 B="1074218582"
 E="1074218588"
 Order="2"
 BS="N"
/></fragment><fragment
 id="1074218602"
 BoundingBox="945.74 534.96 1010.40 608.31"
 Z="4158"
><n
 id="1074218603"
 p="994.28 597.11"
 Z="4157"
 NodeType="Fragment"
 NeedsClean="yes"
 AS="N"
><fragment
 id="1074220287"
><n
 id="1074218605"
 p="994.28 597.11"
 Z="4139"
 Element="8"
 NumHydrogens="0"
 NeedsClean="yes"
><t
 p="990.39 601.01"
 BoundingBox="990.39 592.56 998.16 601.11"
 LabelJustification="Left"
><s font="3" size="10" color="0" face="96">O</s></t></n><n
 id="1074218606"
 p="1006.71 575.58"
 Z="4140"
/><n
 id="1074218607"
 p="1019.14 582.75"
 Z="4141"
/><n
 id="1074218608"
 p="1031.57 575.58"
 Z="4142"
/><n
 id="1074218609"
 p="1031.57 561.23"
 Z="4143"
/><n
 id="1074218610"
 p="1019.14 554.05"
 Z="4144"
/><n
 id="1074218611"
 p="1006.71 561.23"
 Z="4145"
/><n
 id="1074218612"
 p="994.28 582.76"
 Z="4146"
/><n
 id="1074218613"
 p="981.85 604.28"
 Z="4147"
 NodeType="ExternalConnectionPoint"
 ExternalConnectionNum="1"
/><b
 id="1074218614"
 Z="4148"
 B="1074218610"
 E="1074218611"
 Order="2"
 BondCircularOrdering="1074218615 0 0 1074218619"
/><b
 id="1074218615"
 Z="4149"
 B="1074218609"
 E="1074218610"
/><b
 id="1074218616"
 Z="4150"
 B="1074218608"
 E="1074218609"
 Order="2"
 BondCircularOrdering="1074218617 0 0 1074218615"
/><b
 id="1074218617"
 Z="4151"
 B="1074218607"
 E="1074218608"
/><b
 id="1074218618"
 Z="4152"
 B="1074218606"
 E="1074218607"
 Order="2"
 BondCircularOrdering="1074218619 1074218620 0 1074218617"
/><b
 id="1074218619"
 Z="4153"
 B="1074218606"
 E="1074218611"
/><b
 id="1074218620"
 Z="4154"
 B="1074218606"
 E="1074218612"
/><b
 id="1074218621"
 Z="4155"
 B="1074218605"
 E="1074218612"
/><b
 id="1074218622"
 Z="4156"
 B="1074218613"
 E="1074218605"
/></fragment><t
 p="990.39 601.01"
 BoundingBox="990.39 592.56 1010.40 601.11"
 LabelJustification="Left"
 LabelAlignment="Left"
><s font="3" size="10" color="0" face="96">OBn</s></t></n><n
 id="1074218623"
 p="981.81 604.31"
 Z="4159"
 AS="N"
/><n
 id="1074218624"
 p="969.32 597.11"
 Z="4161"
 AS="N"
/><n
 id="1074218625"
 p="956.85 604.31"
 Z="4163"
 NodeType="Nickname"
 NeedsClean="yes"
 AS="N"
><fragment
 id="1074220288"
><n
 id="1074218627"
 p="956.85 604.31"
 Z="4136"
/><n
 id="1074218628"
 p="969.29 597.13"
 Z="4137"
 NodeType="ExternalConnectionPoint"
 ExternalConnectionNum="1"
/><b
 id="1074218629"
 Z="4138"
 B="1074218628"
 E="1074218627"
/></fragment><t
 p="959.64 608.21"
 BoundingBox="945.74 599.87 959.64 608.31"
 LabelJustification="Right"
 Justification="Right"
 LabelAlignment="Right"
><s font="3" size="10" color="0" face="96">Me</s></t></n><n
 id="1074218630"
 p="969.32 582.71"
 Z="4165"
 AS="N"
/><n
 id="1074218631"
 p="981.79 575.51"
 Z="4167"
 AS="N"
/><n
 id="1074218632"
 p="981.79 561.11"
 Z="4168"
 AS="N"
/><n
 id="1074218633"
 p="969.32 553.91"
 Z="4169"
 AS="N"
/><n
 id="1074218634"
 p="956.85 561.11"
 Z="4170"
 AS="N"
/><n
 id="1074218635"
 p="956.85 575.51"
 Z="4171"
 AS="N"
/><n
 id="1074218636"
 p="969.32 539.51"
 Z="4178"
 NodeType="Fragment"
 NeedsClean="yes"
 AS="N"
><fragment
 id="1074220289"
><n
 id="1074218638"
 p="969.32 539.51"
 Z="2566"
 Element="8"
 NumHydrogens="0"
 NeedsClean="yes"
><t
 p="965.44 543.41"
 BoundingBox="965.44 534.96 973.21 543.51"
 Justification="Auto"
><s font="3" size="10" color="0" face="96">O</s></t></n><n
 id="1074218639"
 p="956.90 532.34"
 Z="2567"
/><n
 id="1074218640"
 p="969.32 553.86"
 Z="2568"
 NodeType="ExternalConnectionPoint"
 ExternalConnectionNum="1"
/><b
 id="1074218641"
 Z="2569"
 B="1074218638"
 E="1074218639"
/><b
 id="1074218642"
 Z="2570"
 B="1074218640"
 E="1074218638"
/></fragment><t
 p="965.44 543.41"
 BoundingBox="965.44 534.96 987.11 543.51"
 LabelJustification="Left"
 LabelAlignment="Left"
><s font="3" size="10" color="0" face="96">OMe</s></t></n><b
 id="1074218643"
 Z="4160"
 B="1074218603"
 E="1074218623"
 BS="N"
/><b
 id="1074218644"
 Z="4162"
 B="1074218623"
 E="1074218624"
 Order="2"
 BS="Z"
 BondCircularOrdering="0 1074218643 1074218646 1074218645"
/><b
 id="1074218645"
 Z="4164"
 B="1074218624"
 E="1074218625"
 BS="N"
/><b
 id="1074218646"
 Z="4166"
 B="1074218624"
 E="1074218630"
 BS="N"
/><b
 id="1074218647"
 Z="4172"
 B="1074218630"
 E="1074218631"
 Order="2"
 BS="N"
 BondCircularOrdering="1074218652 1074218646 0 1074218648"
/><b
 id="1074218648"
 Z="4173"
 B="1074218631"
 E="1074218632"
 BS="N"
/><b
 id="1074218649"
 Z="4174"
 B="1074218632"
 E="1074218633"
 Order="2"
 BS="N"
 BondCircularOrdering="1074218648 0 1074218653 1074218650"
/><b
 id="1074218650"
 Z="4175"
 B="1074218633"
 E="1074218634"
 BS="N"
/><b
 id="1074218651"
 Z="4176"
 B="1074218634"
 E="1074218635"
 Order="2"
 BS="N"
 BondCircularOrdering="1074218650 0 0 1074218652"
/><b
 id="1074218652"
 Z="4177"
 B="1074218635"
 E="1074218630"
 BS="N"
/><b
 id="1074218653"
 Z="4179"
 B="1074218633"
 E="1074218636"
 BS="N"
/></fragment><fragment
 id="1074218654"
 BoundingBox="1040.40 549.36 1117.25 608.31"
 Z="4202"
><n
 id="1074218655"
 p="1101.12 597.11"
 Z="4201"
 NodeType="Fragment"
 NeedsClean="yes"
 AS="N"
><fragment
 id="1074220290"
><n
 id="1074218657"
 p="1101.12 597.11"
 Z="4183"
 Element="8"
 NumHydrogens="0"
 NeedsClean="yes"
><t
 p="1097.24 601.01"
 BoundingBox="1097.24 592.56 1105.01 601.11"
 LabelJustification="Left"
><s font="3" size="10" color="0" face="96">O</s></t></n><n
 id="1074218658"
 p="1113.56 575.58"
 Z="4184"
/><n
 id="1074218659"
 p="1125.99 582.75"
 Z="4185"
/><n
 id="1074218660"
 p="1138.42 575.58"
 Z="4186"
/><n
 id="1074218661"
 p="1138.42 561.23"
 Z="4187"
/><n
 id="1074218662"
 p="1125.99 554.05"
 Z="4188"
/><n
 id="1074218663"
 p="1113.56 561.23"
 Z="4189"
/><n
 id="1074218664"
 p="1101.12 582.76"
 Z="4190"
/><n
 id="1074218665"
 p="1088.71 604.28"
 Z="4191"
 NodeType="ExternalConnectionPoint"
 ExternalConnectionNum="1"
/><b
 id="1074218666"
 Z="4192"
 B="1074218662"
 E="1074218663"
 Order="2"
 BondCircularOrdering="1074218667 0 0 1074218671"
/><b
 id="1074218667"
 Z="4193"
 B="1074218661"
 E="1074218662"
/><b
 id="1074218668"
 Z="4194"
 B="1074218660"
 E="1074218661"
 Order="2"
 BondCircularOrdering="1074218669 0 0 1074218667"
/><b
 id="1074218669"
 Z="4195"
 B="1074218659"
 E="1074218660"
/><b
 id="1074218670"
 Z="4196"
 B="1074218658"
 E="1074218659"
 Order="2"
 BondCircularOrdering="1074218671 1074218672 0 1074218669"
/><b
 id="1074218671"
 Z="4197"
 B="1074218658"
 E="1074218663"
/><b
 id="1074218672"
 Z="4198"
 B="1074218658"
 E="1074218664"
/><b
 id="1074218673"
 Z="4199"
 B="1074218657"
 E="1074218664"
/><b
 id="1074218674"
 Z="4200"
 B="1074218665"
 E="1074218657"
/></fragment><t
 p="1097.24 601.01"
 BoundingBox="1097.24 592.56 1117.25 601.11"
 LabelJustification="Left"
 LabelAlignment="Left"
><s font="3" size="10" color="0" face="96">OBn</s></t></n><n
 id="1074218675"
 p="1088.65 604.31"
 Z="4203"
 AS="N"
/><n
 id="1074218676"
 p="1076.18 597.11"
 Z="4205"
 AS="N"
/><n
 id="1074218677"
 p="1063.71 604.31"
 Z="4207"
 NodeType="Nickname"
 NeedsClean="yes"
 AS="N"
><fragment
 id="1074220291"
><n
 id="1074218679"
 p="1063.71 604.31"
 Z="4180"
/><n
 id="1074218680"
 p="1076.14 597.13"
 Z="4181"
 NodeType="ExternalConnectionPoint"
 ExternalConnectionNum="1"
/><b
 id="1074218681"
 Z="4182"
 B="1074218680"
 E="1074218679"
/></fragment><t
 p="1066.49 608.21"
 BoundingBox="1052.59 599.87 1066.49 608.31"
 LabelJustification="Right"
 Justification="Right"
 LabelAlignment="Right"
><s font="3" size="10" color="0" face="96">Me</s></t></n><n
 id="1074218682"
 p="1076.18 582.71"
 Z="4209"
 AS="N"
/><n
 id="1074218683"
 p="1088.65 575.51"
 Z="4211"
 AS="N"
/><n
 id="1074218684"
 p="1088.65 561.11"
 Z="4212"
 AS="N"
/><n
 id="1074218685"
 p="1076.18 553.91"
 Z="4213"
 AS="N"
/><n
 id="1074218686"
 p="1063.71 561.11"
 Z="4214"
 AS="N"
/><n
 id="1074218687"
 p="1063.71 575.51"
 Z="4215"
 AS="N"
/><n
 id="1074218688"
 p="1051.24 553.91"
 Z="4529"
 NodeType="Fragment"
 NeedsClean="yes"
 AS="N"
><fragment
 id="1074220292"
><n
 id="1074218690"
 p="1051.24 553.91"
 Z="2571"
/><n
 id="1074218691"
 p="1038.81 546.74"
 Z="2572"
 Element="7"
 NumHydrogens="0"
 NeedsClean="yes"
><t
 p="1035.19 550.64"
 BoundingBox="1035.19 542.30 1042.42 550.64"
 Justification="Auto"
><s font="3" size="10" color="0" face="96">N</s></t></n><n
 id="1074218692"
 p="1063.65 561.09"
 Z="2573"
 NodeType="ExternalConnectionPoint"
 ExternalConnectionNum="1"
/><b
 id="1074218693"
 Z="2574"
 B="1074218690"
 E="1074218691"
 Order="3"
/><b
 id="1074218694"
 Z="2575"
 B="1074218692"
 E="1074218690"
/></fragment><t
 p="1054.85 557.81"
 BoundingBox="1040.40 549.36 1054.85 557.91"
 LabelJustification="Right"
 Justification="Right"
 LabelAlignment="Right"
><s font="3" size="10" color="0" face="96">CN</s></t></n><b
 id="1074218695"
 Z="4204"
 B="1074218655"
 E="1074218675"
 BS="N"
/><b
 id="1074218696"
 Z="4206"
 B="1074218675"
 E="1074218676"
 Order="2"
 BS="Z"
 BondCircularOrdering="0 1074218695 1074218698 1074218697"
/><b
 id="1074218697"
 Z="4208"
 B="1074218676"
 E="1074218677"
 BS="N"
/><b
 id="1074218698"
 Z="4210"
 B="1074218676"
 E="1074218682"
 BS="N"
/><b
 id="1074218699"
 Z="4216"
 B="1074218682"
 E="1074218683"
 Order="2"
 BS="N"
 BondCircularOrdering="1074218704 1074218698 0 1074218700"
/><b
 id="1074218700"
 Z="4217"
 B="1074218683"
 E="1074218684"
 BS="N"
/><b
 id="1074218701"
 Z="4218"
 B="1074218684"
 E="1074218685"
 Order="2"
 BS="N"
 BondCircularOrdering="1074218700 0 0 1074218702"
/><b
 id="1074218702"
 Z="4219"
 B="1074218685"
 E="1074218686"
 BS="N"
/><b
 id="1074218703"
 Z="4220"
 B="1074218686"
 E="1074218687"
 Order="2"
 BS="N"
 BondCircularOrdering="1074218702 1074218705 0 1074218704"
/><b
 id="1074218704"
 Z="4221"
 B="1074218687"
 E="1074218682"
 BS="N"
/><b
 id="1074218705"
 Z="4530"
 B="1074218686"
 E="1074218688"
 BS="N"
/></fragment><fragment
 id="1074218706"
 BoundingBox="335.53 653.58 404.65 726.93"
 Z="4225"
><n
 id="1074218707"
 p="388.53 708.53"
 Z="4226"
 AS="N"
/><n
 id="1074218708"
 p="376.04 701.33"
 Z="4227"
 AS="N"
/><n
 id="1074218709"
 p="363.57 708.53"
 Z="4229"
 NodeType="Nickname"
 NeedsClean="yes"
 AS="N"
><fragment
 id="1074220293"
><n
 id="1074218711"
 p="363.57 708.53"
 Z="4222"
/><n
 id="1074218712"
 p="376.01 701.35"
 Z="4223"
 NodeType="ExternalConnectionPoint"
 ExternalConnectionNum="1"
/><b
 id="1074218713"
 Z="4224"
 B="1074218712"
 E="1074218711"
/></fragment><t
 p="366.36 712.43"
 BoundingBox="352.46 704.09 366.36 712.53"
 LabelJustification="Right"
 Justification="Right"
 LabelAlignment="Right"
><s font="3" size="10" color="0" face="96">Me</s></t></n><n
 id="1074218714"
 p="376.04 686.93"
 Z="4231"
 AS="N"
/><n
 id="1074218715"
 p="388.51 679.73"
 Z="4233"
 AS="N"
/><n
 id="1074218716"
 p="388.51 665.33"
 Z="4234"
 AS="N"
/><n
 id="1074218717"
 p="376.04 658.13"
 Z="4235"
 AS="N"
/><n
 id="1074218718"
 p="363.57 665.33"
 Z="4236"
 AS="N"
/><n
 id="1074218719"
 p="363.57 679.73"
 Z="4237"
 AS="N"
/><n
 id="1074218720"
 p="351.10 658.13"
 Z="4531"
 NodeType="Fragment"
 NeedsClean="yes"
 AS="N"
><fragment
 id="1074220294"
><n
 id="1074218722"
 p="351.10 658.13"
 Z="2576"
 Element="7"
 NumHydrogens="0"
 Charge="1"
 NeedsClean="yes"
><t
 p="347.48 662.03"
 BoundingBox="347.48 652.70 359.09 662.03"
 LabelJustification="Left"
 LabelAlignment="Left"
><s font="3" size="10" color="0" face="96">N+</s></t></n><n
 id="1074218723"
 p="351.10 643.78"
 Z="2577"
 Element="8"
 NumHydrogens="0"
 NeedsClean="yes"
><t
 p="347.21 647.68"
 BoundingBox="347.21 639.23 354.98 647.78"
 Justification="Auto"
><s font="3" size="10" color="0" face="96">O</s></t></n><n
 id="1074218724"
 p="338.68 665.30"
 Z="2578"
 Element="8"
 NumHydrogens="0"
 Charge="-1"
 NeedsClean="yes"
><t
 p="342.56 669.20"
 BoundingBox="332.29 660.75 342.56 669.30"
 LabelJustification="Right"
 Justification="Right"
 LabelAlignment="Right"
><s font="3" size="10" color="0" face="96">O-</s></t></n><n
 id="1074218725"
 p="363.53 665.30"
 Z="2579"
 NodeType="ExternalConnectionPoint"
 ExternalConnectionNum="1"
/><b
 id="1074218726"
 Z="2580"
 B="1074218722"
 E="1074218723"
 Order="2"
/><b
 id="1074218727"
 Z="2581"
 B="1074218722"
 E="1074218724"
/><b
 id="1074218728"
 Z="2582"
 B="1074218725"
 E="1074218722"
/></fragment><t
 p="354.71 662.03"
 BoundingBox="335.53 653.58 354.71 664.23"
 LabelJustification="Right"
 Justification="Right"
 LabelAlignment="Right"
><s font="3" size="10" color="0" face="96">NO2</s></t></n><n
 id="1074218729"
 p="388.53 722.93"
 Z="4779"
 NodeType="Fragment"
 NeedsClean="yes"
 AS="N"
><fragment
 id="1074220295"
><n
 id="1074218731"
 p="388.53 722.93"
 Z="2467"
 Element="8"
 NumHydrogens="0"
 NeedsClean="yes"
><t
 p="384.64 726.83"
 BoundingBox="384.64 718.38 392.41 726.93"
 Justification="Auto"
><s font="3" size="10" color="0" face="96">O</s></t></n><n
 id="1074218732"
 p="400.96 744.46"
 Z="2468"
/><n
 id="1074218733"
 p="388.54 751.63"
 Z="2469"
/><n
 id="1074218734"
 p="388.54 765.98"
 Z="2470"
/><n
 id="1074218735"
 p="400.96 773.16"
 Z="2471"
/><n
 id="1074218736"
 p="413.39 765.98"
 Z="2472"
/><n
 id="1074218737"
 p="413.39 751.63"
 Z="2473"
/><n
 id="1074218738"
 p="400.96 730.11"
 Z="2474"
/><n
 id="1074218739"
 p="388.53 708.58"
 Z="2475"
 NodeType="ExternalConnectionPoint"
 ExternalConnectionNum="1"
/><b
 id="1074218740"
 Z="2476"
 B="1074218736"
 E="1074218737"
 Order="2"
 BondCircularOrdering="1074218741 0 0 1074218745"
/><b
 id="1074218741"
 Z="2477"
 B="1074218735"
 E="1074218736"
/><b
 id="1074218742"
 Z="2478"
 B="1074218734"
 E="1074218735"
 Order="2"
 BondCircularOrdering="1074218743 0 0 1074218741"
/><b
 id="1074218743"
 Z="2479"
 B="1074218733"
 E="1074218734"
/><b
 id="1074218744"
 Z="2480"
 B="1074218732"
 E="1074218733"
 Order="2"
 BondCircularOrdering="1074218745 1074218746 0 1074218743"
/><b
 id="1074218745"
 Z="2481"
 B="1074218732"
 E="1074218737"
/><b
 id="1074218746"
 Z="2482"
 B="1074218732"
 E="1074218738"
/><b
 id="1074218747"
 Z="2483"
 B="1074218731"
 E="1074218738"
/><b
 id="1074218748"
 Z="2484"
 B="1074218739"
 E="1074218731"
/></fragment><t
 p="384.64 726.83"
 BoundingBox="384.64 718.38 404.65 726.93"
 LabelJustification="Left"
 LabelAlignment="Left"
><s font="3" size="10" color="0" face="96">OBn</s></t></n><b
 id="1074218749"
 Z="4228"
 B="1074218707"
 E="1074218708"
 Order="2"
 BS="E"
 BondCircularOrdering="1074218759 0 1074218751 1074218750"
/><b
 id="1074218750"
 Z="4230"
 B="1074218708"
 E="1074218709"
 BS="N"
/><b
 id="1074218751"
 Z="4232"
 B="1074218708"
 E="1074218714"
 BS="N"
/><b
 id="1074218752"
 Z="4238"
 B="1074218714"
 E="1074218715"
 Order="2"
 BS="N"
 BondCircularOrdering="1074218757 1074218751 0 1074218753"
/><b
 id="1074218753"
 Z="4239"
 B="1074218715"
 E="1074218716"
 BS="N"
/><b
 id="1074218754"
 Z="4240"
 B="1074218716"
 E="1074218717"
 Order="2"
 BS="N"
 BondCircularOrdering="1074218753 0 0 1074218755"
/><b
 id="1074218755"
 Z="4241"
 B="1074218717"
 E="1074218718"
 BS="N"
/><b
 id="1074218756"
 Z="4242"
 B="1074218718"
 E="1074218719"
 Order="2"
 BS="N"
 BondCircularOrdering="1074218755 1074218758 0 1074218757"
/><b
 id="1074218757"
 Z="4243"
 B="1074218719"
 E="1074218714"
 BS="N"
/><b
 id="1074218758"
 Z="4532"
 B="1074218718"
 E="1074218720"
 BS="N"
/><b
 id="1074218759"
 Z="4780"
 B="1074218707"
 E="1074218729"
 BS="N"
/></fragment><fragment
 id="1074218760"
 BoundingBox="448.03 667.98 531.83 726.93"
 Z="4270"
><n
 id="1074218761"
 p="515.71 715.73"
 Z="4269"
 NodeType="Fragment"
 NeedsClean="yes"
 AS="N"
><fragment
 id="1074220296"
><n
 id="1074218763"
 p="515.71 715.73"
 Z="4251"
 Element="8"
 NumHydrogens="0"
 NeedsClean="yes"
><t
 p="511.82 719.63"
 BoundingBox="511.82 711.18 519.59 719.73"
 LabelJustification="Left"
><s font="3" size="10" color="0" face="96">O</s></t></n><n
 id="1074218764"
 p="528.14 694.20"
 Z="4252"
/><n
 id="1074218765"
 p="540.57 701.37"
 Z="4253"
/><n
 id="1074218766"
 p="552.99 694.20"
 Z="4254"
/><n
 id="1074218767"
 p="552.99 679.85"
 Z="4255"
/><n
 id="1074218768"
 p="540.57 672.67"
 Z="4256"
/><n
 id="1074218769"
 p="528.14 679.85"
 Z="4257"
/><n
 id="1074218770"
 p="515.71 701.38"
 Z="4258"
/><n
 id="1074218771"
 p="503.29 722.90"
 Z="4259"
 NodeType="ExternalConnectionPoint"
 ExternalConnectionNum="1"
/><b
 id="1074218772"
 Z="4260"
 B="1074218768"
 E="1074218769"
 Order="2"
 BondCircularOrdering="1074218773 0 0 1074218777"
/><b
 id="1074218773"
 Z="4261"
 B="1074218767"
 E="1074218768"
/><b
 id="1074218774"
 Z="4262"
 B="1074218766"
 E="1074218767"
 Order="2"
 BondCircularOrdering="1074218775 0 0 1074218773"
/><b
 id="1074218775"
 Z="4263"
 B="1074218765"
 E="1074218766"
/><b
 id="1074218776"
 Z="4264"
 B="1074218764"
 E="1074218765"
 Order="2"
 BondCircularOrdering="1074218777 1074218778 0 1074218775"
/><b
 id="1074218777"
 Z="4265"
 B="1074218764"
 E="1074218769"
/><b
 id="1074218778"
 Z="4266"
 B="1074218764"
 E="1074218770"
/><b
 id="1074218779"
 Z="4267"
 B="1074218763"
 E="1074218770"
/><b
 id="1074218780"
 Z="4268"
 B="1074218771"
 E="1074218763"
/></fragment><t
 p="511.82 719.63"
 BoundingBox="511.82 711.18 531.83 719.73"
 LabelJustification="Left"
 LabelAlignment="Left"
><s font="3" size="10" color="0" face="96">OBn</s></t></n><n
 id="1074218781"
 p="503.24 722.93"
 Z="4271"
 AS="N"
/><n
 id="1074218782"
 p="490.76 715.73"
 Z="4273"
 AS="N"
/><n
 id="1074218783"
 p="478.29 722.93"
 Z="4275"
 NodeType="Nickname"
 NeedsClean="yes"
 AS="N"
><fragment
 id="1074220297"
><n
 id="1074218785"
 p="478.29 722.93"
 Z="4248"
/><n
 id="1074218786"
 p="490.71 715.75"
 Z="4249"
 NodeType="ExternalConnectionPoint"
 ExternalConnectionNum="1"
/><b
 id="1074218787"
 Z="4250"
 B="1074218786"
 E="1074218785"
/></fragment><t
 p="481.07 726.83"
 BoundingBox="467.17 718.49 481.07 726.93"
 LabelJustification="Right"
 Justification="Right"
 LabelAlignment="Right"
><s font="3" size="10" color="0" face="96">Me</s></t></n><n
 id="1074218788"
 p="490.76 701.33"
 Z="4277"
 AS="N"
/><n
 id="1074218789"
 p="503.23 694.13"
 Z="4279"
 AS="N"
/><n
 id="1074218790"
 p="503.23 679.73"
 Z="4280"
 AS="N"
/><n
 id="1074218791"
 p="490.76 672.53"
 Z="4281"
 AS="N"
/><n
 id="1074218792"
 p="478.29 679.73"
 Z="4282"
 AS="N"
/><n
 id="1074218793"
 p="478.29 694.13"
 Z="4283"
 AS="N"
/><n
 id="1074218794"
 p="465.82 672.53"
 Z="4533"
 NodeType="Fragment"
 NeedsClean="yes"
 AS="N"
><fragment
 id="1074220298"
><n
 id="1074218796"
 p="465.82 672.53"
 Z="2583"
 Element="8"
 NumHydrogens="0"
 NeedsClean="yes"
><t
 p="461.93 676.43"
 BoundingBox="461.93 667.98 469.70 676.53"
 Justification="Auto"
><s font="3" size="10" color="0" face="96">O</s></t></n><n
 id="1074218797"
 p="453.40 679.70"
 Z="2584"
/><n
 id="1074218798"
 p="478.24 679.70"
 Z="2585"
 NodeType="ExternalConnectionPoint"
 ExternalConnectionNum="1"
/><b
 id="1074218799"
 Z="2586"
 B="1074218796"
 E="1074218797"
/><b
 id="1074218800"
 Z="2587"
 B="1074218798"
 E="1074218796"
/></fragment><t
 p="469.70 676.43"
 BoundingBox="448.03 667.98 469.70 676.53"
 LabelJustification="Right"
 Justification="Right"
 LabelAlignment="Right"
><s font="3" size="10" color="0" face="96">OMe</s></t></n><b
 id="1074218801"
 Z="4272"
 B="1074218761"
 E="1074218781"
 BS="N"
/><b
 id="1074218802"
 Z="4274"
 B="1074218781"
 E="1074218782"
 Order="2"
 BS="Z"
 BondCircularOrdering="0 1074218801 1074218804 1074218803"
/><b
 id="1074218803"
 Z="4276"
 B="1074218782"
 E="1074218783"
 BS="N"
/><b
 id="1074218804"
 Z="4278"
 B="1074218782"
 E="1074218788"
 BS="N"
/><b
 id="1074218805"
 Z="4284"
 B="1074218788"
 E="1074218789"
 Order="2"
 BS="N"
 BondCircularOrdering="1074218810 1074218804 0 1074218806"
/><b
 id="1074218806"
 Z="4285"
 B="1074218789"
 E="1074218790"
 BS="N"
/><b
 id="1074218807"
 Z="4286"
 B="1074218790"
 E="1074218791"
 Order="2"
 BS="N"
 BondCircularOrdering="1074218806 0 0 1074218808"
/><b
 id="1074218808"
 Z="4287"
 B="1074218791"
 E="1074218792"
 BS="N"
/><b
 id="1074218809"
 Z="4288"
 B="1074218792"
 E="1074218793"
 Order="2"
 BS="N"
 BondCircularOrdering="1074218808 1074218811 0 1074218810"
/><b
 id="1074218810"
 Z="4289"
 B="1074218793"
 E="1074218788"
 BS="N"
/><b
 id="1074218811"
 Z="4534"
 B="1074218792"
 E="1074218794"
 BS="N"
/></fragment><fragment
 id="1074218812"
 BoundingBox="569.31 650.43 651.68 726.93"
 Z="4312"
><n
 id="1074218813"
 p="635.56 715.73"
 Z="4311"
 NodeType="Fragment"
 NeedsClean="yes"
 AS="N"
><fragment
 id="1074220299"
><n
 id="1074218815"
 p="635.56 715.73"
 Z="4293"
 Element="8"
 NumHydrogens="0"
 NeedsClean="yes"
><t
 p="631.67 719.63"
 BoundingBox="631.67 711.18 639.44 719.73"
 LabelJustification="Left"
><s font="3" size="10" color="0" face="96">O</s></t></n><n
 id="1074218816"
 p="647.99 694.20"
 Z="4294"
/><n
 id="1074218817"
 p="660.42 701.37"
 Z="4295"
/><n
 id="1074218818"
 p="672.85 694.20"
 Z="4296"
/><n
 id="1074218819"
 p="672.85 679.85"
 Z="4297"
/><n
 id="1074218820"
 p="660.42 672.67"
 Z="4298"
/><n
 id="1074218821"
 p="647.99 679.85"
 Z="4299"
/><n
 id="1074218822"
 p="635.56 701.38"
 Z="4300"
/><n
 id="1074218823"
 p="623.14 722.90"
 Z="4301"
 NodeType="ExternalConnectionPoint"
 ExternalConnectionNum="1"
/><b
 id="1074218824"
 Z="4302"
 B="1074218820"
 E="1074218821"
 Order="2"
 BondCircularOrdering="1074218825 0 0 1074218829"
/><b
 id="1074218825"
 Z="4303"
 B="1074218819"
 E="1074218820"
/><b
 id="1074218826"
 Z="4304"
 B="1074218818"
 E="1074218819"
 Order="2"
 BondCircularOrdering="1074218827 0 0 1074218825"
/><b
 id="1074218827"
 Z="4305"
 B="1074218817"
 E="1074218818"
/><b
 id="1074218828"
 Z="4306"
 B="1074218816"
 E="1074218817"
 Order="2"
 BondCircularOrdering="1074218829 1074218830 0 1074218827"
/><b
 id="1074218829"
 Z="4307"
 B="1074218816"
 E="1074218821"
/><b
 id="1074218830"
 Z="4308"
 B="1074218816"
 E="1074218822"
/><b
 id="1074218831"
 Z="4309"
 B="1074218815"
 E="1074218822"
/><b
 id="1074218832"
 Z="4310"
 B="1074218823"
 E="1074218815"
/></fragment><t
 p="631.67 719.63"
 BoundingBox="631.67 711.18 651.68 719.73"
 LabelJustification="Left"
 LabelAlignment="Left"
><s font="3" size="10" color="0" face="96">OBn</s></t></n><n
 id="1074218833"
 p="623.09 722.93"
 Z="4313"
 AS="N"
/><n
 id="1074218834"
 p="610.60 715.73"
 Z="4315"
 AS="N"
/><n
 id="1074218835"
 p="598.14 722.93"
 Z="4317"
 NodeType="Nickname"
 NeedsClean="yes"
 AS="N"
><fragment
 id="1074220300"
><n
 id="1074218837"
 p="598.14 722.93"
 Z="4290"
/><n
 id="1074218838"
 p="610.57 715.75"
 Z="4291"
 NodeType="ExternalConnectionPoint"
 ExternalConnectionNum="1"
/><b
 id="1074218839"
 Z="4292"
 B="1074218838"
 E="1074218837"
/></fragment><t
 p="600.92 726.83"
 BoundingBox="587.02 718.49 600.92 726.93"
 LabelJustification="Right"
 Justification="Right"
 LabelAlignment="Right"
><s font="3" size="10" color="0" face="96">Me</s></t></n><n
 id="1074218840"
 p="610.60 701.33"
 Z="4319"
 AS="N"
/><n
 id="1074218841"
 p="623.07 694.13"
 Z="4321"
 AS="N"
/><n
 id="1074218842"
 p="623.07 679.73"
 Z="4322"
 AS="N"
/><n
 id="1074218843"
 p="610.60 672.53"
 Z="4323"
 AS="N"
/><n
 id="1074218844"
 p="598.14 679.73"
 Z="4324"
 AS="N"
/><n
 id="1074218845"
 p="598.14 694.13"
 Z="4325"
 AS="N"
/><n
 id="1074218846"
 p="610.60 658.13"
 Z="4535"
 AS="N"
/><n
 id="1074218847"
 p="598.14 650.93"
 Z="4536"
 AS="N"
/><n
 id="1074218848"
 p="585.67 658.13"
 Z="4537"
 AS="N"
/><n
 id="1074218849"
 p="585.67 672.53"
 Z="4538"
 AS="N"
/><n
 id="1074218850"
 p="573.20 679.73"
 Z="4544"
 Element="8"
 NumHydrogens="0"
 NeedsClean="yes"
 AS="N"
><t
 p="569.31 683.63"
 BoundingBox="569.31 675.18 577.08 683.73"
 LabelJustification="Left"
><s font="3" size="10" color="0" face="96">O</s></t></n><b
 id="1074218851"
 Z="4314"
 B="1074218813"
 E="1074218833"
 BS="N"
/><b
 id="1074218852"
 Z="4316"
 B="1074218833"
 E="1074218834"
 Order="2"
 BS="Z"
 BondCircularOrdering="0 1074218851 1074218854 1074218853"
/><b
 id="1074218853"
 Z="4318"
 B="1074218834"
 E="1074218835"
 BS="N"
/><b
 id="1074218854"
 Z="4320"
 B="1074218834"
 E="1074218840"
 BS="N"
/><b
 id="1074218855"
 Z="4326"
 B="1074218840"
 E="1074218841"
 Order="2"
 BS="N"
 BondCircularOrdering="1074218860 1074218854 0 1074218856"
/><b
 id="1074218856"
 Z="4327"
 B="1074218841"
 E="1074218842"
 BS="N"
/><b
 id="1074218857"
 Z="4328"
 B="1074218842"
 E="1074218843"
 Order="2"
 BS="N"
 BondCircularOrdering="1074218856 0 1074218861 1074218858"
/><b
 id="1074218858"
 Z="4329"
 B="1074218843"
 E="1074218844"
 BS="N"
/><b
 id="1074218859"
 Z="4330"
 B="1074218844"
 E="1074218845"
 Order="2"
 BS="N"
 BondCircularOrdering="1074218858 1074218865 0 1074218860"
/><b
 id="1074218860"
 Z="4331"
 B="1074218845"
 E="1074218840"
 BS="N"
/><b
 id="1074218861"
 Z="4539"
 B="1074218843"
 E="1074218846"
 BS="N"
/><b
 id="1074218862"
 Z="4540"
 B="1074218846"
 E="1074218847"
 BS="N"
/><b
 id="1074218863"
 Z="4541"
 B="1074218847"
 E="1074218848"
 BS="N"
/><b
 id="1074218864"
 Z="4542"
 B="1074218848"
 E="1074218849"
 BS="N"
/><b
 id="1074218865"
 Z="4543"
 B="1074218849"
 E="1074218844"
 BS="N"
/><b
 id="1074218866"
 Z="4545"
 B="1074218849"
 E="1074218850"
 Order="2"
 BS="N"
/></fragment><fragment
 id="1074218867"
 BoundingBox="689.15 672.03 766 726.93"
 Z="4354"
><n
 id="1074218868"
 p="749.88 715.73"
 Z="4353"
 NodeType="Fragment"
 NeedsClean="yes"
 AS="N"
><fragment
 id="1074220301"
><n
 id="1074218870"
 p="749.88 715.73"
 Z="4335"
 Element="8"
 NumHydrogens="0"
 NeedsClean="yes"
><t
 p="745.99 719.63"
 BoundingBox="745.99 711.18 753.76 719.73"
 LabelJustification="Left"
><s font="3" size="10" color="0" face="96">O</s></t></n><n
 id="1074218871"
 p="762.31 694.20"
 Z="4336"
/><n
 id="1074218872"
 p="774.74 701.37"
 Z="4337"
/><n
 id="1074218873"
 p="787.17 694.20"
 Z="4338"
/><n
 id="1074218874"
 p="787.17 679.85"
 Z="4339"
/><n
 id="1074218875"
 p="774.74 672.67"
 Z="4340"
/><n
 id="1074218876"
 p="762.31 679.85"
 Z="4341"
/><n
 id="1074218877"
 p="749.88 701.38"
 Z="4342"
/><n
 id="1074218878"
 p="737.46 722.90"
 Z="4343"
 NodeType="ExternalConnectionPoint"
 ExternalConnectionNum="1"
/><b
 id="1074218879"
 Z="4344"
 B="1074218875"
 E="1074218876"
 Order="2"
 BondCircularOrdering="1074218880 0 0 1074218884"
/><b
 id="1074218880"
 Z="4345"
 B="1074218874"
 E="1074218875"
/><b
 id="1074218881"
 Z="4346"
 B="1074218873"
 E="1074218874"
 Order="2"
 BondCircularOrdering="1074218882 0 0 1074218880"
/><b
 id="1074218882"
 Z="4347"
 B="1074218872"
 E="1074218873"
/><b
 id="1074218883"
 Z="4348"
 B="1074218871"
 E="1074218872"
 Order="2"
 BondCircularOrdering="1074218884 1074218885 0 1074218882"
/><b
 id="1074218884"
 Z="4349"
 B="1074218871"
 E="1074218876"
/><b
 id="1074218885"
 Z="4350"
 B="1074218871"
 E="1074218877"
/><b
 id="1074218886"
 Z="4351"
 B="1074218870"
 E="1074218877"
/><b
 id="1074218887"
 Z="4352"
 B="1074218878"
 E="1074218870"
/></fragment><t
 p="745.99 719.63"
 BoundingBox="745.99 711.18 766 719.73"
 LabelJustification="Left"
 LabelAlignment="Left"
><s font="3" size="10" color="0" face="96">OBn</s></t></n><n
 id="1074218888"
 p="737.40 722.93"
 Z="4355"
 AS="N"
/><n
 id="1074218889"
 p="724.93 715.73"
 Z="4357"
 AS="N"
/><n
 id="1074218890"
 p="712.46 722.93"
 Z="4359"
 NodeType="Nickname"
 NeedsClean="yes"
 AS="N"
><fragment
 id="1074220302"
><n
 id="1074218892"
 p="712.46 722.93"
 Z="4332"
/><n
 id="1074218893"
 p="724.89 715.75"
 Z="4333"
 NodeType="ExternalConnectionPoint"
 ExternalConnectionNum="1"
/><b
 id="1074218894"
 Z="4334"
 B="1074218893"
 E="1074218892"
/></fragment><t
 p="715.24 726.83"
 BoundingBox="701.34 718.49 715.24 726.93"
 LabelJustification="Right"
 Justification="Right"
 LabelAlignment="Right"
><s font="3" size="10" color="0" face="96">Me</s></t></n><n
 id="1074218895"
 p="724.93 701.33"
 Z="4361"
 AS="N"
/><n
 id="1074218896"
 p="737.40 694.13"
 Z="4363"
 AS="N"
/><n
 id="1074218897"
 p="737.40 679.73"
 Z="4364"
 AS="N"
/><n
 id="1074218898"
 p="724.93 672.53"
 Z="4365"
 AS="N"
/><n
 id="1074218899"
 p="712.46 679.73"
 Z="4366"
 AS="N"
/><n
 id="1074218900"
 p="712.46 694.13"
 Z="4367"
 AS="N"
/><n
 id="1074218901"
 p="699.99 701.33"
 Z="4546"
 NodeType="Fragment"
 NeedsClean="yes"
 AS="N"
><fragment
 id="1074220303"
><n
 id="1074218903"
 p="699.99 701.33"
 Z="2588"
/><n
 id="1074218904"
 p="687.56 708.50"
 Z="2589"
 Element="7"
 NumHydrogens="0"
 NeedsClean="yes"
><t
 p="683.94 712.40"
 BoundingBox="683.94 704.06 691.17 712.40"
 Justification="Auto"
><s font="3" size="10" color="0" face="96">N</s></t></n><n
 id="1074218905"
 p="712.42 694.15"
 Z="2590"
 NodeType="ExternalConnectionPoint"
 ExternalConnectionNum="1"
/><b
 id="1074218906"
 Z="2591"
 B="1074218903"
 E="1074218904"
 Order="3"
/><b
 id="1074218907"
 Z="2592"
 B="1074218905"
 E="1074218903"
/></fragment><t
 p="703.60 705.23"
 BoundingBox="689.15 696.78 703.60 705.33"
 LabelJustification="Right"
 Justification="Right"
 LabelAlignment="Right"
><s font="3" size="10" color="0" face="96">CN</s></t></n><b
 id="1074218908"
 Z="4356"
 B="1074218868"
 E="1074218888"
 BS="N"
/><b
 id="1074218909"
 Z="4358"
 B="1074218888"
 E="1074218889"
 Order="2"
 BS="Z"
 BondCircularOrdering="0 1074218908 1074218911 1074218910"
/><b
 id="1074218910"
 Z="4360"
 B="1074218889"
 E="1074218890"
 BS="N"
/><b
 id="1074218911"
 Z="4362"
 B="1074218889"
 E="1074218895"
 BS="N"
/><b
 id="1074218912"
 Z="4368"
 B="1074218895"
 E="1074218896"
 Order="2"
 BS="N"
 BondCircularOrdering="1074218917 1074218911 0 1074218913"
/><b
 id="1074218913"
 Z="4369"
 B="1074218896"
 E="1074218897"
 BS="N"
/><b
 id="1074218914"
 Z="4370"
 B="1074218897"
 E="1074218898"
 Order="2"
 BS="N"
 BondCircularOrdering="1074218913 0 0 1074218915"
/><b
 id="1074218915"
 Z="4371"
 B="1074218898"
 E="1074218899"
 BS="N"
/><b
 id="1074218916"
 Z="4372"
 B="1074218899"
 E="1074218900"
 Order="2"
 BS="N"
 BondCircularOrdering="1074218915 0 1074218918 1074218917"
/><b
 id="1074218917"
 Z="4373"
 B="1074218900"
 E="1074218895"
 BS="N"
/><b
 id="1074218918"
 Z="4547"
 B="1074218900"
 E="1074218901"
 BS="N"
/></fragment><fragment
 id="1074218919"
 BoundingBox="802.75 667.98 886.56 726.93"
 Z="4396"
><n
 id="1074218920"
 p="870.43 715.73"
 Z="4395"
 NodeType="Fragment"
 NeedsClean="yes"
 AS="N"
><fragment
 id="1074220304"
><n
 id="1074218922"
 p="870.43 715.73"
 Z="4377"
 Element="8"
 NumHydrogens="0"
 NeedsClean="yes"
><t
 p="866.55 719.63"
 BoundingBox="866.55 711.18 874.32 719.73"
 LabelJustification="Left"
><s font="3" size="10" color="0" face="96">O</s></t></n><n
 id="1074218923"
 p="882.87 694.20"
 Z="4378"
/><n
 id="1074218924"
 p="895.29 701.37"
 Z="4379"
/><n
 id="1074218925"
 p="907.73 694.20"
 Z="4380"
/><n
 id="1074218926"
 p="907.73 679.85"
 Z="4381"
/><n
 id="1074218927"
 p="895.29 672.67"
 Z="4382"
/><n
 id="1074218928"
 p="882.87 679.85"
 Z="4383"
/><n
 id="1074218929"
 p="870.43 701.38"
 Z="4384"
/><n
 id="1074218930"
 p="858.01 722.90"
 Z="4385"
 NodeType="ExternalConnectionPoint"
 ExternalConnectionNum="1"
/><b
 id="1074218931"
 Z="4386"
 B="1074218927"
 E="1074218928"
 Order="2"
 BondCircularOrdering="1074218932 0 0 1074218936"
/><b
 id="1074218932"
 Z="4387"
 B="1074218926"
 E="1074218927"
/><b
 id="1074218933"
 Z="4388"
 B="1074218925"
 E="1074218926"
 Order="2"
 BondCircularOrdering="1074218934 0 0 1074218932"
/><b
 id="1074218934"
 Z="4389"
 B="1074218924"
 E="1074218925"
/><b
 id="1074218935"
 Z="4390"
 B="1074218923"
 E="1074218924"
 Order="2"
 BondCircularOrdering="1074218936 1074218937 0 1074218934"
/><b
 id="1074218936"
 Z="4391"
 B="1074218923"
 E="1074218928"
/><b
 id="1074218937"
 Z="4392"
 B="1074218923"
 E="1074218929"
/><b
 id="1074218938"
 Z="4393"
 B="1074218922"
 E="1074218929"
/><b
 id="1074218939"
 Z="4394"
 B="1074218930"
 E="1074218922"
/></fragment><t
 p="866.55 719.63"
 BoundingBox="866.55 711.18 886.56 719.73"
 LabelJustification="Left"
 LabelAlignment="Left"
><s font="3" size="10" color="0" face="96">OBn</s></t></n><n
 id="1074218940"
 p="857.96 722.93"
 Z="4397"
 AS="N"
/><n
 id="1074218941"
 p="845.49 715.73"
 Z="4399"
 AS="N"
/><n
 id="1074218942"
 p="833.01 722.93"
 Z="4401"
 NodeType="Nickname"
 NeedsClean="yes"
 AS="N"
><fragment
 id="1074220305"
><n
 id="1074218944"
 p="833.01 722.93"
 Z="4374"
/><n
 id="1074218945"
 p="845.45 715.75"
 Z="4375"
 NodeType="ExternalConnectionPoint"
 ExternalConnectionNum="1"
/><b
 id="1074218946"
 Z="4376"
 B="1074218945"
 E="1074218944"
/></fragment><t
 p="835.80 726.83"
 BoundingBox="821.90 718.49 835.80 726.93"
 LabelJustification="Right"
 Justification="Right"
 LabelAlignment="Right"
><s font="3" size="10" color="0" face="96">Me</s></t></n><n
 id="1074218947"
 p="845.49 701.33"
 Z="4403"
 AS="N"
/><n
 id="1074218948"
 p="857.96 694.13"
 Z="4405"
 AS="N"
/><n
 id="1074218949"
 p="857.96 679.73"
 Z="4406"
 AS="N"
/><n
 id="1074218950"
 p="845.49 672.53"
 Z="4407"
 Element="7"
 NumHydrogens="0"
 NeedsClean="yes"
 AS="N"
><t
 p="841.87 676.43"
 BoundingBox="841.87 668.09 849.10 676.43"
 LabelJustification="Left"
><s font="3" size="10" color="0" face="96">N</s></t></n><n
 id="1074218951"
 p="833.01 679.73"
 Z="4408"
 AS="N"
/><n
 id="1074218952"
 p="833.01 694.13"
 Z="4409"
 AS="N"
/><n
 id="1074218953"
 p="820.54 672.53"
 Z="4548"
 NodeType="Fragment"
 NeedsClean="yes"
 AS="N"
><fragment
 id="1074220306"
><n
 id="1074218955"
 p="820.54 672.53"
 Z="2593"
 Element="8"
 NumHydrogens="0"
 NeedsClean="yes"
><t
 p="816.65 676.43"
 BoundingBox="816.65 667.98 824.42 676.53"
 Justification="Auto"
><s font="3" size="10" color="0" face="96">O</s></t></n><n
 id="1074218956"
 p="808.12 679.70"
 Z="2594"
/><n
 id="1074218957"
 p="832.96 679.70"
 Z="2595"
 NodeType="ExternalConnectionPoint"
 ExternalConnectionNum="1"
/><b
 id="1074218958"
 Z="2596"
 B="1074218955"
 E="1074218956"
/><b
 id="1074218959"
 Z="2597"
 B="1074218957"
 E="1074218955"
/></fragment><t
 p="824.42 676.43"
 BoundingBox="802.75 667.98 824.42 676.53"
 LabelJustification="Right"
 Justification="Right"
 LabelAlignment="Right"
><s font="3" size="10" color="0" face="96">OMe</s></t></n><b
 id="1074218960"
 Z="4398"
 B="1074218920"
 E="1074218940"
 BS="N"
/><b
 id="1074218961"
 Z="4400"
 B="1074218940"
 E="1074218941"
 Order="2"
 BS="Z"
 BondCircularOrdering="0 1074218960 1074218963 1074218962"
/><b
 id="1074218962"
 Z="4402"
 B="1074218941"
 E="1074218942"
 BS="N"
/><b
 id="1074218963"
 Z="4404"
 B="1074218941"
 E="1074218947"
 BS="N"
/><b
 id="1074218964"
 Z="4410"
 B="1074218947"
 E="1074218948"
 Order="2"
 BS="N"
 BondCircularOrdering="1074218969 1074218963 0 1074218965"
/><b
 id="1074218965"
 Z="4411"
 B="1074218948"
 E="1074218949"
 BS="N"
/><b
 id="1074218966"
 Z="4412"
 B="1074218949"
 E="1074218950"
 Order="2"
 BS="N"
 BondCircularOrdering="1074218965 0 0 1074218967"
/><b
 id="1074218967"
 Z="4413"
 B="1074218950"
 E="1074218951"
 BS="N"
/><b
 id="1074218968"
 Z="4414"
 B="1074218951"
 E="1074218952"
 Order="2"
 BS="N"
 BondCircularOrdering="1074218967 1074218970 0 1074218969"
/><b
 id="1074218969"
 Z="4415"
 B="1074218952"
 E="1074218947"
 BS="N"
/><b
 id="1074218970"
 Z="4549"
 B="1074218951"
 E="1074218953"
 BS="N"
/></fragment><fragment
 id="1074218971"
 BoundingBox="920.65 649.81 1002.83 726.93"
 Z="4442"
><n
 id="1074218972"
 p="986.71 715.73"
 Z="4441"
 NodeType="Fragment"
 NeedsClean="yes"
 AS="N"
><fragment
 id="1074220307"
><n
 id="1074218974"
 p="986.71 715.73"
 Z="4423"
 Element="8"
 NumHydrogens="0"
 NeedsClean="yes"
><t
 p="982.82 719.63"
 BoundingBox="982.82 711.18 990.59 719.73"
 LabelJustification="Left"
><s font="3" size="10" color="0" face="96">O</s></t></n><n
 id="1074218975"
 p="999.14 694.20"
 Z="4424"
/><n
 id="1074218976"
 p="1011.57 701.37"
 Z="4425"
/><n
 id="1074218977"
 p="1023.99 694.20"
 Z="4426"
/><n
 id="1074218978"
 p="1023.99 679.85"
 Z="4427"
/><n
 id="1074218979"
 p="1011.57 672.67"
 Z="4428"
/><n
 id="1074218980"
 p="999.14 679.85"
 Z="4429"
/><n
 id="1074218981"
 p="986.71 701.38"
 Z="4430"
/><n
 id="1074218982"
 p="974.29 722.90"
 Z="4431"
 NodeType="ExternalConnectionPoint"
 ExternalConnectionNum="1"
/><b
 id="1074218983"
 Z="4432"
 B="1074218979"
 E="1074218980"
 Order="2"
 BondCircularOrdering="1074218984 0 0 1074218988"
/><b
 id="1074218984"
 Z="4433"
 B="1074218978"
 E="1074218979"
/><b
 id="1074218985"
 Z="4434"
 B="1074218977"
 E="1074218978"
 Order="2"
 BondCircularOrdering="1074218986 0 0 1074218984"
/><b
 id="1074218986"
 Z="4435"
 B="1074218976"
 E="1074218977"
/><b
 id="1074218987"
 Z="4436"
 B="1074218975"
 E="1074218976"
 Order="2"
 BondCircularOrdering="1074218988 1074218989 0 1074218986"
/><b
 id="1074218988"
 Z="4437"
 B="1074218975"
 E="1074218980"
/><b
 id="1074218989"
 Z="4438"
 B="1074218975"
 E="1074218981"
/><b
 id="1074218990"
 Z="4439"
 B="1074218974"
 E="1074218981"
/><b
 id="1074218991"
 Z="4440"
 B="1074218982"
 E="1074218974"
/></fragment><t
 p="982.82 719.63"
 BoundingBox="982.82 711.18 1002.83 719.73"
 LabelJustification="Left"
 LabelAlignment="Left"
><s font="3" size="10" color="0" face="96">OBn</s></t></n><n
 id="1074218992"
 p="974.24 722.93"
 Z="4443"
 AS="N"
/><n
 id="1074218993"
 p="961.76 715.73"
 Z="4445"
 AS="N"
/><n
 id="1074218994"
 p="949.29 722.93"
 Z="4447"
 NodeType="Nickname"
 NeedsClean="yes"
 AS="N"
><fragment
 id="1074220308"
><n
 id="1074218996"
 p="949.29 722.93"
 Z="4420"
/><n
 id="1074218997"
 p="961.71 715.75"
 Z="4421"
 NodeType="ExternalConnectionPoint"
 ExternalConnectionNum="1"
/><b
 id="1074218998"
 Z="4422"
 B="1074218997"
 E="1074218996"
/></fragment><t
 p="952.07 726.83"
 BoundingBox="938.17 718.49 952.07 726.93"
 LabelJustification="Right"
 Justification="Right"
 LabelAlignment="Right"
><s font="3" size="10" color="0" face="96">Me</s></t></n><n
 id="1074218999"
 p="961.76 701.33"
 Z="4449"
 AS="N"
/><n
 id="1074219000"
 p="973.40 692.86"
 Z="4550"
 AS="N"
/><n
 id="1074219001"
 p="968.96 679.17"
 Z="4551"
 Element="16"
 NumHydrogens="0"
 NeedsClean="yes"
 AS="N"
><t
 p="965.62 683.07"
 BoundingBox="965.62 674.62 972.29 683.17"
 LabelJustification="Left"
><s font="3" size="10" color="0" face="96">S</s></t></n><n
 id="1074219002"
 p="954.56 679.17"
 Z="4552"
 AS="N"
/><n
 id="1074219003"
 p="950.10 692.86"
 Z="4553"
 AS="N"
/><n
 id="1074219004"
 p="946.09 667.52"
 Z="4559"
 AS="N"
/><n
 id="1074219005"
 p="931.76 669.02"
 Z="4561"
 NodeType="Nickname"
 NeedsClean="yes"
 AS="N"
><fragment
 id="1074220309"
><n
 id="1074219007"
 p="931.76 669.02"
 Z="2598"
/><n
 id="1074219008"
 p="946.04 667.52"
 Z="2599"
 NodeType="ExternalConnectionPoint"
 ExternalConnectionNum="1"
/><b
 id="1074219009"
 Z="2600"
 B="1074219008"
 E="1074219007"
/></fragment><t
 p="934.55 672.92"
 BoundingBox="920.65 664.58 934.55 673.02"
 LabelJustification="Right"
 Justification="Right"
 LabelAlignment="Right"
><s font="3" size="10" color="0" face="96">Me</s></t></n><n
 id="1074219010"
 p="951.95 654.36"
 Z="4563"
 Element="8"
 NumHydrogens="0"
 NeedsClean="yes"
 AS="N"
><t
 p="948.06 658.26"
 BoundingBox="948.06 649.81 955.83 658.36"
 LabelJustification="Left"
><s font="3" size="10" color="0" face="96">O</s></t></n><b
 id="1074219011"
 Z="4444"
 B="1074218972"
 E="1074218992"
 BS="N"
/><b
 id="1074219012"
 Z="4446"
 B="1074218992"
 E="1074218993"
 Order="2"
 BS="Z"
 BondCircularOrdering="0 1074219011 1074219014 1074219013"
/><b
 id="1074219013"
 Z="4448"
 B="1074218993"
 E="1074218994"
 BS="N"
/><b
 id="1074219014"
 Z="4450"
 B="1074218993"
 E="1074218999"
 BS="N"
/><b
 id="1074219015"
 Z="4554"
 B="1074218999"
 E="1074219000"
 Order="2"
 BS="N"
 BondCircularOrdering="1074219019 1074219014 0 1074219016"
/><b
 id="1074219016"
 Z="4555"
 B="1074219000"
 E="1074219001"
 BS="N"
/><b
 id="1074219017"
 Z="4556"
 B="1074219001"
 E="1074219002"
 BS="N"
/><b
 id="1074219018"
 Z="4557"
 B="1074219002"
 E="1074219003"
 Order="2"
 BS="N"
 BondCircularOrdering="1074219017 1074219020 0 1074219019"
/><b
 id="1074219019"
 Z="4558"
 B="1074219003"
 E="1074218999"
 BS="N"
/><b
 id="1074219020"
 Z="4560"
 B="1074219002"
 E="1074219004"
 BS="N"
/><b
 id="1074219021"
 Z="4562"
 B="1074219004"
 E="1074219005"
 BS="N"
/><b
 id="1074219022"
 Z="4564"
 B="1074219004"
 E="1074219010"
 Order="2"
 BS="N"
/></fragment><fragment
 id="1074219023"
 BoundingBox="1043.71 653.58 1113.93 726.93"
 Z="4455"
><n
 id="1074219024"
 p="1092.24 715.73"
 Z="4454"
 NodeType="Fragment"
 NeedsClean="yes"
 AS="N"
><fragment
 id="1074220310"
><n
 id="1074219026"
 p="1092.24 715.73"
 Z="2601"
 Element="8"
 NumHydrogens="0"
 NeedsClean="yes"
><t
 p="1088.36 719.63"
 BoundingBox="1088.36 711.18 1096.13 719.73"
 Justification="Auto"
><s font="3" size="10" color="0" face="96">O</s></t></n><n
 id="1074219027"
 p="1141.96 715.72"
 Z="2602"
/><n
 id="1074219028"
 p="1129.53 722.90"
 Z="2603"
/><n
 id="1074219029"
 p="1117.10 715.73"
 Z="2604"
/><n
 id="1074219030"
 p="1104.68 722.90"
 Z="2605"
/><n
 id="1074219031"
 p="1079.82 722.90"
 Z="2606"
 NodeType="ExternalConnectionPoint"
 ExternalConnectionNum="1"
/><b
 id="1074219032"
 Z="2607"
 B="1074219029"
 E="1074219030"
/><b
 id="1074219033"
 Z="2608"
 B="1074219028"
 E="1074219029"
/><b
 id="1074219034"
 Z="2609"
 B="1074219027"
 E="1074219028"
/><b
 id="1074219035"
 Z="2610"
 B="1074219026"
 E="1074219030"
/><b
 id="1074219036"
 Z="2611"
 B="1074219031"
 E="1074219026"
/></fragment><t
 p="1088.36 719.63"
 BoundingBox="1088.36 711.18 1113.93 719.73"
 LabelJustification="Left"
 LabelAlignment="Left"
><s font="3" size="10" color="0" face="96">O</s><s font="3" size="10" color="0" face="98">n</s><s font="3" size="10" color="0" face="96">Bu</s></t></n><n
 id="1074219037"
 p="1079.78 722.93"
 Z="4456"
 AS="N"
/><n
 id="1074219038"
 p="1067.29 715.73"
 Z="4458"
 AS="N"
/><n
 id="1074219039"
 p="1054.82 722.93"
 Z="4460"
 NodeType="Nickname"
 NeedsClean="yes"
 AS="N"
><fragment
 id="1074220311"
><n
 id="1074219041"
 p="1054.82 722.93"
 Z="4451"
/><n
 id="1074219042"
 p="1067.26 715.75"
 Z="4452"
 NodeType="ExternalConnectionPoint"
 ExternalConnectionNum="1"
/><b
 id="1074219043"
 Z="4453"
 B="1074219042"
 E="1074219041"
/></fragment><t
 p="1057.61 726.83"
 BoundingBox="1043.71 718.49 1057.61 726.93"
 LabelJustification="Right"
 Justification="Right"
 LabelAlignment="Right"
><s font="3" size="10" color="0" face="96">Me</s></t></n><n
 id="1074219044"
 p="1067.29 701.33"
 Z="4462"
 AS="N"
/><n
 id="1074219045"
 p="1079.76 694.13"
 Z="4464"
 AS="N"
/><n
 id="1074219046"
 p="1079.76 679.73"
 Z="4465"
 AS="N"
/><n
 id="1074219047"
 p="1067.29 672.53"
 Z="4466"
 AS="N"
/><n
 id="1074219048"
 p="1054.82 679.73"
 Z="4467"
 AS="N"
/><n
 id="1074219049"
 p="1054.82 694.13"
 Z="4468"
 AS="N"
/><n
 id="1074219050"
 p="1067.29 658.13"
 Z="4475"
 NodeType="Fragment"
 NeedsClean="yes"
 AS="N"
><fragment
 id="1074220312"
><n
 id="1074219052"
 p="1067.29 658.13"
 Z="2612"
/><n
 id="1074219053"
 p="1067.29 643.78"
 Z="2613"
 Element="7"
 NumHydrogens="0"
 NeedsClean="yes"
><t
 p="1063.68 647.68"
 BoundingBox="1063.68 639.34 1070.91 647.68"
 Justification="Auto"
><s font="3" size="10" color="0" face="96">N</s></t></n><n
 id="1074219054"
 p="1067.29 672.48"
 Z="2614"
 NodeType="ExternalConnectionPoint"
 ExternalConnectionNum="1"
/><b
 id="1074219055"
 Z="2615"
 B="1074219052"
 E="1074219053"
 Order="3"
/><b
 id="1074219056"
 Z="2616"
 B="1074219054"
 E="1074219052"
/></fragment><t
 p="1063.68 662.03"
 BoundingBox="1063.68 653.58 1078.13 662.13"
 LabelJustification="Left"
 LabelAlignment="Left"
><s font="3" size="10" color="0" face="96">CN</s></t></n><b
 id="1074219057"
 Z="4457"
 B="1074219024"
 E="1074219037"
 BS="N"
/><b
 id="1074219058"
 Z="4459"
 B="1074219037"
 E="1074219038"
 Order="2"
 BS="Z"
 BondCircularOrdering="0 1074219057 1074219060 1074219059"
/><b
 id="1074219059"
 Z="4461"
 B="1074219038"
 E="1074219039"
 BS="N"
/><b
 id="1074219060"
 Z="4463"
 B="1074219038"
 E="1074219044"
 BS="N"
/><b
 id="1074219061"
 Z="4469"
 B="1074219044"
 E="1074219045"
 Order="2"
 BS="N"
 BondCircularOrdering="1074219066 1074219060 0 1074219062"
/><b
 id="1074219062"
 Z="4470"
 B="1074219045"
 E="1074219046"
 BS="N"
/><b
 id="1074219063"
 Z="4471"
 B="1074219046"
 E="1074219047"
 Order="2"
 BS="N"
 BondCircularOrdering="1074219062 0 1074219067 1074219064"
/><b
 id="1074219064"
 Z="4472"
 B="1074219047"
 E="1074219048"
 BS="N"
/><b
 id="1074219065"
 Z="4473"
 B="1074219048"
 E="1074219049"
 Order="2"
 BS="N"
 BondCircularOrdering="1074219064 0 0 1074219066"
/><b
 id="1074219066"
 Z="4474"
 B="1074219049"
 E="1074219044"
 BS="N"
/><b
 id="1074219067"
 Z="4476"
 B="1074219047"
 E="1074219050"
 BS="N"
/></fragment><fragment
 id="1074219068"
 BoundingBox="762.55 767.02 891.22 840.37"
 Z="4481"
><n
 id="1074219069"
 p="811.09 829.17"
 Z="4480"
 Element="8"
 NumHydrogens="0"
 NeedsClean="yes"
 AS="N"
><t
 p="807.20 833.07"
 BoundingBox="807.20 824.62 814.97 833.17"
 LabelJustification="Left"
 LabelAlignment="Left"
><s font="3" size="10" color="0" face="96">O</s></t></n><n
 id="1074219070"
 p="798.62 836.37"
 Z="4482"
 AS="N"
/><n
 id="1074219071"
 p="786.14 829.17"
 Z="4484"
 AS="N"
/><n
 id="1074219072"
 p="773.67 836.37"
 Z="4486"
 NodeType="Nickname"
 NeedsClean="yes"
 AS="N"
><fragment
 id="1074220313"
><n
 id="1074219074"
 p="773.67 836.37"
 Z="4477"
/><n
 id="1074219075"
 p="786.10 829.19"
 Z="4478"
 NodeType="ExternalConnectionPoint"
 ExternalConnectionNum="1"
/><b
 id="1074219076"
 Z="4479"
 B="1074219075"
 E="1074219074"
/></fragment><t
 p="776.45 840.27"
 BoundingBox="762.55 831.93 776.45 840.37"
 LabelJustification="Right"
 Justification="Right"
 LabelAlignment="Right"
><s font="3" size="10" color="0" face="96">Me</s></t></n><n
 id="1074219077"
 p="786.14 814.77"
 Z="4488"
 AS="N"
/><n
 id="1074219078"
 p="798.60 807.57"
 Z="4490"
 AS="N"
/><n
 id="1074219079"
 p="798.60 793.17"
 Z="4491"
 AS="N"
/><n
 id="1074219080"
 p="786.14 785.97"
 Z="4492"
 AS="N"
/><n
 id="1074219081"
 p="773.67 793.17"
 Z="4493"
 AS="N"
/><n
 id="1074219082"
 p="773.67 807.57"
 Z="4494"
 AS="N"
/><n
 id="1074219083"
 p="786.14 771.57"
 Z="4501"
 NodeType="Fragment"
 NeedsClean="yes"
 AS="N"
><fragment
 id="1074220314"
><n
 id="1074219085"
 p="786.14 771.57"
 Z="2617"
/><n
 id="1074219086"
 p="786.14 757.22"
 Z="2618"
 Element="7"
 NumHydrogens="0"
 NeedsClean="yes"
><t
 p="782.52 761.12"
 BoundingBox="782.52 752.78 789.75 761.12"
 Justification="Auto"
><s font="3" size="10" color="0" face="96">N</s></t></n><n
 id="1074219087"
 p="786.14 785.92"
 Z="2619"
 NodeType="ExternalConnectionPoint"
 ExternalConnectionNum="1"
/><b
 id="1074219088"
 Z="2620"
 B="1074219085"
 E="1074219086"
 Order="3"
/><b
 id="1074219089"
 Z="2621"
 B="1074219087"
 E="1074219085"
/></fragment><t
 p="782.52 775.47"
 BoundingBox="782.52 767.02 796.97 775.57"
 LabelJustification="Left"
 LabelAlignment="Left"
><s font="3" size="10" color="0" face="96">CN</s></t></n><n
 id="1074219090"
 p="823.56 836.37"
 Z="4760"
 AS="N"
/><n
 id="1074219091"
 p="836.03 829.17"
 Z="4762"
 AS="N"
/><n
 id="1074219092"
 p="848.49 836.37"
 Z="4764"
 AS="N"
/><n
 id="1074219093"
 p="860.96 829.17"
 Z="4765"
 AS="N"
/><n
 id="1074219094"
 p="860.96 814.77"
 Z="4766"
 AS="N"
/><n
 id="1074219095"
 p="848.49 807.57"
 Z="4767"
 AS="N"
/><n
 id="1074219096"
 p="836.03 814.77"
 Z="4768"
 AS="N"
/><n
 id="1074219097"
 p="873.43 807.57"
 Z="4775"
 NodeType="Fragment"
 NeedsClean="yes"
 AS="N"
><fragment
 id="1074220315"
><n
 id="1074219099"
 p="873.43 807.57"
 Z="2622"
 Element="8"
 NumHydrogens="0"
 NeedsClean="yes"
><t
 p="869.55 811.47"
 BoundingBox="869.55 803.02 877.32 811.57"
 Justification="Auto"
><s font="3" size="10" color="0" face="96">O</s></t></n><n
 id="1074219100"
 p="873.43 793.22"
 Z="2623"
/><n
 id="1074219101"
 p="861.01 814.74"
 Z="2624"
 NodeType="ExternalConnectionPoint"
 ExternalConnectionNum="1"
/><b
 id="1074219102"
 Z="2625"
 B="1074219099"
 E="1074219100"
/><b
 id="1074219103"
 Z="2626"
 B="1074219101"
 E="1074219099"
/></fragment><t
 p="869.55 811.47"
 BoundingBox="869.55 803.02 891.22 811.57"
 LabelJustification="Left"
 LabelAlignment="Left"
><s font="3" size="10" color="0" face="96">OMe</s></t></n><b
 id="1074219104"
 Z="4483"
 B="1074219069"
 E="1074219070"
 BS="N"
/><b
 id="1074219105"
 Z="4485"
 B="1074219070"
 E="1074219071"
 Order="2"
 BS="Z"
 BondCircularOrdering="0 1074219104 1074219107 1074219106"
/><b
 id="1074219106"
 Z="4487"
 B="1074219071"
 E="1074219072"
 BS="N"
/><b
 id="1074219107"
 Z="4489"
 B="1074219071"
 E="1074219077"
 BS="N"
/><b
 id="1074219108"
 Z="4495"
 B="1074219077"
 E="1074219078"
 Order="2"
 BS="N"
 BondCircularOrdering="1074219113 1074219107 0 1074219109"
/><b
 id="1074219109"
 Z="4496"
 B="1074219078"
 E="1074219079"
 BS="N"
/><b
 id="1074219110"
 Z="4497"
 B="1074219079"
 E="1074219080"
 Order="2"
 BS="N"
 BondCircularOrdering="1074219109 0 1074219114 1074219111"
/><b
 id="1074219111"
 Z="4498"
 B="1074219080"
 E="1074219081"
 BS="N"
/><b
 id="1074219112"
 Z="4499"
 B="1074219081"
 E="1074219082"
 Order="2"
 BS="N"
 BondCircularOrdering="1074219111 0 0 1074219113"
/><b
 id="1074219113"
 Z="4500"
 B="1074219082"
 E="1074219077"
 BS="N"
/><b
 id="1074219114"
 Z="4502"
 B="1074219080"
 E="1074219083"
 BS="N"
/><b
 id="1074219115"
 Z="4761"
 B="1074219069"
 E="1074219090"
 BS="N"
/><b
 id="1074219116"
 Z="4763"
 B="1074219090"
 E="1074219091"
 BS="N"
/><b
 id="1074219117"
 Z="4769"
 B="1074219091"
 E="1074219092"
 Order="2"
 BS="N"
 BondCircularOrdering="1074219122 1074219116 0 1074219118"
/><b
 id="1074219118"
 Z="4770"
 B="1074219092"
 E="1074219093"
 BS="N"
/><b
 id="1074219119"
 Z="4771"
 B="1074219093"
 E="1074219094"
 Order="2"
 BS="N"
 BondCircularOrdering="1074219118 0 1074219123 1074219120"
/><b
 id="1074219120"
 Z="4772"
 B="1074219094"
 E="1074219095"
 BS="N"
/><b
 id="1074219121"
 Z="4773"
 B="1074219095"
 E="1074219096"
 Order="2"
 BS="N"
 BondCircularOrdering="1074219120 0 0 1074219122"
/><b
 id="1074219122"
 Z="4774"
 B="1074219096"
 E="1074219091"
 BS="N"
/><b
 id="1074219123"
 Z="4776"
 B="1074219094"
 E="1074219097"
 BS="N"
/></fragment><fragment
 id="1074219124"
 BoundingBox="963.45 767.02 1109.51 894.51"
 Z="4568"
><n
 id="1074219125"
 p="1024.45 836.37"
 Z="4566"
 Geometry="Tetrahedral"
 AS="S"
 BondOrdering="1074219177 1074219182 1074219202 0"
/><n
 id="1074219126"
 p="1024.45 850.77"
 Z="4567"
 AS="N"
/><n
 id="1074219127"
 p="1036.93 857.97"
 Z="4569"
 AS="N"
/><n
 id="1074219128"
 p="1049.40 850.77"
 Z="4570"
 Geometry="Tetrahedral"
 AS="R"
 BondOrdering="1074219179 1074219180 1074219183 1074219200"
/><n
 id="1074219129"
 p="1049.40 836.37"
 Z="4571"
 AS="N"
/><n
 id="1074219130"
 p="1036.93 829.17"
 Z="4572"
 AS="N"
/><n
 id="1074219131"
 p="1061.87 857.97"
 Z="4579"
 Geometry="Tetrahedral"
 AS="S"
 BondOrdering="1074219183 1074219184 1074219197 1074219188"
/><n
 id="1074219132"
 p="1074.34 850.77"
 Z="4580"
 Geometry="Tetrahedral"
 AS="R"
 BondOrdering="1074219184 1074219185 1074219192 1074219214"
/><n
 id="1074219133"
 p="1074.34 836.37"
 Z="4581"
 AS="N"
/><n
 id="1074219134"
 p="1061.87 829.17"
 Z="4582"
 AS="N"
/><n
 id="1074219135"
 p="1061.87 872.37"
 Z="4588"
 AS="N"
/><n
 id="1074219136"
 p="1074.34 879.57"
 Z="4589"
 AS="N"
/><n
 id="1074219137"
 p="1086.81 872.37"
 Z="4590"
 Geometry="Tetrahedral"
 AS="S"
 BondOrdering="1074219190 1074219191 1074219193 1074219201"
/><n
 id="1074219138"
 p="1086.81 857.97"
 Z="4591"
 Geometry="Tetrahedral"
 AS="S"
 BondOrdering="1074219192 1074219191 1074219196 1074219198"
/><n
 id="1074219139"
 p="1100.49 876.82"
 Z="4597"
 AS="N"
/><n
 id="1074219140"
 p="1108.96 865.17"
 Z="4598"
 AS="N"
/><n
 id="1074219141"
 p="1100.49 853.52"
 Z="4599"
 AS="N"
/><n
 id="1074219142"
 p="1061.87 843.57"
 Z="4604"
 Element="1"
 NumHydrogens="0"
 NeedsClean="yes"
 AS="N"
><t
 p="1058.25 847.47"
 BoundingBox="1058.25 839.13 1065.48 847.47"
 LabelJustification="Left"
><s font="3" size="10" color="0" face="96">H</s></t></n><n
 id="1074219143"
 p="1086.81 843.57"
 Z="4606"
 Element="1"
 NumHydrogens="0"
 NeedsClean="yes"
 AS="N"
><t
 p="1083.19 847.47"
 BoundingBox="1083.19 839.13 1090.42 847.47"
 LabelJustification="Left"
><s font="3" size="10" color="0" face="96">H</s></t></n><n
 id="1074219144"
 p="1104.95 890.51"
 Z="4608"
 Element="8"
 NumHydrogens="0"
 NeedsClean="yes"
 AS="N"
><t
 p="1101.06 894.41"
 BoundingBox="1101.06 885.96 1108.83 894.51"
 LabelJustification="Left"
><s font="3" size="10" color="0" face="96">O</s></t></n><n
 id="1074219145"
 p="1049.40 865.17"
 Z="4610"
 NodeType="Nickname"
 NeedsClean="yes"
 AS="N"
><fragment
 id="1074220326"
><n
 id="1074219147"
 p="1049.40 865.17"
 Z="2627"
/><n
 id="1074219148"
 p="1049.40 850.82"
 Z="2628"
 NodeType="ExternalConnectionPoint"
 ExternalConnectionNum="1"
/><b
 id="1074219149"
 Z="2629"
 B="1074219148"
 E="1074219147"
 Display="Hash"
/></fragment><t
 p="1045.23 869.07"
 BoundingBox="1045.23 860.73 1059.12 869.17"
 LabelJustification="Left"
 LabelAlignment="Left"
><s font="3" size="10" color="0" face="96">Me</s></t></n><n
 id="1074219150"
 p="1086.81 886.77"
 Z="4612"
 NodeType="Nickname"
 NeedsClean="yes"
 AS="N"
><fragment
 id="1074220327"
><n
 id="1074219152"
 p="1086.81 886.77"
 Z="2630"
/><n
 id="1074219153"
 p="1086.81 872.42"
 Z="2631"
 NodeType="ExternalConnectionPoint"
 ExternalConnectionNum="1"
/><b
 id="1074219154"
 Z="2632"
 B="1074219153"
 E="1074219152"
 Display="Hash"
/></fragment><t
 p="1082.64 890.67"
 BoundingBox="1082.64 882.33 1096.53 890.77"
 LabelJustification="Left"
 LabelAlignment="Left"
><s font="3" size="10" color="0" face="96">Me</s></t></n><n
 id="1074219155"
 p="1011.98 829.17"
 Z="4614"
 Element="8"
 NumHydrogens="0"
 NeedsClean="yes"
 AS="N"
><t
 p="1008.09 833.07"
 BoundingBox="1008.09 824.62 1015.86 833.17"
 LabelJustification="Left"
><s font="3" size="10" color="0" face="96">O</s></t></n><n
 id="1074219156"
 p="999.51 836.37"
 Z="4616"
 AS="N"
/><n
 id="1074219157"
 p="987.04 829.17"
 Z="4618"
 AS="N"
/><n
 id="1074219158"
 p="987.04 814.77"
 Z="4620"
 AS="N"
/><n
 id="1074219159"
 p="974.57 836.37"
 Z="4622"
 NodeType="Nickname"
 NeedsClean="yes"
 AS="N"
><fragment
 id="1074220328"
><n
 id="1074219161"
 p="974.57 836.37"
 Z="2633"
/><n
 id="1074219162"
 p="986.99 829.19"
 Z="2634"
 NodeType="ExternalConnectionPoint"
 ExternalConnectionNum="1"
/><b
 id="1074219163"
 Z="2635"
 B="1074219162"
 E="1074219161"
/></fragment><t
 p="977.35 840.27"
 BoundingBox="963.45 831.93 977.35 840.37"
 LabelJustification="Right"
 Justification="Right"
 LabelAlignment="Right"
><s font="3" size="10" color="0" face="96">Me</s></t></n><n
 id="1074219164"
 p="999.51 807.57"
 Z="4624"
 AS="N"
/><n
 id="1074219165"
 p="999.51 793.17"
 Z="4625"
 AS="N"
/><n
 id="1074219166"
 p="987.04 785.97"
 Z="4626"
 AS="N"
/><n
 id="1074219167"
 p="974.57 793.17"
 Z="4627"
 AS="N"
/><n
 id="1074219168"
 p="974.57 807.57"
 Z="4628"
 AS="N"
/><n
 id="1074219169"
 p="987.04 771.57"
 Z="4635"
 NodeType="Fragment"
 NeedsClean="yes"
 AS="N"
><fragment
 id="1074220329"
><n
 id="1074219171"
 p="987.04 771.57"
 Z="2636"
/><n
 id="1074219172"
 p="987.04 757.22"
 Z="2637"
 Element="7"
 NumHydrogens="0"
 NeedsClean="yes"
><t
 p="983.42 761.12"
 BoundingBox="983.42 752.78 990.65 761.12"
 Justification="Auto"
><s font="3" size="10" color="0" face="96">N</s></t></n><n
 id="1074219173"
 p="987.04 785.92"
 Z="2638"
 NodeType="ExternalConnectionPoint"
 ExternalConnectionNum="1"
/><b
 id="1074219174"
 Z="2639"
 B="1074219171"
 E="1074219172"
 Order="3"
/><b
 id="1074219175"
 Z="2640"
 B="1074219173"
 E="1074219171"
/></fragment><t
 p="983.42 775.47"
 BoundingBox="983.42 767.02 997.87 775.57"
 LabelJustification="Left"
 LabelAlignment="Left"
><s font="3" size="10" color="0" face="96">CN</s></t></n><n
 id="1074219176"
 p="1074.34 865.17"
 Z="4777"
 Element="1"
 NumHydrogens="0"
 NeedsClean="yes"
 AS="N"
><t
 p="1070.72 869.07"
 BoundingBox="1070.72 860.73 1077.95 869.07"
 LabelJustification="Left"
><s font="3" size="10" color="0" face="96">H</s></t></n><b
 id="1074219177"
 Z="4573"
 B="1074219125"
 E="1074219126"
 BS="N"
/><b
 id="1074219178"
 Z="4574"
 B="1074219126"
 E="1074219127"
 BS="N"
/><b
 id="1074219179"
 Z="4575"
 B="1074219127"
 E="1074219128"
 BS="N"
/><b
 id="1074219180"
 Z="4576"
 B="1074219128"
 E="1074219129"
 BS="N"
/><b
 id="1074219181"
 Z="4577"
 B="1074219129"
 E="1074219130"
 BS="N"
/><b
 id="1074219182"
 Z="4578"
 B="1074219130"
 E="1074219125"
 BS="N"
/><b
 id="1074219183"
 Z="4583"
 B="1074219128"
 E="1074219131"
 BS="N"
/><b
 id="1074219184"
 Z="4584"
 B="1074219131"
 E="1074219132"
 BS="N"
/><b
 id="1074219185"
 Z="4585"
 B="1074219132"
 E="1074219133"
 BS="N"
/><b
 id="1074219186"
 Z="4586"
 B="1074219133"
 E="1074219134"
 BS="N"
/><b
 id="1074219187"
 Z="4587"
 B="1074219134"
 E="1074219129"
 Order="2"
 BS="N"
 BondCircularOrdering="1074219186 0 1074219181 1074219180"
/><b
 id="1074219188"
 Z="4592"
 B="1074219131"
 E="1074219135"
 BS="N"
/><b
 id="1074219189"
 Z="4593"
 B="1074219135"
 E="1074219136"
 BS="N"
/><b
 id="1074219190"
 Z="4594"
 B="1074219136"
 E="1074219137"
 BS="N"
/><b
 id="1074219191"
 Z="4595"
 B="1074219137"
 E="1074219138"
 BS="N"
/><b
 id="1074219192"
 Z="4596"
 B="1074219138"
 E="1074219132"
 BS="N"
/><b
 id="1074219193"
 Z="4600"
 B="1074219137"
 E="1074219139"
 BS="N"
/><b
 id="1074219194"
 Z="4601"
 B="1074219139"
 E="1074219140"
 BS="N"
/><b
 id="1074219195"
 Z="4602"
 B="1074219140"
 E="1074219141"
 BS="N"
/><b
 id="1074219196"
 Z="4603"
 B="1074219141"
 E="1074219138"
 BS="N"
/><b
 id="1074219197"
 Z="4605"
 B="1074219131"
 E="1074219142"
 Display="Bold"
 BS="N"
/><b
 id="1074219198"
 Z="4607"
 B="1074219138"
 E="1074219143"
 Display="Bold"
 BS="N"
/><b
 id="1074219199"
 Z="4609"
 B="1074219139"
 E="1074219144"
 Order="2"
 BS="N"
/><b
 id="1074219200"
 Z="4611"
 B="1074219128"
 E="1074219145"
 Display="Hash"
 BS="N"
/><b
 id="1074219201"
 Z="4613"
 B="1074219137"
 E="1074219150"
 Display="Hash"
 BS="N"
/><b
 id="1074219202"
 Z="4615"
 B="1074219125"
 E="1074219155"
 Display="Hash"
 BS="N"
/><b
 id="1074219203"
 Z="4617"
 B="1074219155"
 E="1074219156"
 BS="N"
/><b
 id="1074219204"
 Z="4619"
 B="1074219156"
 E="1074219157"
 Order="2"
 BS="Z"
 BondCircularOrdering="0 1074219203 1074219205 1074219206"
/><b
 id="1074219205"
 Z="4621"
 B="1074219157"
 E="1074219158"
 BS="N"
/><b
 id="1074219206"
 Z="4623"
 B="1074219157"
 E="1074219159"
 BS="N"
/><b
 id="1074219207"
 Z="4629"
 B="1074219158"
 E="1074219164"
 Order="2"
 BS="N"
 BondCircularOrdering="1074219212 1074219205 0 1074219208"
/><b
 id="1074219208"
 Z="4630"
 B="1074219164"
 E="1074219165"
 BS="N"
/><b
 id="1074219209"
 Z="4631"
 B="1074219165"
 E="1074219166"
 Order="2"
 BS="N"
 BondCircularOrdering="1074219208 0 1074219213 1074219210"
/><b
 id="1074219210"
 Z="4632"
 B="1074219166"
 E="1074219167"
 BS="N"
/><b
 id="1074219211"
 Z="4633"
 B="1074219167"
 E="1074219168"
 Order="2"
 BS="N"
 BondCircularOrdering="1074219210 0 0 1074219212"
/><b
 id="1074219212"
 Z="4634"
 B="1074219168"
 E="1074219158"
 BS="N"
/><b
 id="1074219213"
 Z="4636"
 B="1074219166"
 E="1074219169"
 BS="N"
/><b
 id="1074219214"
 Z="4778"
 B="1074219132"
 E="1074219176"
 Display="Hash"
 BS="N"
/></fragment><fragment
 id="1074219215"
 BoundingBox="579.78 767.02 705.23 870.36"
 Z="4653"
><n
 id="1074219216"
 p="628.31 829.17"
 Z="4652"
 Element="8"
 NumHydrogens="0"
 NeedsClean="yes"
 AS="N"
><t
 p="624.42 833.07"
 BoundingBox="624.42 824.62 632.19 833.17"
 LabelJustification="Left"
><s font="3" size="10" color="0" face="96">O</s></t></n><n
 id="1074219217"
 p="653.24 829.17"
 Z="4654"
 Geometry="Tetrahedral"
 AS="R"
 BondOrdering="1074219270 1074219275 0 1074219279"
/><n
 id="1074219218"
 p="640.78 836.37"
 Z="4655"
 AS="N"
/><n
 id="1074219219"
 p="615.84 836.37"
 Z="4658"
 AS="N"
/><n
 id="1074219220"
 p="603.37 829.17"
 Z="4660"
 AS="N"
/><n
 id="1074219221"
 p="590.90 836.37"
 Z="4662"
 NodeType="Nickname"
 NeedsClean="yes"
 AS="N"
><fragment
 id="1074220330"
><n
 id="1074219223"
 p="590.90 836.37"
 Z="4637"
/><n
 id="1074219224"
 p="603.32 843.54"
 Z="4638"
 NodeType="ExternalConnectionPoint"
 ExternalConnectionNum="1"
/><b
 id="1074219225"
 Z="4639"
 B="1074219224"
 E="1074219223"
/></fragment><t
 p="593.68 840.27"
 BoundingBox="579.78 831.93 593.68 840.37"
 LabelJustification="Right"
 Justification="Right"
 LabelAlignment="Right"
><s font="3" size="10" color="0" face="96">Me</s></t></n><n
 id="1074219226"
 p="665.71 836.37"
 Z="4664"
 Geometry="Tetrahedral"
 AS="S"
 BondOrdering="1074219275 1074219276 1074219288 0"
/><n
 id="1074219227"
 p="678.18 829.17"
 Z="4666"
 Geometry="Tetrahedral"
 AS="S"
 BondOrdering="1074219276 1074219277 1074219285 0"
/><n
 id="1074219228"
 p="678.18 814.77"
 Z="4668"
 Geometry="Tetrahedral"
 AS="R"
 BondOrdering="1074219277 1074219278 0 1074219284"
/><n
 id="1074219229"
 p="665.71 807.57"
 Z="4670"
 Geometry="Tetrahedral"
 AS="R"
 BondOrdering="1074219278 1074219280 0 1074219281"
/><n
 id="1074219230"
 p="653.24 814.77"
 Z="4672"
 Element="8"
 NumHydrogens="0"
 NeedsClean="yes"
 AS="N"
><t
 p="649.36 818.67"
 BoundingBox="649.36 810.22 657.13 818.77"
 LabelJustification="Left"
><s font="3" size="10" color="0" face="96">O</s></t></n><n
 id="1074219231"
 p="668.71 793.49"
 Z="4675"
 Element="8"
 NumHydrogens="0"
 NeedsClean="yes"
 AS="N"
><t
 p="664.83 797.39"
 BoundingBox="664.83 788.94 672.60 797.49"
 LabelJustification="Left"
><s font="3" size="10" color="0" face="96">O</s></t></n><n
 id="1074219232"
 p="683.04 791.98"
 Z="4676"
 AS="N"
/><n
 id="1074219233"
 p="688.89 805.14"
 Z="4677"
 Element="8"
 NumHydrogens="0"
 NeedsClean="yes"
 AS="N"
><t
 p="685 809.04"
 BoundingBox="685 800.59 692.77 809.14"
 LabelJustification="Left"
><s font="3" size="10" color="0" face="96">O</s></t></n><n
 id="1074219234"
 p="688.89 838.81"
 Z="4682"
 Element="8"
 NumHydrogens="0"
 NeedsClean="yes"
 AS="N"
><t
 p="685 842.71"
 BoundingBox="685 834.26 692.77 842.81"
 LabelJustification="Left"
><s font="3" size="10" color="0" face="96">O</s></t></n><n
 id="1074219235"
 p="683.04 851.96"
 Z="4683"
 AS="N"
/><n
 id="1074219236"
 p="668.71 850.46"
 Z="4684"
 Element="8"
 NumHydrogens="0"
 NeedsClean="yes"
 AS="N"
><t
 p="664.83 854.36"
 BoundingBox="664.83 845.91 672.60 854.46"
 LabelJustification="Left"
><s font="3" size="10" color="0" face="96">O</s></t></n><n
 id="1074219237"
 p="695.51 859.16"
 Z="4689"
 NodeType="Nickname"
 NeedsClean="yes"
 AS="N"
><fragment
 id="1074220331"
><n
 id="1074219239"
 p="695.51 859.16"
 Z="4640"
/><n
 id="1074219240"
 p="683.07 866.33"
 Z="4641"
 NodeType="ExternalConnectionPoint"
 ExternalConnectionNum="1"
/><b
 id="1074219241"
 Z="4642"
 B="1074219240"
 E="1074219239"
/></fragment><t
 p="691.34 863.06"
 BoundingBox="691.34 854.72 705.23 863.16"
 LabelJustification="Left"
 LabelAlignment="Left"
><s font="3" size="10" color="0" face="96">Me</s></t></n><n
 id="1074219242"
 p="683.04 866.36"
 Z="4690"
 NodeType="Nickname"
 NeedsClean="yes"
 AS="N"
><fragment
 id="1074220332"
><n
 id="1074219244"
 p="683.04 866.36"
 Z="4643"
/><n
 id="1074219245"
 p="683.04 880.71"
 Z="4644"
 NodeType="ExternalConnectionPoint"
 ExternalConnectionNum="1"
/><b
 id="1074219246"
 Z="4645"
 B="1074219245"
 E="1074219244"
/></fragment><t
 p="678.87 870.26"
 BoundingBox="678.87 861.92 692.76 870.36"
 LabelJustification="Left"
 LabelAlignment="Left"
><s font="3" size="10" color="0" face="96">Me</s></t></n><n
 id="1074219247"
 p="683.04 777.58"
 Z="4693"
 NodeType="Nickname"
 NeedsClean="yes"
 AS="N"
><fragment
 id="1074220333"
><n
 id="1074219249"
 p="683.04 777.58"
 Z="4646"
/><n
 id="1074219250"
 p="683.04 763.23"
 Z="4647"
 NodeType="ExternalConnectionPoint"
 ExternalConnectionNum="1"
/><b
 id="1074219251"
 Z="4648"
 B="1074219250"
 E="1074219249"
/></fragment><t
 p="678.87 781.48"
 BoundingBox="678.87 773.14 692.76 781.58"
 LabelJustification="Left"
 LabelAlignment="Left"
><s font="3" size="10" color="0" face="96">Me</s></t></n><n
 id="1074219252"
 p="695.51 784.78"
 Z="4694"
 NodeType="Nickname"
 NeedsClean="yes"
 AS="N"
><fragment
 id="1074220334"
><n
 id="1074219254"
 p="695.51 784.78"
 Z="4649"
/><n
 id="1074219255"
 p="683.07 777.60"
 Z="4650"
 NodeType="ExternalConnectionPoint"
 ExternalConnectionNum="1"
/><b
 id="1074219256"
 Z="4651"
 B="1074219255"
 E="1074219254"
/></fragment><t
 p="691.34 788.68"
 BoundingBox="691.34 780.34 705.23 788.78"
 LabelJustification="Left"
 LabelAlignment="Left"
><s font="3" size="10" color="0" face="96">Me</s></t></n><n
 id="1074219257"
 p="603.37 814.77"
 Z="4697"
 AS="N"
/><n
 id="1074219258"
 p="615.84 807.57"
 Z="4699"
 AS="N"
/><n
 id="1074219259"
 p="615.84 793.17"
 Z="4700"
 AS="N"
/><n
 id="1074219260"
 p="603.37 785.97"
 Z="4701"
 AS="N"
/><n
 id="1074219261"
 p="590.90 793.17"
 Z="4702"
 AS="N"
/><n
 id="1074219262"
 p="590.90 807.57"
 Z="4703"
 AS="N"
/><n
 id="1074219263"
 p="603.37 771.57"
 Z="4710"
 NodeType="Fragment"
 NeedsClean="yes"
 AS="N"
><fragment
 id="1074220335"
><n
 id="1074219265"
 p="603.37 771.57"
 Z="2641"
/><n
 id="1074219266"
 p="603.37 757.22"
 Z="2642"
 Element="7"
 NumHydrogens="0"
 NeedsClean="yes"
><t
 p="599.75 761.12"
 BoundingBox="599.75 752.78 606.98 761.12"
 Justification="Auto"
><s font="3" size="10" color="0" face="96">N</s></t></n><n
 id="1074219267"
 p="603.37 785.92"
 Z="2643"
 NodeType="ExternalConnectionPoint"
 ExternalConnectionNum="1"
/><b
 id="1074219268"
 Z="2644"
 B="1074219265"
 E="1074219266"
 Order="3"
/><b
 id="1074219269"
 Z="2645"
 B="1074219267"
 E="1074219265"
/></fragment><t
 p="599.75 775.47"
 BoundingBox="599.75 767.02 614.20 775.57"
 LabelJustification="Left"
 LabelAlignment="Left"
><s font="3" size="10" color="0" face="96">CN</s></t></n><b
 id="1074219270"
 Z="4656"
 B="1074219217"
 E="1074219218"
 Display="Bold"
 BS="N"
/><b
 id="1074219271"
 Z="4657"
 B="1074219218"
 E="1074219216"
 BS="N"
/><b
 id="1074219272"
 Z="4659"
 B="1074219216"
 E="1074219219"
 BS="N"
/><b
 id="1074219273"
 Z="4661"
 B="1074219219"
 E="1074219220"
 Order="2"
 BS="Z"
 BondCircularOrdering="0 1074219272 1074219293 1074219274"
/><b
 id="1074219274"
 Z="4663"
 B="1074219220"
 E="1074219221"
 BS="N"
/><b
 id="1074219275"
 Z="4665"
 B="1074219217"
 E="1074219226"
 BS="N"
/><b
 id="1074219276"
 Z="4667"
 B="1074219226"
 E="1074219227"
 BS="N"
/><b
 id="1074219277"
 Z="4669"
 B="1074219227"
 E="1074219228"
 BS="N"
/><b
 id="1074219278"
 Z="4671"
 B="1074219228"
 E="1074219229"
 BS="N"
/><b
 id="1074219279"
 Z="4673"
 B="1074219217"
 E="1074219230"
 BS="N"
/><b
 id="1074219280"
 Z="4674"
 B="1074219229"
 E="1074219230"
 BS="N"
/><b
 id="1074219281"
 Z="4678"
 B="1074219229"
 E="1074219231"
 Display="Hash"
 BS="N"
/><b
 id="1074219282"
 Z="4679"
 B="1074219231"
 E="1074219232"
 BS="N"
/><b
 id="1074219283"
 Z="4680"
 B="1074219232"
 E="1074219233"
 BS="N"
/><b
 id="1074219284"
 Z="4681"
 B="1074219233"
 E="1074219228"
 Display="Hash"
 BS="N"
/><b
 id="1074219285"
 Z="4685"
 B="1074219227"
 E="1074219234"
 Display="Bold"
 BS="N"
/><b
 id="1074219286"
 Z="4686"
 B="1074219234"
 E="1074219235"
 BS="N"
/><b
 id="1074219287"
 Z="4687"
 B="1074219235"
 E="1074219236"
 BS="N"
/><b
 id="1074219288"
 Z="4688"
 B="1074219236"
 E="1074219226"
 Display="Bold"
 BS="N"
/><b
 id="1074219289"
 Z="4691"
 B="1074219235"
 E="1074219237"
 BS="N"
/><b
 id="1074219290"
 Z="4692"
 B="1074219242"
 E="1074219235"
 BS="N"
/><b
 id="1074219291"
 Z="4695"
 B="1074219232"
 E="1074219247"
 BS="N"
/><b
 id="1074219292"
 Z="4696"
 B="1074219252"
 E="1074219232"
 BS="N"
/><b
 id="1074219293"
 Z="4698"
 B="1074219220"
 E="1074219257"
 BS="N"
/><b
 id="1074219294"
 Z="4704"
 B="1074219257"
 E="1074219258"
 Order="2"
 BS="N"
 BondCircularOrdering="1074219299 1074219293 0 1074219295"
/><b
 id="1074219295"
 Z="4705"
 B="1074219258"
 E="1074219259"
 BS="N"
/><b
 id="1074219296"
 Z="4706"
 B="1074219259"
 E="1074219260"
 Order="2"
 BS="N"
 BondCircularOrdering="1074219295 0 1074219300 1074219297"
/><b
 id="1074219297"
 Z="4707"
 B="1074219260"
 E="1074219261"
 BS="N"
/><b
 id="1074219298"
 Z="4708"
 B="1074219261"
 E="1074219262"
 Order="2"
 BS="N"
 BondCircularOrdering="1074219297 0 0 1074219299"
/><b
 id="1074219299"
 Z="4709"
 B="1074219262"
 E="1074219257"
 BS="N"
/><b
 id="1074219300"
 Z="4711"
 B="1074219260"
 E="1074219263"
 BS="N"
/></fragment><fragment
 id="1074219301"
 BoundingBox="358.67 767.02 516.69 854.77"
 Z="4717"
><n
 id="1074219302"
 p="407.20 829.17"
 Z="4716"
 Element="8"
 NumHydrogens="0"
 NeedsClean="yes"
 AS="N"
><t
 p="403.31 833.07"
 BoundingBox="403.31 824.62 411.08 833.17"
 LabelJustification="Left"
><s font="3" size="10" color="0" face="96">O</s></t></n><n
 id="1074219303"
 p="432.15 829.17"
 Z="4718"
 AS="N"
/><n
 id="1074219304"
 p="419.67 836.37"
 Z="4719"
 AS="N"
/><n
 id="1074219305"
 p="394.73 836.37"
 Z="4722"
 AS="N"
/><n
 id="1074219306"
 p="382.26 829.17"
 Z="4724"
 AS="N"
/><n
 id="1074219307"
 p="369.79 836.37"
 Z="4726"
 NodeType="Nickname"
 NeedsClean="yes"
 AS="N"
><fragment
 id="1074220336"
><n
 id="1074219309"
 p="369.79 836.37"
 Z="4713"
/><n
 id="1074219310"
 p="382.21 843.55"
 Z="4714"
 NodeType="ExternalConnectionPoint"
 ExternalConnectionNum="1"
/><b
 id="1074219311"
 Z="4715"
 B="1074219310"
 E="1074219309"
/></fragment><t
 p="372.57 840.27"
 BoundingBox="358.67 831.93 372.57 840.37"
 LabelJustification="Right"
 Justification="Right"
 LabelAlignment="Right"
><s font="3" size="10" color="0" face="96">Me</s></t></n><n
 id="1074219312"
 p="444.62 836.37"
 Z="4728"
 Geometry="Tetrahedral"
 AS="S"
 BondOrdering="1074219350 1074219351 0 1074219352"
/><n
 id="1074219313"
 p="457.09 829.17"
 Z="4730"
 AS="N"
/><n
 id="1074219314"
 p="444.62 850.77"
 Z="4732"
 NodeType="Nickname"
 NeedsClean="yes"
 AS="N"
><fragment
 id="1074220337"
><n
 id="1074219316"
 p="444.62 850.77"
 Z="2646"
/><n
 id="1074219317"
 p="444.62 836.42"
 Z="2647"
 NodeType="ExternalConnectionPoint"
 ExternalConnectionNum="1"
/><b
 id="1074219318"
 Z="2648"
 B="1074219317"
 E="1074219316"
 Display="Hash"
/></fragment><t
 p="440.45 854.67"
 BoundingBox="440.45 846.33 454.34 854.77"
 LabelJustification="Left"
 LabelAlignment="Left"
><s font="3" size="10" color="0" face="96">Me</s></t></n><n
 id="1074219319"
 p="382.26 814.77"
 Z="4734"
 AS="N"
/><n
 id="1074219320"
 p="469.56 836.37"
 Z="4736"
 AS="N"
/><n
 id="1074219321"
 p="482.03 829.17"
 Z="4738"
 AS="N"
/><n
 id="1074219322"
 p="494.49 836.37"
 Z="4740"
 AS="N"
/><n
 id="1074219323"
 p="494.49 850.77"
 Z="4742"
 NodeType="Nickname"
 NeedsClean="yes"
 AS="N"
><fragment
 id="1074220338"
><n
 id="1074219325"
 p="494.49 850.77"
 Z="2649"
/><n
 id="1074219326"
 p="494.49 836.42"
 Z="2650"
 NodeType="ExternalConnectionPoint"
 ExternalConnectionNum="1"
/><b
 id="1074219327"
 Z="2651"
 B="1074219326"
 E="1074219325"
/></fragment><t
 p="490.33 854.67"
 BoundingBox="490.33 846.33 504.22 854.77"
 LabelJustification="Left"
 LabelAlignment="Left"
><s font="3" size="10" color="0" face="96">Me</s></t></n><n
 id="1074219328"
 p="506.96 829.17"
 Z="4744"
 NodeType="Nickname"
 NeedsClean="yes"
 AS="N"
><fragment
 id="1074220339"
><n
 id="1074219330"
 p="506.96 829.17"
 Z="2652"
/><n
 id="1074219331"
 p="494.54 836.34"
 Z="2653"
 NodeType="ExternalConnectionPoint"
 ExternalConnectionNum="1"
/><b
 id="1074219332"
 Z="2654"
 B="1074219331"
 E="1074219330"
/></fragment><t
 p="502.80 833.07"
 BoundingBox="502.80 824.73 516.69 833.17"
 LabelJustification="Left"
 LabelAlignment="Left"
><s font="3" size="10" color="0" face="96">Me</s></t></n><n
 id="1074219333"
 p="394.73 807.57"
 Z="4746"
 AS="N"
/><n
 id="1074219334"
 p="394.73 793.17"
 Z="4747"
 AS="N"
/><n
 id="1074219335"
 p="382.26 785.97"
 Z="4748"
 AS="N"
/><n
 id="1074219336"
 p="369.79 793.17"
 Z="4749"
 AS="N"
/><n
 id="1074219337"
 p="369.79 807.57"
 Z="4750"
 AS="N"
/><n
 id="1074219338"
 p="382.26 771.57"
 Z="4757"
 NodeType="Fragment"
 NeedsClean="yes"
 AS="N"
><fragment
 id="1074220340"
><n
 id="1074219340"
 p="382.26 771.57"
 Z="2655"
/><n
 id="1074219341"
 p="382.26 757.22"
 Z="2656"
 Element="7"
 NumHydrogens="0"
 NeedsClean="yes"
><t
 p="378.64 761.12"
 BoundingBox="378.64 752.78 385.87 761.12"
 Justification="Auto"
><s font="3" size="10" color="0" face="96">N</s></t></n><n
 id="1074219342"
 p="382.26 785.92"
 Z="2657"
 NodeType="ExternalConnectionPoint"
 ExternalConnectionNum="1"
/><b
 id="1074219343"
 Z="2658"
 B="1074219340"
 E="1074219341"
 Order="3"
/><b
 id="1074219344"
 Z="2659"
 B="1074219342"
 E="1074219340"
/></fragment><t
 p="378.64 775.47"
 BoundingBox="378.64 767.02 393.09 775.57"
 LabelJustification="Left"
 LabelAlignment="Left"
><s font="3" size="10" color="0" face="96">CN</s></t></n><b
 id="1074219345"
 Z="4720"
 B="1074219303"
 E="1074219304"
 BS="N"
/><b
 id="1074219346"
 Z="4721"
 B="1074219304"
 E="1074219302"
 BS="N"
/><b
 id="1074219347"
 Z="4723"
 B="1074219302"
 E="1074219305"
 BS="N"
/><b
 id="1074219348"
 Z="4725"
 B="1074219305"
 E="1074219306"
 Order="2"
 BS="Z"
 BondCircularOrdering="0 1074219347 1074219353 1074219349"
/><b
 id="1074219349"
 Z="4727"
 B="1074219306"
 E="1074219307"
 BS="N"
/><b
 id="1074219350"
 Z="4729"
 B="1074219303"
 E="1074219312"
 BS="N"
/><b
 id="1074219351"
 Z="4731"
 B="1074219312"
 E="1074219313"
 BS="N"
/><b
 id="1074219352"
 Z="4733"
 B="1074219312"
 E="1074219314"
 Display="Hash"
 BS="N"
/><b
 id="1074219353"
 Z="4735"
 B="1074219306"
 E="1074219319"
 BS="N"
/><b
 id="1074219354"
 Z="4737"
 B="1074219313"
 E="1074219320"
 BS="N"
/><b
 id="1074219355"
 Z="4739"
 B="1074219320"
 E="1074219321"
 BS="N"
/><b
 id="1074219356"
 Z="4741"
 B="1074219321"
 E="1074219322"
 Order="2"
 BS="N"
 BondCircularOrdering="0 1074219355 1074219357 1074219358"
/><b
 id="1074219357"
 Z="4743"
 B="1074219322"
 E="1074219323"
 BS="N"
/><b
 id="1074219358"
 Z="4745"
 B="1074219322"
 E="1074219328"
 BS="N"
/><b
 id="1074219359"
 Z="4751"
 B="1074219319"
 E="1074219333"
 Order="2"
 BS="N"
 BondCircularOrdering="1074219364 1074219353 0 1074219360"
/><b
 id="1074219360"
 Z="4752"
 B="1074219333"
 E="1074219334"
 BS="N"
/><b
 id="1074219361"
 Z="4753"
 B="1074219334"
 E="1074219335"
 Order="2"
 BS="N"
 BondCircularOrdering="1074219360 0 1074219365 1074219362"
/><b
 id="1074219362"
 Z="4754"
 B="1074219335"
 E="1074219336"
 BS="N"
/><b
 id="1074219363"
 Z="4755"
 B="1074219336"
 E="1074219337"
 Order="2"
 BS="N"
 BondCircularOrdering="1074219362 0 0 1074219364"
/><b
 id="1074219364"
 Z="4756"
 B="1074219337"
 E="1074219319"
 BS="N"
/><b
 id="1074219365"
 Z="4758"
 B="1074219335"
 E="1074219338"
 BS="N"
/></fragment><t
 id="1074219366"
 p="328.57 15.37"
 BoundingBox="328.57 5.32 582.94 17.62"
 Z="2660"
 color="13"
 Warning="Chemical Interpretation is not possible for this label"
 LineHeight="auto"
><s font="3" size="10" color="13" face="3">(A) Scope of the </s><s font="23" size="10" color="13" face="3">a</s><s font="3" size="10" color="13" face="3">-selective assisted tandem reaction</s></t><t
 id="1074219367"
 p="451.24 102.60"
 BoundingBox="419.02 91.71 483.47 119.71"
 Z="2726"
 Warning="Chemical Interpretation is not possible for this label"
 CaptionJustification="Center"
 CaptionLineHeight="14"
 Justification="Center"
 LineHeight="14"
 LineStarts="14 26"
><s font="3" size="10" color="0">2-MeTHF [0.1]
25 °C, 16 h</s></t><t
 id="1074219368"
 p="567.20 70.23"
 BoundingBox="524.41 59.34 609.98 87.34"
 Z="2728"
 Warning="Chemical Interpretation is not possible for this label"
 CaptionJustification="Center"
 CaptionLineHeight="14"
 Justification="Center"
 LineHeight="14"
 LineStarts="15 33"
><s font="3" size="10" color="0">dppp </s><s font="3" size="10" color="10">(10 mol%)
</s><s font="3" size="10" color="0" face="1">Ar</s><s font="42" size="10" color="0" face="1">–</s><s font="3" size="10" color="0" face="1">OTf</s><s font="3" size="10" color="0"> </s><s font="3" size="10" color="10">(</s><s font="3" size="10" color="10" face="1">1.0 equiv</s><s font="3" size="10" color="10">)</s></t><t
 id="1074219369"
 p="567.20 102.60"
 BoundingBox="523.43 91.71 610.96 133.71"
 Z="2729"
 Warning="ChemDraw can&apos;t interpret this label."
 CaptionJustification="Center"
 CaptionLineHeight="14"
 Justification="Center"
 LineHeight="14"
 LineStarts="19 37 50"
><s font="3" size="10" color="0" face="96">Cy2NMe (1.0 equiv)
NaOAc (1.0 equiv)
100 °C, 24 h</s></t><t
 id="1074219370"
 p="676.74 115.44"
 BoundingBox="650.25 105.39 703.24 117.69"
 Z="2730"
 color="14"
 Warning="Chemical Interpretation is not possible for this label"
 CaptionJustification="Center"
 Justification="Center"
 LineHeight="auto"
><s font="23" size="10" color="14" face="2">a</s><s font="3" size="10" color="14" face="2">-selectivity</s></t><t
 id="1074219371"
 p="357.42 129.94"
 BoundingBox="354.63 118.92 360.20 132.92"
 Z="2741"
 Warning="Chemical Interpretation is not possible for this label"
 CaptionJustification="Center"
 CaptionLineHeight="14"
 Justification="Center"
 LineHeight="14"
 WordWrapWidth="24"
><s font="3" size="10" color="0" face="1">6</s></t><t
 id="1074219372"
 p="337.54 114.34"
 BoundingBox="337.54 105.39 376.45 116.89"
 Z="2742"
 color="13"
 Warning="Chemical Interpretation is not possible for this label"
 LineHeight="auto"
><s font="3" size="10" color="13">(5 equiv)</s></t><t
 id="1074219373"
 p="492.64 84.23"
 BoundingBox="409.85 73.34 492.64 87.34"
 Z="2755"
 color="13"
 Warning="Chemical Interpretation is not possible for this label"
 CaptionJustification="Right"
 CaptionLineHeight="14"
 Justification="Right"
 LineHeight="14"
><s font="3" size="10" color="13">(1 mol%)</s><s font="3" size="10" color="0">/</s><s font="3" size="10" color="10">(5 mol%)</s></t><t
 id="1074219374"
 p="670.76 129.94"
 BoundingBox="670.76 118.92 676.32 132.92"
 Z="2761"
 Warning="Chemical Interpretation is not possible for this label"
 CaptionLineHeight="14"
 LineHeight="14"
><s font="3" size="10" color="0" face="1">4</s></t><t
 id="1074219375"
 p="377.35 234.71"
 BoundingBox="330.05 224.66 424.64 252.56"
 Z="2923"
 Warning="Chemical Interpretation is not possible for this label"
 CaptionJustification="Center"
 Justification="Center"
 LineHeight="auto"
 LineStarts="15 37"
><s font="3" size="10" color="0" face="1">4be</s><s font="3" size="10" color="0">: 46% yield
</s><s font="3" size="10" color="13" face="2">E/Z</s><s font="3" size="10" color="13"> 58:42</s><s font="3" size="10" color="0">; </s><s font="3" size="10" color="14" face="2">rr</s><s font="23" size="10" color="14" face="32">a/b</s><s font="3" size="10" color="14"> &gt;20:1</s></t><t
 id="1074219376"
 p="478.35 234.71"
 BoundingBox="431.06 224.66 525.65 252.56"
 Z="2924"
 Warning="Chemical Interpretation is not possible for this label"
 CaptionJustification="Center"
 Justification="Center"
 LineHeight="auto"
 LineStarts="15 37"
><s font="3" size="10" color="0" face="1">4bf</s><s font="3" size="10" color="0">: 75% yield
</s><s font="3" size="10" color="13" face="2">E/Z</s><s font="3" size="10" color="13"> 60:40</s><s font="3" size="10" color="0">; </s><s font="3" size="10" color="14" face="2">rr</s><s font="23" size="10" color="14" face="32">a/b</s><s font="3" size="10" color="14"> &gt;20:1</s></t><t
 id="1074219377"
 p="579.37 234.71"
 BoundingBox="532.07 224.66 626.66 252.56"
 Z="2925"
 Warning="Chemical Interpretation is not possible for this label"
 CaptionJustification="Center"
 Justification="Center"
 LineHeight="auto"
 LineStarts="15 37"
><s font="3" size="10" color="0" face="1">4bg</s><s font="3" size="10" color="0">: 50% yield
</s><s font="3" size="10" color="13" face="2">E/Z</s><s font="3" size="10" color="13"> 50:50</s><s font="3" size="10" color="0">; </s><s font="3" size="10" color="14" face="2">rr</s><s font="23" size="10" color="14" face="32">a/b</s><s font="3" size="10" color="0" face="1"> </s><s font="3" size="10" color="14">&gt;20:1</s></t><t
 id="1074219378"
 p="680.37 234.71"
 BoundingBox="633.07 224.66 727.66 252.56"
 Z="2926"
 Warning="Chemical Interpretation is not possible for this label"
 CaptionJustification="Center"
 Justification="Center"
 LineHeight="auto"
 LineStarts="15 37"
><s font="3" size="10" color="0" face="1">4bh</s><s font="3" size="10" color="0">: 70% yield
</s><s font="3" size="10" color="13" face="2">E/Z</s><s font="3" size="10" color="13"> 55:45</s><s font="3" size="10" color="0">; </s><s font="3" size="10" color="14" face="2">rr</s><s font="23" size="10" color="14" face="32">a/b</s><s font="3" size="10" color="0" face="1"> </s><s font="3" size="10" color="14">&gt;20:1</s></t><t
 id="1074219379"
 p="781.38 234.71"
 BoundingBox="734.08 223.09 828.67 251.34"
 Z="3098"
 Warning="Chemical Interpretation is not possible for this label"
 CaptionJustification="Center"
 Justification="Center"
 LineHeight="auto"
 LineStarts="16 38"
><s font="3" size="10" color="0" face="1">4bi</s><s font="3" size="10" color="0">: 63% yield</s><s font="3" size="10" color="0" face="66">a
</s><s font="3" size="10" color="13" face="2">E/Z</s><s font="3" size="10" color="13"> 50:50</s><s font="3" size="10" color="0">; </s><s font="3" size="10" color="14" face="2">rr</s><s font="23" size="10" color="14" face="32">a/b</s><s font="3" size="10" color="14"> &gt;20:1</s></t><t
 id="1074219380"
 p="882.39 234.71"
 BoundingBox="835.09 223.09 929.68 251.34"
 Z="3099"
 Warning="Chemical Interpretation is not possible for this label"
 CaptionJustification="Center"
 Justification="Center"
 LineHeight="auto"
 LineStarts="16 38"
><s font="3" size="10" color="0" face="1">4bj</s><s font="3" size="10" color="0">: 64% yield</s><s font="3" size="10" color="0" face="66">a
</s><s font="3" size="10" color="13" face="2">E/Z</s><s font="3" size="10" color="13"> 50:50</s><s font="3" size="10" color="0">; </s><s font="3" size="10" color="14" face="2">rr</s><s font="23" size="10" color="14" face="32">a/b</s><s font="3" size="10" color="0" face="1"> </s><s font="3" size="10" color="14">&gt;20:1</s></t><t
 id="1074219381"
 p="983.39 234.71"
 BoundingBox="936.09 223.09 1030.68 251.34"
 Z="3100"
 Warning="Chemical Interpretation is not possible for this label"
 CaptionJustification="Center"
 Justification="Center"
 LineHeight="auto"
 LineStarts="16 38"
><s font="3" size="10" color="0" face="1">4bk</s><s font="3" size="10" color="0">: 59% yield</s><s font="3" size="10" color="0" face="66">a
</s><s font="3" size="10" color="13" face="2">E/Z</s><s font="3" size="10" color="13"> 50:50</s><s font="3" size="10" color="0">; </s><s font="3" size="10" color="14" face="2">rr</s><s font="23" size="10" color="14" face="32">a/b</s><s font="3" size="10" color="0" face="1"> </s><s font="3" size="10" color="14">&gt;20:1</s></t><t
 id="1074219382"
 p="1084.40 234.71"
 BoundingBox="1037.10 223.09 1131.69 251.34"
 Z="3101"
 Warning="Chemical Interpretation is not possible for this label"
 CaptionJustification="Center"
 Justification="Center"
 LineHeight="auto"
 LineStarts="16 38"
><s font="3" size="10" color="0" face="1">4bl</s><s font="3" size="10" color="0">: 74% yield</s><s font="3" size="10" color="0" face="66">a
</s><s font="3" size="10" color="13" face="2">E/Z</s><s font="3" size="10" color="13"> 75:25</s><s font="3" size="10" color="0">; </s><s font="3" size="10" color="14" face="2">rr</s><s font="23" size="10" color="14" face="32">a/b</s><s font="3" size="10" color="0" face="1"> </s><s font="3" size="10" color="14">&gt;20:1</s></t><t
 id="1074219383"
 p="1017.01 360.99"
 BoundingBox="969.72 349.37 1064.31 377.62"
 Z="3436"
 Warning="Chemical Interpretation is not possible for this label"
 CaptionJustification="Center"
 Justification="Center"
 LineHeight="auto"
 LineStarts="16 38"
><s font="3" size="10" color="0" face="1">4db</s><s font="3" size="10" color="0">: 40% yield</s><s font="3" size="10" color="0" face="66">b
</s><s font="3" size="10" color="13" face="2">E/Z</s><s font="3" size="10" color="13"> 68:32</s><s font="3" size="10" color="0">; </s><s font="3" size="10" color="14" face="2">rr</s><s font="23" size="10" color="14" face="32">a/b</s><s font="3" size="10" color="0" face="1"> </s><s font="3" size="10" color="14">&gt;20:1</s></t><t
 id="1074219384"
 p="846.34 360.99"
 BoundingBox="799.04 349.37 893.63 377.62"
 Z="3437"
 Warning="Chemical Interpretation is not possible for this label"
 CaptionJustification="Center"
 Justification="Center"
 LineHeight="auto"
 LineStarts="16 38"
><s font="3" size="10" color="0" face="1">4cb</s><s font="3" size="10" color="0">: 34% yield</s><s font="3" size="10" color="0" face="66">b
</s><s font="3" size="10" color="13" face="2">E/Z</s><s font="3" size="10" color="13"> 52:48</s><s font="3" size="10" color="0">; </s><s font="3" size="10" color="14" face="2">rr</s><s font="23" size="10" color="14" face="32">a/b</s><s font="3" size="10" color="0" face="1"> </s><s font="3" size="10" color="14">&gt;20:1</s></t><t
 id="1074219385"
 p="781.38 119.46"
 BoundingBox="734.08 107.84 828.67 136.09"
 Z="3584"
 Warning="Chemical Interpretation is not possible for this label"
 CaptionJustification="Center"
 Justification="Center"
 LineHeight="auto"
 LineStarts="16 38"
><s font="3" size="10" color="0" face="1">4ba</s><s font="3" size="10" color="0">: 77% yield</s><s font="3" size="10" color="0" face="66">a
</s><s font="3" size="10" color="13" face="2">E/Z</s><s font="3" size="10" color="13"> 48:52</s><s font="3" size="10" color="0">; </s><s font="3" size="10" color="14" face="2">rr</s><s font="23" size="10" color="14" face="32">a/b</s><s font="3" size="10" color="14"> &gt;20:1</s></t><t
 id="1074219386"
 p="882.39 105.51"
 BoundingBox="835.09 95.46 929.68 137.31"
 Z="3585"
 Warning="Chemical Interpretation is not possible for this label"
 CaptionJustification="Center"
 Justification="Center"
 LineHeight="auto"
 LineStarts="15 32 54"
><s font="3" size="10" color="0" face="1">4bb</s><s font="3" size="10" color="0">: 73% yield
</s><s font="3" size="10" color="0" face="2">60% (gram scale)
</s><s font="3" size="10" color="13" face="2">E/Z</s><s font="3" size="10" color="13"> 62:38</s><s font="3" size="10" color="0">; </s><s font="3" size="10" color="14" face="2">rr</s><s font="23" size="10" color="14" face="32">a/b</s><s font="3" size="10" color="14"> &gt;20:1</s></t><t
 id="1074219387"
 p="983.39 119.46"
 BoundingBox="936.09 109.41 1030.68 137.31"
 Z="3586"
 Warning="Chemical Interpretation is not possible for this label"
 CaptionJustification="Center"
 Justification="Center"
 LineHeight="auto"
 LineStarts="15 37"
><s font="3" size="10" color="0" face="1">4bc</s><s font="3" size="10" color="0">: 54% yield
</s><s font="3" size="10" color="13" face="2">E/Z</s><s font="3" size="10" color="13"> 63:37</s><s font="3" size="10" color="0">; </s><s font="3" size="10" color="14" face="2">rr</s><s font="23" size="10" color="14" face="32">a/b</s><s font="3" size="10" color="0" face="1"> </s><s font="3" size="10" color="14">&gt;20:1</s></t><t
 id="1074219388"
 p="1084.40 119.46"
 BoundingBox="1037.10 109.41 1131.69 137.31"
 Z="3587"
 Warning="Chemical Interpretation is not possible for this label"
 CaptionJustification="Center"
 Justification="Center"
 LineHeight="auto"
 LineStarts="15 37"
><s font="3" size="10" color="0" face="1">4bd</s><s font="3" size="10" color="0">: 65% yield
</s><s font="3" size="10" color="13" face="2">E/Z</s><s font="3" size="10" color="13"> 60:40</s><s font="3" size="10" color="0">; </s><s font="3" size="10" color="14" face="2">rr</s><s font="23" size="10" color="14" face="32">a/b</s><s font="3" size="10" color="0" face="1"> </s><s font="3" size="10" color="14">&gt;20:1</s></t><t
 id="1074219389"
 p="457.85 488.50"
 BoundingBox="432.77 477.61 482.92 505.61"
 Z="3650"
 Warning="Chemical Interpretation is not possible for this label"
 CaptionJustification="Center"
 CaptionLineHeight="14"
 Justification="Center"
 LineHeight="14"
 LineStarts="11 23"
><s font="3" size="10" color="0">TBME [1.0]
25 °C, 16 h</s></t><t
 id="1074219390"
 p="571.54 470.25"
 BoundingBox="531.81 459.23 611.28 473.23"
 Z="3652"
 Warning="Chemical Interpretation is not possible for this label"
 CaptionJustification="Center"
 CaptionLineHeight="14"
 Justification="Center"
 LineHeight="14"
><s font="3" size="10" color="0" face="1">Ar</s><s font="42" size="10" color="0" face="1">–</s><s font="3" size="10" color="0" face="1">Br</s><s font="3" size="10" color="0"> </s><s font="3" size="10" color="10">(</s><s font="3" size="10" color="10" face="1">1.0 equiv</s><s font="3" size="10" color="10">)</s></t><t
 id="1074219391"
 p="571.54 488.50"
 BoundingBox="533.97 477.61 609.12 505.61"
 Z="3653"
 Warning="Chemical Interpretation is not possible for this label"
 CaptionJustification="Center"
 CaptionLineHeight="14"
 Justification="Center"
 LineHeight="14"
 LineStarts="16 35"
><s font="3" size="10" color="0">Et</s><s font="3" size="10" color="0" face="96">3</s><s font="3" size="10" color="0">N (36 equiv)
[0.1], 50 °C, 24 h</s></t><t
 id="1074219392"
 p="369.01 515.84"
 BoundingBox="366.23 504.82 371.80 518.82"
 Z="3654"
 Warning="Chemical Interpretation is not possible for this label"
 CaptionJustification="Center"
 CaptionLineHeight="14"
 Justification="Center"
 LineHeight="14"
 WordWrapWidth="24"
><s font="3" size="10" color="0" face="1">6</s></t><t
 id="1074219393"
 p="349.15 500.24"
 BoundingBox="349.15 491.29 388.05 502.79"
 Z="3655"
 color="13"
 Warning="Chemical Interpretation is not possible for this label"
 LineHeight="auto"
><s font="3" size="10" color="13">(5 equiv)</s></t><t
 id="1074219394"
 p="499.24 470.13"
 BoundingBox="416.45 459.24 499.24 473.24"
 Z="3668"
 color="13"
 Warning="Chemical Interpretation is not possible for this label"
 CaptionJustification="Right"
 CaptionLineHeight="14"
 Justification="Right"
 LineHeight="14"
><s font="3" size="10" color="13">(1 mol%)</s><s font="3" size="10" color="0">/</s><s font="3" size="10" color="10">(5 mol%)</s></t><t
 id="1074219395"
 p="680.03 501.34"
 BoundingBox="653.94 491.29 706.11 503.59"
 Z="3677"
 color="14"
 Warning="Chemical Interpretation is not possible for this label"
 CaptionJustification="Center"
 Justification="Center"
 LineHeight="auto"
><s font="23" size="10" color="14" face="2">b</s><s font="3" size="10" color="14" face="2">-selectivity</s></t><t
 id="1074219396"
 p="677.24 515.84"
 BoundingBox="677.24 504.82 682.80 518.82"
 Z="3688"
 Warning="Chemical Interpretation is not possible for this label"
 CaptionLineHeight="14"
 LineHeight="14"
><s font="3" size="10" color="0" face="1">5</s></t><t
 id="1074219397"
 p="328.57 399.27"
 BoundingBox="328.57 389.22 582.12 401.52"
 Z="3690"
 color="13"
 Warning="Chemical Interpretation is not possible for this label"
 LineHeight="auto"
><s font="3" size="10" color="13" face="3">(B) Scope of the </s><s font="23" size="10" color="13" face="3">b</s><s font="3" size="10" color="13" face="3">-selective assisted tandem reaction</s></t><t
 id="1074219398"
 p="776.57 502.94"
 BoundingBox="730.80 492.89 822.33 520.79"
 Z="3735"
 Warning="Chemical Interpretation is not possible for this label"
 CaptionJustification="Center"
 Justification="Center"
 LineHeight="auto"
 LineStarts="15 37"
><s font="3" size="10" color="0" face="1">5aa</s><s font="3" size="10" color="0">: 46% yield
</s><s font="3" size="10" color="13" face="2">E/Z</s><s font="3" size="10" color="13"> 27:73</s><s font="3" size="10" color="0">; </s><s font="3" size="10" color="14" face="2">rr</s><s font="23" size="10" color="14" face="32">a/b</s><s font="3" size="10" color="14"> 1:1.4</s></t><t
 id="1074219399"
 p="877.32 490.04"
 BoundingBox="832.94 479.99 921.69 521.84"
 Z="3736"
 Warning="Chemical Interpretation is not possible for this label"
 CaptionJustification="Center"
 Justification="Center"
 LineHeight="auto"
 LineStarts="15 32 53"
><s font="3" size="10" color="0" face="1">5ab</s><s font="3" size="10" color="0">: 70% yield
</s><s font="3" size="10" color="0" face="2">64% (gram scale)
</s><s font="3" size="10" color="13" face="2">E/Z</s><s font="3" size="10" color="13"> 48:52</s><s font="3" size="10" color="0">; </s><s font="3" size="10" color="14" face="2">rr</s><s font="23" size="10" color="14" face="32">a/b</s><s font="3" size="10" color="14"> 1:16</s></t><t
 id="1074219400"
 p="978.07 502.94"
 BoundingBox="932.30 492.89 1023.83 520.79"
 Z="3737"
 Warning="Chemical Interpretation is not possible for this label"
 CaptionJustification="Center"
 Justification="Center"
 LineHeight="auto"
 LineStarts="15 37"
><s font="3" size="10" color="0" face="1">5ac</s><s font="3" size="10" color="0">: 62% yield
</s><s font="3" size="10" color="13" face="2">E/Z</s><s font="3" size="10" color="13"> 43:57</s><s font="3" size="10" color="0">; </s><s font="3" size="10" color="14" face="2">rr</s><s font="23" size="10" color="14" face="32">a/b</s><s font="3" size="10" color="14"> 1:7.3</s></t><t
 id="1074219401"
 p="1078.82 502.94"
 BoundingBox="1033.06 492.89 1124.59 520.79"
 Z="3738"
 Warning="Chemical Interpretation is not possible for this label"
 CaptionJustification="Center"
 Justification="Center"
 LineHeight="auto"
 LineStarts="15 37"
><s font="3" size="10" color="0" face="1">5ad</s><s font="3" size="10" color="0">: 75% yield
</s><s font="3" size="10" color="13" face="2">E/Z</s><s font="3" size="10" color="13"> 38:62</s><s font="3" size="10" color="0">; </s><s font="3" size="10" color="14" face="2">rr</s><s font="23" size="10" color="14" face="32">a/b</s><s font="3" size="10" color="14"> 1:7.1</s></t><t
 id="1074219402"
 p="376.32 623.88"
 BoundingBox="329.03 613.83 423.62 641.73"
 Z="3912"
 Warning="Chemical Interpretation is not possible for this label"
 CaptionJustification="Center"
 Justification="Center"
 LineHeight="auto"
 LineStarts="15 37"
><s font="3" size="10" color="0" face="1">5ae</s><s font="3" size="10" color="0">: 71% yield
</s><s font="3" size="10" color="13" face="2">E/Z</s><s font="3" size="10" color="13"> 50:50</s><s font="3" size="10" color="0">; </s><s font="3" size="10" color="14" face="2">rr</s><s font="23" size="10" color="14" face="32">a/b</s><s font="3" size="10" color="14"> &gt;1:20</s></t><t
 id="1074219403"
 p="477.07 623.88"
 BoundingBox="431.31 613.83 522.84 641.73"
 Z="3913"
 Warning="Chemical Interpretation is not possible for this label"
 CaptionJustification="Center"
 Justification="Center"
 LineHeight="auto"
 LineStarts="15 37"
><s font="3" size="10" color="0" face="1">5af</s><s font="3" size="10" color="0">: 41% yield
</s><s font="3" size="10" color="13" face="2">E/Z</s><s font="3" size="10" color="13"> 34:66</s><s font="3" size="10" color="0">; </s><s font="3" size="10" color="14" face="2">rr</s><s font="23" size="10" color="14" face="32">a/b</s><s font="3" size="10" color="14"> 1:2.1</s></t><t
 id="1074219404"
 p="576.45 623.88"
 BoundingBox="530.68 613.83 622.21 641.73"
 Z="3914"
 Warning="Chemical Interpretation is not possible for this label"
 CaptionJustification="Center"
 Justification="Center"
 LineHeight="auto"
 LineStarts="15 37"
><s font="3" size="10" color="0" face="1">5aq</s><s font="3" size="10" color="0">: 69% yield
</s><s font="3" size="10" color="13" face="2">E/Z</s><s font="3" size="10" color="13"> 34:66</s><s font="3" size="10" color="0">; </s><s font="3" size="10" color="14" face="2">rr</s><s font="23" size="10" color="14" face="32">a/b</s><s font="3" size="10" color="14"> 1:5.3</s></t><t
 id="1074219405"
 p="675.81 623.88"
 BoundingBox="631.43 613.83 720.18 641.73"
 Z="3915"
 Warning="Chemical Interpretation is not possible for this label"
 CaptionJustification="Center"
 Justification="Center"
 LineHeight="auto"
 LineStarts="15 36"
><s font="3" size="10" color="0" face="1">5ar</s><s font="3" size="10" color="0">: 71% yield
</s><s font="3" size="10" color="13" face="2">E/Z</s><s font="3" size="10" color="13"> 43:57</s><s font="3" size="10" color="0">; </s><s font="3" size="10" color="14" face="2">rr</s><s font="23" size="10" color="14" face="32">a/b</s><s font="3" size="10" color="14"> 1:10</s></t><t
 id="1074219406"
 p="776.57 623.88"
 BoundingBox="734.97 613.83 818.16 641.73"
 Z="4090"
 Warning="Chemical Interpretation is not possible for this label"
 CaptionJustification="Center"
 Justification="Center"
 LineHeight="auto"
 LineStarts="15 35"
><s font="3" size="10" color="0" face="1">5as</s><s font="3" size="10" color="0">: 57% yield
</s><s font="3" size="10" color="13" face="2">E/Z</s><s font="3" size="10" color="13"> 37:63</s><s font="3" size="10" color="0">; </s><s font="3" size="10" color="14" face="2">rr</s><s font="23" size="10" color="14" face="32">a/b</s><s font="3" size="10" color="14"> 1:3</s></t><t
 id="1074219407"
 p="877.32 623.88"
 BoundingBox="831.55 613.83 923.08 641.73"
 Z="4091"
 Warning="Chemical Interpretation is not possible for this label"
 CaptionJustification="Center"
 Justification="Center"
 LineHeight="auto"
 LineStarts="15 37"
><s font="3" size="10" color="0" face="1">5ah</s><s font="3" size="10" color="0">: 51% yield
</s><s font="3" size="10" color="13" face="2">E/Z</s><s font="3" size="10" color="13"> 43:57</s><s font="3" size="10" color="0">; </s><s font="3" size="10" color="14" face="2">rr</s><s font="23" size="10" color="14" face="32">a/b</s><s font="3" size="10" color="14"> 1:2.7</s></t><t
 id="1074219408"
 p="978.07 623.88"
 BoundingBox="936.47 613.83 1019.66 641.73"
 Z="4092"
 Warning="Chemical Interpretation is not possible for this label"
 CaptionJustification="Center"
 Justification="Center"
 LineHeight="auto"
 LineStarts="16 36"
><s font="3" size="10" color="0" face="1">5ai</s><s font="3" size="10" color="0">:  27% conv.
</s><s font="3" size="10" color="13" face="2">E/Z</s><s font="3" size="10" color="13"> 31:69</s><s font="3" size="10" color="0">; </s><s font="3" size="10" color="14" face="2">rr</s><s font="23" size="10" color="14" face="32">a/b</s><s font="3" size="10" color="14"> 2:1</s></t><t
 id="1074219409"
 p="1078.82 623.88"
 BoundingBox="1033.06 613.83 1124.59 641.73"
 Z="4093"
 Warning="Chemical Interpretation is not possible for this label"
 CaptionJustification="Center"
 Justification="Center"
 LineHeight="auto"
 LineStarts="15 37"
><s font="3" size="10" color="0" face="1">5at</s><s font="3" size="10" color="0">: 57% yield
</s><s font="3" size="10" color="13" face="2">E/Z</s><s font="3" size="10" color="13"> 45:55</s><s font="3" size="10" color="0">; </s><s font="3" size="10" color="14" face="2">rr</s><s font="23" size="10" color="14" face="32">a/b</s><s font="3" size="10" color="0" face="1"> </s><s font="3" size="10" color="14">1:4.4</s></t><t
 id="1074219410"
 p="376.32 739.48"
 BoundingBox="330.56 729.43 422.09 757.33"
 Z="4244"
 Warning="Chemical Interpretation is not possible for this label"
 CaptionJustification="Center"
 Justification="Center"
 LineHeight="auto"
 LineStarts="15 37"
><s font="3" size="10" color="0" face="1">5au</s><s font="3" size="10" color="0">: 66% yield
</s><s font="3" size="10" color="13" face="2">E/Z</s><s font="3" size="10" color="13"> 55:45</s><s font="3" size="10" color="0">; </s><s font="3" size="10" color="14" face="2">rr</s><s font="23" size="10" color="14" face="32">a/b</s><s font="3" size="10" color="14"> 1:5.4</s></t><t
 id="1074219411"
 p="493.40 739.48"
 BoundingBox="447.64 729.43 539.17 757.33"
 Z="4245"
 Warning="Chemical Interpretation is not possible for this label"
 CaptionJustification="Center"
 Justification="Center"
 LineHeight="auto"
 LineStarts="15 37"
><s font="3" size="10" color="0" face="1">5av</s><s font="3" size="10" color="0">: 40% yield
</s><s font="3" size="10" color="13" face="2">E/Z</s><s font="3" size="10" color="13"> 28:72</s><s font="3" size="10" color="0">; </s><s font="3" size="10" color="14" face="2">rr</s><s font="23" size="10" color="14" face="32">a/b</s><s font="3" size="10" color="14"> 1:1.5</s></t><t
 id="1074219412"
 p="610.49 739.48"
 BoundingBox="564.73 729.43 656.26 757.33"
 Z="4246"
 Warning="Chemical Interpretation is not possible for this label"
 CaptionJustification="Center"
 Justification="Center"
 LineHeight="auto"
 LineStarts="15 37"
><s font="3" size="10" color="0" face="1">5aw</s><s font="3" size="10" color="0">: 47% yield
</s><s font="3" size="10" color="13" face="2">E/Z</s><s font="3" size="10" color="13"> 37:63</s><s font="3" size="10" color="0">; </s><s font="3" size="10" color="14" face="2">rr</s><s font="23" size="10" color="14" face="32">a/b</s><s font="3" size="10" color="14"> 1:1.6</s></t><t
 id="1074219413"
 p="727.57 739.48"
 BoundingBox="684.59 729.43 770.56 757.33"
 Z="4247"
 Warning="Chemical Interpretation is not possible for this label"
 CaptionJustification="Center"
 Justification="Center"
 LineHeight="auto"
 LineStarts="15 36"
><s font="3" size="10" color="0" face="1">5ax</s><s font="3" size="10" color="0">: 31% yield
</s><s font="3" size="10" color="13" face="2">E/Z</s><s font="3" size="10" color="13"> 9:91</s><s font="3" size="10" color="0">; </s><s font="3" size="10" color="14" face="2">rr</s><s font="23" size="10" color="14" face="32">a/b</s><s font="3" size="10" color="14"> 1:2.5</s></t><t
 id="1074219414"
 p="844.65 739.48"
 BoundingBox="797.36 729.43 891.95 757.33"
 Z="4416"
 Warning="Chemical Interpretation is not possible for this label"
 CaptionJustification="Center"
 Justification="Center"
 LineHeight="auto"
 LineStarts="15 37"
><s font="3" size="10" color="0" face="1">5ay</s><s font="3" size="10" color="0">: 68% yield
</s><s font="3" size="10" color="13" face="2">E/Z</s><s font="3" size="10" color="13"> 48:52</s><s font="3" size="10" color="0">; </s><s font="3" size="10" color="14" face="2">rr</s><s font="23" size="10" color="14" face="32">a/b</s><s font="3" size="10" color="14"> &gt;1:20</s></t><t
 id="1074219415"
 p="961.74 739.48"
 BoundingBox="920.14 729.43 1003.33 757.33"
 Z="4417"
 Warning="Chemical Interpretation is not possible for this label"
 CaptionJustification="Center"
 Justification="Center"
 LineHeight="auto"
 LineStarts="15 35"
><s font="3" size="10" color="0" face="1">5az</s><s font="3" size="10" color="0">: 37% yield
</s><s font="3" size="10" color="13" face="2">E/Z</s><s font="3" size="10" color="13"> 50:50</s><s font="3" size="10" color="0">; </s><s font="3" size="10" color="14" face="2">rr</s><s font="23" size="10" color="14" face="32">a/b</s><s font="3" size="10" color="14"> 1:1</s></t><t
 id="1074219416"
 p="1078.82 739.48"
 BoundingBox="1037.23 729.43 1120.42 757.33"
 Z="4418"
 Warning="Chemical Interpretation is not possible for this label"
 CaptionJustification="Center"
 Justification="Center"
 LineHeight="auto"
 LineStarts="15 35"
><s font="3" size="10" color="0" face="1">5bb</s><s font="3" size="10" color="0">: 53% yield
</s><s font="3" size="10" color="13" face="2">E/Z</s><s font="3" size="10" color="13"> 48:52</s><s font="3" size="10" color="0">; </s><s font="3" size="10" color="14" face="2">rr</s><s font="23" size="10" color="14" face="32">a/b</s><s font="3" size="10" color="14"> 1:7</s></t><t
 id="1074219417"
 p="826.89 869.61"
 BoundingBox="779.59 857.99 874.18 886.24"
 Z="4419"
 Warning="Chemical Interpretation is not possible for this label"
 CaptionJustification="Center"
 Justification="Center"
 LineHeight="auto"
 LineStarts="16 38"
><s font="3" size="10" color="0" face="1">5eb</s><s font="3" size="10" color="0">: 52% yield</s><s font="3" size="10" color="0" face="66">b
</s><s font="3" size="10" color="13" face="2">E/Z</s><s font="3" size="10" color="13"> 48:52</s><s font="3" size="10" color="0">; </s><s font="3" size="10" color="14" face="2">rr</s><s font="23" size="10" color="14" face="32">a/b</s><s font="3" size="10" color="14"> &gt;1:20</s></t><t
 id="1074219418"
 p="617.34 869.61"
 BoundingBox="570.04 857.99 664.63 886.24"
 Z="4565"
 Warning="Chemical Interpretation is not possible for this label"
 CaptionJustification="Center"
 Justification="Center"
 LineHeight="auto"
 LineStarts="16 38"
><s font="3" size="10" color="0" face="1">5db</s><s font="3" size="10" color="0">: 46% yield</s><s font="3" size="10" color="0" face="66">b
</s><s font="3" size="10" color="13" face="2">E/Z</s><s font="3" size="10" color="13"> 50:50</s><s font="3" size="10" color="0">; </s><s font="3" size="10" color="14" face="2">rr</s><s font="23" size="10" color="14" face="32">a/b</s><s font="3" size="10" color="0" face="1"> </s><s font="3" size="10" color="14">&gt;1:20</s></t><t
 id="1074219419"
 p="982.59 869.61"
 BoundingBox="936.82 857.99 1028.35 886.24"
 Z="4712"
 Warning="Chemical Interpretation is not possible for this label"
 CaptionJustification="Center"
 Justification="Center"
 LineHeight="auto"
 LineStarts="18 40"
><s font="3" size="10" color="0" face="1">5fb</s><s font="3" size="10" color="0">: 48% yield</s><s font="3" size="10" color="0" face="66">b,c
</s><s font="3" size="10" color="13" face="2">E/Z</s><s font="3" size="10" color="13"> 40:60</s><s font="3" size="10" color="0">; </s><s font="3" size="10" color="14" face="2">rr</s><s font="23" size="10" color="14" face="32">a/b</s><s font="3" size="10" color="0" face="1"> </s><s font="3" size="10" color="14">1:5.6</s></t><t
 id="1074219420"
 p="391.21 869.61"
 BoundingBox="343.92 857.99 438.51 886.24"
 Z="4759"
 Warning="Chemical Interpretation is not possible for this label"
 CaptionJustification="Center"
 Justification="Center"
 LineHeight="auto"
 LineStarts="16 38"
><s font="3" size="10" color="0" face="1">5cb</s><s font="3" size="10" color="0">: 52% yield</s><s font="3" size="10" color="0" face="66">b
</s><s font="3" size="10" color="13" face="2">E/Z</s><s font="3" size="10" color="13"> 50:50</s><s font="3" size="10" color="0">; </s><s font="3" size="10" color="14" face="2">rr</s><s font="23" size="10" color="14" face="32">a/b</s><s font="3" size="10" color="0" face="1"> </s><s font="3" size="10" color="14">&gt;1:20</s></t><graphic
 id="1074220194"
 SupersededBy="1074220341"
 BoundingBox="1127.67 11.47 589.48 11.47"
 Z="2661"
 color="13"
 GraphicType="Line"
 HeadSize="1000"
/><graphic
 id="1074220195"
 SupersededBy="1074220342"
 BoundingBox="493.42 89.07 402.31 89.07"
 Z="2725"
 color="13"
 GraphicType="Line"
 HeadSize="1000"
/><graphic
 id="1074220196"
 SupersededBy="1074220343"
 BoundingBox="631.10 89.07 511.89 89.07"
 Z="2727"
 color="10"
 GraphicType="Line"
 ArrowType="FullHead"
 HeadSize="1000"
/><graphic
 id="1074220197"
 SupersededBy="1074220344"
 BoundingBox="724.15 140.43 329.60 140.43"
 Z="2760"
 color="13"
 GraphicType="Line"
 HeadSize="1000"
/><graphic
 id="1074220198"
 SupersededBy="1074220345"
 BoundingBox="724.89 136.68 724.89 16.46"
 Z="3592"
 color="15"
 LineType="Dashed"
 GraphicType="Line"
 HeadSize="1000"
/><graphic
 id="1074220199"
 SupersededBy="1074220346"
 BoundingBox="1127.67 395.37 584.10 395.37"
 Z="3593"
 color="13"
 GraphicType="Line"
 HeadSize="1000"
/><graphic
 id="1074220200"
 SupersededBy="1074220347"
 BoundingBox="500.70 474.97 409.59 474.97"
 Z="3649"
 color="13"
 GraphicType="Line"
 HeadSize="1000"
/><graphic
 id="1074220201"
 SupersededBy="1074220348"
 BoundingBox="637.51 474.97 518.28 474.97"
 Z="3651"
 color="10"
 GraphicType="Line"
 ArrowType="FullHead"
 HeadSize="1000"
/><graphic
 id="1074220202"
 SupersededBy="1074220349"
 BoundingBox="723.53 522.58 328.98 522.58"
 Z="3691"
 color="13"
 GraphicType="Line"
 HeadSize="1000"
/><graphic
 id="1074220203"
 SupersededBy="1074220350"
 BoundingBox="723.07 518.73 723.07 400.61"
 Z="3692"
 color="15"
 LineType="Dashed"
 GraphicType="Line"
 HeadSize="1000"
/><arrow
 id="1074220341"
 BoundingBox="589.48 11.03 1127.67 11.91"
 Z="2661"
 color="13"
 FillType="None"
 ArrowheadType="Solid"
 HeadSize="1000"
 ArrowheadCenterSize="875"
 ArrowheadWidth="250"
 Head3D="1127.67 11.47 0"
 Tail3D="589.48 11.47 0"
 Center3D="1418.35 174.69 0"
 MajorAxisEnd3D="1956.54 174.69 0"
 MinorAxisEnd3D="1418.35 6553.31 0"
/><arrow
 id="1074220342"
 BoundingBox="402.31 88.63 493.42 89.51"
 Z="2725"
 color="13"
 FillType="None"
 ArrowheadType="Solid"
 HeadSize="1000"
 ArrowheadCenterSize="875"
 ArrowheadWidth="250"
 Head3D="493.42 89.07 0"
 Tail3D="402.31 89.07 0"
 Center3D="1094.92 506.43 0"
 MajorAxisEnd3D="1185.43 506.43 0"
 MinorAxisEnd3D="1094.92 585.47 0"
/><arrow
 id="1074220343"
 BoundingBox="511.89 86.49 631.10 91.28"
 Z="2727"
 color="10"
 FillType="None"
 ArrowheadHead="Full"
 ArrowheadType="Solid"
 HeadSize="1000"
 ArrowheadCenterSize="875"
 ArrowheadWidth="250"
 Head3D="631.10 89.07 0"
 Tail3D="511.89 89.07 0"
 Center3D="1297.53 506.43 0"
 MajorAxisEnd3D="1415.98 506.43 0"
 MinorAxisEnd3D="1297.53 608.42 0"
/><arrow
 id="1074220344"
 BoundingBox="329.60 139.99 724.15 140.87"
 Z="2760"
 color="13"
 FillType="None"
 ArrowheadType="Solid"
 HeadSize="1000"
 ArrowheadCenterSize="875"
 ArrowheadWidth="250"
 Head3D="724.15 140.43 0"
 Tail3D="329.60 140.43 0"
 Center3D="2063.49 340.53 0"
 MajorAxisEnd3D="2458.04 340.53 0"
 MinorAxisEnd3D="2063.49 3496.98 0"
/><arrow
 id="1074220345"
 BoundingBox="724.45 16.46 725.33 136.68"
 Z="3592"
 color="15"
 LineType="Dashed"
 FillType="None"
 ArrowheadType="Solid"
 HeadSize="1000"
 ArrowheadCenterSize="875"
 ArrowheadWidth="250"
 Head3D="724.89 136.68 0"
 Tail3D="724.89 16.46 0"
 Center3D="1887.45 287.24 0"
 MajorAxisEnd3D="1887.45 407.48 0"
 MinorAxisEnd3D="-958.01 287.24 0"
/><arrow
 id="1074220346"
 BoundingBox="584.10 394.93 1127.67 395.81"
 Z="3593"
 color="13"
 FillType="None"
 ArrowheadType="Solid"
 HeadSize="1000"
 ArrowheadCenterSize="875"
 ArrowheadWidth="250"
 Head3D="1127.67 395.37 0"
 Tail3D="584.10 395.37 0"
 Center3D="1421.24 505.54 0"
 MajorAxisEnd3D="1964.82 505.54 0"
 MinorAxisEnd3D="1421.24 4811.11 0"
/><arrow
 id="1074220347"
 BoundingBox="409.59 474.53 500.70 475.41"
 Z="3649"
 color="13"
 FillType="None"
 ArrowheadType="Solid"
 HeadSize="1000"
 ArrowheadCenterSize="875"
 ArrowheadWidth="250"
 Head3D="500.70 474.97 0"
 Tail3D="409.59 474.97 0"
 Center3D="1102.20 892.33 0"
 MajorAxisEnd3D="1192.71 892.33 0"
 MinorAxisEnd3D="1102.20 971.37 0"
/><arrow
 id="1074220348"
 BoundingBox="518.28 472.39 637.51 477.18"
 Z="3651"
 color="10"
 FillType="None"
 ArrowheadHead="Full"
 ArrowheadType="Solid"
 HeadSize="1000"
 ArrowheadCenterSize="875"
 ArrowheadWidth="250"
 Head3D="637.51 474.97 0"
 Tail3D="518.28 474.97 0"
 Center3D="1303.92 892.33 0"
 MajorAxisEnd3D="1422.38 892.33 0"
 MinorAxisEnd3D="1303.92 994.32 0"
/><arrow
 id="1074220349"
 BoundingBox="328.98 522.14 723.53 523.02"
 Z="3691"
 color="13"
 FillType="None"
 ArrowheadType="Solid"
 HeadSize="1000"
 ArrowheadCenterSize="875"
 ArrowheadWidth="250"
 Head3D="723.53 522.58 0"
 Tail3D="328.98 522.58 0"
 Center3D="2062.87 722.68 0"
 MajorAxisEnd3D="2457.42 722.68 0"
 MinorAxisEnd3D="2062.87 3879.12 0"
/><arrow
 id="1074220350"
 BoundingBox="722.63 400.61 723.51 518.73"
 Z="3692"
 color="15"
 LineType="Dashed"
 FillType="None"
 ArrowheadType="Solid"
 HeadSize="1000"
 ArrowheadCenterSize="875"
 ArrowheadWidth="250"
 Head3D="723.07 518.73 0"
 Tail3D="723.07 400.61 0"
 Center3D="2258.60 766.79 0"
 MajorAxisEnd3D="2258.60 884.93 0"
 MinorAxisEnd3D="-537.26 766.79 0"
/></group><scheme
 id="1074220351"
><step
 id="1074220352"
 ReactionStepProducts="1074216978"
 ReactionStepArrows="1074220201"
 ReactionStepObjectsAboveArrow="1074219390"
 ReactionStepObjectsBelowArrow="1074219391"
/></scheme><scheme
 id="1074220353"
><step
 id="1074220354"
 ReactionStepProducts="1074216978"
 ReactionStepArrows="1074220196"
 ReactionStepObjectsAboveArrow="1074219368"
 ReactionStepObjectsBelowArrow="1074219369"
/></scheme><annotation
 Keyword="GUID"
 Content="b0f5c22e-9f46-46e8-9a11-48b19195862c"
/><annotation
 Keyword="Name"
 Content="Dog (2)"
/></page></CDXML>
