# Supplementary material for: Assisted Tandem Pd Catalysis Enables Regiodivergent Heck Arylation of Transiently Generated Substituted Enol Ethers
Source: JACS Au. 2023 Jan 12;3(1):261–74. doi: 10.1021/jacsau.2c00645 (PMC9875267; doi:10.1021/jacsau.2c00645)
Supplement: Supplementary file 2 — au2c00645_si_002.zip [file au2c00645_si_002.zip › Figures_revised/Figure 3.cdxml]

<?xml version="1.0" encoding="UTF-8" ?>
<!DOCTYPE CDXML SYSTEM "http://www.cambridgesoft.com/xml/cdxml.dtd" >
<CDXML
 CreationProgram="ChemDraw 20.1.1.125"
 Name="Figure 3.cdxml"
 BoundingBox="112.93 99.31 606.69 440.69"
 WindowPosition="0 0"
 WindowSize="1073741824 -536870912"
 WindowIsZoomed="yes"
 FractionalWidths="yes"
 InterpretChemically="yes"
 ShowAtomQuery="yes"
 ShowAtomStereo="no"
 ShowAtomEnhancedStereo="yes"
 ShowAtomNumber="no"
 ShowResidueID="no"
 ShowBondQuery="yes"
 ShowBondRxn="yes"
 ShowBondStereo="no"
 ShowTerminalCarbonLabels="no"
 ShowNonTerminalCarbonLabels="no"
 HideImplicitHydrogens="no"
 LabelFont="3"
 LabelSize="10"
 LabelFace="96"
 CaptionFont="3"
 CaptionSize="10"
 HashSpacing="2.50"
 MarginWidth="1.60"
 LineWidth="0.60"
 BoldWidth="2"
 BondLength="14.40"
 BondSpacing="18"
 ChainAngle="120"
 LabelJustification="Auto"
 CaptionJustification="Left"
 AminoAcidTermini="HOH"
 ShowSequenceTermini="yes"
 ShowSequenceBonds="yes"
 ShowSequenceUnlinkedBranches="no"
 ResidueWrapCount="40"
 ResidueBlockCount="10"
 ResidueZigZag="yes"
 NumberResidueBlocks="no"
 PrintMargins="36 36 36 36"
 MacPrintInfo="00030000025802580000000013EC19C80000000013EC19C80365052803FC00020000025802580000000013EC19C8000100000064000000010001010100000001270F000100010000000000000000000000000002001901900000000000600000000000000000000100000000000000000000000000000000"
 ChemPropName=""
 ChemPropFormula="Chemical Formula: "
 ChemPropExactMass="Exact Mass: "
 ChemPropMolWt="Molecular Weight: "
 ChemPropMOverZ="m/z: "
 ChemPropAnalysis="Elemental Analysis: "
 ChemPropBoilingPt="Boiling Point: "
 ChemPropMeltingPt="Melting Point: "
 ChemPropCritTemp="Critical Temp: "
 ChemPropCritPres="Critical Pres: "
 ChemPropCritVol="Critical Vol: "
 ChemPropGibbs="Gibbs Energy: "
 ChemPropLogP="Log P: "
 ChemPropMR="MR: "
 ChemPropHenry="Henry&apos;s Law: "
 ChemPropEForm="Heat of Form: "
 ChemProptPSA="tPSA: "
 ChemPropCLogP="CLogP: "
 ChemPropCMR="CMR: "
 ChemPropLogS="LogS: "
 ChemPropPKa="pKa: "
 ChemPropID=""
 ChemPropFragmentLabel=""
 color="0"
 bgcolor="1"
 RxnAutonumberStart="1"
 RxnAutonumberConditions="no"
 RxnAutonumberStyle="Roman"
 RxnAutonumberFormat="(#)"
><colortable>
<color r="1" g="1" b="1"/>
<color r="0" g="0" b="0"/>
<color r="1" g="0" b="0"/>
<color r="1" g="1" b="0"/>
<color r="0" g="1" b="0"/>
<color r="0" g="1" b="1"/>
<color r="0" g="0" b="1"/>
<color r="1" g="0" b="1"/>
</colortable><fonttable>
<font id="3" charset="iso-8859-1" name="Arial"/>
</fonttable><page
 id="1074207671"
 BoundingBox="0 0 720 540"
 HeaderPosition="36"
 FooterPosition="36"
 PrintTrimMarks="yes"
 HeightPages="1"
 WidthPages="1"
><embeddedobject
 id="1074207667"
 BoundingBox="112.93 99.31 606.69 440.69"
 Z="1"
 CompressedEnhancedMetafile="eJztXQlcVNX3v+ybwLDvw7Dvy7AvAwwwwzoCIrKJgoAoCoKKpmWKRqllZoq5tGhmaZZri5WJ

S5mtrmVllqaWWf3QNisz+Z83855v3iDzXvBm+zPj53rffXPeuefde77fe85bGAOEUAuUPvhA

hew5CHlaIfQvtLFiLELIJAohnnhkDkIG6OXPDFCKOUJGiPqZ4IDQZA+ETsF2iAH1u8I4I8Rd

YoxAAQqHwoMC6sIMhAbIE7ahS2TIOfgVJltpKCuY7AhMj4FMNlpoKJUzlmrszPAVGqMRuP5Q

IUL+ULvi35E9k9sxQmRA9HXns6JTjA7yxUyODxAiuf4R8hYa3emfK7S4s+0jNLurXbsMw1MI

XeR2Z4alEHUSMtgcyA9dSfmBgjnJXQU+sA1DjuqxMZENiVSvv0xHupy9d7YNMZtxeewLYhv0

dJZDHY36z7kJbN/uM4QyLTxHiBVDaZs41kxOD6ZTzgahnA13tjEbsHl8FzbeMJTNI5OxZiIT

KKTOh9Jj2l2PoBPPH6H4QLurGPaJ/4sPmAuRcTDUmA7CX3F1ndKC64oTIma++f/cLpYx8xZC

r2ajaBexudDAMA72Bcud75I73afnGOKbcmPRZy40NCK4B9tPyBCfvr4FGdE7qwuQwdzpTnJc

Q8UaksMaomCtFkoSLp+E70+6I2CAhOjuHwJPBnLbgMPOCrzPegNZR61Qz7GQ9SWw6i4UWHka

0uMSZcp1dWcb0xEs1y+G0d+B0H8wUi1Gh4mfwvbz2eCRWYPzUyMjbP2TGMr2C7G9PExxYI7U

P9fG5EpraJe8VixtS2toC0+LpG1pDe26L5OlbWmNyf8ZKZPHami3/+snbUtrTN7DTSaP1dDu

9LGRtqU1Jp9hJJPHamjzHrmej7WlNXb8mrPStrSW2vNuvsyed6XtzvM7pG1pLe1vnUweq6G9

MegBaVtaQxsdrZa2pbX0+Ej8+EiZ/gojmX6slunPw/XnSY9/JkraltZYG/tgbfxDGU/4UMYP

PpTxgg9lfDBXkx8P7Hv588emWP584UM5P+n3cucjkyftJz6EvQZD++cEPq1pTqvGxgB2ihQ4

DXNvId6nJkuXJcar3YVdlpdzBVaXc7ssBSKBlUDUZblMKLBaJoT9Atgv6LKMSxZYxSXD/njY

H99leY4vsDrHh/2RsD+yy7IrVGDVFdpl+WmgwOrTwC7LcD+BVbhfl+U8b4HVPG/Y7wH7Pbos

/V0FVv6usN8R9jt2WX7MEVh9zIH91rDfusuyw0Jg1WEB+01gv0mXpachxvsS3E4Jbp8Et0uC

2yPB7ZDg/UvwfiV4fxK8HwmuX4LrZXM9KYFAU2Q+PNcTvV16u/R26e3S26W3S5N2sZ/XDCX/

NlaafyfZvliA5eDIoDPDSWis8VhVPv9uhRh1oy01//50Xnchm/HSQci9X9Xn39KPZv3UyMgf

vnDF82+pYh6ifv4yzEWjnpDlaFgtbTvny9pQQ7tz7gRZTofVMnn8+yekbeF3+6RtaS2V/xaX

/1bavvCQLKeU1tCOTnaWtqU1tEuMQmQ5KlZDu/2TVFlOitXQXrGmSNqW1tDeNWGCtC2toX0i

rEPaltbQ/uveB6RtaQ1t8wvLpG1pDW1X8RPStrSGdvC2DdK2tIY2hl+sLa2x85X/YDms/PhI

23LjgeW88ueP5eTy54vl2PLnB23K+UCbYj+0KfZCm2If1v//g1x6ngGVn56A2gv2pyDN5M+y

65IiyTK77sJldiLJOZfuwnMuIkk4t7swnCuSzPPvLpznL5J8HNpd+HGoSOLJ7y705IskLYnd

hS2JIsmrad2Fr6aJJMai7kJjkUhSVtBdWFYgkmwu6S7cXCKS/F7eXfh7uUgiGtddKBonknQ3

dBd2N4gkl5u7Cy83iyRx7d2Fce0iSddsyOFniyQYR386TySR2dWF29OF29GF99+F99uF99eF

99OF6+/C9Xbh+rokbPL+D6DknNnw5H29XXq79Hbp7dLbNTzsYjvOb581SfzNsdezsZh9Bezr

ws/XGhPgQdn8ci7aHJ6L1Q23H5QW+X0znlifI23DR/od9sG+Q2g79p30e3IfIbOdciz2nRH5

eQDiQ0ehUeed8zzY18ckPgzCz5F4/qPvID5miIwXHPBtTD4VyZ4JGQOlRE5pH/7BxmDxrFEj

Fs86NcJ7VrL1ho5ka28oe2eeGrF35igoJ628O5qtNkDxntVstXjWSStMXoDrTcftmW0ju0+z

G+qtBqQN8vEoYhj7YINZBgVLnLB457/mZ0KhsG8osbchUh57g34k/yHOT/5ZGiz2JsZ8OozJ

ZDDidai3Qz3YMWcjniTGdzKUGtQ/nuyfI/9wCCtK8RWfL26blCgajD8PxW8nNZ10mdRU6to3

8U3XBVD6Gt90XdNYCuWky5rGUS59jVedF0y86twHZVLTKBdMXtFvV0KHX0OHn0DtaqT3W3m/

fRR2fAFfnoLay0jmt4MZc63124liWBf+yVa33y5ofJazoNHXzqVxqd2ahqV2LlB21vtCeZaz

s96H49Lwpu0aKC6Nb9ouaPThYPKKfjsGOvwTOl8BdYyh3m/l/bYEdvwKRqyGOtFQ5reDGXOt

9dt4vrhty0T18231Oq9J1e7cvqqF3AVQ+ioXctdUukNZ57Wm0s2rr3K354Kq3Z59UCZVu3lh

8op+a2+F0BPAJSOhPqnnW4rfWsOYPA5jUgr1GYJvBzHmWuu3nwWI9858UO1+u7cs03dv2WHf

4rIQv+OjQ/yKoVwpPex7pTQTyiGf4tFVPsehFJdV+ewtO+SDySv6bY0lQmFg8Bqom4z1fivv

txUwJoFgyFNQTzWW+e1gxlxr/Xa1v0b41qVsnZdLmTt35+iF3CgoO0sXcnNL3aGs88otdfPa

WbrbM2r0bs+dUFzK3LwweUW/zbOU8e0Dlnq+VfTbbEsZ3y6xJPl2MGOutX57hKcRvo0CjEcB

1o+OCvHLhXK0JMSvtuSwb21JJpRDPkdLqnxyR1X5HIUSBVyAySv6rRXOtzl6vu3nt6Y43xbK

8e1gxlxr/fY7a/He0yvV7rcH8tYFHMhzD6zIWxj4ee7CwAoo13LcoawLuJbjFlCRu9v/cygV

ebv9D+S5BWDyin77NTSeAINdLYBv9X5L8dsvYGweB0O8YGzO4H47mDHXWr81MQG/fVHtflss

qgorFp0Nu5KdGT4JypWszPAFWWfDFmRVQfky9ErW9NBJ2dNDr0ApFn0Ziskr+m0xNIpgsh6G

eqmJ3m/l/bYAxiQfdjwG9XITmd8OZsy11W8vFPSK9q7apcRvO9NIs8jtofptz7321T33Oozt

nXtxbO8cKPdcHMu9xwGKfTWUqt57sip750CZm1UJslWYvKLfTofB7II5eRnqA4z8tlNujDvV

6LcDjyGd33bim//Vb1tgTBbAjt1Qv4v77WDGnMF7vQOOqWr9tke095V31O+39Zsaeuqfa+yd

MGNibx2U2hkTubXPNXJrNzVAqe+tPTWhtw7KhFMTQLYek1f0219gPrxMEQqHUmmq91t5v/0Z

Gq4wJnwo40xxvx3EmGut3257WbTX4Yza/ba36lRLb9XpVm7VpmncSigVm6YVlZ9uLSo/1QJl

KrfCcCq3EkqV4VSQxUqLot82wtzsgjnZAPVPer+l+G0tNF6CMdkM9XXcbwcz5lrrt1OWi/bO

PKt2vz1WYNh2rMCo/Xb+qfbbeVByT7VH5hpBMWyDMu12bkzr7Two+TGtIDsNk1f02xlg7GmY

k+1Q25jp/Vbeb1vBiGMwNnuwfNVM5reDGXO93+r99m5jqPfbwfntoc9yIC+7oXa/LYq3v78o

3mH+/LiL8+fHQom5OH8H3wGK/f1Q5s2PybpvfiyUuKz7QHYeJq/ot+7Ye0owoGOgvqb3W4rf

OsGY7IQxqYb6d9xvBzPmWuu3q91E55JNxOq+DtbnuDC7z9FQtMaxWeQCZY1DsyjKwRDKwuwo

B4PsNQ7rslwc12WtgdLnaJCNySv67UTobDTs2Aj1cnP9dTB5v62DL4pgTJ6HepW5zG8HM+Zs

Xgczho2/DAbnt0jX3p25EClG17eIUXSDGF2w18zf1jrIE6HrxtJ3JiWwTyh3vscMiO5lvixf

0J26U4h5nryPmwtNlL7zO3nbYwUla7kFyKAP8GBCwQPhD/8VGwbo7tggTmEgbGDfE89gGyrI

yuPnbtzlgWRz4e+I0IoshBLw9sfQjoN2JWzHyfVJcBuEOOgrx7Csbx1ds750NM864fh35n7H

3zK3O97KJHSYgI5KGh03HCZkXXfoyPrLoSvLwHFVliNg0t9xRVaagn0vOyH0RiZpX5kzQmMz

letudB6d2eyckTnBOTqz0pmXKXb2yIx39susIueEcgw2Lo86dWZiRZne+U5LM+c4PZW50Oml

zKVO+zKfdjqU+bLTG5mKNse5ADyEpM3noP2AULnNP7vcK/zVZZLwqkuF8IJLnvATlyxhj0uh

UJnNTi5bhFhRptfUZZcQubwjtHA5LbRzuSgMcPlBGOdyQaho835wIjM5mye6IbQtQ7nNHW6b

Mu51W54x3W1BRrNbW8YYtykZOW4zMpTZ/Izr8QysKNO73PWLjKWuP2U87nozY72rpXC7K0e4

39Wsn81id4SiMkib/wftU+nKbb7l/kG6ocfr6X+7v5D+i/ua9K/dH08/5r4+ndARCDpu0Ohw

du9Lt3N3yHBz983wdednxLsnZojdozIU7fsENsrTSftmAXn+naZc94Oev6Q97Pl12iLPY2lz

PXvSmjzfTCv3PJRG6NgBOrk09m3wCEpf55GSvskjP32bR1V6j0dt+ice5emK9o3xAp9OI+37

F9o+NPZZc13T7LkmaZbcPwQG3O8FvV4XBN94XRUQOhJARw6NjiCvojQfr/q0UK/paTFenWk5

Xg+ljfGan6Zo39dcWN8FpH0PeUP8IlCue7W3UPCkd7hgpbeX4GFva8Fsb3PBJG/OHfsOgM5W

Gh07ubMFL3KXCvZw1wn2cbcKjnF3CL7mPi9QtK+JB3OcStpn44NQe6py3V4+k1L9fMpS3X1E

qfY+8am3eVGp13hJqYSOXNC5mkZHIu/p1Bje7tQU3sHUbN7x1HLeZ6lNvE9SFe3rBXt+TyHt

e8IXoTUpynU/7/tYyku+96U859uSst63JmWxb0XKPb61KYSO46DzbRodB32OpLzl80XKYZ8f

Uj7y+TPlG59/U3p9fk9RtG+2H8QocvZxgTQOJCvXHen/enKs/3PJYf6rkn39u5Jt/ecn9/kt

TiZ0VIDOyzQ68vx+Ts7yQymFfrYpo/28Uyb5+afM9vPsZ99tsCc7mbTvBVhUv09Srvv1gG+S

3g74MOmVgH1J2wJeSloT8ELSkoAdSYSO86DTisa+E/6OyR/6ByWf9k9M/so/J/mavyT5tn92

sqJ9iwMRmppE2hcFwYANjX3pQSZJoqBfE1ODLibGBp1O9A76JJETdCaR0DEZdMbS6KgMTE0a

HVicNDZwfFJj4LSkewJnJi0OnJqkaJ8tBEQrE0n79kI7PlG57veCIxI/DnZLfCfYMnFf8M2E

LcF/JKwN/jeB0HEdzrGaRseFoIbEr4JmJ14Keijx56DViX1BTybaBq9MVLRvTQhCbyWQ9mWE

IjQuQbnu4tCyhLLQzARJKD8hO9Q3ITrUM4EXGnDHvjmgcxGNjuaQhxMaQp5JaAnZntARsj9h

ScjhhDUhbyUo2ucdhtC38aR9R6HdFa9c9+dh8+LPhU2O/zSsKv6jsPz4N8JE8VvDJPGEDgQ6

XqTR8UvonvifQo/E/x76Wfyt0MvxnLAf473Dvo1XtG8LBMoWcvaVREC8Fqdcd23Ec3ETI1bE

1UR0xpVFTI8TRkyN40d0xBE6loLOkzQ65oZ/GTcz/H9x88JvxT0YPiJ+bbhd/JZwi372RUdC

iSPt+wLap2OV674S+VHs/yL3xl6O3Bp7LnJt7PuRq2LfjHwyltBhBzr+otFhEGkQdyvCMc44

0j/OOjI2jheZHBcdGR2naN8bUaAnlrSvLhqhf2KU626L/jVmVvT5mNbo4zGN0QdjRkW/FZMZ

/U4MoWMd9nfPaexbGhUc2xUliF0WVRi7Omps7Naoutg3oipjFe0T8hFaEEPa9wO0fWns+4vv

HvMv3zTmD/6f/J/5V/hf8i/yP+D/yCd0+ICOXBod9vySmBH8hhgn/swYL/6iGD5/SYyQvyBG

0b73Qc8WPmlfO5x3AV+57s7YTP5DsZH8+2O5/I5YW/6EWAv+qFj7O/a9CDrbaHSsj7mH3x3z

CP/pmPX852O28d+M2cl/P2YLX9G+UaDgWDRp39/Qnh6tXLd5fHO0TfyYaJP4nOh/4xKir8bx

o8/GJUcTOmLgwCdodPjGbYj2itsTHRB3ODoy7mR0Ztzn0aPijkUr2vclYPdGFGnfwgSZ/yjT

vSJhRdQTCfdHPZrQGvVgwvio6QmVUfUJE6IIHW+Bzh4aHdvi34t6Pv5s1Pb4q1Gvx/8d9UH8

7agv429EKdo3AXjeS84+C1iXDkYq1+2W9EYkN2lzpHPS6kjrpIcibyZ2Rv6YuCSS0JEFOr+j

0RGb2BsZkWgQFZ9oF5WeyIsqTQyMmpDo1c++q2CPOJK073FY13+IUK772eTzES8kfxzxTPLb

EauTt0csSt4SMSN5VwSh40PQaU1j374kp8jXkkIie5KSIt9Lyos8mzQy8mqSOFLRvukQW7VE

kPa5Q1xpS2NfSKpZRFTqb+GBqZfDuamfhVumHg//J+XzcEJHKeiMo9GRnZIWkZZSEpGTUhdR

lNIWUZ8yK2J6SkuEon03wZ7ucNK+TRCXJ4Yr171bEBm+V+ARvkMwIvwFwa2wlYIbYQ8I+sII

HV+BzhoaHR+lNoa/lzon/Fjq4vDPU9eE/5j6VPjN1O5wRfsWwY59YaR9oZB31YYp152cXh6W

kZ4VlpAeGxaZ7h/mns4Ns0oPvGNfA+h8gEbH6LRlYUVpG8LK03aG1ab1hM1IezdsUdq+MEX7

LCH3vRRK2rcH2g+FKtd9OOP+0KMZU0IPZIwNfT2jMPS5DHHoqoyiUELHT3COL9HoOJf+SuiZ

9KOh59PPhF5J/z70n/SfQi0zLoUq2rdSCDbK2ZeSCflriHLdBZnPhxRnrgzJzVwUkp45MyQs

szXEI3NWCKFjJug8RaOjUfhVyHhhb8gk4e2QNqF16ANCh9CVQst+9nlkAZ+GkPa9A+3PgpXr

PpX1cfAXWW8GH8/aFnw0a33wK1ndwZuzng4mdNyCc7xJo+PnTMOQ7zOdQ65lBoT8lRkfYpWV

EuKRFROiaN9z2QhVBZP2FYogRw9Srrta9HtQnejboArRyaBi0eGgVNHbQeGiI0GEji7Q6UNj

X0d2aHBbdlrwPdkjgzuza4JXZdcHP5ddFaxoX5gY1owg0r7T0Panse+S2DPoB7F50AXx34Gf

i68Gviu+FPiq+OdAQscI0JFPo+Nf0aigP0UTg/pEHUHm4q4gD/HSoDDxwiBF+17JQWhrIGnf

2FyEJIHKdU/NzQ5sz40OnJzLC6zNtQuU5FoFCnId79jXDTrbaXQ8mDM3cEHOssAlOU8Frsh5

KXBzzu7AV3K2Biral5oHuV4Aad8laM8MUK77t7ypAX/nVQRcz8sLuJKXFPBpXmzAkbzUAEKH

J+hYS6PDOm9jgFneqwGcvHcCXPNOB4TnfRGQmnciQNG+d/MR+tOftK+lAKEn/ZXrvq9gpf/C

ggX+cwra/NsL6vxrCqr9RxY0+BM6ngedB2h0rM5/339F/lf+a/N/8n82/6b/q/ko4N38P/0V

7ZMUQo4kZ9/v0D7sp1y3keQtPwvJC35Issbvr8LFfpcLF/l9VviwH6EjAnRcodHhVXjNz7XQ

yJ9XaO8fUujrLygM8pcUevez71MJQjl+pH3zRiL0o69y3ctGfuv7+MhjvktH9vh2jtzp2zry

Rd9xI/f4EjpeA502NPa9IHHx2ygJ9XtRkuK3W5Lvd0RS7PepJMdP0b6aIoSm+ZL2GRdDfkNj

n2Oxha9b8R8+dsXf+5gXn/H5o+ikz3dFX/oQOtJAZwKNjsiidN/golJfftEE3+Si6b4ji2b7

1hRN81W07zLYs9qHtO/RElhffZTrfqok2mdTiZfPuhJrn8dLbvPuL/mLN63E4I5974HOcTQ6

Xi9u8tlVPNfnzeKlPoeL1/p8VvyMz+Xi1T6K9rWOQmg/j7TPqRRyOJ5y3f6llbzQUhHPpzSe

51YawDMp5fFujArmETqKQOeDNDrSRz3KSx71LC9z1C5ewaiDvHGjjvBaR+3nKdr3B9hz2Zu0

7+nRCC3xVq775dELvPeMbvHeNrrG+9nRI72Xj871nj+6xJvQcQZ0vkyj42jpa96HSt/3/qD0

C+9TpVe8vyv9n/cfpZe9Fe27vwz4Xs6+gDHYtVfluuPHbOGmjFnFjRnTxQ0Z08F1HtPGNR1z

D5fQMR50fkqjo7jsHDe/7Dq3tKyPW11m6z2tzNH7/rIR/ewzKYdcgEvatx3an3sp172//JjX

O+X7vN4qf8lrd/lTXs+UP+H1WPkGL0LH93CO/9Do+HyMMffkGBfu2TFB3ItjErg3xgi4JuWx

XEX7llfAmuZF2pcASm97KtctrrzhWVh50TOr8rRnSuU7noGVPZ4ule95EjraQKcfjX21FWFe

1RUZXvUVRV5TK8Z7za9o9FpeMdZL0T7nKoihPUn7eqAdSGPfJ1VenqerLD0/rLrpcbjqJ48d

Vd95bKjq9SB0/AkHF9DouFI52vNiZZPnj5WzPX+rfNDTtOoRT+eqRZ6K9j1TDbmoB2lfzliE

Rnoo110+VuwxdizfY/RYX4+CsfYeiWOtPYLGOt2xbwHonEGjo736Po8p1cs9ZlY/7XFf9XaP

x6pf8XimepuHon2BNRBvupP2HYP2LHflur+paXG/VFPl/lVNvvupmhT3AzVx7jtr0twJHWag

Yx2Njr/GbnL/dexr7v+MPeJuVPOpu0vNWffAmlPuivbtGIfQ326kfRXjgX/dlOtuGt/t1jK+

061h/HS3seMnuOWOr3FLGt/oRuhYAToP0ejoHPeh273jvnZ7YNzPbsvG3XLbMM7Qfce4v90U

7UushVhXzr7z0H7XVbnu3tp9rr/XbnX9qXat66Xapa7Hax9wPVi7zJXQ4Qo6fqDRYV77i6tR

rYmbVa2jm2Otn1tQbYhbYq1PP/sO1CGU50raN2kC5F8uynXPnnDJZd6E4y4dEw66TJ2wy6Vy

wksueRNecSF0bASdHBr7Hq9zc32kLtx1VV2q61N1ha4760a5HqjLc1W0L7cefNWFtO8atB1o

7Ourt3QxbvjT+Vb9Feff6r9wvlB/yvlE/VfOhI5g0JFEo8OtXujiUF/m4lnf4OJfP8MlqX6O

S259u4uifccbEFrjTNp3TyPkmM7KdS9ujHF+tJHr3NVo63xfY5/T5MabTlWNhnfs2wU6a2l0

PNsw2fnJhvucNzc84vxyw3rngw0bnY83rHFWtK9yIsyxE2kfakKo3km5btumKienphynEU0J

TsZNQU7XJ/o4fTsx1InQkQw6F9PoCJn4mJP/xOecwifucYqfeMgpb+JRp8qJB5wU7bsA9nzv

SNq3ZBJCSx2V614zaaHj05NaHbsnjXdcNqnIcc6kfMfmSaMcCR2HQOcOGh27m/Y6vtz0oeOr

TWcd9zdddTzRdM3xQtP3jor2TZ4Msa6cfZxmONZBuW5e81aHgObVDl7NDzo4Ns92MGhud/hl

8lwHQkc+6DxDoyNl8jcOcZN/dUibbOAonmznWDXZ2XHyZJt+9l0He+IdSPvWTkHoC3vlurdO

OWG/fcrb9s9P2W7/1JSn7ZdOWWs/d8pGe0LHSdD5L42Ow82mDm83uzkcaQ5x+KQ5yeHb5nSH

683xDor2zZkKsa49aZ9PC/xHozu65U+7hJbLdhEtn9oFtByxs2s5YGfY8r4doaMadAbQ6CiY

GmEvmpppP3JqiX351Dr75qkT7edMHWevaJ9BK0JddqR9L0I7yE657jdave16Wq3sXmu9xdne

+jNnXesVzsOt1ziEjotwjhIaHadaxth90jLZ7rOWOXbftCy2+6XlUTuD1i47RfuWToNYl0Pa

x2+D2JGjXLewLYeT0xbLSW/z48S3OXJ822w49m0ud+ybAjo7aHRUT5vHGTNtBWfctA2cpmk7

OXOnvcpZOu1ljqJ9du0InbYl7XsT2rNtlev+oH2a7bH2atv32gtt97en2m5rT7Bd355uS+j4

Fc7xSRodl9o2237dttf2+7ajtr1tZ2wN28/Z2rWftlW0b910iHVtSPsyZ0DMZaNc96gZq20q

ZiyyKZoxw0Y8o8EmZsY4G78ZTTaEjntB5zs0OqZO/8hm4vTzNtOm99rMnn7b5uHpRrbrpv9j

o2if70wocvZ9CO0j1sp1fzlzv/X5mS9an5m53vrYzIet35r5oPVLMx+1JnQYgY4faXT8NuM3

694ZpjY3Zjjb9M0IsLGfGWbjO9O3n33bOgBL1qR9L0M7j0b3vg6h9aGOcOs3Orysd3XYWD/V

YW79aAfnjn2PgA57Gh33dbhbz+6ItJ7fkWa9uGOk9fqOUuttHQXWhH3Ec8rYg50QaqB5hght

MEBoPYzlGCXPKcs/a/tfnq/F9Pji25iNOUj2WxcjDPV/g16b7KIc32khQp1GYhT8phg8QjzU

Z38V+yzlZIo991iIjeXO0QfJ/NITrwuR7JngaCT7nWgekvmSAW5jIPhPkjn5W9KKbbl3F+7a

N+ajI4jzxT+WCu1SbCgNZH1u7pP9djXxWYHvN0bGvploBmpGE6S/a47pxR4U5ij+YDn+kZzf

8MjtBXBup/Lt3jEg91/df9wm/S7y0cSGVaFU/uOmidOx4+u2UI+XjSDoeVumZ+1HstrsA1l9

/UNZTRxy4gXZ8btzNzwi34YsfQRW93BuSjnFPAjO8aYx+sLoyj3Y/rp5uUux/gl5zB7sKEV5

ol+rLeVS+Qv4+a04IKuFsUvTsOM3Hgy3bpwtnXLKs9HO+DbmP/Zy+13RHZ8xLEOy9yLsYEce

aEiCeoc5+Ty1/Ac7VqKwj+DNEtiegYyQt5wNQIedyjjsOuy8fJf3BQbyN9XxnCkGI+l6QDzz

js9xP0652744oekdDOq5CeZrhUhz3IT3zQY3IaQ+btp1o0Ct3NRlcZbkmrPG6CANNynK03FT

Zy073PQGlHycm2ptB+YmTMdA3ARpAUoDD4tGkSgZUJ6EYtAcaIfh+6LxvViM6AYlFoo7XsuX

CHw/nRxT/vsUdr7PhP9wn9bz3+D5j3WOa5eIPbM4Q+I44kNwmmJ7QI7D+1YVxyF0iEPlngE/

hfINt4PKOW7FT8w4zu0AOxx3yb6c5KxyYxRNw3GK8oocx8HP7+Ah/Dzj2OG4FVCOwo7doGEr

kIaLxd05DnORgTiuEWFzvQd8jGS6RGlBKAsKFpdhnMUWd/HAQEcG+Sfhq/ocVTvsYpsHx4R+

lMWLdtMIDxJ9/1cefErDPBj9j3p5sIdzm+S120zyUKo8HQ92Jg2NB6uqqqQ8iHFYE5Rk4D87

ENg6AA9ivjsQD2J6IqT8FycdxSQk88NExD63Ef6n5zbtsEsV3Ga1wFJj3Ib1rWvchoyYXWNj

i9u6LL4hueobJnksVZ6O2w5OYpfbsL/ZgXHb/gHyWGbcFqMWbsP8T89t2mEX29x2sKA6+7cn

/xRpgtuIvnWN205YqpfbLtlXk1xVzSR/pcrT5q8HlrDCbVg5C6XBTMZtp8wGd/8gGhlJOY1t

LiP8Tc9l2mEX21z243nT7A+Sz2qEy4i+dY3LhNfVnYMaktxkyCQHpcrT5qBmN6PY4LI6KIuh

zDGVcdkV07tzGXb7R1mcJovSZDGaB16zzWuE7+l5TTvsUgWvPf/52xrjNaxvXeO1Fcbqzj8v

kjx1kUn+SZWnjdFu/s0qrz1qIuO1WyaD5zXsPqGqeQ3zPT2vaYddquC1+2Zt0BivYX3rGq9d

D1R37jme5KnxTHJPqjwtrxmxG69tMpbxmt0QeC0Bzz9VyWuY7+l5TTvsUgWvjXJYpDFew/rW

NV4rua3uPNSU5ClTJnkoVZ72fgHL8dpeIxmvYb8xOlhew7hM1byG+Z6e17TDLlXcK6iuz9fY

vQKsb13jNZ6puvPQ70me+p5JHkqVp+W1n9jhNeJewceGMl5LNRrcvQI+Ug2XEf6m5zLtsEsV

MZrZMzYai9GwvnWNy6Id1Z171pPcVM8k96TK03LZCHZzz28NZFxWYji4GI0vvVfQ16fqGA3z

PT2vaYddquC1ea9sydYUr2F96xqvIU/18loPx5LkKUsmuSdVnvYe6DV2c88/kIzXGg0Gz2vq

uFeA+Z6e17TDLlXwWsVL72dpitewvnWN19R9Ta3L4keSp35kkntS5el4TWjCbryGzR3Ga3PR

4HkNe49K1byG+Z6e17TDLrZ5zf/Kkuz9m3gaebeA6FvXeO367+p+f7SJ5KkmJnkoVZ6W1/rY

idcase/hi10WCO2H2ttSu9+bIvxPz23aYRfb3OYzNUSkKW4j+tY1bhNaqDsXtSG5yoZJLkqV

p81Fb7PHbS8YyrhtlNFQuU31700R/qfnNu2wi21ue3Peco1xG9G3rnFbZ7C674X2klzVyyQf

pcrT3j/4jr17oR3GMm57yXhgbsOOVXYvFBtnVeSghL/puUw77GKbyz49tE9jXEb0rWtc1u6u

7nuhU0humsIkB6XK03LZefbuGXxjIuOyyaYDc5k2vDdF+J6e17TDLrZ57cm0Xo3xGtG3rvFa

J8O/P8le/mlP8pQ9k/yTKk+bf15gj9dmmMl47ZbZ0HhN1fdCCd/T85p22MU2r71awxFriteI

vnWN1y70qfte6K8kT/3KJPekytO+N8XSc7h1UEwtZLy2wmJovKbqe6GE7+l5TTvsYpvX1q4P

0RivEX3rGq+p/33QaSRPTWOSh1LlaXmNxTx0vaWM1/ythsZrGJepktcI39PzmnbYxTavnZop

1hivEX3rGq+d+EXdeagzyVPOTPJQqjxtHmrAzrNrWKkYIeO15SMGf69AVe9NEf6m5zLtsItt

Lqt3rtEYlxF96xqXqfuZji6LGyQ33WCSe1Llae8VJLP3HO4haxmXFdoMPkbjq+FeAeF7el7T

DrvY5rWcslka4zWib13jtevW6s49Z5A8NYNJ7kmVp30ON4k9XhtjK+O187ZD47XB3ivYCDu7

Deh5jfC94cZrQ+WPXYbhKYQu2bZlNnh4pqVQ9puumAw2FxQ4TC7IR+b35hHzhvkEwTH1iJxL

OZ5Ik7P9zjZ2XBDeB+FXBBUQ/mEotw36O8uRDLdLkcx3t4HAPiTjsbXmwQZrzbdarQ3FCrYd

bCD/G7Xyv10rZ1umnG13trF+FX0Re2+wkoEvElt6PxtY75mHfbPjJzpq5P1eou//uk49orBO

vW0o26+2ez+u6n6m2pNcdzyZXEugytPG37ZDW6cQ/ntj2Jg/ByUEyocgsB3dfZ3CfGigdapS

+l0bmgRehuEvV65goxqEmK9ZS2DnPAY8QfihnkuGxiVTj5zXGJcQfbPEJYbAJfaj0VzUCitp

m9Sz/3/8DZQui39IbviHSS5Plaflkgh2uAQrB+ALLtS2hgNzCd11SSwOykTscwbhb3rOGBpn

vOaLRJriDKJvXYs/1P++6mySA2YzyZOp8rT3MoLZ44x/DGTxR9QQOCMKH0G2OYPwNz1nDJEz

6s01xxl437oWZ6j7N6Z6ODySA3hMchaqPO1zHVz2OMPXUBZnzB4CZ0yAUoBUwBm4v+k5Y4ic

cdFdc5yB961rccYJP3XnJn0kB/QxyU2o8rScIWCPM+oNZXHG40PgDOz4QMT+vUXC34YbZ2ir

XWxz2UuzvhFN8wrXyL1Fom9d4zJ1v4d0yf5ekpvuZZIzUeVp7y3ascNl86D8bopQBUyemQVC

Xw1wbxHrYCAuq4HtPJi/Vvg3EXXAP56UI7HrLpPxgm0H4YWH2I+TCL8cbpzH+v2gezliTXEL

0bc+t6LLrfxJrvBnkltR5Wmv4SawFyeZA6dIYPLGK+EWujhpJsL4RQX3fXB/03PGEDnjpqN4

2v9CNMMZeN//lTP2KIlHsqWxSDOwBhaXIKQKzmg3UHduZURygBGT3IoqT8sZoexxRglwxRiY

vHugfmWQnOHAU9G9Ytzf9JwxRM4ocNNcnIH3rWs5jLrfOb5kP5/kgPlMchiqPG0OE8IOZ7RD

WW0hy2GQ1cBxBqQ5Sp87mS2dv1mQw8yU5iuZ+Ijm4tuZiDmfCGFnHBM+wX1Rm/iEwhWdV7PR

RjMxQu9lwzfZbPPAzVtGom+m2Q6JB07Dxr0gWGuEULhF//ZAPED0zcZz0nfjAXn/xurR9/14

+1/AwRLc/zd6y46/jfsgoe/qfpprGQz/7t3Vt9nKN4JJXAczyTeo8oo8cAE/vxU4TwnT2Ysd

sGdFngYNuVBbWwwudsD45L88G80U64S/DV+s22kQ63asYR0h9WF9hZd6sd5lYUZi14xJnkCV

p8N6py97WM/DsT4Z6hGDxHoE+m/PejDHut3wxrrAXXNYx/vWNaxv/JtZfM8W1i/ZLyKxu4hJ

fE+Vp8P6QZae0aiD0oxjPdNoYKzTvf9UjEZCbI9QEZTRSEVrPO57Wov7gyNE6MIlEep8ViW4

z/reQ9Q77bch/Q5mLEyutxnkYzChJ836twfCPdG3rsXzu3rVi/seTjiJ43Am8TxVnhb3Puyt

8W0wmZkw51ug3m2mXfE84W/DF+shGsR6CGtYR0iNuTvD5xDYi+etSOxaMYnnqfK08bwDe1jf

imP9fah3DRLrqornCX8btlgPjNEc1vG+dQ3rTP+mO3vx/EMkdh9iEs9T5Wmv0/HYwTp2rf0D

HOujjQbGOrZPGdaxaF5VcTzhc1qL986HRIh3VAQoUgne/zRZLnpyz5kh4T0OjEk2RegK1D+Z

9m8PhHeib13De90IdV+XjybxG80kjqfK067tbuyt7e0w5zUw53uh/sh0cGt7HvpvzwExxTrh

b9qL9d2A8+Owtp9SCdYfcHtTNHv1N0PC+jLYOQfmlQ9cHmrWvz0Q1om+dS1nV38cb0ti15ZJ

HE+Vp83ZXdnD+gcw90/C3LtDsRpkHN+KZPPNNtYJfxu2WK96R3NYx/vWtXV9l5m64/iHSew+

zCSOp8rTruue7GHdw1SG9VQollqWsxP+NmyxPveo5rCO961zWOepO4aPI7EbxySGp8rTYR05

sXcPToBj3dFsYKxrwz04wve0Fve8FwH3O6E8qhLcn9izS9T+aM+QcJ+P4RxKA8x3qGn/9kC4

J/rWtXhe6Kvu52wcSBw7MInnqfK0uGcxnn8Q5n09lP1QLAeZu6vqHhzhb8MX63s1iPW9rGEd

ITVepwtQdzy/nMTucibxPFWeNp53Zg/rPTjWsd9ctRgk1lUVzxP+Nmyxfmqf5rCO961rWD/o

pO54PonEbhKTeJ4qT3udLpq9e3Dncaxjcf1AWKe7B5cNs5eH98s63nGf01q8HzQXo87nAO87

AO981vG+auEI8WiDV4aWv4OQJ3zxgwVCn5j0bw+Ed6JvXYvjeabqjuNdSPy6MInjqfK0cbyY

vbX9KBydDnPeB/UOE+2K4wl/G7ZYN+BoDut437q2tqv7Wt0l+5UkdlcyieOp8rTP13ixh3Vk

IcM6D+rtg8S6quJ4wt+GLdbt7DWHdbxvXcO6uq/P9XAEJHYFTOJ4qjxtHO/P3nV5HxzrHyvB

Ov11+TLUhGTX5TH7vJAKcI/7ntbivu5rEdr4uggJLUSqyN8DL10WjUx/b0i4x56bew2+4MBc

TzLt3x4I90TfuhbPM/3bWuzF8x4kjj2YxPNUedprdfnsrfFBZgh9gV2/gTpvkNfqVPWcDeFv

wxbrftc0h3W8b11b43ne6o7nnyCx+wSTeJ4qTxvPF7CH9bk41tdBnatl1+UJfxu2WM/+TXNY

x/vWNawz/Q019uJ5IYldIZN4nipPu66Xsve3rNbjWL9lPjDW6f6WVTYKhpg+RPq0TR4+mkV4

rarnbghf1FoeOHhNhC48ABywWzV/86LsT9E/bauGxAPzYe69waALIHzSuH97IB4g+ta1+J7p

75+xF997k7j2ZhLfU+Vp1/xM9tb8fTD3WTDnI0DLHmPtiu8JfxuuWL//QyTWFNaJvnVtzVf3

vblL9utJ7K5nEt9T5WnX/EnsYd3aXIb1CKh3DxLrqorvCX8btlg/a6g5rON96xrWkZG643sR

iV0Rk/ieKk97H76IveduInGs71eCdfrnbopU9j4s4XNai/cLjmJU94gIdb6rErwvecFV/OwP

64eE9yLI28eCQZ8DSK1N+rcHwjvRt67F8Zy/1P0+rB+JXz8mcTxVnvb+XBN7a/vDMPf3w9x/

BfX/tCyOJ/xt2GL9PS/NYR3vW9fW9o326o7jnyGx+wyTOJ4qT4v1DPawfg7H+i2of9ayOJ7w

t2GL9TPemsM63reuYX3FT+r+25R5JHbzmMTxVHlarDezF8f/i2N9peXAWKeL44tQsTSGL0Iq

wDvuc8MW7wkhcP5PawbveN//Fe/7NYz3ktvqjuODSPwGMYnjqfK01+gk7K3tq2DiXoG53wv1

v4Nc22Pw/lnHOu5vWov1TncxEqaIENqlEqzfKOCKt99XNSSsbwVsX4VJNbdC6Emj/u2BsE70

rWs5O+9/6v5785tI7G5iEsdT5Wmv0bGYs1+GuR8Bc+4JEzjPSLvelSH8bdhi/UMfzWEd71vX

4nimvx3HXhwvIbErYRLHU+Vp77Pnsod1L0sZ1tOgvm+QWFdVzk7427DF+lk/zWEd71vXsI48

1f1MTRiJ3TAmMTxVnjZnL2MvZ0/HsX5YCdbp773lSHP2NKQCvOM+N2zxHhoO51+rGbzjfeta

zq7uv3Fxyf4FEr8vMInjqfK0OXsxe2v7OzBxWTDnV6BeNsi1PRapJmcn/E1rsV4SJEad9wPW

/1LJe7CfO4aJnbOXDwnrs2Beb8C8TgQFW4z7twfCOtG3ruXsHDt1P1dTQmK3hEkcT5WnzdlZ

WtuxsgsmzhXm/Aeolwzy+pyqcnbC34Yt1rsjNYd1vG9di+PV/+5rFIndKCZxPFWedl1vZQ/r

V3GsW0BMt1jL7rMT/jZssb45WnNYx/vWNayr/1r8NhK725jE8FR52py9gb2c3dJKhvUNSrBO

n7Or7j474XPDFu/GKXD+j2sG73jf+pydLo4vI/FbxiSOp8rTru1C9tb2jYDzIpjzd6Feq2X3

2Ql/G7ZYLxNobm3H+9a1tV3dvwPZZRFLYjeWSRxPlae991bD3tp+BF/bi0cMfm1X5e9AEj6n

tXjnxIoRqhChg4YiVVyP/+d0gngHf/aQ8M6HOa4BfAusYV6M+7cHwjvRt65do1P/35ffQeJ3

B5NYnipPe42ugr21vQXmfgHM/Waor2nZczWEvw1brI9O0RzW8b51bW1X9+9A9nAqSexWMonj

qfK0a3s9e1h/Hsc6tsb3atlzNYS/DVusNwg0h3W8b13Durrfe+uySCSxm8gkjqfK02K9nL2/

WfUejvVg64Gxro1/s4rwRa3lAWEh5POBwAHvq+R5m01GxeLQ18RD4oFX4cD1MOEimBSJUf/2

QDxA9K1z8b2af+f9kv0eEtd7mMT3VHna+H4ce2v+NdixHyY0CHggQsvie8Lfhi3WHyjVHNbx

vnVtzVf3+3A9nBoSuzVM4nuqPC3WWXzXHVvrMaznQR2uZfE94W/DFuuryjSHdbxvXcO6+v8W

ZSqJ3VQm8T1Vnja+r2LvNybycawH2gyMdbrfmMiGqL4YoTt/t0oV9+IJ39Na3F9vhrx+JWD+

DZXcnyvtaRXzjU5kDwX3G2Ay/KFhC43PDPq3B8I90beuxfPqvoZ3yf51EsevM4nnqfK09+Jn

srfGfwVznwNfOtgi9LqBdsXzhL8NW6ynT9cc1vG+dW2NV/c1vB5OHYndOibxPFWe9jm7Ovaw

7mgrw3oc1K8NEuuqiucJfxu2WC+aqTms433rGtbV/beruiwySOxmMInnqfK06/oE9p67icex

/qESrGvyb1cRPjds8b5jHpz/Oc3gHe9b156pVfffuLhk/xaJ37eYxPFUedq1fRV7a/tHgPN5

8OU1qN8b5NquqmdqCX/TXqwLAOvbslHnZpVgfdsBoTjN4ochYf24FcwzNFyt4XvD/u2BsE70

rWs5e91v6r4u30hit5FJHE+Vp13b29nDuhXsmA1fZkP9vZbl7IS/DVusZ4g0h3W8b12L49X9

znuXRTaJ3WwmcTxVnvYe3Ar2sC7Csd4I9XdalrMT/jZssV6cozms433rGtY3/q3uGL6HxG4P

kxieKk97D+4x9nL2iTjWf1eCdfr3YP/778ZchvIFYoB33Oe0Ce/mQjNjYiyJY4zgmDg5DBOY

rJcbA2wMG/HvsbYd9OJhRbbt8XYI2iY30nc/j4E+iuNM8BI2zoZy5wDzgxzlThbb/j+5Ln3N

"
 UncompressedEnhancedMetafileSize="120236"
/><annotation
 Keyword="GUID"
 Content="b0f5c22e-9f46-46e8-9a11-48b19195862c"
/><annotation
 Keyword="Name"
 Content="Dog (2)"
/></page></CDXML>
