# Supplementary material for: Assisted Tandem Pd Catalysis Enables Regiodivergent Heck Arylation of Transiently Generated Substituted Enol Ethers
Source: JACS Au. 2023 Jan 12;3(1):261–74. doi: 10.1021/jacsau.2c00645 (PMC9875267; doi:10.1021/jacsau.2c00645)
Supplement: Supplementary file 2 — au2c00645_si_002.zip [file au2c00645_si_002.zip › Figures_revised/Figure 4.cdxml]

<?xml version="1.0" encoding="UTF-8" ?>
<!DOCTYPE CDXML SYSTEM "http://www.cambridgesoft.com/xml/cdxml.dtd" >
<CDXML
 CreationProgram="ChemDraw 20.1.1.125"
 Name="Figure 4.cdxml"
 BoundingBox="134.24 137.95 585.76 402.05"
 WindowPosition="0 0"
 WindowSize="1073741824 -536870912"
 WindowIsZoomed="yes"
 FractionalWidths="yes"
 InterpretChemically="yes"
 ShowAtomQuery="yes"
 ShowAtomStereo="no"
 ShowAtomEnhancedStereo="yes"
 ShowAtomNumber="no"
 ShowResidueID="no"
 ShowBondQuery="yes"
 ShowBondRxn="yes"
 ShowBondStereo="no"
 ShowTerminalCarbonLabels="no"
 ShowNonTerminalCarbonLabels="no"
 HideImplicitHydrogens="no"
 LabelFont="3"
 LabelSize="10"
 LabelFace="96"
 CaptionFont="3"
 CaptionSize="10"
 HashSpacing="2.49"
 MarginWidth="1.59"
 LineWidth="0.88"
 BoldWidth="2.01"
 BondLength="14.40"
 BondSpacing="18"
 ChainAngle="120"
 LabelJustification="Auto"
 CaptionJustification="Left"
 AminoAcidTermini="HOH"
 ShowSequenceTermini="yes"
 ShowSequenceBonds="yes"
 ShowSequenceUnlinkedBranches="no"
 ResidueWrapCount="40"
 ResidueBlockCount="10"
 ResidueZigZag="yes"
 NumberResidueBlocks="no"
 PrintMargins="36 36 36 36"
 MacPrintInfo="00030000025802580000000013EC19C80000000013EC19C80365052803FC00020000025802580000000013EC19C8000100000064000000010001010100000001270F000100010000000000000000000000000002001901900000000000600000000000000000000100000000000000000000000000000000"
 ChemPropName=""
 ChemPropFormula="Chemical Formula: "
 ChemPropExactMass="Exact Mass: "
 ChemPropMolWt="Molecular Weight: "
 ChemPropMOverZ="m/z: "
 ChemPropAnalysis="Elemental Analysis: "
 ChemPropBoilingPt="Boiling Point: "
 ChemPropMeltingPt="Melting Point: "
 ChemPropCritTemp="Critical Temp: "
 ChemPropCritPres="Critical Pres: "
 ChemPropCritVol="Critical Vol: "
 ChemPropGibbs="Gibbs Energy: "
 ChemPropLogP="Log P: "
 ChemPropMR="MR: "
 ChemPropHenry="Henry&apos;s Law: "
 ChemPropEForm="Heat of Form: "
 ChemProptPSA="tPSA: "
 ChemPropCLogP="CLogP: "
 ChemPropCMR="CMR: "
 ChemPropLogS="LogS: "
 ChemPropPKa="pKa: "
 ChemPropID=""
 ChemPropFragmentLabel=""
 color="0"
 bgcolor="1"
 RxnAutonumberStart="1"
 RxnAutonumberConditions="no"
 RxnAutonumberStyle="Roman"
 RxnAutonumberFormat="(#)"
><colortable>
<color r="1" g="1" b="1"/>
<color r="0" g="0" b="0"/>
<color r="1" g="0" b="0"/>
<color r="1" g="1" b="0"/>
<color r="0" g="1" b="0"/>
<color r="0" g="1" b="1"/>
<color r="0" g="0" b="1"/>
<color r="1" g="0" b="1"/>
<color r="0" g="0.5020" b="0.2510"/>
<color r="0.8706" g="1" b="0.9373"/>
<color r="0.9608" g="0.9608" b="0.9608"/>
<color r="0" g="0.2510" b="0.5020"/>
<color r="0.5020" g="0" b="0"/>
<color r="0.5020" g="0.5020" b="0.5020"/>
</colortable><fonttable>
<font id="3" charset="iso-8859-1" name="Arial"/>
<font id="23" charset="Unknown" name="Symbol"/>
</fonttable><page
 id="1074212970"
 BoundingBox="0 0 720 540"
 HeaderPosition="36"
 FooterPosition="36"
 PrintTrimMarks="yes"
 HeightPages="1"
 WidthPages="1"
><group
 id="1074212930"
 BoundingBox="134.24 137.95 585.76 402.05"
 Z="635"
><group
 id="1074212929"
 BoundingBox="144.12 137.95 564.09 402.05"
 Z="634"
><group
 id="1074208038"
 BoundingBox="341.23 202.33 358.22 215.94"
 Z="448"
><graphic
 id="1074208039"
 BoundingBox="356.99 209.19 349.80 209.19"
 Z="446"
 color="10"
 GraphicType="Oval"
 OvalType="Filled Bold"
 Center3D="349.80 209.19 0"
 MajorAxisEnd3D="356.99 209.19 0"
 MinorAxisEnd3D="349.80 214.67 0"
/><graphic
 id="1074208040"
 BoundingBox="356.99 209.19 349.80 209.19"
 Z="447"
 color="11"
 GraphicType="Oval"
 OvalType="Filled"
 Center3D="349.80 209.19 0"
 MajorAxisEnd3D="356.99 209.19 0"
 MinorAxisEnd3D="349.80 214.67 0"
/></group><group
 id="1074208041"
 BoundingBox="253.54 137.95 341.04 192.38"
 Z="460"
><t
 id="1074208042"
 p="292.17 187.57"
 BoundingBox="292.17 180.17 302.40 189.57"
 Z="444"
 Warning="Chemical Interpretation is not possible for this label"
 LineHeight="auto"
><s font="3" size="8" color="0" face="1">C1</s></t><graphic
 id="1074208043"
 BoundingBox="340.23 191.57 254.35 138.77"
 Z="433"
 color="12"
 HashSpacing="2.50"
 BoldWidth="2"
 GraphicType="Rectangle"
 RectangleType="Filled"
 Center3D="297.29 165.17 0"
 MajorAxisEnd3D="340.23 165.17 0"
 MinorAxisEnd3D="297.29 191.57 0"
/></group><group
 id="1074208335"
 BoundingBox="302.31 294.87 396.89 402.05"
 Z="628"
><fragment
 id="1074208215"
 BoundingBox="311.04 294.87 388.16 364.74"
 Z="551"
><n
 id="1074208216"
 p="372.04 357.03"
 Z="550"
 NodeType="Fragment"
 NeedsClean="yes"
 AS="N"
><fragment
 id="1074212982"
><n
 id="1074208218"
 p="372.04 357.03"
 Z="532"
 Element="8"
 NumHydrogens="0"
 NeedsClean="yes"
><t
 p="368.15 360.93"
 BoundingBox="368.15 352.47 375.93 361.03"
 LabelJustification="Left"
><s font="3" size="10" color="0" face="96">O</s></t></n><n
 id="1074208219"
 p="384.47 335.50"
 Z="533"
/><n
 id="1074208220"
 p="396.90 342.67"
 Z="534"
/><n
 id="1074208221"
 p="409.33 335.50"
 Z="535"
/><n
 id="1074208222"
 p="409.33 321.15"
 Z="536"
/><n
 id="1074208223"
 p="396.90 313.97"
 Z="537"
/><n
 id="1074208224"
 p="384.47 321.15"
 Z="538"
/><n
 id="1074208225"
 p="372.04 342.68"
 Z="539"
/><n
 id="1074208226"
 p="359.62 364.20"
 Z="540"
 NodeType="ExternalConnectionPoint"
 ExternalConnectionNum="1"
/><b
 id="1074208227"
 Z="541"
 B="1074208223"
 E="1074208224"
 Order="2"
 BondCircularOrdering="1074208228 0 0 1074208232"
/><b
 id="1074208228"
 Z="542"
 B="1074208222"
 E="1074208223"
/><b
 id="1074208229"
 Z="543"
 B="1074208221"
 E="1074208222"
 Order="2"
 BondCircularOrdering="1074208230 0 0 1074208228"
/><b
 id="1074208230"
 Z="544"
 B="1074208220"
 E="1074208221"
/><b
 id="1074208231"
 Z="545"
 B="1074208219"
 E="1074208220"
 Order="2"
 BondCircularOrdering="1074208232 1074208233 0 1074208230"
/><b
 id="1074208232"
 Z="546"
 B="1074208219"
 E="1074208224"
/><b
 id="1074208233"
 Z="547"
 B="1074208219"
 E="1074208225"
/><b
 id="1074208234"
 Z="548"
 B="1074208218"
 E="1074208225"
/><b
 id="1074208235"
 Z="549"
 B="1074208226"
 E="1074208218"
/></fragment><t
 p="368.15 360.93"
 BoundingBox="368.15 352.47 388.16 361.03"
 LabelJustification="Left"
 LabelAlignment="Left"
><s font="3" size="10" color="0" face="96">OBn</s></t></n><n
 id="1074208236"
 p="359.57 364.23"
 Z="552"
 AS="N"
/><n
 id="1074208237"
 p="347.09 357.03"
 Z="554"
 AS="N"
/><n
 id="1074208238"
 p="334.62 364.23"
 Z="556"
 AS="N"
/><n
 id="1074208243"
 p="347.09 342.63"
 Z="558"
 AS="N"
/><n
 id="1074208244"
 p="359.56 335.43"
 Z="560"
 AS="N"
/><n
 id="1074208245"
 p="359.56 321.03"
 Z="561"
 AS="N"
/><n
 id="1074208246"
 p="347.09 313.83"
 Z="562"
 AS="N"
/><n
 id="1074208247"
 p="334.62 321.03"
 Z="563"
 AS="N"
/><n
 id="1074208248"
 p="334.62 335.43"
 Z="564"
 AS="N"
/><n
 id="1074208249"
 p="347.09 299.43"
 Z="571"
 NodeType="Fragment"
 NeedsClean="yes"
 AS="N"
><fragment
 id="1074212983"
><n
 id="1074208251"
 p="347.09 299.43"
 Z="527"
/><n
 id="1074208252"
 p="347.09 285.08"
 Z="528"
 Element="7"
 NumHydrogens="0"
 NeedsClean="yes"
><t
 p="343.48 288.98"
 BoundingBox="343.48 280.64 350.70 288.98"
 LabelJustification="Left"
><s font="3" size="10" color="0" face="96">N</s></t></n><n
 id="1074208253"
 p="347.09 313.78"
 Z="529"
 NodeType="ExternalConnectionPoint"
 ExternalConnectionNum="1"
/><b
 id="1074208254"
 Z="530"
 B="1074208251"
 E="1074208252"
 Order="3"
/><b
 id="1074208255"
 Z="531"
 B="1074208253"
 E="1074208251"
/></fragment><t
 p="343.48 303.33"
 BoundingBox="343.48 294.87 357.92 303.43"
 LabelJustification="Left"
 LabelAlignment="Left"
><s font="3" size="10" color="0" face="96">CN</s></t></n><n
 id="1074208319"
 p="322.15 357.03"
 Z="619"
 NodeType="Nickname"
 NeedsClean="yes"
 AS="N"
><fragment
 id="1074212984"
><n
 id="1074208771"
 p="322.15 357.03"
 Z="331"
/><n
 id="1074208772"
 p="334.57 364.20"
 Z="332"
 NodeType="ExternalConnectionPoint"
 ExternalConnectionNum="1"
/><b
 id="1074208773"
 Z="333"
 B="1074208772"
 E="1074208771"
/></fragment><t
 p="324.93 360.93"
 BoundingBox="311.04 352.59 324.93 361.03"
 LabelJustification="Right"
 Justification="Right"
 LabelAlignment="Right"
><s font="3" size="10" color="0" face="96">Me</s></t></n><b
 id="1074208256"
 Z="553"
 B="1074208216"
 E="1074208236"
 BS="N"
/><b
 id="1074208257"
 Z="555"
 B="1074208236"
 E="1074208237"
 Order="2"
 BS="Z"
 BondCircularOrdering="0 1074208256 1074208259 1074208258"
/><b
 id="1074208258"
 Z="557"
 B="1074208237"
 E="1074208238"
 BS="N"
/><b
 id="1074208259"
 Z="559"
 B="1074208237"
 E="1074208243"
 BS="N"
/><b
 id="1074208260"
 Z="565"
 B="1074208243"
 E="1074208244"
 Order="2"
 BS="N"
 BondCircularOrdering="1074208265 1074208259 0 1074208261"
/><b
 id="1074208261"
 Z="566"
 B="1074208244"
 E="1074208245"
 BS="N"
/><b
 id="1074208262"
 Z="567"
 B="1074208245"
 E="1074208246"
 Order="2"
 BS="N"
 BondCircularOrdering="1074208261 0 1074208266 1074208263"
/><b
 id="1074208263"
 Z="568"
 B="1074208246"
 E="1074208247"
 BS="N"
/><b
 id="1074208264"
 Z="569"
 B="1074208247"
 E="1074208248"
 Order="2"
 BS="N"
 BondCircularOrdering="1074208263 0 0 1074208265"
/><b
 id="1074208265"
 Z="570"
 B="1074208248"
 E="1074208243"
 BS="N"
/><b
 id="1074208266"
 Z="572"
 B="1074208246"
 E="1074208249"
 BS="N"
/><b
 id="1074208320"
 Z="620"
 B="1074208238"
 E="1074208319"
 BS="N"
/></fragment><t
 id="1074208161"
 p="349.60 384.20"
 BoundingBox="302.31 374.15 396.89 402.05"
 Z="479"
 Warning="Chemical Interpretation is not possible for this label"
 CaptionJustification="Center"
 Justification="Center"
 LineHeight="auto"
 LineStarts="15 37"
><s font="3" size="10" color="0" face="1">5gb</s><s font="3" size="10" color="0">: 38% yield
</s><s font="3" size="10" color="13" face="2">E/Z</s><s font="3" size="10" color="13"> 45:55</s><s font="3" size="10" color="0">; </s><s font="3" size="10" color="14" face="2">rr</s><s font="23" size="10" color="14" face="32">a/b</s><s font="3" size="10" color="14"> &gt;1:20</s></t></group><fragment
 id="1074208044"
 BoundingBox="185.23 202.45 238.98 216.82"
 Z="421"
><n
 id="1074208045"
 p="185.45 214.20"
 Z="420"
 AS="N"
/><n
 id="1074208046"
 p="197.92 207.01"
 Z="422"
 AS="N"
/><n
 id="1074208047"
 p="210.39 214.20"
 Z="424"
 AS="N"
/><n
 id="1074208048"
 p="222.86 207.01"
 Z="426"
 NodeType="Fragment"
 NeedsClean="yes"
 AS="N"
><fragment
 id="1074212971"
><n
 id="1074208713"
 p="222.86 207.01"
 Z="337"
 Element="8"
 NumHydrogens="0"
 NeedsClean="yes"
><t
 p="218.97 210.91"
 BoundingBox="218.97 202.45 226.75 211.01"
 LabelJustification="Left"
><s font="3" size="10" color="0" face="96">O</s></t></n><n
 id="1074208714"
 p="235.30 185.49"
 Z="338"
/><n
 id="1074208715"
 p="247.73 192.68"
 Z="339"
/><n
 id="1074208716"
 p="260.16 185.51"
 Z="340"
/><n
 id="1074208717"
 p="260.17 171.16"
 Z="341"
/><n
 id="1074208718"
 p="247.74 163.98"
 Z="342"
/><n
 id="1074208719"
 p="235.31 171.14"
 Z="343"
/><n
 id="1074208720"
 p="222.87 192.66"
 Z="344"
/><n
 id="1074208721"
 p="210.43 214.18"
 Z="345"
 NodeType="ExternalConnectionPoint"
 ExternalConnectionNum="1"
/><b
 id="1074208722"
 Z="346"
 B="1074208718"
 E="1074208719"
 Order="2"
 BondCircularOrdering="1074208723 0 0 1074208727"
/><b
 id="1074208723"
 Z="347"
 B="1074208717"
 E="1074208718"
/><b
 id="1074208724"
 Z="348"
 B="1074208716"
 E="1074208717"
 Order="2"
 BondCircularOrdering="1074208725 0 0 1074208723"
/><b
 id="1074208725"
 Z="349"
 B="1074208715"
 E="1074208716"
/><b
 id="1074208726"
 Z="350"
 B="1074208714"
 E="1074208715"
 Order="2"
 BondCircularOrdering="1074208727 1074208728 0 1074208725"
/><b
 id="1074208727"
 Z="351"
 B="1074208714"
 E="1074208719"
/><b
 id="1074208728"
 Z="352"
 B="1074208714"
 E="1074208720"
/><b
 id="1074208729"
 Z="353"
 B="1074208713"
 E="1074208720"
/><b
 id="1074208730"
 Z="354"
 B="1074208721"
 E="1074208713"
/></fragment><t
 p="218.97 210.91"
 BoundingBox="218.97 202.45 238.98 211.01"
 LabelJustification="Left"
 LabelAlignment="Left"
><s font="3" size="10" color="0" face="96">OBn</s></t></n><b
 id="1074208055"
 Z="423"
 B="1074208045"
 E="1074208046"
 Order="2"
 BS="N"
/><b
 id="1074208056"
 Z="425"
 B="1074208046"
 E="1074208047"
 BS="N"
/><b
 id="1074208057"
 Z="427"
 B="1074208047"
 E="1074208048"
 BS="N"
/></fragment><fragment
 id="1074208058"
 BoundingBox="264.76 140.90 329.82 177.01"
 Z="434"
><n
 id="1074208059"
 p="297.29 144.46"
 Z="435"
 Element="1"
 NumHydrogens="0"
 NeedsClean="yes"
 AS="N"
><t
 p="294.40 147.61"
 BoundingBox="294.40 140.90 300.18 147.61"
 LabelJustification="Left"
><s font="3" size="8" face="96">H</s></t></n><n
 id="1074208060"
 p="297.29 158.98"
 Z="436"
 Element="46"
 NumHydrogens="0"
 NeedsClean="yes"
 AS="N"
 LabelDisplay="Center"
><t
 p="297.29 162.13"
 BoundingBox="292.40 155.42 302.18 162.23"
 LabelJustification="Center"
 Justification="Center"
 LabelAlignment="Left"
><s font="3" size="8" face="96">Pd</s></t></n><n
 id="1074208061"
 p="311.81 158.98"
 Z="438"
 NodeType="Fragment"
 NeedsClean="yes"
 AS="N"
><fragment
 id="1074212972"
><n
 id="1074208063"
 p="311.81 158.98"
 Z="378"
 Element="78"
 NumHydrogens="0"
 NeedsClean="yes"
><t
 p="311.81 162.88"
 BoundingBox="307.09 154.54 316.53 162.93"
 LabelJustification="Center"
 Justification="Center"
 LabelAlignment="Center"
><s font="3" size="10" face="96">Pt</s></t></n><n
 id="1074208064"
 p="311.81 198.75"
 Z="379"
/><n
 id="1074208065"
 p="306.07 188.81"
 Z="380"
/><n
 id="1074208066"
 p="311.81 178.87"
 Z="381"
/><n
 id="1074208067"
 p="306.07 168.92"
 Z="382"
/><n
 id="1074208068"
 p="311.81 119.22"
 Z="383"
/><n
 id="1074208069"
 p="306.07 129.16"
 Z="384"
/><n
 id="1074208070"
 p="311.81 139.10"
 Z="385"
/><n
 id="1074208071"
 p="306.07 149.04"
 Z="386"
/><n
 id="1074208072"
 p="346.25 178.87"
 Z="387"
/><n
 id="1074208073"
 p="340.52 168.92"
 Z="388"
/><n
 id="1074208074"
 p="329.03 168.92"
 Z="389"
/><n
 id="1074208075"
 p="323.29 158.98"
 Z="390"
/><n
 id="1074208076"
 p="300.33 158.98"
 Z="391"
 NodeType="ExternalConnectionPoint"
 ExternalConnectionNum="1"
/><b
 id="1074208077"
 Z="392"
 B="1074208076"
 E="1074208063"
/><b
 id="1074208078"
 Z="393"
 B="1074208063"
 E="1074208067"
/><b
 id="1074208079"
 Z="394"
 B="1074208063"
 E="1074208071"
/><b
 id="1074208080"
 Z="395"
 B="1074208063"
 E="1074208075"
/><b
 id="1074208081"
 Z="396"
 B="1074208064"
 E="1074208065"
/><b
 id="1074208082"
 Z="397"
 B="1074208065"
 E="1074208066"
/><b
 id="1074208083"
 Z="398"
 B="1074208066"
 E="1074208067"
/><b
 id="1074208084"
 Z="399"
 B="1074208068"
 E="1074208069"
/><b
 id="1074208085"
 Z="400"
 B="1074208069"
 E="1074208070"
/><b
 id="1074208086"
 Z="401"
 B="1074208070"
 E="1074208071"
/><b
 id="1074208087"
 Z="402"
 B="1074208072"
 E="1074208073"
/><b
 id="1074208088"
 Z="403"
 B="1074208073"
 E="1074208074"
/><b
 id="1074208089"
 Z="404"
 B="1074208074"
 E="1074208075"
/></fragment><t
 p="309.14 162.13"
 BoundingBox="309.14 155.42 329.82 163.88"
 LabelJustification="Left"
 LabelAlignment="Left"
><s font="3" size="8" face="96">P</s><s font="3" size="8" face="98">t</s><s font="3" size="8" face="96">Bu3</s></t></n><n
 id="1074208090"
 p="282.77 158.98"
 Z="440"
 Warning="An atom in this label has an invalid valence."
 NodeType="Unspecified"
 NeedsClean="yes"
 AS="N"
 LabelDisplay="Right"
><fragment
 id="1074212973"
><n
 id="1074208092"
 p="282.77 158.98"
 Z="405"
 Element="15"
 NumHydrogens="0"
 NeedsClean="yes"
><t
 p="279.44 162.88"
 BoundingBox="279.44 154.54 286.10 162.88"
 LabelJustification="Left"
><s font="3" size="10" face="96">P</s></t></n><n
 id="1074208093"
 p="277.03 168.92"
 Z="406"
 Element="15"
 NumHydrogens="0"
 NeedsClean="yes"
><t
 p="273.70 172.82"
 BoundingBox="273.70 164.48 280.36 172.82"
 LabelJustification="Left"
><s font="3" size="10" face="96">P</s></t></n><n
 id="1074208094"
 p="277.03 149.04"
 Z="407"
 Element="15"
 NumHydrogens="0"
 NeedsClean="yes"
><t
 p="273.70 152.94"
 BoundingBox="273.70 144.60 280.36 152.94"
 LabelJustification="Left"
><s font="3" size="10" face="96">P</s></t></n><n
 id="1074208095"
 p="265.55 168.92"
 Z="408"
/><n
 id="1074208096"
 p="259.81 178.87"
 Z="409"
/><n
 id="1074208097"
 p="254.07 168.92"
 Z="410"
/><n
 id="1074208098"
 p="259.81 158.98"
 Z="411"
/><n
 id="1074208099"
 p="294.25 158.98"
 Z="412"
 NodeType="ExternalConnectionPoint"
 ExternalConnectionNum="1"
/><b
 id="1074208100"
 Z="413"
 B="1074208099"
 E="1074208092"
/><b
 id="1074208101"
 Z="414"
 B="1074208092"
 E="1074208093"
/><b
 id="1074208102"
 Z="415"
 B="1074208092"
 E="1074208094"
/><b
 id="1074208103"
 Z="416"
 B="1074208093"
 E="1074208095"
/><b
 id="1074208104"
 Z="417"
 B="1074208095"
 E="1074208096"
/><b
 id="1074208105"
 Z="418"
 B="1074208095"
 E="1074208097"
/><b
 id="1074208106"
 Z="419"
 B="1074208095"
 E="1074208098"
/></fragment><t
 p="285.44 162.13"
 BoundingBox="264.76 155.42 285.44 163.88"
 LabelJustification="Right"
 Justification="Right"
 LabelAlignment="Right"
><s font="3" size="8" face="98">t</s><s font="3" size="8" face="96">Bu3P</s></t></n><n
 id="1074208107"
 p="297.29 173.76"
 Z="442"
 Element="17"
 NumHydrogens="0"
 NeedsClean="yes"
 AS="N"
><t
 p="294.40 176.91"
 BoundingBox="294.40 170.14 301.96 177.01"
 LabelJustification="Left"
 LabelAlignment="Left"
><s font="3" size="8" face="96">Cl</s></t></n><b
 id="1074208108"
 Z="437"
 B="1074208059"
 E="1074208060"
 BS="N"
/><b
 id="1074208109"
 Z="439"
 B="1074208060"
 E="1074208061"
 BS="N"
/><b
 id="1074208110"
 Z="441"
 B="1074208060"
 E="1074208090"
 BS="N"
/><b
 id="1074208111"
 Z="443"
 B="1074208060"
 E="1074208107"
 BS="N"
/></fragment><fragment
 id="1074208112"
 BoundingBox="490.15 189.43 557.26 219.35"
 Z="450"
><n
 id="1074208113"
 p="541.14 208.25"
 Z="449"
 NodeType="Fragment"
 NeedsClean="yes"
 AS="N"
><fragment
 id="1074212974"
><n
 id="1074208735"
 p="541.14 208.25"
 Z="355"
 Element="8"
 NumHydrogens="0"
 NeedsClean="yes"
><t
 p="537.25 212.15"
 BoundingBox="537.25 203.69 545.03 212.25"
 LabelJustification="Left"
><s font="3" size="10" color="0" face="96">O</s></t></n><n
 id="1074208736"
 p="554.76 187.46"
 Z="356"
/><n
 id="1074208737"
 p="566.77 195.32"
 Z="357"
/><n
 id="1074208738"
 p="579.58 188.86"
 Z="358"
/><n
 id="1074208739"
 p="580.39 174.53"
 Z="359"
/><n
 id="1074208740"
 p="568.38 166.67"
 Z="360"
/><n
 id="1074208741"
 p="555.57 173.13"
 Z="361"
/><n
 id="1074208742"
 p="541.95 193.93"
 Z="362"
/><n
 id="1074208743"
 p="528.33 214.72"
 Z="363"
 NodeType="ExternalConnectionPoint"
 ExternalConnectionNum="1"
/><b
 id="1074208744"
 Z="364"
 B="1074208740"
 E="1074208741"
 Order="2"
 BondCircularOrdering="1074208745 0 0 1074208749"
/><b
 id="1074208745"
 Z="365"
 B="1074208739"
 E="1074208740"
/><b
 id="1074208746"
 Z="366"
 B="1074208738"
 E="1074208739"
 Order="2"
 BondCircularOrdering="1074208747 0 0 1074208745"
/><b
 id="1074208747"
 Z="367"
 B="1074208737"
 E="1074208738"
/><b
 id="1074208748"
 Z="368"
 B="1074208736"
 E="1074208737"
 Order="2"
 BondCircularOrdering="1074208749 1074208750 0 1074208747"
/><b
 id="1074208749"
 Z="369"
 B="1074208736"
 E="1074208741"
/><b
 id="1074208750"
 Z="370"
 B="1074208736"
 E="1074208742"
/><b
 id="1074208751"
 Z="371"
 B="1074208735"
 E="1074208742"
/><b
 id="1074208752"
 Z="372"
 B="1074208743"
 E="1074208735"
/></fragment><t
 p="537.25 212.15"
 BoundingBox="537.25 203.69 557.26 212.25"
 LabelJustification="Left"
 LabelAlignment="Left"
><s font="3" size="10" color="0" face="96">OBn</s></t></n><n
 id="1074208120"
 p="526.87 215.45"
 Z="451"
 AS="N"
/><n
 id="1074208121"
 p="512.59 208.25"
 Z="453"
 AS="N"
/><n
 id="1074208122"
 p="498.33 215.45"
 Z="455"
 NodeType="GenericNickname"
 NumHydrogens="0"
 NeedsClean="yes"
 AS="N"
 GenericNickname="R"
><t
 p="499.28 219.35"
 BoundingBox="490.15 211.01 499.28 219.35"
 LabelJustification="Right"
 Justification="Right"
 LabelAlignment="Right"
><s font="3" size="10" color="0">R&apos;</s></t></n><n
 id="1074208127"
 p="512.59 193.85"
 Z="457"
 Warning="An atom in this label has an invalid valence."
 Element="18"
 NumHydrogens="0"
 NeedsClean="yes"
 AS="N"
><t
 p="508.98 197.77"
 BoundingBox="508.98 189.43 520.09 197.77"
 LabelJustification="Left"
 LabelAlignment="Left"
><s font="3" size="10" color="0" face="1">Ar</s></t></n><b
 id="1074208128"
 Z="452"
 B="1074208113"
 E="1074208120"
 BS="N"
/><b
 id="1074208129"
 Z="454"
 B="1074208120"
 E="1074208121"
 Order="2"
 BS="E"
 BondCircularOrdering="0 1074208128 1074208131 1074208130"
/><b
 id="1074208130"
 Z="456"
 B="1074208121"
 E="1074208122"
 BS="N"
/><b
 id="1074208131"
 Z="458"
 B="1074208121"
 E="1074208127"
 BS="N"
/></fragment><fragment
 id="1074208143"
 BoundingBox="377.57 150.55 444.96 187.79"
 Z="463"
><n
 id="1074208144"
 p="400.87 162.19"
 Z="461"
 AS="N"
/><n
 id="1074208145"
 p="400.87 176.59"
 Z="462"
 AS="N"
/><n
 id="1074208146"
 p="413.34 183.79"
 Z="464"
 AS="N"
/><n
 id="1074208147"
 p="425.82 176.59"
 Z="465"
 AS="N"
/><n
 id="1074208148"
 p="425.82 162.19"
 Z="466"
 AS="N"
/><n
 id="1074208149"
 p="413.34 154.99"
 Z="467"
 AS="N"
/><n
 id="1074208150"
 p="438.29 154.99"
 Z="474"
 Element="35"
 NumHydrogens="0"
 NeedsClean="yes"
 AS="N"
><t
 p="434.96 158.89"
 BoundingBox="434.96 150.55 444.96 158.89"
 LabelJustification="Left"
 LabelAlignment="Left"
><s font="3" size="10" color="0" face="96">Br</s></t></n><n
 id="1074208151"
 p="388.40 183.79"
 Z="476"
 NodeType="Fragment"
 NeedsClean="yes"
 AS="N"
><fragment
 id="1074212975"
><n
 id="1074208755"
 p="388.40 183.79"
 Z="373"
/><n
 id="1074208756"
 p="375.98 190.97"
 Z="374"
 Element="7"
 NumHydrogens="0"
 NeedsClean="yes"
><t
 p="372.37 194.87"
 BoundingBox="372.37 186.53 379.59 194.87"
 LabelJustification="Left"
><s font="3" size="10" color="0" face="96">N</s></t></n><n
 id="1074208757"
 p="400.83 176.62"
 Z="375"
 NodeType="ExternalConnectionPoint"
 ExternalConnectionNum="1"
/><b
 id="1074208758"
 Z="376"
 B="1074208755"
 E="1074208756"
 Order="3"
/><b
 id="1074208759"
 Z="377"
 B="1074208757"
 E="1074208755"
/></fragment><t
 p="392.01 187.69"
 BoundingBox="377.57 179.23 392.01 187.79"
 LabelJustification="Right"
 Justification="Right"
 LabelAlignment="Right"
><s font="3" size="10" color="0" face="96">CN</s></t></n><b
 id="1074208152"
 Z="468"
 B="1074208144"
 E="1074208145"
 Order="2"
 BS="N"
 BondCircularOrdering="1074208157 0 1074208159 1074208153"
/><b
 id="1074208153"
 Z="469"
 B="1074208145"
 E="1074208146"
 BS="N"
/><b
 id="1074208154"
 Z="470"
 B="1074208146"
 E="1074208147"
 Order="2"
 BS="N"
 BondCircularOrdering="1074208153 0 0 1074208155"
/><b
 id="1074208155"
 Z="471"
 B="1074208147"
 E="1074208148"
 BS="N"
/><b
 id="1074208156"
 Z="472"
 B="1074208148"
 E="1074208149"
 Order="2"
 BS="N"
 BondCircularOrdering="1074208155 1074208158 0 1074208157"
/><b
 id="1074208157"
 Z="473"
 B="1074208149"
 E="1074208144"
 BS="N"
/><b
 id="1074208158"
 Z="475"
 B="1074208148"
 E="1074208150"
 BS="N"
/><b
 id="1074208159"
 Z="477"
 B="1074208145"
 E="1074208151"
 BS="N"
/></fragment><fragment
 id="1074208163"
 BoundingBox="159.08 294.87 223.73 368.23"
 Z="505"
><n
 id="1074208164"
 p="207.61 357.03"
 Z="504"
 NodeType="Fragment"
 NeedsClean="yes"
 AS="N"
><fragment
 id="1074212976"
><n
 id="1074208166"
 p="207.61 357.03"
 Z="486"
 Element="8"
 NumHydrogens="0"
 NeedsClean="yes"
><t
 p="203.72 360.93"
 BoundingBox="203.72 352.47 211.50 361.03"
 LabelJustification="Left"
><s font="3" size="10" color="0" face="96">O</s></t></n><n
 id="1074208167"
 p="220.04 335.50"
 Z="487"
/><n
 id="1074208168"
 p="232.47 342.67"
 Z="488"
/><n
 id="1074208169"
 p="244.90 335.50"
 Z="489"
/><n
 id="1074208170"
 p="244.90 321.15"
 Z="490"
/><n
 id="1074208171"
 p="232.47 313.97"
 Z="491"
/><n
 id="1074208172"
 p="220.04 321.15"
 Z="492"
/><n
 id="1074208173"
 p="207.61 342.68"
 Z="493"
/><n
 id="1074208174"
 p="195.19 364.20"
 Z="494"
 NodeType="ExternalConnectionPoint"
 ExternalConnectionNum="1"
/><b
 id="1074208175"
 Z="495"
 B="1074208171"
 E="1074208172"
 Order="2"
 BondCircularOrdering="1074208176 0 0 1074208180"
/><b
 id="1074208176"
 Z="496"
 B="1074208170"
 E="1074208171"
/><b
 id="1074208177"
 Z="497"
 B="1074208169"
 E="1074208170"
 Order="2"
 BondCircularOrdering="1074208178 0 0 1074208176"
/><b
 id="1074208178"
 Z="498"
 B="1074208168"
 E="1074208169"
/><b
 id="1074208179"
 Z="499"
 B="1074208167"
 E="1074208168"
 Order="2"
 BondCircularOrdering="1074208180 1074208181 0 1074208178"
/><b
 id="1074208180"
 Z="500"
 B="1074208167"
 E="1074208172"
/><b
 id="1074208181"
 Z="501"
 B="1074208167"
 E="1074208173"
/><b
 id="1074208182"
 Z="502"
 B="1074208166"
 E="1074208173"
/><b
 id="1074208183"
 Z="503"
 B="1074208174"
 E="1074208166"
/></fragment><t
 p="203.72 360.93"
 BoundingBox="203.72 352.47 223.73 361.03"
 LabelJustification="Left"
 LabelAlignment="Left"
><s font="3" size="10" color="0" face="96">OBn</s></t></n><n
 id="1074208184"
 p="195.14 364.23"
 Z="506"
 AS="N"
/><n
 id="1074208185"
 p="182.66 357.03"
 Z="508"
 AS="N"
/><n
 id="1074208186"
 p="170.19 364.23"
 Z="510"
 NodeType="Nickname"
 NeedsClean="yes"
 AS="N"
><fragment
 id="1074212977"
><n
 id="1074208777"
 p="170.19 364.23"
 Z="334"
/><n
 id="1074208778"
 p="182.62 357.05"
 Z="335"
 NodeType="ExternalConnectionPoint"
 ExternalConnectionNum="1"
/><b
 id="1074208779"
 Z="336"
 B="1074208778"
 E="1074208777"
/></fragment><t
 p="172.97 368.13"
 BoundingBox="159.08 359.79 172.97 368.23"
 LabelJustification="Right"
 Justification="Right"
 LabelAlignment="Right"
><s font="3" size="10" color="0" face="96">Me</s></t></n><n
 id="1074208191"
 p="182.66 342.63"
 Z="512"
 AS="N"
/><n
 id="1074208192"
 p="195.13 335.43"
 Z="514"
 AS="N"
/><n
 id="1074208193"
 p="195.13 321.03"
 Z="515"
 AS="N"
/><n
 id="1074208194"
 p="182.66 313.83"
 Z="516"
 AS="N"
/><n
 id="1074208195"
 p="170.19 321.03"
 Z="517"
 AS="N"
/><n
 id="1074208196"
 p="170.19 335.43"
 Z="518"
 AS="N"
/><n
 id="1074208197"
 p="182.66 299.43"
 Z="525"
 NodeType="Fragment"
 NeedsClean="yes"
 AS="N"
><fragment
 id="1074212978"
><n
 id="1074208199"
 p="182.66 299.43"
 Z="481"
/><n
 id="1074208200"
 p="182.66 285.08"
 Z="482"
 Element="7"
 NumHydrogens="0"
 NeedsClean="yes"
><t
 p="179.05 288.98"
 BoundingBox="179.05 280.64 186.27 288.98"
 LabelJustification="Left"
><s font="3" size="10" color="0" face="96">N</s></t></n><n
 id="1074208201"
 p="182.66 313.78"
 Z="483"
 NodeType="ExternalConnectionPoint"
 ExternalConnectionNum="1"
/><b
 id="1074208202"
 Z="484"
 B="1074208199"
 E="1074208200"
 Order="3"
/><b
 id="1074208203"
 Z="485"
 B="1074208201"
 E="1074208199"
/></fragment><t
 p="179.05 303.33"
 BoundingBox="179.05 294.87 193.49 303.43"
 LabelJustification="Left"
 LabelAlignment="Left"
><s font="3" size="10" color="0" face="96">CN</s></t></n><b
 id="1074208204"
 Z="507"
 B="1074208164"
 E="1074208184"
 BS="N"
/><b
 id="1074208205"
 Z="509"
 B="1074208184"
 E="1074208185"
 Order="2"
 BS="Z"
 BondCircularOrdering="0 1074208204 1074208207 1074208206"
/><b
 id="1074208206"
 Z="511"
 B="1074208185"
 E="1074208186"
 BS="N"
/><b
 id="1074208207"
 Z="513"
 B="1074208185"
 E="1074208191"
 BS="N"
/><b
 id="1074208208"
 Z="519"
 B="1074208191"
 E="1074208192"
 Order="2"
 BS="N"
 BondCircularOrdering="1074208213 1074208207 0 1074208209"
/><b
 id="1074208209"
 Z="520"
 B="1074208192"
 E="1074208193"
 BS="N"
/><b
 id="1074208210"
 Z="521"
 B="1074208193"
 E="1074208194"
 Order="2"
 BS="N"
 BondCircularOrdering="1074208209 0 1074208214 1074208211"
/><b
 id="1074208211"
 Z="522"
 B="1074208194"
 E="1074208195"
 BS="N"
/><b
 id="1074208212"
 Z="523"
 B="1074208195"
 E="1074208196"
 Order="2"
 BS="N"
 BondCircularOrdering="1074208211 0 0 1074208213"
/><b
 id="1074208213"
 Z="524"
 B="1074208196"
 E="1074208191"
 BS="N"
/><b
 id="1074208214"
 Z="526"
 B="1074208194"
 E="1074208197"
 BS="N"
/></fragment><fragment
 id="1074208267"
 BoundingBox="462.02 294.87 564.09 364.74"
 Z="597"
><n
 id="1074208268"
 p="547.97 357.03"
 Z="596"
 NodeType="Fragment"
 NeedsClean="yes"
 AS="N"
><fragment
 id="1074212979"
><n
 id="1074208270"
 p="547.97 357.03"
 Z="578"
 Element="8"
 NumHydrogens="0"
 NeedsClean="yes"
><t
 p="544.08 360.93"
 BoundingBox="544.08 352.47 551.86 361.03"
 LabelJustification="Left"
><s font="3" size="10" color="0" face="96">O</s></t></n><n
 id="1074208271"
 p="560.40 335.50"
 Z="579"
/><n
 id="1074208272"
 p="572.83 342.67"
 Z="580"
/><n
 id="1074208273"
 p="585.26 335.50"
 Z="581"
/><n
 id="1074208274"
 p="585.26 321.15"
 Z="582"
/><n
 id="1074208275"
 p="572.83 313.97"
 Z="583"
/><n
 id="1074208276"
 p="560.40 321.15"
 Z="584"
/><n
 id="1074208277"
 p="547.97 342.68"
 Z="585"
/><n
 id="1074208278"
 p="535.55 364.20"
 Z="586"
 NodeType="ExternalConnectionPoint"
 ExternalConnectionNum="1"
/><b
 id="1074208279"
 Z="587"
 B="1074208275"
 E="1074208276"
 Order="2"
 BondCircularOrdering="1074208280 0 0 1074208284"
/><b
 id="1074208280"
 Z="588"
 B="1074208274"
 E="1074208275"
/><b
 id="1074208281"
 Z="589"
 B="1074208273"
 E="1074208274"
 Order="2"
 BondCircularOrdering="1074208282 0 0 1074208280"
/><b
 id="1074208282"
 Z="590"
 B="1074208272"
 E="1074208273"
/><b
 id="1074208283"
 Z="591"
 B="1074208271"
 E="1074208272"
 Order="2"
 BondCircularOrdering="1074208284 1074208285 0 1074208282"
/><b
 id="1074208284"
 Z="592"
 B="1074208271"
 E="1074208276"
/><b
 id="1074208285"
 Z="593"
 B="1074208271"
 E="1074208277"
/><b
 id="1074208286"
 Z="594"
 B="1074208270"
 E="1074208277"
/><b
 id="1074208287"
 Z="595"
 B="1074208278"
 E="1074208270"
/></fragment><t
 p="544.08 360.93"
 BoundingBox="544.08 352.47 564.09 361.03"
 LabelJustification="Left"
 LabelAlignment="Left"
><s font="3" size="10" color="0" face="96">OBn</s></t></n><n
 id="1074208288"
 p="535.50 364.23"
 Z="598"
 AS="N"
/><n
 id="1074208289"
 p="523.02 357.03"
 Z="600"
 AS="N"
/><n
 id="1074208290"
 p="510.55 364.23"
 Z="602"
 AS="N"
/><n
 id="1074208295"
 p="523.02 342.63"
 Z="604"
 AS="N"
/><n
 id="1074208296"
 p="535.49 335.43"
 Z="606"
 AS="N"
/><n
 id="1074208297"
 p="535.49 321.03"
 Z="607"
 AS="N"
/><n
 id="1074208298"
 p="523.02 313.83"
 Z="608"
 AS="N"
/><n
 id="1074208299"
 p="510.55 321.03"
 Z="609"
 AS="N"
/><n
 id="1074208300"
 p="510.55 335.43"
 Z="610"
 AS="N"
/><n
 id="1074208301"
 p="523.02 299.43"
 Z="617"
 NodeType="Fragment"
 NeedsClean="yes"
 AS="N"
><fragment
 id="1074212980"
><n
 id="1074208303"
 p="523.02 299.43"
 Z="573"
/><n
 id="1074208304"
 p="523.02 285.08"
 Z="574"
 Element="7"
 NumHydrogens="0"
 NeedsClean="yes"
><t
 p="519.41 288.98"
 BoundingBox="519.41 280.64 526.63 288.98"
 LabelJustification="Left"
><s font="3" size="10" color="0" face="96">N</s></t></n><n
 id="1074208305"
 p="523.02 313.78"
 Z="575"
 NodeType="ExternalConnectionPoint"
 ExternalConnectionNum="1"
/><b
 id="1074208306"
 Z="576"
 B="1074208303"
 E="1074208304"
 Order="3"
/><b
 id="1074208307"
 Z="577"
 B="1074208305"
 E="1074208303"
/></fragment><t
 p="519.41 303.33"
 BoundingBox="519.41 294.87 533.85 303.43"
 LabelJustification="Left"
 LabelAlignment="Left"
><s font="3" size="10" color="0" face="96">CN</s></t></n><n
 id="1074208325"
 p="498.07 357.03"
 Z="621"
 AS="N"
/><n
 id="1074208327"
 p="485.60 364.23"
 Z="623"
 AS="N"
/><n
 id="1074208329"
 p="473.13 357.03"
 Z="625"
 NodeType="Nickname"
 NeedsClean="yes"
 AS="N"
><fragment
 id="1074212981"
><n
 id="1074208764"
 p="473.13 357.03"
 Z="328"
/><n
 id="1074208765"
 p="485.56 364.21"
 Z="329"
 NodeType="ExternalConnectionPoint"
 ExternalConnectionNum="1"
/><b
 id="1074208766"
 Z="330"
 B="1074208765"
 E="1074208764"
/></fragment><t
 p="475.91 360.93"
 BoundingBox="462.02 352.59 475.91 361.03"
 LabelJustification="Right"
 Justification="Right"
 LabelAlignment="Right"
><s font="3" size="10" color="0" face="96">Me</s></t></n><b
 id="1074208308"
 Z="599"
 B="1074208268"
 E="1074208288"
 BS="N"
/><b
 id="1074208309"
 Z="601"
 B="1074208288"
 E="1074208289"
 Order="2"
 BS="Z"
 BondCircularOrdering="0 1074208308 1074208311 1074208310"
/><b
 id="1074208310"
 Z="603"
 B="1074208289"
 E="1074208290"
 BS="N"
/><b
 id="1074208311"
 Z="605"
 B="1074208289"
 E="1074208295"
 BS="N"
/><b
 id="1074208312"
 Z="611"
 B="1074208295"
 E="1074208296"
 Order="2"
 BS="N"
 BondCircularOrdering="1074208317 1074208311 0 1074208313"
/><b
 id="1074208313"
 Z="612"
 B="1074208296"
 E="1074208297"
 BS="N"
/><b
 id="1074208314"
 Z="613"
 B="1074208297"
 E="1074208298"
 Order="2"
 BS="N"
 BondCircularOrdering="1074208313 0 1074208318 1074208315"
/><b
 id="1074208315"
 Z="614"
 B="1074208298"
 E="1074208299"
 BS="N"
/><b
 id="1074208316"
 Z="615"
 B="1074208299"
 E="1074208300"
 Order="2"
 BS="N"
 BondCircularOrdering="1074208315 0 0 1074208317"
/><b
 id="1074208317"
 Z="616"
 B="1074208300"
 E="1074208295"
 BS="N"
/><b
 id="1074208318"
 Z="618"
 B="1074208298"
 E="1074208301"
 BS="N"
/><b
 id="1074208326"
 Z="622"
 B="1074208290"
 E="1074208325"
 BS="N"
/><b
 id="1074208328"
 Z="624"
 B="1074208325"
 E="1074208327"
 BS="N"
/><b
 id="1074208330"
 Z="626"
 B="1074208327"
 E="1074208329"
 BS="N"
/></fragment><t
 id="1074208132"
 p="297.56 223.07"
 BoundingBox="268.37 212.17 326.75 240.17"
 Z="429"
 Warning="Chemical Interpretation is not possible for this label"
 CaptionJustification="Center"
 CaptionLineHeight="14"
 Justification="Center"
 LineHeight="14"
 LineStarts="14 26"
><s font="3" size="10" color="0">Toluene [0.2]
120 °C, 1 h</s></t><t
 id="1074208133"
 p="411.26 204.82"
 BoundingBox="380.41 193.80 442.11 207.80"
 Z="431"
 Warning="Chemical Interpretation is not possible for this label"
 CaptionJustification="Center"
 CaptionLineHeight="14"
 Justification="Center"
 LineHeight="14"
><s font="3" size="10" color="0" face="1">3b</s><s font="3" size="10" color="0"> </s><s font="3" size="10" color="10">(1.0 equiv)</s></t><t
 id="1074208134"
 p="411.26 223.07"
 BoundingBox="373.68 212.17 448.84 240.17"
 Z="432"
 Warning="Chemical Interpretation is not possible for this label"
 CaptionJustification="Center"
 CaptionLineHeight="14"
 Justification="Center"
 LineHeight="14"
 LineStarts="16 35"
><s font="3" size="10" color="0">Et</s><s font="3" size="10" color="0" face="96">3</s><s font="3" size="10" color="0">N (36 equiv)
[0.1], 50 °C, 16 h</s></t><t
 id="1074208136"
 p="340.45 204.70"
 BoundingBox="252.10 193.80 340.45 207.80"
 Z="445"
 color="13"
 Warning="Chemical Interpretation is not possible for this label"
 CaptionJustification="Right"
 CaptionLineHeight="14"
 Justification="Right"
 LineHeight="14"
><s font="3" size="10" color="13">(9 mol%)</s><s font="3" size="10" color="0">/</s><s font="3" size="10" color="10">(10 mol%)</s></t><t
 id="1074208138"
 p="519.45 247.28"
 BoundingBox="519.45 236.26 525.01 250.26"
 Z="459"
 Warning="Chemical Interpretation is not possible for this label"
 CaptionLineHeight="14"
 LineHeight="14"
><s font="3" size="10" color="0" face="1">5</s></t><t
 id="1074208160"
 p="191.41 384.20"
 BoundingBox="144.12 374.15 238.70 402.05"
 Z="478"
 Warning="Chemical Interpretation is not possible for this label"
 CaptionJustification="Center"
 Justification="Center"
 LineHeight="auto"
 LineStarts="15 37"
><s font="3" size="10" color="0" face="1">5ab</s><s font="3" size="10" color="0">: 46% yield
</s><s font="3" size="10" color="13" face="2">E/Z</s><s font="3" size="10" color="13"> 50:50</s><s font="3" size="10" color="0">; </s><s font="3" size="10" color="14" face="2">rr</s><s font="23" size="10" color="14" face="32">a/b</s><s font="3" size="10" color="14"> &gt;1:20</s></t><t
 id="1074208162"
 p="513.05 384.20"
 BoundingBox="465.76 374.15 560.34 402.05"
 Z="480"
 Warning="Chemical Interpretation is not possible for this label"
 CaptionJustification="Center"
 Justification="Center"
 LineHeight="auto"
 LineStarts="15 37"
><s font="3" size="10" color="0" face="1">5hb</s><s font="3" size="10" color="0">: 29% yield
</s><s font="3" size="10" color="13" face="2">E/Z</s><s font="3" size="10" color="13"> 50:50</s><s font="3" size="10" color="0">; </s><s font="3" size="10" color="14" face="2">rr</s><s font="23" size="10" color="14" face="32">a/b</s><s font="3" size="10" color="14"> &gt;1:20</s></t><t
 id="1074208342"
 p="192.74 247.28"
 BoundingBox="192.74 236.26 207.19 278.26"
 Z="629"
 Warning="Chemical Interpretation is not possible for this label"
 CaptionLineHeight="14"
 LineHeight="14"
 LineStarts="4 8 11"
><s font="3" size="10" color="0" face="1">6a</s><s font="3" size="10" color="0">:
</s><s font="3" size="10" color="0" face="1">6g</s><s font="3" size="10" color="0">:
</s><s font="3" size="10" color="0" face="1">6h</s><s font="3" size="10" color="0">:</s></t><t
 id="1074208343"
 p="210.62 247.15"
 BoundingBox="210.62 236.25 233.14 278.25"
 Z="630"
 Warning="Chemical Interpretation is not possible for this label"
 CaptionLineHeight="14"
 LineHeight="14"
 LineStarts="6 12 17"
><s font="3" size="10" color="0">n = 1
n = 2
n = 4</s></t><t
 id="1074208887"
 p="215.04 228.49"
 BoundingBox="215.04 219.54 220.60 231.04"
 Z="633"
 Warning="Chemical Interpretation is not possible for this label"
 LineHeight="auto"
><s font="3" size="10" color="0">n</s></t><graphic
 id="1074212966"
 SupersededBy="1074212985"
 BoundingBox="340.41 209.54 249.30 209.54"
 Z="428"
 color="13"
 GraphicType="Line"
 HeadSize="1000"
/><graphic
 id="1074212967"
 SupersededBy="1074212986"
 BoundingBox="477.22 209.54 357.99 209.54"
 Z="430"
 color="10"
 GraphicType="Line"
 ArrowType="FullHead"
 HeadSize="1000"
/><graphic
 id="1074208884"
 BoundingBox="212.79 207.87 212.79 222.11"
 Z="631"
 GraphicType="Bracket"
 BracketType="Round"
 LipSize="60"
/><graphic
 id="1074208885"
 BoundingBox="209.04 222.11 209.04 207.87"
 Z="632"
 GraphicType="Bracket"
 BracketType="Round"
 LipSize="60"
/><arrow
 id="1074212985"
 BoundingBox="249.30 209.10 340.41 209.98"
 Z="428"
 color="13"
 FillType="None"
 ArrowheadType="Solid"
 HeadSize="1000"
 ArrowheadCenterSize="875"
 ArrowheadWidth="250"
 Head3D="340.41 209.54 0"
 Tail3D="249.30 209.54 0"
 Center3D="941.91 626.90 0"
 MajorAxisEnd3D="1032.43 626.90 0"
 MinorAxisEnd3D="941.91 705.94 0"
/><arrow
 id="1074212986"
 BoundingBox="357.99 206.96 477.22 211.74"
 Z="430"
 color="10"
 FillType="None"
 ArrowheadHead="Full"
 ArrowheadType="Solid"
 HeadSize="1000"
 ArrowheadCenterSize="875"
 ArrowheadWidth="250"
 Head3D="477.22 209.54 0"
 Tail3D="357.99 209.54 0"
 Center3D="1143.63 626.90 0"
 MajorAxisEnd3D="1262.09 626.90 0"
 MinorAxisEnd3D="1143.63 728.89 0"
/></group><graphic
 id="1074212968"
 SupersededBy="1074212987"
 BoundingBox="585.76 285.46 134.24 285.46"
 Z="627"
 color="15"
 LineType="Dashed"
 GraphicType="Line"
 HeadSize="1000"
/><arrow
 id="1074212987"
 BoundingBox="134.24 285.02 585.76 285.90"
 Z="627"
 color="15"
 LineType="Dashed"
 FillType="None"
 ArrowheadType="Solid"
 HeadSize="1000"
 ArrowheadCenterSize="875"
 ArrowheadWidth="250"
 Head3D="585.76 285.46 0"
 Tail3D="134.24 285.46 0"
 Center3D="600.14 495.22 0"
 MajorAxisEnd3D="1051.65 495.22 0"
 MinorAxisEnd3D="600.14 1163.04 0"
/></group><bracketedgroup
 id="1074212988"
 BracketedObjectIDs="1074208047"
><bracketattachment
 id="1074212989"
 GraphicID="1074208885"
><crossingbond
 id="1074212990"
 BondID="1074208056"
 InnerAtomID="1074208047"
/></bracketattachment><bracketattachment
 id="1074212991"
 GraphicID="1074208884"
><crossingbond
 id="1074212992"
 BondID="1074208057"
 InnerAtomID="1074208047"
/></bracketattachment></bracketedgroup><annotation
 Keyword="GUID"
 Content="b0f5c22e-9f46-46e8-9a11-48b19195862c"
/><annotation
 Keyword="Name"
 Content="Dog (2)"
/></page></CDXML>
