# Supplementary material for: Assisted Tandem Pd Catalysis Enables Regiodivergent Heck Arylation of Transiently Generated Substituted Enol Ethers
Source: JACS Au. 2023 Jan 12;3(1):261–74. doi: 10.1021/jacsau.2c00645 (PMC9875267; doi:10.1021/jacsau.2c00645)
Supplement: Supplementary file 2 — au2c00645_si_002.zip [file au2c00645_si_002.zip › Figures_revised/Figure 5.cdxml]

<?xml version="1.0" encoding="UTF-8" ?>
<!DOCTYPE CDXML SYSTEM "http://www.cambridgesoft.com/xml/cdxml.dtd" >
<CDXML
 CreationProgram="ChemDraw 20.1.1.125"
 Name="Figure 5.cdxml"
 BoundingBox="291.07 67.04 1103.82 489.23"
 WindowPosition="0 0"
 WindowSize="1073741824 -536870912"
 WindowIsZoomed="yes"
 FractionalWidths="yes"
 InterpretChemically="yes"
 ShowAtomQuery="yes"
 ShowAtomStereo="no"
 ShowAtomEnhancedStereo="yes"
 ShowAtomNumber="no"
 ShowResidueID="no"
 ShowBondQuery="yes"
 ShowBondRxn="yes"
 ShowBondStereo="no"
 ShowTerminalCarbonLabels="no"
 ShowNonTerminalCarbonLabels="no"
 HideImplicitHydrogens="no"
 LabelFont="3"
 LabelSize="10"
 LabelFace="96"
 CaptionFont="3"
 CaptionSize="10"
 HashSpacing="2.49"
 MarginWidth="1.59"
 LineWidth="0.88"
 BoldWidth="2.01"
 BondLength="14.40"
 BondSpacing="18"
 ChainAngle="120"
 LabelJustification="Auto"
 CaptionJustification="Left"
 AminoAcidTermini="HOH"
 ShowSequenceTermini="yes"
 ShowSequenceBonds="yes"
 ShowSequenceUnlinkedBranches="no"
 ResidueWrapCount="40"
 ResidueBlockCount="10"
 ResidueZigZag="yes"
 NumberResidueBlocks="no"
 PrintMargins="36 36 36 36"
 MacPrintInfo="00030000025802580000000013EC19C80000000013EC19C80365052803FC00020000025802580000000013EC19C8000100000064000000010001010100000001270F000100010000000000000000000000000002001901900000000000600000000000000000000100000000000000000000000000000000"
 ChemPropName=""
 ChemPropFormula="Chemical Formula: "
 ChemPropExactMass="Exact Mass: "
 ChemPropMolWt="Molecular Weight: "
 ChemPropMOverZ="m/z: "
 ChemPropAnalysis="Elemental Analysis: "
 ChemPropBoilingPt="Boiling Point: "
 ChemPropMeltingPt="Melting Point: "
 ChemPropCritTemp="Critical Temp: "
 ChemPropCritPres="Critical Pres: "
 ChemPropCritVol="Critical Vol: "
 ChemPropGibbs="Gibbs Energy: "
 ChemPropLogP="Log P: "
 ChemPropMR="MR: "
 ChemPropHenry="Henry&apos;s Law: "
 ChemPropEForm="Heat of Form: "
 ChemProptPSA="tPSA: "
 ChemPropCLogP="CLogP: "
 ChemPropCMR="CMR: "
 ChemPropLogS="LogS: "
 ChemPropPKa="pKa: "
 ChemPropID=""
 ChemPropFragmentLabel=""
 color="0"
 bgcolor="1"
 RxnAutonumberStart="1"
 RxnAutonumberConditions="no"
 RxnAutonumberStyle="Roman"
 RxnAutonumberFormat="(#)"
><colortable>
<color r="1" g="1" b="1"/>
<color r="0" g="0" b="0"/>
<color r="1" g="0" b="0"/>
<color r="1" g="1" b="0"/>
<color r="0" g="1" b="0"/>
<color r="0" g="1" b="1"/>
<color r="0" g="0" b="1"/>
<color r="1" g="0" b="1"/>
<color r="0.5020" g="0" b="0"/>
<color r="0" g="0.2510" b="0.5020"/>
</colortable><fonttable>
<font id="3" charset="iso-8859-1" name="Arial"/>
<font id="23" charset="Unknown" name="Symbol"/>
</fonttable><page
 id="1074216134"
 BoundingBox="0 0 1440 540"
 HeaderPosition="36"
 FooterPosition="36"
 PrintTrimMarks="yes"
 HeightPages="1"
 WidthPages="2"
><group
 id="1074215882"
 BoundingBox="291.07 67.04 1103.82 489.23"
 Z="1573"
><group
 id="1074214667"
 BoundingBox="888.26 304.07 924.49 317.66"
 Z="1086"
><graphic
 id="1074214668"
 BoundingBox="923.67 316.85 889.07 304.89"
 Z="1085"
 color="1"
 GraphicType="Rectangle"
 RectangleType="Filled"
 Center3D="906.37 310.87 0"
 MajorAxisEnd3D="923.67 310.87 0"
 MinorAxisEnd3D="906.37 316.85 0"
/></group><group
 id="1074214141"
 BoundingBox="893.32 312.79 919.87 332.43"
 Z="1089"
><graphic
 id="1074214142"
 BoundingBox="919.05 331.62 894.13 313.60"
 Z="1088"
 color="1"
 GraphicType="Rectangle"
 RectangleType="Filled"
 Center3D="906.59 322.61 0"
 MajorAxisEnd3D="919.05 322.61 0"
 MinorAxisEnd3D="906.59 331.62 0"
/></group><group
 id="1074210335"
 BoundingBox="456.23 313.23 481.54 324.73"
 Z="1094"
><t
 id="1074210257"
 p="456.23 322.18"
 BoundingBox="456.23 313.23 481.54 324.73"
 Z="1091"
 color="10"
 Warning="Chemical Interpretation is not possible for this label"
 LineHeight="auto"
><s font="3" size="10" color="10">+13.9</s></t></group><group
 id="1074210336"
 BoundingBox="574.58 242.98 599.89 254.48"
 Z="1095"
><t
 id="1074210258"
 p="574.58 251.93"
 BoundingBox="574.58 242.98 599.89 254.48"
 Z="1092"
 color="10"
 Warning="Chemical Interpretation is not possible for this label"
 LineHeight="auto"
><s font="3" size="10" color="10">+29.1</s></t></group><group
 id="1074210338"
 BoundingBox="674.52 347.04 699.83 358.54"
 Z="1096"
><t
 id="1074210259"
 p="674.52 355.99"
 BoundingBox="674.52 347.04 699.83 358.54"
 Z="1093"
 color="10"
 Warning="Chemical Interpretation is not possible for this label"
 LineHeight="auto"
><s font="3" size="10" color="10">+10.7</s></t></group><group
 id="1074210344"
 BoundingBox="349.25 388.18 363.15 399.68"
 Z="1097"
><t
 id="1074210256"
 p="349.25 397.13"
 BoundingBox="349.25 388.18 363.15 399.68"
 Z="1090"
 Warning="Chemical Interpretation is not possible for this label"
 LineHeight="auto"
><s font="3" size="10" color="0">0.0</s></t></group><group
 id="1074213410"
 BoundingBox="331.37 358.31 351.11 369.81"
 Z="1121"
><t
 id="1074213411"
 p="331.37 367.26"
 BoundingBox="331.37 358.31 351.11 369.81"
 Z="1120"
 Warning="Chemical Interpretation is not possible for this label"
 LineHeight="auto"
><s font="3" size="10" color="0">+6.9</s></t></group><group
 id="1074213414"
 BoundingBox="812.80 347.17 838.11 358.67"
 Z="1123"
><t
 id="1074213415"
 p="812.80 356.12"
 BoundingBox="812.80 347.17 838.11 358.67"
 Z="1122"
 color="10"
 Warning="Chemical Interpretation is not possible for this label"
 LineHeight="auto"
><s font="3" size="10" color="10">+10.4</s></t></group><group
 id="1074213418"
 BoundingBox="896.44 289.55 921.75 301.05"
 Z="1125"
><t
 id="1074213419"
 p="896.44 298.50"
 BoundingBox="896.44 289.55 921.75 301.05"
 Z="1124"
 color="10"
 Warning="Chemical Interpretation is not possible for this label"
 LineHeight="auto"
><s font="3" size="10" color="10">+17.8</s></t></group><group
 id="1074213426"
 BoundingBox="1054.76 364.04 1074.50 375.54"
 Z="1127"
><t
 id="1074213427"
 p="1054.76 372.99"
 BoundingBox="1054.76 364.04 1074.50 375.54"
 Z="1126"
 color="10"
 Warning="Chemical Interpretation is not possible for this label"
 LineHeight="auto"
><s font="3" size="10" color="10">+6.1</s></t></group><group
 id="1074213430"
 BoundingBox="1063.32 398.48 1083.06 409.98"
 Z="1129"
><t
 id="1074213431"
 p="1063.32 407.43"
 BoundingBox="1063.32 398.48 1083.06 409.98"
 Z="1128"
 color="10"
 Warning="Chemical Interpretation is not possible for this label"
 LineHeight="auto"
><s font="3" size="10" color="10">+0.8</s></t></group><group
 id="1074214031"
 BoundingBox="405.44 299.98 430.75 311.48"
 Z="1258"
><t
 id="1074214032"
 p="405.44 308.93"
 BoundingBox="405.44 299.98 430.75 311.48"
 Z="1257"
 color="11"
 Warning="Chemical Interpretation is not possible for this label"
 LineHeight="auto"
><s font="3" size="10" color="11">+16.2</s></t></group><group
 id="1074214035"
 BoundingBox="356.15 120.87 1021.78 411.92"
 Z="1259"
><group
 id="1074213943"
 BoundingBox="666.94 120.87 689.38 141.52"
 Z="1568"
><fragment
 id="1074213944"
 BoundingBox="666.94 126.11 682.35 141.52"
 Z="1562"
><n
 id="1074213945"
 p="666.94 127.12"
 Z="1561"
 color="10"
 AS="N"
/><n
 id="1074213946"
 p="681.34 127.12"
 Z="1563"
 color="10"
 AS="N"
/><n
 id="1074213947"
 p="681.34 141.52"
 Z="1565"
 color="10"
 AS="N"
/><b
 id="1074213948"
 Z="1564"
 color="10"
 B="1074213945"
 E="1074213946"
 Display="Bold"
 BS="N"
/><b
 id="1074213949"
 Z="1566"
 color="10"
 B="1074213946"
 E="1074213947"
 Display="Bold"
 BS="N"
/></fragment><t
 id="1074213950"
 p="683.82 130.12"
 BoundingBox="683.82 120.87 689.38 132.62"
 Z="1567"
 color="10"
 Warning="Chemical Interpretation is not possible for this label"
 LineHeight="auto"
><s font="3" size="10" color="10" face="1">‡</s></t></group><fragment
 id="1074213696"
 BoundingBox="356.15 140.45 1021.78 411.92"
 Z="1178"
><n
 id="1074213697"
 p="639.49 170.28"
 Z="1507"
 color="10"
 AS="N"
/><n
 id="1074213698"
 p="617.97 169.44"
 Z="1508"
 color="10"
 Element="46"
 NumHydrogens="0"
 NeedsClean="yes"
 AS="u"
 LabelDisplay="Center"
><t
 p="617.97 173.34"
 BoundingBox="611.86 165 624.09 173.44"
 color="10"
 LabelJustification="Center"
 Justification="Center"
 LabelAlignment="Left"
><s font="3" size="10" color="10" face="96">Pd</s></t></n><n
 id="1074213700"
 p="617.97 151.54"
 Z="1510"
 color="10"
 Element="15"
 NumHydrogens="0"
 NeedsClean="yes"
 Geometry="Tetrahedral"
 AS="R"
 BondOrdering="1074213709 1074213712 1074213715 0"
 LabelDisplay="Left"
><t
 p="614.64 155.44"
 BoundingBox="614.64 147.10 621.31 155.44"
 color="10"
 LabelJustification="Left"
 LabelAlignment="Right"
><s font="3" size="10" color="10" face="96">P</s></t></n><n
 id="1074213701"
 p="600.50 169.44"
 Z="1512"
 color="10"
 Element="15"
 NumHydrogens="0"
 NeedsClean="yes"
 Geometry="Tetrahedral"
 AS="S"
 BondOrdering="1074213710 1074213711 0 1074213716"
 LabelDisplay="Right"
><t
 p="597.17 173.34"
 BoundingBox="597.17 165 603.84 173.34"
 color="10"
 LabelJustification="Left"
 LabelAlignment="Right"
><s font="3" size="10" color="10" face="96">P</s></t></n><n
 id="1074213702"
 p="590.32 159.26"
 Z="1514"
 color="10"
 AS="N"
/><n
 id="1074213703"
 p="607.75 141.52"
 Z="1516"
 color="10"
 AS="N"
/><n
 id="1074213704"
 p="593.88 145.39"
 Z="1518"
 color="10"
 AS="N"
/><n
 id="1074213705"
 p="624.25 144.89"
 Z="1521"
 color="10"
 Warning="An atom in this label has an invalid valence."
 NodeType="Unspecified"
 NeedsClean="yes"
 AS="N"
><t
 p="620.92 148.79"
 BoundingBox="620.92 140.45 637.32 150.99"
 color="10"
 LabelJustification="Left"
 LabelAlignment="Left"
><s font="3" size="10" color="10" face="96">Ph2</s></t></n><n
 id="1074213706"
 p="596 177.42"
 Z="1523"
 color="10"
 Warning="An atom in this label has an invalid valence."
 NodeType="Unspecified"
 NeedsClean="yes"
 AS="N"
><t
 p="604.34 181.32"
 BoundingBox="587.94 172.98 604.34 183.52"
 color="10"
 LabelJustification="Right"
 Justification="Right"
 LabelAlignment="Right"
><s font="3" size="10" color="10" face="96">Ph2</s></t></n><n
 id="1074213718"
 p="640.33 185.27"
 Z="1525"
 color="10"
 AS="N"
/><n
 id="1074213724"
 p="617.92 188.41"
 Z="1527"
 color="10"
 Warning="There are too many bonds to this unlabeled Carbon."
 AS="N"
/><n
 id="1074213725"
 p="622.03 196.61"
 xyz="622.03 196.61 -11.11"
 Z="1528"
 color="10"
 AS="N"
/><n
 id="1074213726"
 p="619.12 210.71"
 xyz="619.12 210.71 -11.11"
 Z="1529"
 color="10"
 AS="N"
/><n
 id="1074213727"
 p="612.12 216.62"
 Z="1530"
 color="10"
 AS="N"
/><n
 id="1074213728"
 p="608.01 208.43"
 xyz="608.01 208.43 11.11"
 Z="1531"
 color="10"
 AS="N"
/><n
 id="1074213729"
 p="610.92 194.32"
 xyz="610.92 194.32 11.11"
 Z="1532"
 color="10"
 AS="N"
/><n
 id="1074213740"
 p="608.39 230.53"
 Z="1540"
 color="10"
 NodeType="Fragment"
 NeedsClean="yes"
 AS="N"
><fragment
 id="1074216152"
><n
 id="1074215903"
 p="608.39 230.53"
 Z="806"
/><n
 id="1074215904"
 p="604.67 244.39"
 Z="807"
 Element="7"
 NumHydrogens="0"
 NeedsClean="yes"
><t
 p="601.06 248.29"
 BoundingBox="601.06 239.95 608.28 248.29"
 LabelJustification="Left"
><s font="3" size="10" color="0" face="96">N</s></t></n><n
 id="1074215905"
 p="612.10 216.67"
 Z="808"
 NodeType="ExternalConnectionPoint"
 ExternalConnectionNum="1"
/><b
 id="1074215906"
 Z="809"
 B="1074215903"
 E="1074215904"
 Order="3"
/><b
 id="1074215907"
 Z="810"
 B="1074215905"
 E="1074215903"
/></fragment><t
 p="612 234.43"
 BoundingBox="597.56 225.97 612 234.53"
 color="10"
 LabelJustification="Right"
 Justification="Right"
 LabelAlignment="Right"
><s font="3" size="10" color="10" face="96">CN</s></t></n><n
 id="1074213746"
 p="653.19 192.26"
 Z="1543"
 color="10"
 Element="1"
 NumHydrogens="0"
 NeedsClean="yes"
 AS="N"
><t
 p="649.58 196.16"
 BoundingBox="649.58 187.82 656.80 196.16"
 color="10"
 LabelJustification="Left"
><s font="3" size="10" color="10" face="96">H</s></t></n><n
 id="1074213748"
 p="645.69 197.40"
 Z="1545"
 color="10"
 Element="8"
 NumHydrogens="0"
 NeedsClean="yes"
 AS="N"
 LabelDisplay="Right"
><t
 p="642.19 200.92"
 BoundingBox="642.19 193.28 649.19 201.02"
 color="10"
 LabelJustification="Left"
 LabelAlignment="Left"
><s font="3" size="9" color="10" face="96">O</s></t></n><n
 id="1074213750"
 p="642.54 156.80"
 Z="1547"
 color="10"
 Element="1"
 NumHydrogens="0"
 NeedsClean="yes"
 AS="N"
><t
 p="639.29 160.32"
 BoundingBox="639.29 152.86 645.79 160.32"
 color="10"
 LabelJustification="Left"
><s font="3" size="9" color="10" face="96">H</s></t></n><n
 id="1074213752"
 p="649.68 160.10"
 Z="1549"
 color="10"
 NodeType="Nickname"
 NeedsClean="yes"
 AS="N"
><fragment
 id="1074216153"
><n
 id="1074215212"
 p="649.68 160.10"
 Z="811"
/><n
 id="1074215213"
 p="639.53 170.25"
 Z="812"
 NodeType="ExternalConnectionPoint"
 ExternalConnectionNum="1"
/><b
 id="1074215214"
 Z="813"
 B="1074215213"
 E="1074215212"
 Display="Bold"
/></fragment><t
 p="645.52 164"
 BoundingBox="645.52 155.66 659.41 164.10"
 color="10"
 LabelJustification="Left"
 LabelAlignment="Left"
><s font="3" size="10" color="10" face="96">Me</s></t></n><n
 id="1074213754"
 p="645.05 204.80"
 Z="1551"
 color="10"
 NodeType="Nickname"
 NeedsClean="yes"
 AS="N"
><fragment
 id="1074216154"
><n
 id="1074215217"
 p="645.05 204.80"
 Z="814"
/><n
 id="1074215218"
 p="646.29 190.50"
 Z="815"
 NodeType="ExternalConnectionPoint"
 ExternalConnectionNum="1"
/><b
 id="1074215219"
 Z="816"
 B="1074215218"
 E="1074215217"
/></fragment><t
 p="647.56 208.32"
 BoundingBox="635.05 200.86 647.56 208.42"
 color="10"
 LabelJustification="Right"
 Justification="Right"
 LabelAlignment="Right"
><s font="3" size="9" color="10" face="96">Me</s></t></n><b
 id="1074213707"
 Z="1509"
 color="10"
 B="1074213697"
 E="1074213698"
 Display="Dash"
 BS="N"
/><b
 id="1074213709"
 Z="1511"
 color="10"
 B="1074213698"
 E="1074213700"
 BS="N"
/><b
 id="1074213710"
 Z="1513"
 color="10"
 B="1074213698"
 E="1074213701"
 BS="N"
/><b
 id="1074213711"
 Z="1515"
 color="10"
 B="1074213701"
 E="1074213702"
 BS="N"
/><b
 id="1074213712"
 Z="1517"
 color="10"
 B="1074213700"
 E="1074213703"
 BS="N"
/><b
 id="1074213713"
 Z="1519"
 color="10"
 B="1074213703"
 E="1074213704"
 BS="N"
/><b
 id="1074213714"
 Z="1520"
 color="10"
 B="1074213704"
 E="1074213702"
 BS="N"
/><b
 id="1074213715"
 Z="1522"
 color="10"
 B="1074213700"
 E="1074213705"
 BS="N"
/><b
 id="1074213716"
 Z="1524"
 color="10"
 B="1074213701"
 E="1074213706"
 BS="N"
/><b
 id="1074213719"
 Z="1526"
 color="10"
 B="1074213697"
 E="1074213718"
 Order="1.5"
 Display2="Dash"
 BS="N"
/><b
 id="1074213730"
 Z="1533"
 color="10"
 B="1074213724"
 E="1074213725"
 Order="2"
 Display="Bold"
 BS="N"
/><b
 id="1074213731"
 Z="1534"
 color="10"
 B="1074213725"
 E="1074213726"
 Display="Bold"
 BS="N"
/><b
 id="1074213732"
 Z="1535"
 color="10"
 B="1074213726"
 E="1074213727"
 Order="2"
 Display="Bold"
 BS="N"
 BondCircularOrdering="0 1074213731 1074213733 1074213741"
/><b
 id="1074213733"
 Z="1536"
 color="10"
 B="1074213727"
 E="1074213728"
 BS="N"
/><b
 id="1074213734"
 Z="1537"
 color="10"
 B="1074213728"
 E="1074213729"
 Order="2"
 BS="N"
 BondCircularOrdering="0 1074213733 1074213735 0"
/><b
 id="1074213735"
 Z="1538"
 color="10"
 B="1074213729"
 E="1074213724"
 BS="N"
/><b
 id="1074213739"
 Z="1539"
 color="10"
 B="1074213698"
 E="1074213724"
 Display="Dash"
 BS="N"
/><b
 id="1074213741"
 Z="1541"
 color="10"
 B="1074213727"
 E="1074213740"
 BS="N"
/><b
 id="1074213745"
 Z="1542"
 color="10"
 B="1074213718"
 E="1074213724"
 Display="Dash"
 BS="N"
/><b
 id="1074213747"
 Z="1544"
 color="10"
 B="1074213718"
 E="1074213746"
 Display="Bold"
 BS="N"
/><b
 id="1074213749"
 Z="1546"
 color="10"
 B="1074213718"
 E="1074213748"
 Display="Hash"
 BS="N"
/><b
 id="1074213751"
 Z="1548"
 color="10"
 B="1074213697"
 E="1074213750"
 Display="Hash"
 BS="N"
/><b
 id="1074213753"
 Z="1550"
 color="10"
 B="1074213697"
 E="1074213752"
 Display="Bold"
 BS="N"
/><b
 id="1074213755"
 Z="1552"
 color="10"
 B="1074213748"
 E="1074213754"
 BS="N"
/><curve
 id="1074215850"
 Z="1504"
 color="11"
 ArrowheadType="Solid"
 CurvePoints="325.71 403.86 356.96 403.86 388.21 403.86 411.71 307.11 445.71 309.11 479.71 311.11 550.21 205.36 586.21 207.61 622.21 209.86 729.46 344.11 770.21 343.36 810.96 342.61 845.21 298.11 866.96 298.11 888.71 298.11 964.46 409.86 1020.96 411.11 1077.46 412.36"
/></fragment><fragment
 id="1074213773"
 BoundingBox="642.66 138.20 657.50 153.04"
 Z="1554"
><n
 id="1074213774"
 p="642.66 138.64"
 Z="1553"
 color="10"
 AS="N"
/><n
 id="1074213775"
 p="657.06 138.64"
 Z="1555"
 color="10"
 AS="N"
/><n
 id="1074213776"
 p="657.06 153.04"
 Z="1557"
 color="10"
 AS="N"
/><b
 id="1074213777"
 Z="1556"
 color="10"
 B="1074213774"
 E="1074213775"
 BS="N"
/><b
 id="1074213778"
 Z="1558"
 color="10"
 B="1074213775"
 E="1074213776"
 BS="N"
/></fragment><fragment
 id="1074213779"
 BoundingBox="659.16 140.44 678.61 151.94"
 Z="1560"
><n
 id="1074213780"
 p="663.05 145.49"
 Z="1559"
 color="10"
 Warning="An atom in this label has an invalid valence."
 NodeType="Unspecified"
 NeedsClean="yes"
 AS="N"
><fragment
 id="1074216155"
><n
 id="1074213782"
 p="825.34 347.50"
 Z="1015"
 Element="8"
 NumHydrogens="0"
 NeedsClean="yes"
><t
 p="821.45 351.40"
 BoundingBox="821.45 342.94 829.23 351.50"
 LabelJustification="Left"
><s font="3" size="10" color="0" face="96">O</s></t></n><n
 id="1074213783"
 p="812.91 325.97"
 Z="1016"
 Element="8"
 NumHydrogens="0"
 NeedsClean="yes"
><t
 p="809.02 329.87"
 BoundingBox="809.02 321.41 816.80 329.97"
 Justification="Auto"
><s font="3" size="10" color="0" face="96">O</s></t></n><n
 id="1074213784"
 p="812.91 340.32"
 Z="1017"
/><n
 id="1074213785"
 p="800.49 347.50"
 Z="1018"
/><b
 id="1074213786"
 Z="1019"
 B="1074213784"
 E="1074213785"
/><b
 id="1074213787"
 Z="1020"
 B="1074213783"
 E="1074213784"
 Order="2"
/><b
 id="1074213788"
 Z="1021"
 B="1074213782"
 E="1074213784"
/></fragment><t
 p="659.16 149.39"
 BoundingBox="659.16 140.44 678.61 151.94"
 color="10"
 LabelJustification="Left"
 LabelLineHeight="auto"
 LineHeight="auto"
 LabelAlignment="Left"
><s font="3" size="10" color="10">OAc</s></t></n></fragment></group><group
 id="1074214036"
 BoundingBox="571.31 192.80 596.62 204.30"
 Z="1261"
><t
 id="1074214037"
 p="571.31 201.75"
 BoundingBox="571.31 192.80 596.62 204.30"
 Z="1260"
 color="11"
 Warning="Chemical Interpretation is not possible for this label"
 LineHeight="auto"
><s font="3" size="10" color="11">+34.1</s></t></group><group
 id="1074214040"
 BoundingBox="491.87 90.93 595.93 202.72"
 Z="1323"
><group
 id="1074214041"
 BoundingBox="573.49 90.93 595.93 111.59"
 Z="1322"
><fragment
 id="1074214042"
 BoundingBox="573.49 96.17 588.90 111.59"
 Z="1316"
><n
 id="1074214043"
 p="573.49 97.18"
 Z="1315"
 color="11"
 AS="N"
/><n
 id="1074214044"
 p="587.89 97.18"
 Z="1317"
 color="11"
 AS="N"
/><n
 id="1074214045"
 p="587.89 111.59"
 Z="1319"
 color="11"
 AS="N"
/><b
 id="1074214046"
 Z="1318"
 color="11"
 B="1074214043"
 E="1074214044"
 Display="Bold"
 BS="N"
/><b
 id="1074214047"
 Z="1320"
 color="11"
 B="1074214044"
 E="1074214045"
 Display="Bold"
 BS="N"
/></fragment><t
 id="1074214048"
 p="590.37 100.18"
 BoundingBox="590.37 90.93 595.93 102.68"
 Z="1321"
 color="11"
 Warning="Chemical Interpretation is not possible for this label"
 LineHeight="auto"
><s font="3" size="10" color="11" face="1">‡</s></t></group><fragment
 id="1074214049"
 BoundingBox="491.87 108.64 571.39 202.72"
 Z="1262"
><n
 id="1074214050"
 p="543.42 138.47"
 Z="1263"
 color="11"
 AS="N"
/><n
 id="1074214051"
 p="521.90 137.62"
 Z="1264"
 color="11"
 Element="46"
 NumHydrogens="0"
 NeedsClean="yes"
 AS="u"
 LabelDisplay="Center"
><t
 p="521.90 141.52"
 BoundingBox="515.79 133.18 528.02 141.62"
 color="11"
 LabelJustification="Center"
 Justification="Center"
 LabelAlignment="Left"
><s font="3" size="10" color="11" face="96">Pd</s></t></n><n
 id="1074214052"
 p="521.90 119.73"
 Z="1266"
 color="11"
 Element="15"
 NumHydrogens="0"
 NeedsClean="yes"
 Geometry="Tetrahedral"
 AS="R"
 BondOrdering="1074214087 1074214090 1074214093 0"
 LabelDisplay="Left"
><t
 p="518.57 123.63"
 BoundingBox="518.57 115.29 525.24 123.63"
 color="11"
 LabelJustification="Left"
 LabelAlignment="Right"
><s font="3" size="10" color="11" face="96">P</s></t></n><n
 id="1074214053"
 p="504.43 137.62"
 Z="1268"
 color="11"
 Element="15"
 NumHydrogens="0"
 NeedsClean="yes"
 Geometry="Tetrahedral"
 AS="S"
 BondOrdering="1074214088 1074214089 0 1074214094"
 LabelDisplay="Right"
><t
 p="501.10 141.52"
 BoundingBox="501.10 133.18 507.77 141.52"
 color="11"
 LabelJustification="Left"
 LabelAlignment="Right"
><s font="3" size="10" color="11" face="96">P</s></t></n><n
 id="1074214054"
 p="494.25 127.45"
 Z="1270"
 color="11"
 AS="N"
/><n
 id="1074214055"
 p="511.68 109.71"
 Z="1272"
 color="11"
 AS="N"
/><n
 id="1074214056"
 p="497.81 113.58"
 Z="1274"
 color="11"
 AS="N"
/><n
 id="1074214057"
 p="528.18 113.08"
 Z="1277"
 color="11"
 Warning="An atom in this label has an invalid valence."
 NodeType="Unspecified"
 NeedsClean="yes"
 AS="N"
><t
 p="524.85 116.98"
 BoundingBox="524.85 108.64 541.25 119.18"
 color="11"
 LabelJustification="Left"
 LabelAlignment="Left"
><s font="3" size="10" color="11" face="96">Ph2</s></t></n><n
 id="1074214058"
 p="499.93 145.61"
 Z="1279"
 color="11"
 Warning="An atom in this label has an invalid valence."
 NodeType="Unspecified"
 NeedsClean="yes"
 AS="N"
><t
 p="508.27 149.51"
 BoundingBox="491.87 141.17 508.27 151.71"
 color="11"
 LabelJustification="Right"
 Justification="Right"
 LabelAlignment="Right"
><s font="3" size="10" color="11" face="96">Ph2</s></t></n><n
 id="1074214059"
 p="544.26 153.46"
 Z="1281"
 color="11"
 AS="N"
/><n
 id="1074214060"
 p="521.85 156.60"
 Z="1283"
 color="11"
 Warning="There are too many bonds to this unlabeled Carbon."
 AS="N"
/><n
 id="1074214061"
 p="525.96 164.79"
 xyz="525.96 164.79 -11.11"
 Z="1284"
 color="11"
 AS="N"
/><n
 id="1074214062"
 p="523.05 178.90"
 xyz="523.05 178.90 -11.11"
 Z="1285"
 color="11"
 AS="N"
/><n
 id="1074214063"
 p="516.05 184.81"
 Z="1286"
 color="11"
 AS="N"
/><n
 id="1074214064"
 p="511.94 176.62"
 xyz="511.94 176.62 11.11"
 Z="1287"
 color="11"
 AS="N"
/><n
 id="1074214065"
 p="514.85 162.51"
 xyz="514.85 162.51 11.11"
 Z="1288"
 color="11"
 AS="N"
/><n
 id="1074214066"
 p="512.32 198.72"
 Z="1296"
 color="11"
 NodeType="Fragment"
 NeedsClean="yes"
 AS="N"
><fragment
 id="1074216156"
><n
 id="1074214068"
 p="512.32 198.72"
 Z="1050"
/><n
 id="1074214069"
 p="508.60 212.58"
 Z="1051"
 Element="7"
 NumHydrogens="0"
 NeedsClean="yes"
><t
 p="504.99 216.48"
 BoundingBox="504.99 208.14 512.21 216.48"
 LabelJustification="Left"
><s font="3" size="10" color="0" face="96">N</s></t></n><n
 id="1074214070"
 p="516.03 184.86"
 Z="1052"
 NodeType="ExternalConnectionPoint"
 ExternalConnectionNum="1"
/><b
 id="1074214071"
 Z="1053"
 B="1074214068"
 E="1074214069"
 Order="3"
/><b
 id="1074214072"
 Z="1054"
 B="1074214070"
 E="1074214068"
/></fragment><t
 p="515.93 202.62"
 BoundingBox="501.49 194.16 515.93 202.72"
 color="11"
 LabelJustification="Right"
 Justification="Right"
 LabelAlignment="Right"
><s font="3" size="10" color="11" face="96">CN</s></t></n><n
 id="1074214073"
 p="557.12 160.45"
 Z="1299"
 color="11"
 Element="1"
 NumHydrogens="0"
 NeedsClean="yes"
 AS="N"
><t
 p="553.51 164.35"
 BoundingBox="553.51 156.01 560.73 164.35"
 color="11"
 LabelJustification="Left"
><s font="3" size="10" color="11" face="96">H</s></t></n><n
 id="1074214074"
 p="549.62 166.59"
 Z="1301"
 color="11"
 NodeType="Nickname"
 NeedsClean="yes"
 AS="N"
 LabelDisplay="Center"
><fragment
 id="1074216157"
><n
 id="1074215225"
 p="549.62 166.59"
 Z="817"
/><n
 id="1074215226"
 p="544.20 153.31"
 Z="818"
 NodeType="ExternalConnectionPoint"
 ExternalConnectionNum="1"
/><b
 id="1074215227"
 Z="819"
 B="1074215226"
 E="1074215225"
 Display="Hash"
/></fragment><t
 p="549.62 170.11"
 BoundingBox="543.37 162.65 555.87 170.21"
 color="11"
 LabelJustification="Center"
 Justification="Center"
 LabelAlignment="Left"
><s font="3" size="9" color="11" face="96">Me</s></t></n><n
 id="1074214075"
 p="546.47 124.98"
 Z="1303"
 color="11"
 Element="1"
 NumHydrogens="0"
 NeedsClean="yes"
 AS="N"
><t
 p="543.22 128.50"
 BoundingBox="543.22 121.04 549.72 128.50"
 color="11"
 LabelJustification="Left"
><s font="3" size="9" color="11" face="96">H</s></t></n><n
 id="1074214076"
 p="553.61 128.29"
 Z="1305"
 color="11"
 NodeType="Fragment"
 NeedsClean="yes"
 AS="N"
><fragment
 id="1074216158"
><n
 id="1074215230"
 p="553.61 128.29"
 Z="820"
 Element="8"
 NumHydrogens="0"
 NeedsClean="yes"
><t
 p="549.72 132.19"
 BoundingBox="549.72 123.73 557.50 132.29"
 Justification="Auto"
><s font="3" size="10" color="0" face="96">O</s></t></n><n
 id="1074215231"
 p="549.89 114.43"
 Z="821"
/><n
 id="1074215232"
 p="543.46 138.43"
 Z="822"
 NodeType="ExternalConnectionPoint"
 ExternalConnectionNum="1"
/><b
 id="1074215233"
 Z="823"
 B="1074215230"
 E="1074215231"
/><b
 id="1074215234"
 Z="824"
 B="1074215232"
 E="1074215230"
 Display="Bold"
/></fragment><t
 p="549.72 132.19"
 BoundingBox="549.72 123.73 571.39 132.29"
 color="11"
 LabelJustification="Left"
 LabelAlignment="Left"
><s font="3" size="10" color="11" face="96">OMe</s></t></n><b
 id="1074214086"
 Z="1265"
 color="11"
 B="1074214050"
 E="1074214051"
 Display="Dash"
 BS="N"
/><b
 id="1074214087"
 Z="1267"
 color="11"
 B="1074214051"
 E="1074214052"
 BS="N"
/><b
 id="1074214088"
 Z="1269"
 color="11"
 B="1074214051"
 E="1074214053"
 BS="N"
/><b
 id="1074214089"
 Z="1271"
 color="11"
 B="1074214053"
 E="1074214054"
 BS="N"
/><b
 id="1074214090"
 Z="1273"
 color="11"
 B="1074214052"
 E="1074214055"
 BS="N"
/><b
 id="1074214091"
 Z="1275"
 color="11"
 B="1074214055"
 E="1074214056"
 BS="N"
/><b
 id="1074214092"
 Z="1276"
 color="11"
 B="1074214056"
 E="1074214054"
 BS="N"
/><b
 id="1074214093"
 Z="1278"
 color="11"
 B="1074214052"
 E="1074214057"
 BS="N"
/><b
 id="1074214094"
 Z="1280"
 color="11"
 B="1074214053"
 E="1074214058"
 BS="N"
/><b
 id="1074214095"
 Z="1282"
 color="11"
 B="1074214050"
 E="1074214059"
 Order="1.5"
 Display2="Dash"
 BS="N"
/><b
 id="1074214096"
 Z="1289"
 color="11"
 B="1074214060"
 E="1074214061"
 Order="2"
 Display="Bold"
 BS="N"
/><b
 id="1074214097"
 Z="1290"
 color="11"
 B="1074214061"
 E="1074214062"
 Display="Bold"
 BS="N"
/><b
 id="1074214098"
 Z="1291"
 color="11"
 B="1074214062"
 E="1074214063"
 Order="2"
 Display="Bold"
 BS="N"
 BondCircularOrdering="0 1074214097 1074214099 1074214103"
/><b
 id="1074214099"
 Z="1292"
 color="11"
 B="1074214063"
 E="1074214064"
 BS="N"
/><b
 id="1074214100"
 Z="1293"
 color="11"
 B="1074214064"
 E="1074214065"
 Order="2"
 BS="N"
 BondCircularOrdering="0 1074214099 1074214101 0"
/><b
 id="1074214101"
 Z="1294"
 color="11"
 B="1074214065"
 E="1074214060"
 BS="N"
/><b
 id="1074214102"
 Z="1295"
 color="11"
 B="1074214051"
 E="1074214060"
 Display="Dash"
 BS="N"
/><b
 id="1074214103"
 Z="1297"
 color="11"
 B="1074214063"
 E="1074214066"
 BS="N"
/><b
 id="1074214104"
 Z="1298"
 color="11"
 B="1074214059"
 E="1074214060"
 Display="Dash"
 BS="N"
/><b
 id="1074214105"
 Z="1300"
 color="11"
 B="1074214059"
 E="1074214073"
 Display="Bold"
 BS="N"
/><b
 id="1074214106"
 Z="1302"
 color="11"
 B="1074214059"
 E="1074214074"
 Display="Hash"
 BS="N"
/><b
 id="1074214107"
 Z="1304"
 color="11"
 B="1074214050"
 E="1074214075"
 Display="Hash"
 BS="N"
/><b
 id="1074214108"
 Z="1306"
 color="11"
 B="1074214050"
 E="1074214076"
 Display="Bold"
 BS="N"
/></fragment><fragment
 id="1074214110"
 BoundingBox="546.59 106.39 561.43 121.23"
 Z="1308"
><n
 id="1074214111"
 p="546.59 106.83"
 Z="1307"
 color="11"
 AS="N"
/><n
 id="1074214112"
 p="560.99 106.83"
 Z="1309"
 color="11"
 AS="N"
/><n
 id="1074214113"
 p="560.99 121.23"
 Z="1311"
 color="11"
 AS="N"
/><b
 id="1074214114"
 Z="1310"
 color="11"
 B="1074214111"
 E="1074214112"
 BS="N"
/><b
 id="1074214115"
 Z="1312"
 color="11"
 B="1074214112"
 E="1074214113"
 BS="N"
/></fragment><fragment
 id="1074214116"
 BoundingBox="563.09 108.63 582.54 120.13"
 Z="1314"
><n
 id="1074214117"
 p="566.98 113.68"
 Z="1313"
 color="11"
 Warning="An atom in this label has an invalid valence."
 NodeType="Unspecified"
 NeedsClean="yes"
 AS="N"
><fragment
 id="1074216159"
><n
 id="1074214119"
 p="729.27 315.68"
 Z="1055"
 Element="8"
 NumHydrogens="0"
 NeedsClean="yes"
><t
 p="725.38 319.58"
 BoundingBox="725.38 311.12 733.16 319.68"
 Justification="Auto"
><s font="3" size="10" color="0" face="96">O</s></t></n><n
 id="1074214120"
 p="716.84 294.15"
 Z="1056"
 Element="8"
 NumHydrogens="0"
 NeedsClean="yes"
><t
 p="712.95 298.05"
 BoundingBox="712.95 289.59 720.73 298.15"
 Justification="Auto"
><s font="3" size="10" color="0" face="96">O</s></t></n><n
 id="1074214121"
 p="716.84 308.51"
 Z="1057"
/><n
 id="1074214122"
 p="704.42 315.68"
 Z="1058"
/><b
 id="1074214123"
 Z="1059"
 B="1074214121"
 E="1074214122"
/><b
 id="1074214124"
 Z="1060"
 B="1074214120"
 E="1074214121"
 Order="2"
/><b
 id="1074214125"
 Z="1061"
 B="1074214119"
 E="1074214121"
/></fragment><t
 p="563.09 117.58"
 BoundingBox="563.09 108.63 582.54 120.13"
 color="11"
 LabelJustification="Left"
 LabelLineHeight="auto"
 LineHeight="auto"
 LabelAlignment="Left"
><s font="3" size="10" color="11">OAc</s></t></n></fragment></group><group
 id="1074214126"
 BoundingBox="756.62 347.48 781.93 358.98"
 Z="1325"
><t
 id="1074214127"
 p="756.62 356.43"
 BoundingBox="756.62 347.48 781.93 358.98"
 Z="1324"
 color="11"
 Warning="Chemical Interpretation is not possible for this label"
 LineHeight="auto"
><s font="3" size="10" color="11">+10.5</s></t></group><group
 id="1074214130"
 BoundingBox="851.25 282.17 876.56 293.67"
 Z="1327"
><t
 id="1074214131"
 p="851.25 291.12"
 BoundingBox="851.25 282.17 876.56 293.67"
 Z="1326"
 color="11"
 Warning="Chemical Interpretation is not possible for this label"
 LineHeight="auto"
><s font="3" size="10" color="11">+18.1</s></t></group><group
 id="1074214134"
 BoundingBox="1024.81 411.20 1044.20 423.50"
 Z="1329"
><t
 id="1074214135"
 p="1024.81 421.25"
 BoundingBox="1024.81 411.20 1044.20 423.50"
 Z="1328"
 color="11"
 Warning="Chemical Interpretation is not possible for this label"
 LineHeight="auto"
><s font="23" size="10" color="11">-</s><s font="3" size="10" color="11">0.3</s></t></group><group
 id="1074214390"
 BoundingBox="389.31 220.95 467.85 282.05"
 Z="1367"
><fragment
 id="1074214335"
 BoundingBox="432.03 236.12 467.85 280.16"
 Z="1330"
><n
 id="1074214336"
 p="440.73 251.63"
 Z="1331"
 color="11"
 AS="N"
/><n
 id="1074214337"
 p="445.54 265.20"
 Z="1332"
 color="11"
 AS="N"
/><n
 id="1074214338"
 p="436.19 276.16"
 Z="1334"
 color="11"
 NodeType="Nickname"
 NeedsClean="yes"
 AS="N"
 LabelDisplay="Left"
><fragment
 id="1074216160"
><n
 id="1074215241"
 p="436.19 276.16"
 Z="825"
/><n
 id="1074215242"
 p="445.51 265.24"
 Z="826"
 NodeType="ExternalConnectionPoint"
 ExternalConnectionNum="1"
/><b
 id="1074215243"
 Z="827"
 B="1074215242"
 E="1074215241"
/></fragment><t
 p="432.03 280.06"
 BoundingBox="432.03 271.72 445.92 280.16"
 color="11"
 LabelJustification="Left"
 LabelAlignment="Right"
><s font="3" size="10" color="11" face="96">Me</s></t></n><n
 id="1074214339"
 p="450.07 240.68"
 Z="1336"
 color="11"
 NodeType="Fragment"
 NeedsClean="yes"
 AS="N"
><fragment
 id="1074216161"
><n
 id="1074215246"
 p="450.07 240.68"
 Z="828"
 Element="8"
 NumHydrogens="0"
 NeedsClean="yes"
><t
 p="446.18 244.58"
 BoundingBox="446.18 236.12 453.96 244.68"
 Justification="Auto"
><s font="3" size="10" color="0" face="96">O</s></t></n><n
 id="1074215247"
 p="445.28 227.16"
 Z="829"
/><n
 id="1074215248"
 p="440.76 251.60"
 Z="830"
 NodeType="ExternalConnectionPoint"
 ExternalConnectionNum="1"
/><b
 id="1074215249"
 Z="831"
 B="1074215246"
 E="1074215247"
/><b
 id="1074215250"
 Z="832"
 B="1074215248"
 E="1074215246"
/></fragment><t
 p="446.18 244.58"
 BoundingBox="446.18 236.12 467.85 244.68"
 color="11"
 LabelJustification="Left"
 LabelAlignment="Left"
><s font="3" size="10" color="11" face="96">OMe</s></t></n><b
 id="1074214349"
 Z="1333"
 color="11"
 B="1074214336"
 E="1074214337"
 Order="2"
 BS="E"
 BondCircularOrdering="1074214351 0 1074214350 0"
 CrossingBonds="1074214364"
/><b
 id="1074214350"
 Z="1335"
 color="11"
 B="1074214337"
 E="1074214338"
 BS="N"
/><b
 id="1074214351"
 Z="1337"
 color="11"
 B="1074214336"
 E="1074214339"
 BS="N"
/></fragment><fragment
 id="1074214353"
 BoundingBox="389.31 230.85 440.30 282.05"
 Z="1338"
><n
 id="1074214354"
 p="440.30 259.34"
 Z="1339"
 color="11"
 AS="N"
/><n
 id="1074214355"
 p="419.34 259.25"
 Z="1340"
 color="11"
 Element="46"
 NumHydrogens="0"
 NeedsClean="yes"
 AS="N"
 LabelDisplay="Center"
><t
 p="419.34 263.15"
 BoundingBox="413.23 254.81 425.46 263.25"
 color="11"
 LabelJustification="Center"
 Justification="Center"
 LabelAlignment="Left"
><s font="3" size="10" color="11" face="96">Pd</s></t></n><n
 id="1074214356"
 p="419.34 278.15"
 Z="1342"
 color="11"
 Warning="An atom in this label has an invalid valence."
 Element="18"
 NumHydrogens="0"
 NeedsClean="yes"
 AS="N"
><t
 p="416.01 282.05"
 BoundingBox="416.01 273.71 426.01 282.05"
 color="11"
 LabelJustification="Left"
 LabelAlignment="Left"
><s font="3" size="10" color="11" face="96">Ar</s></t></n><n
 id="1074214357"
 p="419.34 241.35"
 Z="1344"
 color="11"
 Element="15"
 NumHydrogens="0"
 NeedsClean="yes"
 AS="N"
 LabelDisplay="Left"
><t
 p="416.01 245.25"
 BoundingBox="416.01 236.91 422.68 245.25"
 color="11"
 LabelJustification="Left"
 LabelAlignment="Right"
><s font="3" size="10" color="11" face="96">P</s></t></n><n
 id="1074214358"
 p="401.87 259.25"
 Z="1346"
 color="11"
 Element="15"
 NumHydrogens="0"
 NeedsClean="yes"
 AS="N"
 LabelDisplay="Right"
><t
 p="398.54 263.15"
 BoundingBox="398.54 254.81 405.21 263.15"
 color="11"
 LabelJustification="Left"
 LabelAlignment="Right"
><s font="3" size="10" color="11" face="96">P</s></t></n><n
 id="1074214359"
 p="391.69 249.07"
 Z="1348"
 color="11"
 AS="N"
/><n
 id="1074214360"
 p="409.12 231.34"
 Z="1350"
 color="11"
 AS="N"
/><n
 id="1074214361"
 p="395.25 235.21"
 Z="1352"
 color="11"
 AS="N"
/><n
 id="1074214362"
 p="426.65 237.95"
 Z="1355"
 color="11"
 Warning="An atom in this label has an invalid valence."
 NodeType="Unspecified"
 NeedsClean="yes"
 AS="N"
><t
 p="423.32 241.85"
 BoundingBox="423.32 233.51 439.72 244.05"
 color="11"
 LabelJustification="Left"
 LabelAlignment="Left"
><s font="3" size="10" color="11" face="96">Ph2</s></t></n><n
 id="1074214363"
 p="397.37 267.23"
 Z="1357"
 color="11"
 Warning="An atom in this label has an invalid valence."
 NodeType="Unspecified"
 NeedsClean="yes"
 AS="N"
><t
 p="405.71 271.13"
 BoundingBox="389.31 262.79 405.71 273.33"
 color="11"
 LabelJustification="Right"
 Justification="Right"
 LabelAlignment="Right"
><s font="3" size="10" color="11" face="96">Ph2</s></t></n><b
 id="1074214364"
 Z="1341"
 color="11"
 B="1074214354"
 E="1074214355"
 BS="N"
 CrossingBonds="1074214349"
/><b
 id="1074214365"
 Z="1343"
 color="11"
 B="1074214355"
 E="1074214356"
 BS="N"
/><b
 id="1074214366"
 Z="1345"
 color="11"
 B="1074214355"
 E="1074214357"
 BS="N"
/><b
 id="1074214367"
 Z="1347"
 color="11"
 B="1074214355"
 E="1074214358"
 BS="N"
/><b
 id="1074214368"
 Z="1349"
 color="11"
 B="1074214358"
 E="1074214359"
 BS="N"
/><b
 id="1074214369"
 Z="1351"
 color="11"
 B="1074214357"
 E="1074214360"
 BS="N"
/><b
 id="1074214370"
 Z="1353"
 color="11"
 B="1074214360"
 E="1074214361"
 BS="N"
/><b
 id="1074214371"
 Z="1354"
 color="11"
 B="1074214361"
 E="1074214359"
 BS="N"
/><b
 id="1074214372"
 Z="1356"
 color="11"
 B="1074214357"
 E="1074214362"
 BS="N"
/><b
 id="1074214373"
 Z="1358"
 color="11"
 B="1074214358"
 E="1074214363"
 BS="N"
/></fragment><fragment
 id="1074214374"
 BoundingBox="427.09 220.95 441.93 235.79"
 Z="1360"
><n
 id="1074214375"
 p="427.09 221.39"
 Z="1359"
 color="11"
 AS="N"
/><n
 id="1074214376"
 p="441.49 221.39"
 Z="1361"
 color="11"
 AS="N"
/><n
 id="1074214377"
 p="441.49 235.79"
 Z="1363"
 color="11"
 AS="N"
/><b
 id="1074214378"
 Z="1362"
 color="11"
 B="1074214375"
 E="1074214376"
 BS="N"
/><b
 id="1074214379"
 Z="1364"
 color="11"
 B="1074214376"
 E="1074214377"
 BS="N"
/></fragment><fragment
 id="1074214380"
 BoundingBox="443.59 223.19 463.04 234.69"
 Z="1366"
><n
 id="1074214381"
 p="447.48 228.24"
 Z="1365"
 color="11"
 Warning="An atom in this label has an invalid valence."
 NodeType="Unspecified"
 NeedsClean="yes"
 AS="N"
><fragment
 id="1074216162"
><n
 id="1074214383"
 p="609.77 430.25"
 Z="1062"
 Element="8"
 NumHydrogens="0"
 NeedsClean="yes"
><t
 p="605.88 434.15"
 BoundingBox="605.88 425.69 613.66 434.25"
 Justification="Auto"
><s font="3" size="10" color="0" face="96">O</s></t></n><n
 id="1074214384"
 p="597.34 408.72"
 Z="1063"
 Element="8"
 NumHydrogens="0"
 NeedsClean="yes"
><t
 p="593.45 412.62"
 BoundingBox="593.45 404.16 601.23 412.72"
 Justification="Auto"
><s font="3" size="10" color="0" face="96">O</s></t></n><n
 id="1074214385"
 p="597.34 423.07"
 Z="1064"
/><n
 id="1074214386"
 p="584.92 430.25"
 Z="1065"
/><b
 id="1074214387"
 Z="1066"
 B="1074214385"
 E="1074214386"
/><b
 id="1074214388"
 Z="1067"
 B="1074214384"
 E="1074214385"
 Order="2"
/><b
 id="1074214389"
 Z="1068"
 B="1074214383"
 E="1074214385"
/></fragment><t
 p="443.59 232.14"
 BoundingBox="443.59 223.19 463.04 234.69"
 color="11"
 LabelJustification="Left"
 LabelLineHeight="auto"
 LineHeight="auto"
 LabelAlignment="Left"
><s font="3" size="10" color="11">OAc</s></t></n></fragment></group><group
 id="1074214583"
 BoundingBox="703.75 376.33 794.42 443.07"
 Z="1461"
><fragment
 id="1074214525"
 BoundingBox="703.75 378.83 782.07 443.07"
 Z="1421"
><n
 id="1074214526"
 p="753.49 411.71"
 Z="1422"
 color="11"
 Geometry="Tetrahedral"
 AS="R"
 BondOrdering="1074214551 1074214560 1074214565 1074214566"
/><n
 id="1074214527"
 p="733.78 407.81"
 Z="1423"
 color="11"
 Element="46"
 NumHydrogens="0"
 NeedsClean="yes"
 AS="N"
 LabelDisplay="Center"
><t
 p="733.78 411.71"
 BoundingBox="727.67 403.37 739.90 411.81"
 color="11"
 LabelJustification="Center"
 Justification="Center"
 LabelAlignment="Left"
><s font="3" size="10" color="11" face="96">Pd</s></t></n><n
 id="1074214528"
 p="733.78 389.91"
 Z="1425"
 color="11"
 Element="15"
 NumHydrogens="0"
 NeedsClean="yes"
 AS="u"
 LabelDisplay="Left"
><t
 p="730.45 393.81"
 BoundingBox="730.45 385.47 737.12 393.81"
 color="11"
 LabelJustification="Left"
 LabelAlignment="Right"
><s font="3" size="10" color="11" face="96">P</s></t></n><n
 id="1074214529"
 p="716.31 407.81"
 Z="1427"
 color="11"
 Element="15"
 NumHydrogens="0"
 NeedsClean="yes"
 AS="u"
 LabelDisplay="Right"
><t
 p="712.98 411.71"
 BoundingBox="712.98 403.37 719.65 411.71"
 color="11"
 LabelJustification="Left"
 LabelAlignment="Right"
><s font="3" size="10" color="11" face="96">P</s></t></n><n
 id="1074214530"
 p="706.13 397.63"
 Z="1429"
 color="11"
 AS="N"
/><n
 id="1074214531"
 p="723.56 379.90"
 Z="1431"
 color="11"
 AS="N"
/><n
 id="1074214532"
 p="709.69 383.77"
 Z="1433"
 color="11"
 AS="N"
/><n
 id="1074214533"
 p="740.06 383.27"
 Z="1436"
 color="11"
 Warning="An atom in this label has an invalid valence."
 NodeType="Unspecified"
 NeedsClean="yes"
 AS="N"
><t
 p="736.73 387.17"
 BoundingBox="736.73 378.83 753.13 389.37"
 color="11"
 LabelJustification="Left"
 LabelAlignment="Left"
><s font="3" size="10" color="11" face="96">Ph2</s></t></n><n
 id="1074214534"
 p="711.81 415.80"
 Z="1438"
 color="11"
 Warning="An atom in this label has an invalid valence."
 NodeType="Unspecified"
 NeedsClean="yes"
 AS="N"
><t
 p="720.15 419.70"
 BoundingBox="703.75 411.36 720.15 421.90"
 color="11"
 LabelJustification="Right"
 Justification="Right"
 LabelAlignment="Right"
><s font="3" size="10" color="11" face="96">Ph2</s></t></n><n
 id="1074214535"
 p="753.37 426.73"
 Z="1440"
 color="11"
 Geometry="Tetrahedral"
 AS="S"
 BondOrdering="1074214560 1074214562 1074214564 1074214563"
/><n
 id="1074214536"
 p="739.19 430.33"
 Z="1442"
 color="11"
 Element="1"
 NumHydrogens="0"
 NeedsClean="yes"
 AS="N"
><t
 p="735.58 434.23"
 BoundingBox="735.58 425.89 742.80 434.23"
 color="11"
 LabelJustification="Left"
><s font="3" size="10" color="11" face="96">H</s></t></n><n
 id="1074214537"
 p="765.76 434.51"
 Z="1445"
 color="11"
 NodeType="Nickname"
 NeedsClean="yes"
 AS="N"
><fragment
 id="1074216165"
><n
 id="1074215260"
 p="765.76 434.51"
 Z="833"
/><n
 id="1074215261"
 p="753.61 426.88"
 Z="834"
 NodeType="ExternalConnectionPoint"
 ExternalConnectionNum="1"
/><b
 id="1074215262"
 Z="835"
 B="1074215261"
 E="1074215260"
 Display="Bold"
/></fragment><t
 p="761.60 438.41"
 BoundingBox="761.60 430.07 775.49 438.51"
 color="11"
 LabelJustification="Left"
 LabelAlignment="Left"
><s font="3" size="10" color="11" face="96">Me</s></t></n><n
 id="1074214544"
 p="757.95 439.55"
 Z="1447"
 color="11"
 Warning="An atom in this label has an invalid valence."
 Element="18"
 NumHydrogens="0"
 NeedsClean="yes"
 AS="N"
 LabelDisplay="Center"
><t
 p="757.95 443.07"
 BoundingBox="753.45 435.61 762.45 443.07"
 color="11"
 LabelJustification="Center"
 Justification="Center"
 LabelAlignment="Left"
><s font="3" size="9" color="11" face="96">Ar</s></t></n><n
 id="1074214545"
 p="757.37 398.26"
 Z="1449"
 color="11"
 Element="1"
 NumHydrogens="0"
 NeedsClean="yes"
 AS="N"
><t
 p="754.12 401.78"
 BoundingBox="754.12 394.32 760.62 401.78"
 color="11"
 LabelJustification="Left"
><s font="3" size="9" color="11" face="96">H</s></t></n><n
 id="1074214546"
 p="764.29 402.20"
 Z="1451"
 color="11"
 NodeType="Fragment"
 NeedsClean="yes"
 AS="N"
><fragment
 id="1074216166"
><n
 id="1074215265"
 p="764.29 402.20"
 Z="836"
 Element="8"
 NumHydrogens="0"
 NeedsClean="yes"
><t
 p="760.40 406.10"
 BoundingBox="760.40 397.64 768.18 406.20"
 Justification="Auto"
><s font="3" size="10" color="0" face="96">O</s></t></n><n
 id="1074215266"
 p="761.46 388.13"
 Z="837"
/><n
 id="1074215267"
 p="753.52 411.68"
 Z="838"
 NodeType="ExternalConnectionPoint"
 ExternalConnectionNum="1"
/><b
 id="1074215268"
 Z="839"
 B="1074215265"
 E="1074215266"
/><b
 id="1074215269"
 Z="840"
 B="1074215267"
 E="1074215265"
 Display="Bold"
/></fragment><t
 p="760.40 406.10"
 BoundingBox="760.40 397.64 782.07 406.20"
 color="11"
 LabelJustification="Left"
 LabelAlignment="Left"
><s font="3" size="10" color="11" face="96">OMe</s></t></n><b
 id="1074214551"
 Z="1424"
 color="11"
 B="1074214526"
 E="1074214527"
 BS="N"
/><b
 id="1074214552"
 Z="1426"
 color="11"
 B="1074214527"
 E="1074214528"
 BS="N"
/><b
 id="1074214553"
 Z="1428"
 color="11"
 B="1074214527"
 E="1074214529"
 BS="N"
/><b
 id="1074214554"
 Z="1430"
 color="11"
 B="1074214529"
 E="1074214530"
 BS="N"
/><b
 id="1074214555"
 Z="1432"
 color="11"
 B="1074214528"
 E="1074214531"
 BS="N"
/><b
 id="1074214556"
 Z="1434"
 color="11"
 B="1074214531"
 E="1074214532"
 BS="N"
/><b
 id="1074214557"
 Z="1435"
 color="11"
 B="1074214532"
 E="1074214530"
 BS="N"
/><b
 id="1074214558"
 Z="1437"
 color="11"
 B="1074214528"
 E="1074214533"
 BS="N"
/><b
 id="1074214559"
 Z="1439"
 color="11"
 B="1074214529"
 E="1074214534"
 BS="N"
/><b
 id="1074214560"
 Z="1441"
 color="11"
 B="1074214526"
 E="1074214535"
 BS="N"
/><b
 id="1074214561"
 Z="1443"
 color="11"
 B="1074214527"
 E="1074214536"
 Display="Dash"
 BS="N"
/><b
 id="1074214562"
 Z="1444"
 color="11"
 B="1074214535"
 E="1074214536"
 BS="N"
/><b
 id="1074214563"
 Z="1446"
 color="11"
 B="1074214535"
 E="1074214537"
 Display="Bold"
 BS="N"
/><b
 id="1074214564"
 Z="1448"
 color="11"
 B="1074214535"
 E="1074214544"
 Display="Hash"
 BS="N"
/><b
 id="1074214565"
 Z="1450"
 color="11"
 B="1074214526"
 E="1074214545"
 Display="Hash"
 BS="N"
/><b
 id="1074214566"
 Z="1452"
 color="11"
 B="1074214526"
 E="1074214546"
 Display="Bold"
 BS="N"
/></fragment><fragment
 id="1074214567"
 BoundingBox="758.47 376.33 773.31 391.16"
 Z="1454"
><n
 id="1074214568"
 p="758.47 376.77"
 Z="1453"
 color="11"
 AS="N"
/><n
 id="1074214569"
 p="772.87 376.77"
 Z="1455"
 color="11"
 AS="N"
/><n
 id="1074214570"
 p="772.87 391.16"
 Z="1457"
 color="11"
 AS="N"
/><b
 id="1074214571"
 Z="1456"
 color="11"
 B="1074214568"
 E="1074214569"
 BS="N"
/><b
 id="1074214572"
 Z="1458"
 color="11"
 B="1074214569"
 E="1074214570"
 BS="N"
/></fragment><fragment
 id="1074214573"
 BoundingBox="774.97 378.56 794.42 390.06"
 Z="1460"
><n
 id="1074214574"
 p="778.86 383.61"
 Z="1459"
 color="11"
 Warning="An atom in this label has an invalid valence."
 NodeType="Unspecified"
 NeedsClean="yes"
 AS="N"
><fragment
 id="1074216167"
><n
 id="1074214576"
 p="941.15 585.62"
 Z="1076"
 Element="8"
 NumHydrogens="0"
 NeedsClean="yes"
><t
 p="937.26 589.52"
 BoundingBox="937.26 581.06 945.04 589.62"
 Justification="Auto"
><s font="3" size="10" color="0" face="96">O</s></t></n><n
 id="1074214577"
 p="928.72 564.10"
 Z="1077"
 Element="8"
 NumHydrogens="0"
 NeedsClean="yes"
><t
 p="924.83 568"
 BoundingBox="924.83 559.54 932.61 568.10"
 Justification="Auto"
><s font="3" size="10" color="0" face="96">O</s></t></n><n
 id="1074214578"
 p="928.72 578.45"
 Z="1078"
/><n
 id="1074214579"
 p="916.30 585.62"
 Z="1079"
/><b
 id="1074214580"
 Z="1080"
 B="1074214578"
 E="1074214579"
/><b
 id="1074214581"
 Z="1081"
 B="1074214577"
 E="1074214578"
 Order="2"
/><b
 id="1074214582"
 Z="1082"
 B="1074214576"
 E="1074214578"
/></fragment><t
 p="774.97 387.51"
 BoundingBox="774.97 378.56 794.42 390.06"
 color="11"
 LabelJustification="Left"
 LabelLineHeight="auto"
 LineHeight="auto"
 LabelAlignment="Left"
><s font="3" size="10" color="11">OAc</s></t></n></fragment></group><group
 id="1074214501"
 BoundingBox="596.69 216.21 617.94 237.19"
 Z="1506"
><graphic
 id="1074214502"
 BoundingBox="617.12 236.38 597.50 217.02"
 Z="1505"
 color="1"
 GraphicType="Rectangle"
 RectangleType="Filled"
 Center3D="607.31 226.70 0"
 MajorAxisEnd3D="617.12 226.70 0"
 MinorAxisEnd3D="607.31 236.38 0"
/></group><group
 id="1074214665"
 BoundingBox="893.57 332.04 925.78 345.63"
 Z="1570"
><graphic
 id="1074214666"
 BoundingBox="924.96 344.82 894.38 332.86"
 Z="1569"
 color="1"
 GraphicType="Rectangle"
 RectangleType="Filled"
 Center3D="909.67 338.84 0"
 MajorAxisEnd3D="924.96 338.84 0"
 MinorAxisEnd3D="909.67 344.82 0"
/></group><group
 id="1074213422"
 BoundingBox="899.02 333.09 924.33 344.59"
 Z="1572"
><t
 id="1074213423"
 p="899.02 342.04"
 BoundingBox="899.02 333.09 924.33 344.59"
 Z="1571"
 color="10"
 Warning="Chemical Interpretation is not possible for this label"
 LineHeight="auto"
><s font="3" size="10" color="10">+13.2</s></t></group><fragment
 id="1074212886"
 BoundingBox="291.07 303.16 359.96 354.36"
 Z="1102"
><n
 id="1074212887"
 p="347.18 331.56"
 Z="1103"
 NodeType="Fragment"
 NeedsClean="yes"
 AS="N"
><fragment
 id="1074216135"
><n
 id="1074215127"
 p="347.18 331.56"
 Z="841"
 Element="8"
 NumHydrogens="0"
 NeedsClean="yes"
><t
 p="343.29 335.46"
 BoundingBox="343.29 327 351.07 335.56"
 Justification="Auto"
><s font="3" size="10" color="0" face="96">O</s></t></n><n
 id="1074215128"
 p="354.35 343.99"
 Z="842"
 Element="16"
 NumHydrogens="0"
 NeedsClean="yes"
><t
 p="351.02 347.89"
 BoundingBox="351.02 339.43 357.69 347.99"
 LabelJustification="Left"
><s font="3" size="10" color="0" face="96">S</s></t></n><n
 id="1074215129"
 p="366.78 336.81"
 Z="843"
 Element="8"
 NumHydrogens="0"
 NeedsClean="yes"
><t
 p="362.89 340.71"
 BoundingBox="362.89 332.25 370.67 340.81"
 Justification="Auto"
><s font="3" size="10" color="0" face="96">O</s></t></n><n
 id="1074215130"
 p="341.92 351.16"
 Z="844"
 Element="8"
 NumHydrogens="0"
 NeedsClean="yes"
><t
 p="338.03 355.06"
 BoundingBox="338.03 346.60 345.81 355.16"
 Justification="Auto"
><s font="3" size="10" color="0" face="96">O</s></t></n><n
 id="1074215131"
 p="361.53 356.41"
 Z="845"
/><n
 id="1074215132"
 p="368.70 368.84"
 Z="846"
 Element="9"
 NumHydrogens="0"
 NeedsClean="yes"
><t
 p="365.65 372.74"
 BoundingBox="365.65 364.40 371.76 372.74"
 LabelJustification="Left"
><s font="3" size="10" color="0" face="96">F</s></t></n><n
 id="1074215133"
 p="354.35 368.84"
 Z="847"
 Element="9"
 NumHydrogens="0"
 NeedsClean="yes"
><t
 p="351.30 372.74"
 BoundingBox="351.30 364.40 357.41 372.74"
 LabelJustification="Left"
><s font="3" size="10" color="0" face="96">F</s></t></n><n
 id="1074215134"
 p="375.88 356.41"
 Z="848"
 Element="9"
 NumHydrogens="0"
 NeedsClean="yes"
><t
 p="372.83 360.31"
 BoundingBox="372.83 351.97 378.94 360.31"
 LabelJustification="Left"
><s font="3" size="10" color="0" face="96">F</s></t></n><n
 id="1074215135"
 p="332.83 331.56"
 Z="849"
 NodeType="ExternalConnectionPoint"
 ExternalConnectionNum="1"
/><b
 id="1074215136"
 Z="850"
 B="1074215131"
 E="1074215128"
/><b
 id="1074215137"
 Z="851"
 B="1074215131"
 E="1074215132"
/><b
 id="1074215138"
 Z="852"
 B="1074215131"
 E="1074215133"
/><b
 id="1074215139"
 Z="853"
 B="1074215131"
 E="1074215134"
/><b
 id="1074215140"
 Z="854"
 B="1074215128"
 E="1074215129"
 Order="2"
/><b
 id="1074215141"
 Z="855"
 B="1074215128"
 E="1074215130"
 Order="2"
/><b
 id="1074215142"
 Z="856"
 B="1074215127"
 E="1074215128"
/><b
 id="1074215143"
 Z="857"
 B="1074215135"
 E="1074215127"
/></fragment><t
 p="343.29 335.46"
 BoundingBox="343.29 327 359.96 335.56"
 LabelJustification="Left"
 LabelAlignment="Left"
><s font="3" size="10" face="96">OTf</s></t></n><n
 id="1074212888"
 p="328.28 331.56"
 Z="1104"
 Element="46"
 NumHydrogens="0"
 NeedsClean="yes"
 AS="N"
 LabelDisplay="Center"
><t
 p="328.28 335.46"
 BoundingBox="322.17 327.12 334.40 335.56"
 LabelJustification="Center"
 Justification="Center"
 LabelAlignment="Left"
><s font="3" size="10" face="96">Pd</s></t></n><n
 id="1074212889"
 p="328.28 350.46"
 Z="1106"
 Warning="An atom in this label has an invalid valence."
 Element="18"
 NumHydrogens="0"
 NeedsClean="yes"
 AS="N"
><t
 p="324.95 354.36"
 BoundingBox="324.95 346.02 334.95 354.36"
 LabelJustification="Left"
 LabelAlignment="Left"
><s font="3" size="10" face="96">Ar</s></t></n><n
 id="1074212890"
 p="328.28 313.66"
 Z="1108"
 Warning="An atom in this label has an invalid valence."
 NodeType="Unspecified"
 NeedsClean="yes"
 AS="N"
 BondOrdering="1074212960 1074212963"
 LabelDisplay="Left"
><fragment
 id="1074216136"
 ConnectionOrder="1074212905 1074212906"
><n
 id="1074212892"
 p="328.28 313.66"
 Z="891"
 Element="15"
 NumHydrogens="0"
 NeedsClean="yes"
><t
 p="324.95 317.56"
 BoundingBox="324.95 309.22 331.62 317.56"
 LabelJustification="Left"
><s font="3" size="10" color="0" face="96">P</s></t></n><n
 id="1074212893"
 p="342.63 313.66"
 Z="892"
/><n
 id="1074212894"
 p="349.80 326.09"
 Z="893"
/><n
 id="1074212895"
 p="364.15 326.09"
 Z="894"
/><n
 id="1074212896"
 p="371.33 313.66"
 Z="895"
/><n
 id="1074212897"
 p="364.15 301.23"
 Z="896"
/><n
 id="1074212898"
 p="349.80 301.23"
 Z="897"
/><n
 id="1074212899"
 p="321.10 301.23"
 Z="898"
/><n
 id="1074212900"
 p="328.28 288.81"
 Z="899"
/><n
 id="1074212901"
 p="321.10 276.38"
 Z="900"
/><n
 id="1074212902"
 p="306.75 276.38"
 Z="901"
/><n
 id="1074212903"
 p="299.58 288.81"
 Z="902"
/><n
 id="1074212904"
 p="306.75 301.23"
 Z="903"
/><n
 id="1074212905"
 p="328.28 328.01"
 Z="904"
 NodeType="ExternalConnectionPoint"
 ExternalConnectionNum="1"
/><n
 id="1074212906"
 p="315.85 320.83"
 Z="905"
 NodeType="ExternalConnectionPoint"
 ExternalConnectionNum="2"
/><b
 id="1074212907"
 Z="906"
 B="1074212903"
 E="1074212904"
 Order="2"
 BondCircularOrdering="1074212908 0 0 1074212912"
/><b
 id="1074212908"
 Z="907"
 B="1074212902"
 E="1074212903"
/><b
 id="1074212909"
 Z="908"
 B="1074212901"
 E="1074212902"
 Order="2"
 BondCircularOrdering="1074212910 0 0 1074212908"
/><b
 id="1074212910"
 Z="909"
 B="1074212900"
 E="1074212901"
/><b
 id="1074212911"
 Z="910"
 B="1074212899"
 E="1074212900"
 Order="2"
 BondCircularOrdering="1074212912 1074212920 0 1074212910"
/><b
 id="1074212912"
 Z="911"
 B="1074212899"
 E="1074212904"
/><b
 id="1074212913"
 Z="912"
 B="1074212897"
 E="1074212898"
 Order="2"
 BondCircularOrdering="1074212914 0 0 1074212918"
/><b
 id="1074212914"
 Z="913"
 B="1074212896"
 E="1074212897"
/><b
 id="1074212915"
 Z="914"
 B="1074212895"
 E="1074212896"
 Order="2"
 BondCircularOrdering="1074212916 0 0 1074212914"
/><b
 id="1074212916"
 Z="915"
 B="1074212894"
 E="1074212895"
/><b
 id="1074212917"
 Z="916"
 B="1074212893"
 E="1074212894"
 Order="2"
 BondCircularOrdering="1074212918 1074212919 0 1074212916"
/><b
 id="1074212918"
 Z="917"
 B="1074212893"
 E="1074212898"
/><b
 id="1074212919"
 Z="918"
 B="1074212892"
 E="1074212893"
/><b
 id="1074212920"
 Z="919"
 B="1074212892"
 E="1074212899"
/><b
 id="1074212921"
 Z="920"
 B="1074212905"
 E="1074212892"
/><b
 id="1074212922"
 Z="921"
 B="1074212906"
 E="1074212892"
/></fragment><t
 p="324.95 317.56"
 BoundingBox="324.95 309.22 348.02 319.76"
 LabelJustification="Left"
 LabelAlignment="Right"
><s font="3" size="10" face="96">PPh2</s></t></n><n
 id="1074212923"
 p="310.81 331.56"
 Z="1110"
 Warning="An atom in this label has an invalid valence."
 NodeType="Unspecified"
 NeedsClean="yes"
 AS="N"
 BondOrdering="1074212961 1074212962"
 LabelDisplay="Right"
><fragment
 id="1074216137"
 ConnectionOrder="1074212938 1074212939"
><n
 id="1074212925"
 p="298.38 338.73"
 Z="922"
/><n
 id="1074212926"
 p="285.96 331.56"
 Z="923"
/><n
 id="1074212927"
 p="273.53 338.73"
 Z="924"
/><n
 id="1074212928"
 p="273.53 353.08"
 Z="925"
/><n
 id="1074212929"
 p="285.96 360.26"
 Z="926"
/><n
 id="1074212930"
 p="298.38 353.08"
 Z="927"
/><n
 id="1074212931"
 p="310.81 317.21"
 Z="928"
/><n
 id="1074212932"
 p="323.24 310.03"
 Z="929"
/><n
 id="1074212933"
 p="323.24 295.68"
 Z="930"
/><n
 id="1074212934"
 p="310.81 288.51"
 Z="931"
/><n
 id="1074212935"
 p="298.38 295.68"
 Z="932"
/><n
 id="1074212936"
 p="298.38 310.03"
 Z="933"
/><n
 id="1074212937"
 p="310.81 331.56"
 Z="934"
 Element="15"
 NumHydrogens="0"
 NeedsClean="yes"
><t
 p="307.48 335.46"
 BoundingBox="307.48 327.12 314.15 335.46"
 LabelJustification="Left"
><s font="3" size="10" color="0" face="96">P</s></t></n><n
 id="1074212938"
 p="325.16 331.56"
 Z="935"
 NodeType="ExternalConnectionPoint"
 ExternalConnectionNum="1"
/><n
 id="1074212939"
 p="317.99 343.99"
 Z="936"
 NodeType="ExternalConnectionPoint"
 ExternalConnectionNum="2"
/><b
 id="1074212940"
 Z="937"
 B="1074212935"
 E="1074212936"
 Order="2"
 BondCircularOrdering="1074212941 0 0 1074212945"
/><b
 id="1074212941"
 Z="938"
 B="1074212934"
 E="1074212935"
/><b
 id="1074212942"
 Z="939"
 B="1074212933"
 E="1074212934"
 Order="2"
 BondCircularOrdering="1074212943 0 0 1074212941"
/><b
 id="1074212943"
 Z="940"
 B="1074212932"
 E="1074212933"
/><b
 id="1074212944"
 Z="941"
 B="1074212931"
 E="1074212932"
 Order="2"
 BondCircularOrdering="1074212945 1074212946 0 1074212943"
/><b
 id="1074212945"
 Z="942"
 B="1074212931"
 E="1074212936"
/><b
 id="1074212946"
 Z="943"
 B="1074212931"
 E="1074212937"
/><b
 id="1074212947"
 Z="944"
 B="1074212929"
 E="1074212930"
 Order="2"
 BondCircularOrdering="1074212948 0 0 1074212952"
/><b
 id="1074212948"
 Z="945"
 B="1074212928"
 E="1074212929"
/><b
 id="1074212949"
 Z="946"
 B="1074212927"
 E="1074212928"
 Order="2"
 BondCircularOrdering="1074212950 0 0 1074212948"
/><b
 id="1074212950"
 Z="947"
 B="1074212926"
 E="1074212927"
/><b
 id="1074212951"
 Z="948"
 B="1074212925"
 E="1074212926"
 Order="2"
 BondCircularOrdering="1074212952 1074212953 0 1074212950"
/><b
 id="1074212952"
 Z="949"
 B="1074212925"
 E="1074212930"
/><b
 id="1074212953"
 Z="950"
 B="1074212925"
 E="1074212937"
/><b
 id="1074212954"
 Z="951"
 B="1074212938"
 E="1074212937"
/><b
 id="1074212955"
 Z="952"
 B="1074212939"
 E="1074212937"
/></fragment><t
 p="314.15 335.46"
 BoundingBox="291.07 327.12 314.15 337.66"
 LabelJustification="Right"
 Justification="Right"
 LabelAlignment="Right"
><s font="3" size="10" face="96">Ph2P</s></t></n><n
 id="1074212956"
 p="300.63 321.38"
 Z="1112"
 AS="N"
/><n
 id="1074212957"
 p="318.06 303.65"
 Z="1114"
 AS="N"
/><n
 id="1074212979"
 p="304.19 307.52"
 Z="1116"
 AS="N"
/><b
 id="1074212958"
 Z="1105"
 B="1074212887"
 E="1074212888"
 BS="N"
/><b
 id="1074212959"
 Z="1107"
 B="1074212888"
 E="1074212889"
 BS="N"
/><b
 id="1074212960"
 Z="1109"
 B="1074212888"
 E="1074212890"
 BS="N"
/><b
 id="1074212961"
 Z="1111"
 B="1074212888"
 E="1074212923"
 BS="N"
/><b
 id="1074212962"
 Z="1113"
 B="1074212923"
 E="1074212956"
 BS="N"
/><b
 id="1074212963"
 Z="1115"
 B="1074212890"
 E="1074212957"
 BS="N"
/><b
 id="1074212980"
 Z="1117"
 B="1074212957"
 E="1074212979"
 BS="N"
/><b
 id="1074212984"
 Z="1118"
 B="1074212979"
 E="1074212956"
 BS="N"
/></fragment><fragment
 id="1074213434"
 BoundingBox="336.51 429.97 408.17 481.17"
 Z="1130"
><n
 id="1074213435"
 p="392.61 458.37"
 Z="1131"
 NodeType="Fragment"
 NeedsClean="yes"
 AS="N"
><fragment
 id="1074216138"
><n
 id="1074215154"
 p="392.61 458.37"
 Z="858"
 Element="8"
 NumHydrogens="0"
 NeedsClean="yes"
><t
 p="388.72 462.27"
 BoundingBox="388.72 453.81 396.50 462.37"
 Justification="Auto"
><s font="3" size="10" color="0" face="96">O</s></t></n><n
 id="1074215155"
 p="392.61 483.22"
 Z="859"
 Element="8"
 NumHydrogens="0"
 NeedsClean="yes"
><t
 p="388.72 487.12"
 BoundingBox="388.72 478.66 396.50 487.22"
 Justification="Auto"
><s font="3" size="10" color="0" face="96">O</s></t></n><n
 id="1074215156"
 p="399.79 470.80"
 Z="860"
/><n
 id="1074215157"
 p="414.14 470.80"
 Z="861"
/><n
 id="1074215158"
 p="378.26 458.37"
 Z="862"
 NodeType="ExternalConnectionPoint"
 ExternalConnectionNum="1"
/><b
 id="1074215159"
 Z="863"
 B="1074215156"
 E="1074215157"
/><b
 id="1074215160"
 Z="864"
 B="1074215155"
 E="1074215156"
 Order="2"
/><b
 id="1074215161"
 Z="865"
 B="1074215154"
 E="1074215156"
/><b
 id="1074215162"
 Z="866"
 B="1074215158"
 E="1074215154"
/></fragment><t
 p="388.72 462.27"
 BoundingBox="388.72 453.81 408.17 462.37"
 LabelJustification="Left"
 LabelAlignment="Left"
><s font="3" size="10" face="96">OAc</s></t></n><n
 id="1074213436"
 p="373.71 458.37"
 Z="1132"
 Element="46"
 NumHydrogens="0"
 NeedsClean="yes"
 AS="N"
 LabelDisplay="Center"
><t
 p="373.71 462.27"
 BoundingBox="367.60 453.93 379.83 462.37"
 LabelJustification="Center"
 Justification="Center"
 LabelAlignment="Left"
><s font="3" size="10" face="96">Pd</s></t></n><n
 id="1074213437"
 p="373.71 477.27"
 Z="1134"
 Warning="An atom in this label has an invalid valence."
 Element="18"
 NumHydrogens="0"
 NeedsClean="yes"
 AS="N"
><t
 p="370.38 481.17"
 BoundingBox="370.38 472.83 380.38 481.17"
 LabelJustification="Left"
 LabelAlignment="Left"
><s font="3" size="10" face="96">Ar</s></t></n><n
 id="1074213438"
 p="373.71 440.47"
 Z="1136"
 Warning="An atom in this label has an invalid valence."
 NodeType="Unspecified"
 NeedsClean="yes"
 AS="N"
 BondOrdering="1074213509 1074213512"
 LabelDisplay="Left"
><fragment
 id="1074216139"
 ConnectionOrder="1074213453 1074213454"
><n
 id="1074213440"
 p="373.71 440.47"
 Z="953"
 Element="15"
 NumHydrogens="0"
 NeedsClean="yes"
><t
 p="370.38 444.37"
 BoundingBox="370.38 436.03 377.05 444.37"
 LabelJustification="Left"
><s font="3" size="10" color="0" face="96">P</s></t></n><n
 id="1074213441"
 p="388.06 440.47"
 Z="954"
/><n
 id="1074213442"
 p="395.24 452.90"
 Z="955"
/><n
 id="1074213443"
 p="409.59 452.90"
 Z="956"
/><n
 id="1074213444"
 p="416.76 440.47"
 Z="957"
/><n
 id="1074213445"
 p="409.59 428.04"
 Z="958"
/><n
 id="1074213446"
 p="395.24 428.04"
 Z="959"
/><n
 id="1074213447"
 p="366.54 428.04"
 Z="960"
/><n
 id="1074213448"
 p="373.71 415.62"
 Z="961"
/><n
 id="1074213449"
 p="366.54 403.19"
 Z="962"
/><n
 id="1074213450"
 p="352.19 403.19"
 Z="963"
/><n
 id="1074213451"
 p="345.01 415.62"
 Z="964"
/><n
 id="1074213452"
 p="352.19 428.04"
 Z="965"
/><n
 id="1074213453"
 p="373.71 454.82"
 Z="966"
 NodeType="ExternalConnectionPoint"
 ExternalConnectionNum="1"
/><n
 id="1074213454"
 p="361.28 447.64"
 Z="967"
 NodeType="ExternalConnectionPoint"
 ExternalConnectionNum="2"
/><b
 id="1074213455"
 Z="968"
 B="1074213451"
 E="1074213452"
 Order="2"
 BondCircularOrdering="1074213456 0 0 1074213460"
/><b
 id="1074213456"
 Z="969"
 B="1074213450"
 E="1074213451"
/><b
 id="1074213457"
 Z="970"
 B="1074213449"
 E="1074213450"
 Order="2"
 BondCircularOrdering="1074213458 0 0 1074213456"
/><b
 id="1074213458"
 Z="971"
 B="1074213448"
 E="1074213449"
/><b
 id="1074213459"
 Z="972"
 B="1074213447"
 E="1074213448"
 Order="2"
 BondCircularOrdering="1074213460 1074213468 0 1074213458"
/><b
 id="1074213460"
 Z="973"
 B="1074213447"
 E="1074213452"
/><b
 id="1074213461"
 Z="974"
 B="1074213445"
 E="1074213446"
 Order="2"
 BondCircularOrdering="1074213462 0 0 1074213466"
/><b
 id="1074213462"
 Z="975"
 B="1074213444"
 E="1074213445"
/><b
 id="1074213463"
 Z="976"
 B="1074213443"
 E="1074213444"
 Order="2"
 BondCircularOrdering="1074213464 0 0 1074213462"
/><b
 id="1074213464"
 Z="977"
 B="1074213442"
 E="1074213443"
/><b
 id="1074213465"
 Z="978"
 B="1074213441"
 E="1074213442"
 Order="2"
 BondCircularOrdering="1074213466 1074213467 0 1074213464"
/><b
 id="1074213466"
 Z="979"
 B="1074213441"
 E="1074213446"
/><b
 id="1074213467"
 Z="980"
 B="1074213440"
 E="1074213441"
/><b
 id="1074213468"
 Z="981"
 B="1074213440"
 E="1074213447"
/><b
 id="1074213469"
 Z="982"
 B="1074213453"
 E="1074213440"
/><b
 id="1074213470"
 Z="983"
 B="1074213454"
 E="1074213440"
/></fragment><t
 p="370.38 444.37"
 BoundingBox="370.38 436.03 393.45 446.57"
 LabelJustification="Left"
 LabelAlignment="Right"
><s font="3" size="10" face="96">PPh2</s></t></n><n
 id="1074213471"
 p="356.25 458.37"
 Z="1138"
 Warning="An atom in this label has an invalid valence."
 NodeType="Unspecified"
 NeedsClean="yes"
 AS="N"
 BondOrdering="1074213510 1074213511"
 LabelDisplay="Right"
><fragment
 id="1074216140"
 ConnectionOrder="1074213486 1074213487"
><n
 id="1074213473"
 p="343.82 465.54"
 Z="984"
/><n
 id="1074213474"
 p="331.39 458.37"
 Z="985"
/><n
 id="1074213475"
 p="318.97 465.54"
 Z="986"
/><n
 id="1074213476"
 p="318.97 479.89"
 Z="987"
/><n
 id="1074213477"
 p="331.39 487.07"
 Z="988"
/><n
 id="1074213478"
 p="343.82 479.89"
 Z="989"
/><n
 id="1074213479"
 p="356.25 444.02"
 Z="990"
/><n
 id="1074213480"
 p="368.67 436.84"
 Z="991"
/><n
 id="1074213481"
 p="368.67 422.49"
 Z="992"
/><n
 id="1074213482"
 p="356.25 415.32"
 Z="993"
/><n
 id="1074213483"
 p="343.82 422.49"
 Z="994"
/><n
 id="1074213484"
 p="343.82 436.84"
 Z="995"
/><n
 id="1074213485"
 p="356.25 458.37"
 Z="996"
 Element="15"
 NumHydrogens="0"
 NeedsClean="yes"
><t
 p="352.92 462.27"
 BoundingBox="352.92 453.93 359.59 462.27"
 LabelJustification="Left"
><s font="3" size="10" color="0" face="96">P</s></t></n><n
 id="1074213486"
 p="370.60 458.37"
 Z="997"
 NodeType="ExternalConnectionPoint"
 ExternalConnectionNum="1"
/><n
 id="1074213487"
 p="363.42 470.80"
 Z="998"
 NodeType="ExternalConnectionPoint"
 ExternalConnectionNum="2"
/><b
 id="1074213488"
 Z="999"
 B="1074213483"
 E="1074213484"
 Order="2"
 BondCircularOrdering="1074213489 0 0 1074213493"
/><b
 id="1074213489"
 Z="1000"
 B="1074213482"
 E="1074213483"
/><b
 id="1074213490"
 Z="1001"
 B="1074213481"
 E="1074213482"
 Order="2"
 BondCircularOrdering="1074213491 0 0 1074213489"
/><b
 id="1074213491"
 Z="1002"
 B="1074213480"
 E="1074213481"
/><b
 id="1074213492"
 Z="1003"
 B="1074213479"
 E="1074213480"
 Order="2"
 BondCircularOrdering="1074213493 1074213494 0 1074213491"
/><b
 id="1074213493"
 Z="1004"
 B="1074213479"
 E="1074213484"
/><b
 id="1074213494"
 Z="1005"
 B="1074213479"
 E="1074213485"
/><b
 id="1074213495"
 Z="1006"
 B="1074213477"
 E="1074213478"
 Order="2"
 BondCircularOrdering="1074213496 0 0 1074213500"
/><b
 id="1074213496"
 Z="1007"
 B="1074213476"
 E="1074213477"
/><b
 id="1074213497"
 Z="1008"
 B="1074213475"
 E="1074213476"
 Order="2"
 BondCircularOrdering="1074213498 0 0 1074213496"
/><b
 id="1074213498"
 Z="1009"
 B="1074213474"
 E="1074213475"
/><b
 id="1074213499"
 Z="1010"
 B="1074213473"
 E="1074213474"
 Order="2"
 BondCircularOrdering="1074213500 1074213501 0 1074213498"
/><b
 id="1074213500"
 Z="1011"
 B="1074213473"
 E="1074213478"
/><b
 id="1074213501"
 Z="1012"
 B="1074213473"
 E="1074213485"
/><b
 id="1074213502"
 Z="1013"
 B="1074213486"
 E="1074213485"
/><b
 id="1074213503"
 Z="1014"
 B="1074213487"
 E="1074213485"
/></fragment><t
 p="359.59 462.27"
 BoundingBox="336.51 453.93 359.59 464.47"
 LabelJustification="Right"
 Justification="Right"
 LabelAlignment="Right"
><s font="3" size="10" face="96">Ph2P</s></t></n><n
 id="1074213504"
 p="346.07 448.19"
 Z="1140"
 AS="N"
/><n
 id="1074213505"
 p="363.49 430.46"
 Z="1142"
 AS="N"
/><n
 id="1074213506"
 p="349.62 434.33"
 Z="1144"
 AS="N"
/><b
 id="1074213507"
 Z="1133"
 B="1074213435"
 E="1074213436"
 BS="N"
/><b
 id="1074213508"
 Z="1135"
 B="1074213436"
 E="1074213437"
 BS="N"
/><b
 id="1074213509"
 Z="1137"
 B="1074213436"
 E="1074213438"
 BS="N"
/><b
 id="1074213510"
 Z="1139"
 B="1074213436"
 E="1074213471"
 BS="N"
/><b
 id="1074213511"
 Z="1141"
 B="1074213471"
 E="1074213504"
 BS="N"
/><b
 id="1074213512"
 Z="1143"
 B="1074213438"
 E="1074213505"
 BS="N"
/><b
 id="1074213513"
 Z="1145"
 B="1074213505"
 E="1074213506"
 BS="N"
/><b
 id="1074213514"
 Z="1146"
 B="1074213506"
 E="1074213504"
 BS="N"
/></fragment><fragment
 id="1074213515"
 BoundingBox="523.30 348.05 550.80 405.54"
 Z="1147"
><n
 id="1074213516"
 p="531.73 363.44"
 Z="1148"
 color="10"
 AS="N"
/><n
 id="1074213517"
 p="536.54 377.01"
 Z="1149"
 color="10"
 AS="N"
/><n
 id="1074213518"
 p="527.19 387.97"
 Z="1151"
 color="10"
 Element="8"
 NumHydrogens="0"
 NeedsClean="yes"
 AS="N"
 LabelDisplay="Left"
><t
 p="523.30 391.87"
 BoundingBox="523.30 383.41 531.08 391.97"
 color="10"
 LabelJustification="Left"
 LabelAlignment="Right"
><s font="3" size="10" color="10" face="96">O</s></t></n><n
 id="1074213525"
 p="541.07 352.49"
 Z="1153"
 color="10"
 NodeType="Nickname"
 NeedsClean="yes"
 AS="N"
><fragment
 id="1074216141"
><n
 id="1074215167"
 p="541.07 352.49"
 Z="867"
/><n
 id="1074215168"
 p="531.76 363.41"
 Z="868"
 NodeType="ExternalConnectionPoint"
 ExternalConnectionNum="1"
/><b
 id="1074215169"
 Z="869"
 B="1074215168"
 E="1074215167"
/></fragment><t
 p="536.91 356.39"
 BoundingBox="536.91 348.05 550.80 356.49"
 color="10"
 LabelJustification="Left"
 LabelAlignment="Left"
><s font="3" size="10" color="10" face="96">Me</s></t></n><n
 id="1074213668"
 p="532.01 401.54"
 Z="1172"
 color="10"
 NodeType="Nickname"
 NeedsClean="yes"
 AS="N"
><fragment
 id="1074216142"
><n
 id="1074215172"
 p="532.01 401.54"
 Z="870"
/><n
 id="1074215173"
 p="527.21 388.02"
 Z="871"
 NodeType="ExternalConnectionPoint"
 ExternalConnectionNum="1"
/><b
 id="1074215174"
 Z="872"
 B="1074215173"
 E="1074215172"
/></fragment><t
 p="527.85 405.44"
 BoundingBox="527.85 397.10 541.74 405.54"
 color="10"
 LabelJustification="Left"
 LabelAlignment="Left"
><s font="3" size="10" color="10" face="96">Me</s></t></n><b
 id="1074213530"
 Z="1150"
 color="10"
 B="1074213516"
 E="1074213517"
 Order="2"
 BS="E"
 BondCircularOrdering="1074213532 0 1074213531 0"
 CrossingBonds="1074213660"
/><b
 id="1074213531"
 Z="1152"
 color="10"
 B="1074213517"
 E="1074213518"
 BS="N"
/><b
 id="1074213532"
 Z="1154"
 color="10"
 B="1074213516"
 E="1074213525"
 BS="N"
/><b
 id="1074213669"
 Z="1173"
 color="10"
 B="1074213518"
 E="1074213668"
 BS="N"
/></fragment><fragment
 id="1074213569"
 BoundingBox="480.31 342.66 531.30 393.86"
 Z="1155"
><n
 id="1074213570"
 p="531.30 371.15"
 Z="1156"
 color="10"
 AS="N"
/><n
 id="1074213589"
 p="510.34 371.06"
 Z="1157"
 color="10"
 Element="46"
 NumHydrogens="0"
 NeedsClean="yes"
 AS="N"
 LabelDisplay="Center"
><t
 p="510.34 374.96"
 BoundingBox="504.23 366.62 516.46 375.06"
 color="10"
 LabelJustification="Center"
 Justification="Center"
 LabelAlignment="Left"
><s font="3" size="10" color="10" face="96">Pd</s></t></n><n
 id="1074213590"
 p="510.34 389.96"
 Z="1159"
 color="10"
 Warning="An atom in this label has an invalid valence."
 Element="18"
 NumHydrogens="0"
 NeedsClean="yes"
 AS="N"
><t
 p="507.01 393.86"
 BoundingBox="507.01 385.52 517.01 393.86"
 color="10"
 LabelJustification="Left"
 LabelAlignment="Left"
><s font="3" size="10" color="10" face="96">Ar</s></t></n><n
 id="1074213591"
 p="510.34 353.16"
 Z="1161"
 color="10"
 Element="15"
 NumHydrogens="0"
 NeedsClean="yes"
 AS="N"
 LabelDisplay="Left"
><t
 p="507.01 357.06"
 BoundingBox="507.01 348.72 513.68 357.06"
 color="10"
 LabelJustification="Left"
 LabelAlignment="Right"
><s font="3" size="10" color="10" face="96">P</s></t></n><n
 id="1074213624"
 p="492.87 371.06"
 Z="1163"
 color="10"
 Element="15"
 NumHydrogens="0"
 NeedsClean="yes"
 AS="N"
 LabelDisplay="Right"
><t
 p="489.54 374.96"
 BoundingBox="489.54 366.62 496.21 374.96"
 color="10"
 LabelJustification="Left"
 LabelAlignment="Right"
><s font="3" size="10" color="10" face="96">P</s></t></n><n
 id="1074213657"
 p="482.69 360.88"
 Z="1165"
 color="10"
 AS="N"
/><n
 id="1074213658"
 p="500.12 343.15"
 Z="1167"
 color="10"
 AS="N"
/><n
 id="1074213659"
 p="486.25 347.02"
 Z="1169"
 color="10"
 AS="N"
/><n
 id="1074213672"
 p="517.65 349.76"
 Z="1174"
 color="10"
 Warning="An atom in this label has an invalid valence."
 NodeType="Unspecified"
 NeedsClean="yes"
 AS="N"
><t
 p="514.32 353.66"
 BoundingBox="514.32 345.32 530.72 355.86"
 color="10"
 LabelJustification="Left"
 LabelAlignment="Left"
><s font="3" size="10" color="10" face="96">Ph2</s></t></n><n
 id="1074213674"
 p="488.37 379.04"
 Z="1176"
 color="10"
 Warning="An atom in this label has an invalid valence."
 NodeType="Unspecified"
 NeedsClean="yes"
 AS="N"
><t
 p="496.71 382.94"
 BoundingBox="480.31 374.60 496.71 385.14"
 color="10"
 LabelJustification="Right"
 Justification="Right"
 LabelAlignment="Right"
><s font="3" size="10" color="10" face="96">Ph2</s></t></n><b
 id="1074213660"
 Z="1158"
 color="10"
 B="1074213570"
 E="1074213589"
 BS="N"
 CrossingBonds="1074213530"
/><b
 id="1074213661"
 Z="1160"
 color="10"
 B="1074213589"
 E="1074213590"
 BS="N"
/><b
 id="1074213662"
 Z="1162"
 color="10"
 B="1074213589"
 E="1074213591"
 BS="N"
/><b
 id="1074213663"
 Z="1164"
 color="10"
 B="1074213589"
 E="1074213624"
 BS="N"
/><b
 id="1074213664"
 Z="1166"
 color="10"
 B="1074213624"
 E="1074213657"
 BS="N"
/><b
 id="1074213665"
 Z="1168"
 color="10"
 B="1074213591"
 E="1074213658"
 BS="N"
/><b
 id="1074213666"
 Z="1170"
 color="10"
 B="1074213658"
 E="1074213659"
 BS="N"
/><b
 id="1074213667"
 Z="1171"
 color="10"
 B="1074213659"
 E="1074213657"
 BS="N"
/><b
 id="1074213673"
 Z="1175"
 color="10"
 B="1074213591"
 E="1074213672"
 BS="N"
/><b
 id="1074213675"
 Z="1177"
 color="10"
 B="1074213624"
 E="1074213674"
 BS="N"
/></fragment><fragment
 id="1074213765"
 BoundingBox="518.09 332.76 532.93 347.60"
 Z="1180"
><n
 id="1074213764"
 p="518.09 333.20"
 Z="1179"
 color="10"
 AS="N"
/><n
 id="1074213766"
 p="532.49 333.20"
 Z="1181"
 color="10"
 AS="N"
/><n
 id="1074213768"
 p="532.49 347.60"
 Z="1183"
 color="10"
 AS="N"
/><b
 id="1074213767"
 Z="1182"
 color="10"
 B="1074213764"
 E="1074213766"
 BS="N"
/><b
 id="1074213769"
 Z="1184"
 color="10"
 B="1074213766"
 E="1074213768"
 BS="N"
/></fragment><fragment
 id="1074213772"
 BoundingBox="534.59 335 554.04 346.50"
 Z="1186"
><n
 id="1074213771"
 p="538.48 340.05"
 Z="1185"
 color="10"
 Warning="An atom in this label has an invalid valence."
 NodeType="Unspecified"
 NeedsClean="yes"
 AS="N"
><fragment
 id="1074216143"
><n
 id="1074215177"
 p="700.77 542.06"
 Z="873"
 Element="8"
 NumHydrogens="0"
 NeedsClean="yes"
><t
 p="696.88 545.96"
 BoundingBox="696.88 537.50 704.66 546.06"
 Justification="Auto"
><s font="3" size="10" color="0" face="96">O</s></t></n><n
 id="1074215178"
 p="688.34 520.53"
 Z="874"
 Element="8"
 NumHydrogens="0"
 NeedsClean="yes"
><t
 p="684.45 524.43"
 BoundingBox="684.45 515.97 692.23 524.53"
 Justification="Auto"
><s font="3" size="10" color="0" face="96">O</s></t></n><n
 id="1074215179"
 p="688.34 534.88"
 Z="875"
/><n
 id="1074215180"
 p="675.92 542.06"
 Z="876"
/><b
 id="1074215181"
 Z="877"
 B="1074215179"
 E="1074215180"
/><b
 id="1074215182"
 Z="878"
 B="1074215178"
 E="1074215179"
 Order="2"
/><b
 id="1074215183"
 Z="879"
 B="1074215177"
 E="1074215179"
/></fragment><t
 p="534.59 343.95"
 BoundingBox="534.59 335 554.04 346.50"
 color="10"
 LabelJustification="Left"
 LabelLineHeight="auto"
 LineHeight="auto"
 LabelAlignment="Left"
><s font="3" size="10" color="10">OAc</s></t></n></fragment><fragment
 id="1074213866"
 BoundingBox="812.37 373.27 892.16 437.50"
 Z="1187"
><n
 id="1074213867"
 p="862.11 406.15"
 Z="1188"
 color="10"
 Geometry="Tetrahedral"
 AS="S"
 BondOrdering="1074213903 1074213912 1074213924 1074213925"
/><n
 id="1074213868"
 p="842.40 402.25"
 Z="1189"
 color="10"
 Element="46"
 NumHydrogens="0"
 NeedsClean="yes"
 AS="N"
 LabelDisplay="Center"
><t
 p="842.40 406.15"
 BoundingBox="836.29 397.81 848.52 406.25"
 color="10"
 LabelJustification="Center"
 Justification="Center"
 LabelAlignment="Left"
><s font="3" size="10" color="10" face="96">Pd</s></t></n><n
 id="1074213869"
 p="842.40 384.35"
 Z="1191"
 color="10"
 Element="15"
 NumHydrogens="0"
 NeedsClean="yes"
 AS="u"
 LabelDisplay="Left"
><t
 p="839.07 388.25"
 BoundingBox="839.07 379.91 845.74 388.25"
 color="10"
 LabelJustification="Left"
 LabelAlignment="Right"
><s font="3" size="10" color="10" face="96">P</s></t></n><n
 id="1074213870"
 p="824.93 402.25"
 Z="1193"
 color="10"
 Element="15"
 NumHydrogens="0"
 NeedsClean="yes"
 AS="u"
 LabelDisplay="Right"
><t
 p="821.60 406.15"
 BoundingBox="821.60 397.81 828.27 406.15"
 color="10"
 LabelJustification="Left"
 LabelAlignment="Right"
><s font="3" size="10" color="10" face="96">P</s></t></n><n
 id="1074213871"
 p="814.75 392.07"
 Z="1195"
 color="10"
 AS="N"
/><n
 id="1074213872"
 p="832.18 374.34"
 Z="1197"
 color="10"
 AS="N"
/><n
 id="1074213873"
 p="818.31 378.21"
 Z="1199"
 color="10"
 AS="N"
/><n
 id="1074213874"
 p="848.68 377.71"
 Z="1202"
 color="10"
 Warning="An atom in this label has an invalid valence."
 NodeType="Unspecified"
 NeedsClean="yes"
 AS="N"
><t
 p="845.35 381.61"
 BoundingBox="845.35 373.27 861.75 383.81"
 color="10"
 LabelJustification="Left"
 LabelAlignment="Left"
><s font="3" size="10" color="10" face="96">Ph2</s></t></n><n
 id="1074213875"
 p="820.43 410.24"
 Z="1204"
 color="10"
 Warning="An atom in this label has an invalid valence."
 NodeType="Unspecified"
 NeedsClean="yes"
 AS="N"
><t
 p="828.77 414.14"
 BoundingBox="812.37 405.80 828.77 416.34"
 color="10"
 LabelJustification="Right"
 Justification="Right"
 LabelAlignment="Right"
><s font="3" size="10" color="10" face="96">Ph2</s></t></n><n
 id="1074213876"
 p="861.99 421.17"
 Z="1206"
 color="10"
 Geometry="Tetrahedral"
 AS="R"
 BondOrdering="1074213912 1074213921 1074213923 1074213922"
/><n
 id="1074213877"
 p="847.81 424.76"
 Z="1208"
 color="10"
 Element="1"
 NumHydrogens="0"
 NeedsClean="yes"
 AS="N"
><t
 p="844.20 428.66"
 BoundingBox="844.20 420.32 851.42 428.66"
 color="10"
 LabelJustification="Left"
><s font="3" size="10" color="10" face="96">H</s></t></n><n
 id="1074213890"
 p="874.38 428.95"
 Z="1211"
 color="10"
 NodeType="Fragment"
 NeedsClean="yes"
 AS="N"
><fragment
 id="1074216144"
><n
 id="1074215186"
 p="874.38 428.95"
 Z="880"
 Element="8"
 NumHydrogens="0"
 NeedsClean="yes"
><t
 p="870.49 432.85"
 BoundingBox="870.49 424.39 878.27 432.95"
 Justification="Auto"
><s font="3" size="10" color="0" face="96">O</s></t></n><n
 id="1074215187"
 p="887.07 422.25"
 Z="881"
/><n
 id="1074215188"
 p="862.23 421.32"
 Z="882"
 NodeType="ExternalConnectionPoint"
 ExternalConnectionNum="1"
/><b
 id="1074215189"
 Z="883"
 B="1074215186"
 E="1074215187"
/><b
 id="1074215190"
 Z="884"
 B="1074215188"
 E="1074215186"
 Display="Bold"
/></fragment><t
 p="870.49 432.85"
 BoundingBox="870.49 424.39 892.16 432.95"
 color="10"
 LabelJustification="Left"
 LabelAlignment="Left"
><s font="3" size="10" color="10" face="96">OMe</s></t></n><n
 id="1074213891"
 p="866.57 433.98"
 Z="1213"
 color="10"
 Warning="An atom in this label has an invalid valence."
 Element="18"
 NumHydrogens="0"
 NeedsClean="yes"
 AS="N"
 LabelDisplay="Center"
><t
 p="866.57 437.50"
 BoundingBox="862.07 430.04 871.07 437.50"
 color="10"
 LabelJustification="Center"
 Justification="Center"
 LabelAlignment="Left"
><s font="3" size="9" color="10" face="96">Ar</s></t></n><n
 id="1074213892"
 p="865.99 392.70"
 Z="1215"
 color="10"
 Element="1"
 NumHydrogens="0"
 NeedsClean="yes"
 AS="N"
><t
 p="862.74 396.22"
 BoundingBox="862.74 388.76 869.24 396.22"
 color="10"
 LabelJustification="Left"
><s font="3" size="9" color="10" face="96">H</s></t></n><n
 id="1074213893"
 p="872.91 396.64"
 Z="1217"
 color="10"
 NodeType="Nickname"
 NeedsClean="yes"
 AS="N"
><fragment
 id="1074216145"
><n
 id="1074213895"
 p="872.91 396.64"
 Z="1022"
/><n
 id="1074213896"
 p="862.14 406.12"
 Z="1023"
 NodeType="ExternalConnectionPoint"
 ExternalConnectionNum="1"
/><b
 id="1074213897"
 Z="1024"
 B="1074213896"
 E="1074213895"
 Display="Bold"
/></fragment><t
 p="868.75 400.54"
 BoundingBox="868.75 392.20 882.64 400.64"
 color="10"
 LabelJustification="Left"
 LabelAlignment="Left"
><s font="3" size="10" color="10" face="96">Me</s></t></n><b
 id="1074213903"
 Z="1190"
 color="10"
 B="1074213867"
 E="1074213868"
 BS="N"
/><b
 id="1074213904"
 Z="1192"
 color="10"
 B="1074213868"
 E="1074213869"
 BS="N"
/><b
 id="1074213905"
 Z="1194"
 color="10"
 B="1074213868"
 E="1074213870"
 BS="N"
/><b
 id="1074213906"
 Z="1196"
 color="10"
 B="1074213870"
 E="1074213871"
 BS="N"
/><b
 id="1074213907"
 Z="1198"
 color="10"
 B="1074213869"
 E="1074213872"
 BS="N"
/><b
 id="1074213908"
 Z="1200"
 color="10"
 B="1074213872"
 E="1074213873"
 BS="N"
/><b
 id="1074213909"
 Z="1201"
 color="10"
 B="1074213873"
 E="1074213871"
 BS="N"
/><b
 id="1074213910"
 Z="1203"
 color="10"
 B="1074213869"
 E="1074213874"
 BS="N"
/><b
 id="1074213911"
 Z="1205"
 color="10"
 B="1074213870"
 E="1074213875"
 BS="N"
/><b
 id="1074213912"
 Z="1207"
 color="10"
 B="1074213867"
 E="1074213876"
 BS="N"
/><b
 id="1074213919"
 Z="1209"
 color="10"
 B="1074213868"
 E="1074213877"
 Display="Dash"
 BS="N"
/><b
 id="1074213921"
 Z="1210"
 color="10"
 B="1074213876"
 E="1074213877"
 BS="N"
/><b
 id="1074213922"
 Z="1212"
 color="10"
 B="1074213876"
 E="1074213890"
 Display="Bold"
 BS="N"
/><b
 id="1074213923"
 Z="1214"
 color="10"
 B="1074213876"
 E="1074213891"
 Display="Hash"
 BS="N"
/><b
 id="1074213924"
 Z="1216"
 color="10"
 B="1074213867"
 E="1074213892"
 Display="Hash"
 BS="N"
/><b
 id="1074213925"
 Z="1218"
 color="10"
 B="1074213867"
 E="1074213893"
 Display="Bold"
 BS="N"
/></fragment><fragment
 id="1074213927"
 BoundingBox="867.09 370.77 881.93 385.60"
 Z="1220"
><n
 id="1074213928"
 p="867.09 371.21"
 Z="1219"
 color="10"
 AS="N"
/><n
 id="1074213929"
 p="881.49 371.21"
 Z="1221"
 color="10"
 AS="N"
/><n
 id="1074213930"
 p="881.49 385.60"
 Z="1223"
 color="10"
 AS="N"
/><b
 id="1074213931"
 Z="1222"
 color="10"
 B="1074213928"
 E="1074213929"
 BS="N"
/><b
 id="1074213932"
 Z="1224"
 color="10"
 B="1074213929"
 E="1074213930"
 BS="N"
/></fragment><fragment
 id="1074213933"
 BoundingBox="883.59 372.99 903.04 384.49"
 Z="1226"
><n
 id="1074213934"
 p="887.48 378.04"
 Z="1225"
 color="10"
 Warning="An atom in this label has an invalid valence."
 NodeType="Unspecified"
 NeedsClean="yes"
 AS="N"
><fragment
 id="1074216146"
><n
 id="1074213936"
 p="1049.77 580.06"
 Z="1025"
 Element="8"
 NumHydrogens="0"
 NeedsClean="yes"
><t
 p="1045.88 583.96"
 BoundingBox="1045.88 575.50 1053.66 584.06"
 Justification="Auto"
><s font="3" size="10" color="0" face="96">O</s></t></n><n
 id="1074213937"
 p="1037.34 558.54"
 Z="1026"
 Element="8"
 NumHydrogens="0"
 NeedsClean="yes"
><t
 p="1033.45 562.44"
 BoundingBox="1033.45 553.98 1041.23 562.54"
 Justification="Auto"
><s font="3" size="10" color="0" face="96">O</s></t></n><n
 id="1074213938"
 p="1037.34 572.89"
 Z="1027"
/><n
 id="1074213939"
 p="1024.92 580.06"
 Z="1028"
/><b
 id="1074213940"
 Z="1029"
 B="1074213938"
 E="1074213939"
/><b
 id="1074213941"
 Z="1030"
 B="1074213937"
 E="1074213938"
 Order="2"
/><b
 id="1074213942"
 Z="1031"
 B="1074213936"
 E="1074213938"
/></fragment><t
 p="883.59 381.94"
 BoundingBox="883.59 372.99 903.04 384.49"
 color="10"
 LabelJustification="Left"
 LabelLineHeight="auto"
 LineHeight="auto"
 LabelAlignment="Left"
><s font="3" size="10" color="10">OAc</s></t></n></fragment><fragment
 id="1074213951"
 BoundingBox="1043.44 320.34 1098.85 350.37"
 Z="1228"
><n
 id="1074213952"
 p="1081.07 346.37"
 Z="1227"
 color="10"
 NodeType="Fragment"
 NeedsClean="yes"
 AS="N"
><fragment
 id="1074216147"
><n
 id="1074213954"
 p="1081.07 346.37"
 Z="1032"
 Element="8"
 NumHydrogens="0"
 NeedsClean="yes"
><t
 p="1077.18 350.27"
 BoundingBox="1077.18 341.81 1084.96 350.37"
 LabelJustification="Left"
><s font="3" size="10" color="0" face="96">O</s></t></n><n
 id="1074213955"
 p="1093.50 339.21"
 Z="1033"
/><n
 id="1074213956"
 p="1068.65 339.21"
 Z="1034"
 NodeType="ExternalConnectionPoint"
 ExternalConnectionNum="1"
/><b
 id="1074213957"
 Z="1035"
 B="1074213954"
 E="1074213955"
/><b
 id="1074213958"
 Z="1036"
 B="1074213956"
 E="1074213954"
/></fragment><t
 p="1077.18 350.27"
 BoundingBox="1077.18 341.81 1098.85 350.37"
 color="10"
 LabelJustification="Left"
 LabelAlignment="Left"
><s font="3" size="10" color="10" face="96">OMe</s></t></n><n
 id="1074213959"
 p="1068.60 339.18"
 Z="1229"
 color="10"
 AS="N"
/><n
 id="1074213960"
 p="1056.13 346.37"
 Z="1231"
 color="10"
 AS="N"
/><n
 id="1074213961"
 p="1068.60 324.78"
 Z="1233"
 color="10"
 Warning="An atom in this label has an invalid valence."
 Element="18"
 NumHydrogens="0"
 NeedsClean="yes"
 AS="N"
><t
 p="1065.27 328.68"
 BoundingBox="1065.27 320.34 1075.27 328.68"
 color="10"
 LabelJustification="Left"
 LabelAlignment="Left"
><s font="3" size="10" color="10">Ar</s></t></n><n
 id="1074213962"
 p="1043.66 339.18"
 Z="1235"
 color="10"
 AS="N"
/><b
 id="1074213963"
 Z="1230"
 color="10"
 B="1074213952"
 E="1074213959"
 BS="N"
/><b
 id="1074213964"
 Z="1232"
 color="10"
 B="1074213959"
 E="1074213960"
 BS="N"
/><b
 id="1074213965"
 Z="1234"
 color="10"
 B="1074213959"
 E="1074213961"
 BS="N"
/><b
 id="1074213966"
 Z="1236"
 color="10"
 B="1074213960"
 E="1074213962"
 Order="2"
 BS="N"
/></fragment><fragment
 id="1074213967"
 BoundingBox="1049.10 425.09 1095.98 469.51"
 Z="1238"
><n
 id="1074213968"
 p="1078.20 451.12"
 Z="1237"
 color="10"
 NodeType="Fragment"
 NeedsClean="yes"
 AS="N"
><fragment
 id="1074216148"
><n
 id="1074213970"
 p="1078.20 451.12"
 Z="1045"
 Element="8"
 NumHydrogens="0"
 NeedsClean="yes"
><t
 p="1074.31 455.02"
 BoundingBox="1074.31 446.56 1082.09 455.12"
 LabelJustification="Left"
><s font="3" size="10" color="0" face="96">O</s></t></n><n
 id="1074213971"
 p="1090.63 443.96"
 Z="1046"
/><n
 id="1074213972"
 p="1065.78 443.96"
 Z="1047"
 NodeType="ExternalConnectionPoint"
 ExternalConnectionNum="1"
/><b
 id="1074213973"
 Z="1048"
 B="1074213970"
 E="1074213971"
/><b
 id="1074213974"
 Z="1049"
 B="1074213972"
 E="1074213970"
/></fragment><t
 p="1074.31 455.02"
 BoundingBox="1074.31 446.56 1095.98 455.12"
 color="10"
 LabelJustification="Left"
 LabelAlignment="Left"
><s font="3" size="10" color="10" face="96">OMe</s></t></n><n
 id="1074213975"
 p="1065.73 443.93"
 Z="1239"
 color="10"
 AS="N"
/><n
 id="1074213976"
 p="1053.26 451.12"
 Z="1241"
 color="10"
 AS="N"
/><n
 id="1074213977"
 p="1065.73 429.53"
 Z="1243"
 color="10"
 Warning="An atom in this label has an invalid valence."
 Element="18"
 NumHydrogens="0"
 NeedsClean="yes"
 AS="N"
><t
 p="1062.40 433.43"
 BoundingBox="1062.40 425.09 1072.40 433.43"
 color="10"
 LabelJustification="Left"
 LabelAlignment="Left"
><s font="3" size="10" color="10">Ar</s></t></n><n
 id="1074213978"
 p="1053.26 465.51"
 Z="1255"
 color="10"
 NodeType="Nickname"
 NeedsClean="yes"
 AS="N"
><fragment
 id="1074216149"
><n
 id="1074213980"
 p="1053.26 465.51"
 Z="1037"
/><n
 id="1074213981"
 p="1053.26 451.17"
 Z="1038"
 NodeType="ExternalConnectionPoint"
 ExternalConnectionNum="1"
/><b
 id="1074213982"
 Z="1039"
 B="1074213981"
 E="1074213980"
/></fragment><t
 p="1049.10 469.41"
 BoundingBox="1049.10 461.07 1062.99 469.51"
 color="10"
 LabelJustification="Left"
 LabelAlignment="Left"
><s font="3" size="10" color="10" face="96">Me</s></t></n><b
 id="1074213983"
 Z="1240"
 color="10"
 B="1074213968"
 E="1074213975"
 BS="N"
/><b
 id="1074213984"
 Z="1242"
 color="10"
 B="1074213975"
 E="1074213976"
 Order="2"
 BS="E"
 BondCircularOrdering="1074213983 1074213985 0 1074213986"
/><b
 id="1074213985"
 Z="1244"
 color="10"
 B="1074213975"
 E="1074213977"
 BS="N"
/><b
 id="1074213986"
 Z="1256"
 color="10"
 B="1074213976"
 E="1074213978"
 BS="N"
/></fragment><fragment
 id="1074213987"
 BoundingBox="965.85 426.45 1029.38 456.38"
 Z="1246"
><n
 id="1074213988"
 p="1011.60 445.29"
 Z="1245"
 color="11"
 NodeType="Fragment"
 NeedsClean="yes"
 AS="N"
><fragment
 id="1074216150"
><n
 id="1074213990"
 p="1011.60 445.29"
 Z="1040"
 Element="8"
 NumHydrogens="0"
 NeedsClean="yes"
><t
 p="1007.71 449.19"
 BoundingBox="1007.71 440.73 1015.49 449.29"
 LabelJustification="Left"
><s font="3" size="10" color="0" face="96">O</s></t></n><n
 id="1074213991"
 p="1011.60 430.93"
 Z="1041"
/><n
 id="1074213992"
 p="999.18 452.46"
 Z="1042"
 NodeType="ExternalConnectionPoint"
 ExternalConnectionNum="1"
/><b
 id="1074213993"
 Z="1043"
 B="1074213990"
 E="1074213991"
/><b
 id="1074213994"
 Z="1044"
 B="1074213992"
 E="1074213990"
/></fragment><t
 p="1007.71 449.19"
 BoundingBox="1007.71 440.73 1029.38 449.29"
 color="11"
 LabelJustification="Left"
 LabelAlignment="Left"
><s font="3" size="10" color="11" face="96">OMe</s></t></n><n
 id="1074213995"
 p="999.13 452.48"
 Z="1247"
 color="11"
 AS="N"
/><n
 id="1074213996"
 p="986.65 445.29"
 Z="1249"
 color="11"
 AS="N"
/><n
 id="1074213997"
 p="974.18 452.48"
 Z="1251"
 color="11"
 Warning="An atom in this label has an invalid valence."
 Element="18"
 NumHydrogens="0"
 NeedsClean="yes"
 AS="N"
><t
 p="975.85 456.38"
 BoundingBox="965.85 448.04 975.85 456.38"
 color="11"
 LabelJustification="Right"
 Justification="Right"
 LabelAlignment="Right"
><s font="3" size="10" color="11" face="96">Ar</s></t></n><n
 id="1074213998"
 p="986.65 430.89"
 Z="1253"
 color="11"
 NodeType="Nickname"
 NeedsClean="yes"
 AS="N"
><fragment
 id="1074216151"
><n
 id="1074215199"
 p="986.65 430.89"
 Z="885"
/><n
 id="1074215200"
 p="986.65 445.23"
 Z="886"
 NodeType="ExternalConnectionPoint"
 ExternalConnectionNum="1"
/><b
 id="1074215201"
 Z="887"
 B="1074215200"
 E="1074215199"
/></fragment><t
 p="982.49 434.79"
 BoundingBox="982.49 426.45 996.38 434.89"
 color="11"
 LabelJustification="Left"
 LabelAlignment="Left"
><s font="3" size="10" color="11" face="96">Me</s></t></n><b
 id="1074214003"
 Z="1248"
 color="11"
 B="1074213988"
 E="1074213995"
 BS="N"
/><b
 id="1074214004"
 Z="1250"
 color="11"
 B="1074213995"
 E="1074213996"
 Order="2"
 BS="E"
 BondCircularOrdering="0 1074214003 1074214006 1074214005"
/><b
 id="1074214005"
 Z="1252"
 color="11"
 B="1074213996"
 E="1074213997"
 BS="N"
/><b
 id="1074214006"
 Z="1254"
 color="11"
 B="1074213996"
 E="1074213998"
 BS="N"
/></fragment><fragment
 id="1074214416"
 BoundingBox="592.07 371.89 666.97 440.84"
 Z="1368"
><n
 id="1074214417"
 p="641.80 409.49"
 Z="1369"
 color="10"
 Geometry="Tetrahedral"
 AS="S"
 BondOrdering="1074214442 1074214451 1074214456 1074214457"
/><n
 id="1074214418"
 p="622.09 405.59"
 Z="1370"
 color="10"
 Element="46"
 NumHydrogens="0"
 NeedsClean="yes"
 AS="N"
 LabelDisplay="Center"
><t
 p="622.09 409.49"
 BoundingBox="615.98 401.15 628.21 409.59"
 color="10"
 LabelJustification="Center"
 Justification="Center"
 LabelAlignment="Left"
><s font="3" size="10" color="10" face="96">Pd</s></t></n><n
 id="1074214419"
 p="622.09 387.69"
 Z="1372"
 color="10"
 Element="15"
 NumHydrogens="0"
 NeedsClean="yes"
 AS="u"
 LabelDisplay="Left"
><t
 p="618.76 391.59"
 BoundingBox="618.76 383.25 625.43 391.59"
 color="10"
 LabelJustification="Left"
 LabelAlignment="Right"
><s font="3" size="10" color="10" face="96">P</s></t></n><n
 id="1074214420"
 p="604.63 405.59"
 Z="1374"
 color="10"
 Element="15"
 NumHydrogens="0"
 NeedsClean="yes"
 AS="u"
 LabelDisplay="Right"
><t
 p="601.30 409.49"
 BoundingBox="601.30 401.15 607.97 409.49"
 color="10"
 LabelJustification="Left"
 LabelAlignment="Right"
><s font="3" size="10" color="10" face="96">P</s></t></n><n
 id="1074214421"
 p="594.45 395.41"
 Z="1376"
 color="10"
 AS="N"
/><n
 id="1074214422"
 p="611.87 377.68"
 Z="1378"
 color="10"
 AS="N"
/><n
 id="1074214423"
 p="598 381.55"
 Z="1380"
 color="10"
 AS="N"
/><n
 id="1074214424"
 p="628.38 381.04"
 Z="1383"
 color="10"
 Warning="An atom in this label has an invalid valence."
 NodeType="Unspecified"
 NeedsClean="yes"
 AS="N"
><t
 p="625.05 384.94"
 BoundingBox="625.05 376.60 641.45 387.14"
 color="10"
 LabelJustification="Left"
 LabelAlignment="Left"
><s font="3" size="10" color="10" face="96">Ph2</s></t></n><n
 id="1074214425"
 p="600.13 413.57"
 Z="1385"
 color="10"
 Warning="An atom in this label has an invalid valence."
 NodeType="Unspecified"
 NeedsClean="yes"
 AS="N"
><t
 p="608.47 417.47"
 BoundingBox="592.07 409.13 608.47 419.67"
 color="10"
 LabelJustification="Right"
 Justification="Right"
 LabelAlignment="Right"
><s font="3" size="10" color="10" face="96">Ph2</s></t></n><n
 id="1074214426"
 p="641.69 424.51"
 Z="1387"
 color="10"
 AS="N"
/><n
 id="1074214427"
 p="627.51 428.11"
 Z="1389"
 color="10"
 Element="1"
 NumHydrogens="0"
 NeedsClean="yes"
 AS="N"
><t
 p="623.90 432.01"
 BoundingBox="623.90 423.67 631.12 432.01"
 color="10"
 LabelJustification="Left"
><s font="3" size="10" color="10" face="96">H</s></t></n><n
 id="1074214428"
 p="654.08 432.29"
 Z="1392"
 color="10"
 Element="1"
 NumHydrogens="0"
 NeedsClean="yes"
 AS="N"
><t
 p="650.47 436.19"
 BoundingBox="650.47 427.85 657.69 436.19"
 color="10"
 LabelJustification="Left"
><s font="3" size="10" color="10" face="96">H</s></t></n><n
 id="1074214435"
 p="646.27 437.32"
 Z="1394"
 color="10"
 Element="1"
 NumHydrogens="0"
 NeedsClean="yes"
 AS="N"
 LabelDisplay="Right"
><t
 p="643.02 440.84"
 BoundingBox="643.02 433.38 649.52 440.84"
 color="10"
 LabelJustification="Left"
 LabelAlignment="Left"
><s font="3" size="9" color="10" face="96">H</s></t></n><n
 id="1074214436"
 p="645.69 395.94"
 Z="1396"
 color="10"
 Geometry="Tetrahedral"
 AS="R"
 BondOrdering="1074214456 1074214475 1074214477 1074214483"
/><n
 id="1074214437"
 p="655.53 405.17"
 Z="1398"
 color="10"
 Element="1"
 NumHydrogens="0"
 NeedsClean="yes"
 AS="N"
><t
 p="651.92 409.07"
 BoundingBox="651.92 400.73 659.14 409.07"
 color="10"
 LabelJustification="Left"
 LabelAlignment="Left"
><s font="3" size="10" color="10" face="96">H</s></t></n><n
 id="1074214474"
 p="660.97 394.76"
 Z="1408"
 color="10"
 Warning="An atom in this label has an invalid valence."
 Element="18"
 NumHydrogens="0"
 NeedsClean="yes"
 AS="N"
><t
 p="657.97 398.28"
 BoundingBox="657.97 390.82 666.97 398.28"
 color="10"
 LabelJustification="Left"
 LabelAlignment="Left"
><s font="3" size="9" color="10" face="96">Ar</s></t></n><n
 id="1074214476"
 p="655.63 386.60"
 Z="1410"
 color="10"
 Element="8"
 NumHydrogens="0"
 NeedsClean="yes"
 AS="N"
><t
 p="652.52 389.75"
 BoundingBox="652.52 382.92 658.74 389.85"
 color="10"
 LabelJustification="Left"
 LabelAlignment="Left"
><s font="3" size="8" color="10" face="96">O</s></t></n><n
 id="1074214478"
 p="636.78 392.32"
 Z="1412"
 color="10"
 Element="1"
 NumHydrogens="0"
 NeedsClean="yes"
 AS="N"
 LabelDisplay="Right"
><t
 p="633.53 395.84"
 BoundingBox="633.53 388.38 640.03 395.84"
 color="10"
 LabelJustification="Left"
 LabelAlignment="Left"
><s font="3" size="9" color="10" face="96">H</s></t></n><n
 id="1074214485"
 p="648.97 375.45"
 Z="1414"
 color="10"
 NodeType="Nickname"
 NeedsClean="yes"
 AS="N"
 LabelDisplay="Center"
><fragment
 id="1074216163"
><n
 id="1074215254"
 p="648.97 375.45"
 Z="888"
/><n
 id="1074215255"
 p="656.32 387.77"
 Z="889"
 NodeType="ExternalConnectionPoint"
 ExternalConnectionNum="1"
/><b
 id="1074215256"
 Z="890"
 B="1074215255"
 E="1074215254"
/></fragment><t
 p="648.97 378.60"
 BoundingBox="643.42 371.89 654.53 378.70"
 color="10"
 LabelJustification="Center"
 Justification="Center"
 LabelAlignment="Right"
><s font="3" size="8" color="10" face="96">Me</s></t></n><b
 id="1074214442"
 Z="1371"
 color="10"
 B="1074214417"
 E="1074214418"
 BS="N"
/><b
 id="1074214443"
 Z="1373"
 color="10"
 B="1074214418"
 E="1074214419"
 BS="N"
/><b
 id="1074214444"
 Z="1375"
 color="10"
 B="1074214418"
 E="1074214420"
 BS="N"
/><b
 id="1074214445"
 Z="1377"
 color="10"
 B="1074214420"
 E="1074214421"
 BS="N"
/><b
 id="1074214446"
 Z="1379"
 color="10"
 B="1074214419"
 E="1074214422"
 BS="N"
/><b
 id="1074214447"
 Z="1381"
 color="10"
 B="1074214422"
 E="1074214423"
 BS="N"
/><b
 id="1074214448"
 Z="1382"
 color="10"
 B="1074214423"
 E="1074214421"
 BS="N"
/><b
 id="1074214449"
 Z="1384"
 color="10"
 B="1074214419"
 E="1074214424"
 BS="N"
/><b
 id="1074214450"
 Z="1386"
 color="10"
 B="1074214420"
 E="1074214425"
 BS="N"
/><b
 id="1074214451"
 Z="1388"
 color="10"
 B="1074214417"
 E="1074214426"
 BS="N"
/><b
 id="1074214452"
 Z="1390"
 color="10"
 B="1074214418"
 E="1074214427"
 Display="Dash"
 BS="N"
/><b
 id="1074214453"
 Z="1391"
 color="10"
 B="1074214426"
 E="1074214427"
 BS="N"
/><b
 id="1074214454"
 Z="1393"
 color="10"
 B="1074214426"
 E="1074214428"
 Display="Bold"
 BS="N"
/><b
 id="1074214455"
 Z="1395"
 color="10"
 B="1074214426"
 E="1074214435"
 Display="Hash"
 BS="N"
/><b
 id="1074214456"
 Z="1397"
 color="10"
 B="1074214417"
 E="1074214436"
 BS="N"
/><b
 id="1074214457"
 Z="1399"
 color="10"
 B="1074214417"
 E="1074214437"
 Display="Bold"
 BS="N"
/><b
 id="1074214475"
 Z="1409"
 color="10"
 B="1074214436"
 E="1074214474"
 Display="Bold"
 BS="N"
/><b
 id="1074214477"
 Z="1411"
 color="10"
 B="1074214436"
 E="1074214476"
 Display="Hash"
 BS="N"
/><b
 id="1074214483"
 Z="1413"
 color="10"
 B="1074214478"
 E="1074214436"
 BS="N"
/><b
 id="1074214486"
 Z="1415"
 color="10"
 B="1074214476"
 E="1074214485"
 BS="N"
/></fragment><fragment
 id="1074214458"
 BoundingBox="652.97 370.16 667.81 385"
 Z="1401"
><n
 id="1074214459"
 p="652.97 370.60"
 Z="1400"
 color="10"
 AS="N"
/><n
 id="1074214460"
 p="667.37 370.60"
 Z="1402"
 color="10"
 AS="N"
/><n
 id="1074214461"
 p="667.37 385"
 Z="1404"
 color="10"
 AS="N"
/><b
 id="1074214462"
 Z="1403"
 color="10"
 B="1074214459"
 E="1074214460"
 BS="N"
/><b
 id="1074214463"
 Z="1405"
 color="10"
 B="1074214460"
 E="1074214461"
 BS="N"
/></fragment><fragment
 id="1074214464"
 BoundingBox="669.47 372.40 688.92 383.90"
 Z="1407"
><n
 id="1074214465"
 p="673.36 377.45"
 Z="1406"
 color="10"
 Warning="An atom in this label has an invalid valence."
 NodeType="Unspecified"
 NeedsClean="yes"
 AS="N"
><fragment
 id="1074216164"
><n
 id="1074214467"
 p="835.65 579.46"
 Z="1069"
 Element="8"
 NumHydrogens="0"
 NeedsClean="yes"
><t
 p="831.76 583.36"
 BoundingBox="831.76 574.90 839.54 583.46"
 Justification="Auto"
><s font="3" size="10" color="0" face="96">O</s></t></n><n
 id="1074214468"
 p="823.22 557.94"
 Z="1070"
 Element="8"
 NumHydrogens="0"
 NeedsClean="yes"
><t
 p="819.33 561.84"
 BoundingBox="819.33 553.38 827.11 561.94"
 Justification="Auto"
><s font="3" size="10" color="0" face="96">O</s></t></n><n
 id="1074214469"
 p="823.22 572.29"
 Z="1071"
/><n
 id="1074214470"
 p="810.80 579.46"
 Z="1072"
/><b
 id="1074214471"
 Z="1073"
 B="1074214469"
 E="1074214470"
/><b
 id="1074214472"
 Z="1074"
 B="1074214468"
 E="1074214469"
 Order="2"
/><b
 id="1074214473"
 Z="1075"
 B="1074214467"
 E="1074214469"
/></fragment><t
 p="669.47 381.35"
 BoundingBox="669.47 372.40 688.92 383.90"
 color="10"
 LabelJustification="Left"
 LabelLineHeight="auto"
 LineHeight="auto"
 LabelAlignment="Left"
><s font="3" size="10" color="10">OAc</s></t></n></fragment><t
 id="1074214660"
 p="849.63 277.35"
 BoundingBox="849.63 268.30 884.35 280.85"
 Z="1087"
 Warning="Chemical Interpretation is not possible for this label"
 LineHeight="auto"
><s font="23" size="9" color="0" face="1">b</s><s font="3" size="9" color="0" face="1">TS</s><s font="3" size="9" color="0" face="33">A.3</s><s font="23" size="9" color="0" face="33">-</s><s font="3" size="9" color="0" face="33">4</s></t><t
 id="1074212106"
 p="373.12 345.25"
 BoundingBox="373.12 336 398.12 347.75"
 Z="1098"
 Warning="Chemical Interpretation is not possible for this label"
 LineHeight="auto"
><s font="3" size="10" color="0">(</s><s font="3" size="10" color="0" face="2">E</s><s font="3" size="10" color="0">)-</s><s font="3" size="10" color="0" face="1">5i</s></t><t
 id="1074212113"
 p="421.54 398.09"
 BoundingBox="421.54 388.84 446.54 400.59"
 Z="1101"
 Warning="Chemical Interpretation is not possible for this label"
 LineHeight="auto"
><s font="3" size="10" color="0">(</s><s font="3" size="10" color="0" face="2">E</s><s font="3" size="10" color="0">)-</s><s font="3" size="10" color="0" face="1">5i</s></t><t
 id="1074214490"
 p="963.62 486.68"
 BoundingBox="963.62 477.73 1065.59 489.23"
 Z="1416"
 Warning="This label has conflicting or unassignable charges."
 LineHeight="auto"
><s font="3" size="10" color="0" face="96">(+ [(dppp)Pd(H)(OAc)])</s></t><t
 id="1074214491"
 p="321.94 95.93"
 BoundingBox="321.94 84.45 365.28 112.45"
 Z="1418"
 Warning="Chemical Interpretation is not possible for this label"
 LabelJustification="Left"
 LabelLineHeight="auto"
 CaptionLineHeight="14"
 LineHeight="14"
 LineStarts="7 17"
><s font="23" size="12" color="0">D</s><s font="3" size="10" color="0" face="2">G</s><s font="3" size="10" color="0" face="32">298K
</s><s font="3" size="10" color="0">(kcal/mol)</s></t><t
 id="1074214584"
 p="349.86 416.33"
 BoundingBox="349.86 407.98 363.87 418.58"
 Z="1462"
 Warning="Chemical Interpretation is not possible for this label"
 LineHeight="auto"
><s font="3" size="9" color="0" face="1">A.1</s></t><t
 id="1074214585"
 p="472.92 339.33"
 BoundingBox="472.92 330.28 492.79 341.38"
 Z="1463"
 Warning="Chemical Interpretation is not possible for this label"
 LineHeight="auto"
><s font="23" size="9" color="0" face="1">a</s><s font="3" size="9" color="0" face="1">A.2</s></t><t
 id="1074214588"
 p="530.74 195.26"
 BoundingBox="530.74 186.21 565.46 198.76"
 Z="1464"
 Warning="Chemical Interpretation is not possible for this label"
 LineHeight="auto"
><s font="23" size="9" color="0" face="1">b</s><s font="3" size="9" color="0" face="1">TS</s><s font="3" size="9" color="0" face="33">A.2</s><s font="23" size="9" color="0" face="33">-</s><s font="3" size="9" color="0" face="33">3</s></t><t
 id="1074214590"
 p="304.92 365.76"
 BoundingBox="304.92 357.41 318.93 368.01"
 Z="1465"
 Warning="Chemical Interpretation is not possible for this label"
 LineHeight="auto"
><s font="3" size="9" color="0" face="1">A.0</s></t><t
 id="1074214591"
 p="435.49 301.20"
 BoundingBox="435.49 292.15 454.62 303.25"
 Z="1466"
 Warning="Chemical Interpretation is not possible for this label"
 LineHeight="auto"
><s font="23" size="9" color="0" face="1">b</s><s font="3" size="9" color="0" face="1">A.2</s></t><t
 id="1074214592"
 p="558.18 230.51"
 BoundingBox="558.18 221.46 593.64 234.01"
 Z="1467"
 Warning="Chemical Interpretation is not possible for this label"
 LineHeight="auto"
><s font="23" size="9" color="0" face="1">a</s><s font="3" size="9" color="0" face="1">TS</s><s font="3" size="9" color="0" face="33">A.2</s><s font="23" size="9" color="0" face="33">-</s><s font="3" size="9" color="0" face="33">3</s></t><t
 id="1074214655"
 p="762.61 368.01"
 BoundingBox="762.61 358.96 781.74 370.06"
 Z="1468"
 Warning="Chemical Interpretation is not possible for this label"
 LineHeight="auto"
><s font="23" size="9" color="0" face="1">b</s><s font="3" size="9" color="0" face="1">A.3</s></t><t
 id="1074214656"
 p="677.23 365.89"
 BoundingBox="677.23 356.84 699.24 367.94"
 Z="1469"
 Warning="Chemical Interpretation is not possible for this label"
 LineHeight="auto"
><s font="23" size="9" color="0" face="1">a</s><s font="3" size="9" color="0" face="1">A.3&apos;</s></t><t
 id="1074214657"
 p="817.29 366.51"
 BoundingBox="817.29 357.46 837.16 368.56"
 Z="1470"
 Warning="Chemical Interpretation is not possible for this label"
 LineHeight="auto"
><s font="23" size="9" color="0" face="1">a</s><s font="3" size="9" color="0" face="1">A.3</s></t><t
 id="1074214658"
 p="902.61 321.74"
 BoundingBox="902.61 312.69 938.07 325.24"
 Z="1471"
 Warning="Chemical Interpretation is not possible for this label"
 LineHeight="auto"
><s font="23" size="9" color="0" face="1">a</s><s font="3" size="9" color="0" face="1">TS</s><s font="3" size="9" color="0" face="33">A.3</s><s font="23" size="9" color="0" face="33">-</s><s font="3" size="9" color="0" face="33">4</s></t><t
 id="1074214659"
 p="896.30 283.72"
 BoundingBox="896.30 274.67 934.97 287.22"
 Z="1472"
 Warning="Chemical Interpretation is not possible for this label"
 LineHeight="auto"
><s font="23" size="9" color="0" face="1">a</s><s font="3" size="9" color="0" face="1">TS</s><s font="3" size="9" color="0" face="33">A.3&apos;</s><s font="23" size="9" color="0" face="33">-</s><s font="3" size="9" color="0" face="33">4&apos;</s></t><t
 id="1074214661"
 p="1001.86 428.52"
 BoundingBox="1001.86 419.47 1020.99 430.57"
 Z="1473"
 Warning="Chemical Interpretation is not possible for this label"
 LineHeight="auto"
><s font="23" size="9" color="0" face="1">b</s><s font="3" size="9" color="0" face="1">A.4</s></t><t
 id="1074214662"
 p="1044.99 360.20"
 BoundingBox="1044.99 351.15 1067 362.25"
 Z="1474"
 Warning="Chemical Interpretation is not possible for this label"
 LineHeight="auto"
><s font="23" size="9" color="0" face="1">a</s><s font="3" size="9" color="0" face="1">A.4&apos;</s></t><t
 id="1074214663"
 p="1060.29 418.95"
 BoundingBox="1060.29 409.90 1080.16 421"
 Z="1475"
 Warning="Chemical Interpretation is not possible for this label"
 LineHeight="auto"
><s font="23" size="9" color="0" face="1">a</s><s font="3" size="9" color="0" face="1">A.4</s></t><t
 id="1074214671"
 p="717.05 246.64"
 BoundingBox="717.05 236.59 755.63 250.54"
 Z="1476"
 Warning="Chemical Interpretation is not possible for this label"
 LineHeight="auto"
><s font="23" size="10" color="0" face="1">b</s><s font="3" size="10" color="0" face="1">TS</s><s font="3" size="10" color="0" face="33">A.2</s><s font="23" size="10" color="0" face="33">-</s><s font="3" size="10" color="0" face="33">3</s></t><t
 id="1074214672"
 p="915.55 246.76"
 BoundingBox="915.55 236.71 954.95 250.66"
 Z="1477"
 Warning="Chemical Interpretation is not possible for this label"
 LineHeight="auto"
><s font="23" size="10" color="0" face="1">a</s><s font="3" size="10" color="0" face="1">TS</s><s font="3" size="10" color="0" face="33">A.2</s><s font="23" size="10" color="0" face="33">-</s><s font="3" size="10" color="0" face="33">3</s></t><graphic
 id="1074215872"
 BoundingBox="925.52 344.78 894.26 331.02"
 Z="1083"
 color="1"
 GraphicType="Rectangle"
 RectangleType="Filled"
 Center3D="909.89 337.90 0"
 MajorAxisEnd3D="925.52 337.90 0"
 MinorAxisEnd3D="909.89 344.78 0"
/><graphic
 id="1074216129"
 SupersededBy="1074216168"
 BoundingBox="385.65 348.79 395.77 343.83"
 Z="1099"
 color="11"
 GraphicType="Arc"
 HeadSize="1000"
 AngularSize="120"
/><graphic
 id="1074216130"
 SupersededBy="1074216169"
 BoundingBox="420.21 360.23 439.76 373.56"
 Z="1100"
 color="10"
 GraphicType="Arc"
 HeadSize="1000"
 AngularSize="90"
/><graphic
 id="1074216131"
 SupersededBy="1074216170"
 BoundingBox="315 82.24 315 145.80"
 Z="1417"
 GraphicType="Line"
 ArrowType="FullHead"
 HeadSize="1000"
/><graphic
 id="1074214499"
 BoundingBox="898.01 257.04 700.87 67.86"
 Z="1419"
 color="11"
 GraphicType="Rectangle"
 RectangleType="Plain"
 Center3D="799.44 162.45 0"
 MajorAxisEnd3D="898.01 162.45 0"
 MinorAxisEnd3D="799.44 257.04 0"
/><graphic
 id="1074214500"
 BoundingBox="1103 257.04 905.88 67.86"
 Z="1420"
 color="10"
 GraphicType="Rectangle"
 RectangleType="Plain"
 Center3D="1004.44 162.45 0"
 MajorAxisEnd3D="1103 162.45 0"
 MinorAxisEnd3D="1004.44 257.04 0"
/><graphic
 id="1074216107"
 BoundingBox="328.02 364.17 325.38 364.17"
 Z="1479"
 GraphicType="Orbital"
 OvalType="Circle Filled"
 OrbitalType="sFilled"
 Center3D="325.38 364.17 0"
 MajorAxisEnd3D="328.02 364.17 0"
 MinorAxisEnd3D="325.38 366.82 0"
/><graphic
 id="1074216108"
 BoundingBox="1025.14 411.24 1022.50 411.24"
 Z="1480"
 color="11"
 GraphicType="Orbital"
 OvalType="Circle Filled"
 OrbitalType="sFilled"
 Center3D="1022.50 411.24 0"
 MajorAxisEnd3D="1025.14 411.24 0"
 MinorAxisEnd3D="1022.50 413.88 0"
/><graphic
 id="1074216109"
 BoundingBox="1051.58 369.98 1048.94 369.98"
 Z="1481"
 color="10"
 GraphicType="Orbital"
 OvalType="Circle Filled"
 OrbitalType="sFilled"
 Center3D="1048.94 369.98 0"
 MajorAxisEnd3D="1051.58 369.98 0"
 MinorAxisEnd3D="1048.94 372.63 0"
/><graphic
 id="1074216110"
 BoundingBox="448.21 308.86 445.56 308.86"
 Z="1482"
 color="11"
 GraphicType="Orbital"
 OvalType="Circle Filled"
 OrbitalType="sFilled"
 Center3D="445.56 308.86 0"
 MajorAxisEnd3D="448.21 308.86 0"
 MinorAxisEnd3D="445.56 311.50 0"
/><graphic
 id="1074216111"
 BoundingBox="868.58 297.80 865.94 297.80"
 Z="1483"
 color="11"
 GraphicType="Orbital"
 OvalType="Circle Filled"
 OrbitalType="sFilled"
 Center3D="865.94 297.80 0"
 MajorAxisEnd3D="868.58 297.80 0"
 MinorAxisEnd3D="865.94 300.44 0"
/><graphic
 id="1074216112"
 BoundingBox="832.08 343.92 829.44 343.92"
 Z="1484"
 color="10"
 GraphicType="Orbital"
 OvalType="Circle Filled"
 OrbitalType="sFilled"
 Center3D="829.44 343.92 0"
 MajorAxisEnd3D="832.08 343.92 0"
 MinorAxisEnd3D="829.44 346.57 0"
/><graphic
 id="1074216113"
 BoundingBox="590.71 237.24 588.06 237.24"
 Z="1485"
 color="10"
 GraphicType="Orbital"
 OvalType="Circle Filled"
 OrbitalType="sFilled"
 Center3D="588.06 237.24 0"
 MajorAxisEnd3D="590.71 237.24 0"
 MinorAxisEnd3D="588.06 239.88 0"
/><graphic
 id="1074216114"
 BoundingBox="587.89 207.24 585.25 207.24"
 Z="1486"
 color="11"
 GraphicType="Orbital"
 OvalType="Circle Filled"
 OrbitalType="sFilled"
 Center3D="585.25 207.24 0"
 MajorAxisEnd3D="587.89 207.24 0"
 MinorAxisEnd3D="585.25 209.88 0"
/><graphic
 id="1074216115"
 BoundingBox="475.77 327.24 473.13 327.24"
 Z="1487"
 color="10"
 GraphicType="Orbital"
 OvalType="Circle Filled"
 OrbitalType="sFilled"
 Center3D="473.13 327.24 0"
 MajorAxisEnd3D="475.77 327.24 0"
 MinorAxisEnd3D="473.13 329.88 0"
/><graphic
 id="1074216116"
 BoundingBox="773.89 343.55 771.25 343.55"
 Z="1488"
 color="11"
 GraphicType="Orbital"
 OvalType="Circle Filled"
 OrbitalType="sFilled"
 Center3D="771.25 343.55 0"
 MajorAxisEnd3D="773.89 343.55 0"
 MinorAxisEnd3D="771.25 346.19 0"
/><graphic
 id="1074216117"
 BoundingBox="1060.02 403.17 1057.38 403.17"
 Z="1489"
 color="10"
 GraphicType="Orbital"
 OvalType="Circle Filled"
 OrbitalType="sFilled"
 Center3D="1057.38 403.17 0"
 MajorAxisEnd3D="1060.02 403.17 0"
 MinorAxisEnd3D="1057.38 405.82 0"
/><graphic
 id="1074216118"
 BoundingBox="915.46 327.92 912.81 327.92"
 Z="1490"
 color="10"
 GraphicType="Orbital"
 OvalType="Circle Filled"
 OrbitalType="sFilled"
 Center3D="912.81 327.92 0"
 MajorAxisEnd3D="915.46 327.92 0"
 MinorAxisEnd3D="912.81 330.57 0"
/><graphic
 id="1074216119"
 BoundingBox="912.83 303.98 910.19 303.98"
 Z="1491"
 color="10"
 GraphicType="Orbital"
 OvalType="Circle Filled"
 OrbitalType="sFilled"
 Center3D="910.19 303.98 0"
 MajorAxisEnd3D="912.83 303.98 0"
 MinorAxisEnd3D="910.19 306.63 0"
/><graphic
 id="1074216120"
 BoundingBox="689.14 343.17 686.50 343.17"
 Z="1492"
 color="10"
 GraphicType="Orbital"
 OvalType="Circle Filled"
 OrbitalType="sFilled"
 Center3D="686.50 343.17 0"
 MajorAxisEnd3D="689.14 343.17 0"
 MinorAxisEnd3D="686.50 345.82 0"
/><graphic
 id="1074216121"
 BoundingBox="358.96 403.55 356.31 403.55"
 Z="1494"
 GraphicType="Orbital"
 OvalType="Circle Filled"
 OrbitalType="sFilled"
 Center3D="356.31 403.55 0"
 MajorAxisEnd3D="358.96 403.55 0"
 MinorAxisEnd3D="356.31 406.19 0"
/><graphic
 id="1074216122"
 BoundingBox="730.86 318.17 723.38 318.17"
 Z="1496"
 color="1"
 GraphicType="Orbital"
 OvalType="Filled"
 OrbitalType="ovalFilled"
 Center3D="723.38 318.17 0"
 MajorAxisEnd3D="730.86 318.17 0"
 MinorAxisEnd3D="723.38 322.54 0"
/><graphic
 id="1074216123"
 BoundingBox="766.57 330.67 762.38 330.67"
 Z="1497"
 color="1"
 GraphicType="Orbital"
 OvalType="Circle Filled"
 OrbitalType="sFilled"
 Center3D="762.38 330.67 0"
 MajorAxisEnd3D="766.57 330.67 0"
 MinorAxisEnd3D="762.38 334.86 0"
/><graphic
 id="1074216124"
 BoundingBox="797.90 339.42 792.63 339.42"
 Z="1498"
 color="1"
 GraphicType="Orbital"
 OvalType="Filled"
 OrbitalType="ovalFilled"
 Center3D="792.63 339.42 0"
 MajorAxisEnd3D="797.90 339.42 0"
 MinorAxisEnd3D="792.63 342.84 0"
/><graphic
 id="1074216125"
 BoundingBox="908.02 328.42 905.38 328.42"
 Z="1499"
 color="1"
 GraphicType="Orbital"
 OvalType="Circle Filled"
 OrbitalType="sFilled"
 Center3D="905.38 328.42 0"
 MajorAxisEnd3D="908.02 328.42 0"
 MinorAxisEnd3D="905.38 331.07 0"
/><graphic
 id="1074216126"
 BoundingBox="839.16 317.42 832.13 317.42"
 Z="1501"
 color="1"
 GraphicType="Orbital"
 OvalType="Filled"
 OrbitalType="ovalFilled"
 Center3D="832.13 317.42 0"
 MajorAxisEnd3D="839.16 317.42 0"
 MinorAxisEnd3D="832.13 321.79 0"
/><graphic
 id="1074216127"
 BoundingBox="887.15 306.42 881.88 306.42"
 Z="1502"
 color="1"
 GraphicType="Orbital"
 OvalType="Filled"
 OrbitalType="ovalFilled"
 Center3D="881.88 306.42 0"
 MajorAxisEnd3D="887.15 306.42 0"
 MinorAxisEnd3D="881.88 309.84 0"
/><graphic
 id="1074216128"
 BoundingBox="748.02 334.42 745.38 334.42"
 Z="1503"
 color="1"
 GraphicType="Orbital"
 OvalType="Circle Filled"
 OrbitalType="sFilled"
 Center3D="745.38 334.42 0"
 MajorAxisEnd3D="748.02 334.42 0"
 MinorAxisEnd3D="745.38 337.07 0"
/><curve
 id="1074215870"
 Z="1493"
 color="10"
 ArrowheadType="Solid"
 CurvePoints="563.99 195.58 610.87 250.98 657.74 306.39 792.55 344.08 827.80 343.33 863.05 342.58 879.65 328.98 910.40 328.61 941.15 328.24 1020.65 403.42 1057.77 403.42 1094.90 403.42"
/><curve
 id="1074215874"
 Z="1495"
 ArrowheadType="Solid"
 CurvePoints="323.15 330.18 325.40 365.55 327.65 400.92 355.02 403.98 355.02 403.98 355.02 403.98"
/><curve
 id="1074215869"
 Z="1500"
 color="10"
 ArrowheadType="Solid"
 CurvePoints="317.71 403.98 357.46 403.98 397.21 403.98 435.09 325.05 470.90 327.11 506.71 329.17 551.71 237.48 587.71 237.48 623.71 237.48 648.46 342.67 685.21 343.05 721.96 343.42 870.46 304.42 907.02 304.05 943.59 303.67 1005.83 369.86 1048.59 369.86 1091.33 369.86"
/><embeddedobject
 id="1074214674"
 BoundingBox="916.77 70.04 1093.15 256.12"
 Z="1084"
 CompressedEnhancedMetafile="eJzce3dUk03bZwpFunSUauiE3psYNJEA0kILvYkCShMQ6UEUKUqRKt0YkF4EpEMAEaWDINIR

JBQFBASkbxCf932+Pbvn7N97nzNmSMaZufrvumZuIAAAuAv476NyDgAoI7ajk5OT0zYGAQDe

8QEAPAid6wAAEPBO8wKABXDa+5+PHSMA4MQOAAwR+8L/24/asmAAVwQJgDgBQJTYeIiNOB0U

CAMCOIj988QGOo+fOB2LBp2107F44jxVwLOxkjDQn3Ekf2bEXIHASADUf+cXgQEAxC0C2P7+

9t+V/9uXhgGA/6z1nwcPRgAAVIj/l//PDwP8a30AgBsG/s/6XDCK//Qvwcj/j/sqB4kq/zPX

v/tQ4pj/zkP2r3lI/4/z/7/M+e89nIMBwKrET0nAGY//2f9/WMAE1/rP54zun/6fTyAwVIbI

s3/m4fu/8FvDXAD2z1zvNf70MaftVH7Ux8R/js/kdw4GfHx4BAD8JDahCtCfvfzvOnT6nH4X

qa+rQUN5kZLYpdFEwlEAABhKbOhzZMRv3n29J3M6zgulcRVQ2sexTPyD5La6jjoAUBFLdWhH

SvybwgNp5gUAcD45bcDYhQ1HAOAkVxOubvTA+scUeaqjcdLJke+tDNWt7AudGZxefTHKDsml

fXCgOsIojk8T9hGpy0DCf06IR0kzERdxgZTp3TlK0PNrn2BPVgobZo6UrIoIvxZMfHLYC4tG

1/0+e3nlWxz8qGwOeHx0YvD60wtFRcUHCPP/PuPoCjITLeFsp1IcqsBIJEkrF1UwjEa1aZ11

id9cTNBCa+b+86MDigL6zzgjlxsidvz/jNN6pslf/N9JpAoeJf0zTkROIKn8+T/jct/jGEz+

u1iq0f8/i13/1Oi3RaCmpk5sbW0dWvY+Dl5acyz71/CRkhcyt/v22rmP9Zu3MtcTGfVUKzhC

DjeeZQbtjC0sXjnxq9udDki53Mj3rwUHeGNVpRe7oGWiDT/eaI/dTNDpykt3M387div9vdre

R71kusBZsOPcu0jHbrEa0dcZ97TqVt9OaD1OcwSL/oumqLW6xSylgNVq0zGPdpru5oM1ixi1

/aV7bRSCiQm6ygUZgZsfe7f7Q463FprWg9zBUAvXauMx+2ixLr3gzYR7gwhWsSBbzX9xzHfa

bzFDIvAr1YJh9r6R0s4Xh+6a5u2Se8Svk7z6L9dkePUpPasLXil4ndwftObl2Cs3KvqE8z56

zGfUqvs6u+swoBsVW/4vSqFv1+q/l5IZyX+xDbv3/sLtxPWg9YBnVsF7CwvPtcWFWS091MES

tzN9TMCinRxeN8zulFRHCfUsv8623pkJOdl80R+Yd/i784p1PX3yf3nu0jFSbFZJQO4yGBTk

GJQ27Yy/L23eX7k3YmyaxH20pEFTa3l/zLF9AOR0f8K15s3x/veUT7oqJRl+hBeOi5m+bqg2

t5ajnVxWu3+RbmJp5Tvl4yU//WBeYEF7t4zdvbGi7nBqPdjUrfZr+Ga3zfGb5WN+l3sdzKaJ

0RLNtX5rps2bSW92xu+kEGX5BsjG2Y57Ilxv4zKY9O+NDv8Yq1xErqJ8Qai1xq2+zZSWw1wp

q2a35j0C4XjmkKBAUxVRFXhyMOM+1M40GV0s9G6X6wceTHeX8me1nLWI2DPG/6o6s6GLMc49

M+R4b4EoaajMrR4hOrXftn6zoeRpE74zQb5g8ZyF3ZaToDoixU9eiVq/4k01Z3W2czFjIkQP

PehDaZJq/yG4wzQkJKRTt9m1Uiq5u7Dlor/5mbmYt+z1uhMC5xiznWA3d36MOa5N1j3rfSHz

uidNrkj18Gc7TW1E7aT/9xKdRITLF4ngjWiB+jdEvaRtjzKSLHkGfNpnp83PLPrHzFisiFbx

Y/Jet9hC2p1S4SuHX+m6+4N3KgX4Sn8OkJmPWvla1c3HqKRRqL38Y5UOZkRaZjm2Ber9j/ZH

W4Jv8N20tbWNQSjOovpDFrIC1pxR7W71y3mbEzPHbw9nya8ITbi3BI05v85MAwWUb/a6B1eO

qQ45/vEFl0MLzw8NXuPKOVwxbXExeVksKWXniXjCRS6RxWujEHq2nk4s0VI4fATTXd+aVdbN

P1H79TJP8XjgGh0nvTihN11hMV6Dy7nPFbOgF7Jv6FUKFrlBmYo9mI+90uwc8uPojwdaoRiy

Od5MITN61KwzgIW2fXWtFOGvZ5gy/Lblbw3S/uOrHorc7YlnBojn6WaaT+/1+SafHK+fuImv

ok9OXcOwMmM8Cx7Sho1BtB6tNaxPp9LaYRZywmhFiorfaJ0RYwASoSRlZk3LyPWTCvqmHvVx

ij+C3ji+87vapU2S5FPduDwGulDvtzxEijreDTmpaZznXBda9x9t6Do57D+hthm/3UEWZ3tz

utGP9/5WmpIXgcNHlGX5/qRn560Q5pw3i1kBycKGeYkjJhYllv7LuX/8S3Ux0aJ9fUCK3ggK

RrLRS/zmqmRVcG9+iIQu7ZWjZb3ua3SXE/F/3KSgEU9H3XLtfAy0qLR+xYEn1xUiKn7l1Imd

ynuhvJ32jvxjEnGsMJHhTg5RPzPBmYveYIug7ZFuDbXN+M2N2JDG0MySmul6eGvwfbA2cUrH

fLPKWz5MQ+ke1fdIOETHladDTo7aByBDIPPhsnwrTwqTG4S2by7mK5q8Z9LsttwOlBndW2Sf

+X29kq6LXO1nqB0SKDqV06Z63LzbVBa4EW1zN2qB7srhzzdEOpPkRi0rb2SrNRXXTPvrjEpM

tVQJsFw2+L655tvSUHcSwRvjFLWyatvSTqsii0k4OHVnw9KJvyQ6wvBw3zK0sTTwzsI5S5B5

sWooCxRtMMGwbHcfeD978SymuJgVZt0hiNxjnfpN1NMvw68k46QZ8iV52uWJjp5wuBAoGADr

kvkZ72j7ScPgYoH9j0/Zx96G3zdfcR/lf4Qo7i+9Sl/SKuuz1y7+40n8iwl9mRPACyu6jxoP

Dg64PwVMw2nN4eb2W6KDzHZbd8qa7rOZDL+p1XskcBbguq/Gqm5+mFz6ORLOxCN9EVel471w

tB4Sske0hvFKGfRl8s+GsxkC9ijgrb5Ftd06Acr5QwF+6tovTPeqSu2jS/6uuoKbAXIMNTBd

GP8pJR/kzd5IQnRVcP8vRD85gtFiGqu5YwZ3blQ7E4C29ilvLTmbcfY66fIlkTFVlxzt6JPc

Ag4mZqZxDzRtuISVH6J1lRYSb8UyV7+YIVpC1221rRd5X6zft6I0Tyj/sG7YwVjwJKa39Dr0

adnsIFAMIhF/UYDzxjNKKn1P4asO80h8wllo7izyp02jYoJpef9eIRWOBouIQqTl73vTemXd

aX9yZCLe+LMtL7yjWSQHsZKizLyIz00+Zj5DBp2UxUsrjnNWbJbDkY1gNO5xgXbkQ39hO/k+

6bHot2eRa2WDEocmMVSBgLD4ID6kGYd+ZBrzaO5D4awZp1fP0q4GLErSON6ky/B8fyG3rKxM

uJFcdsVkuBD52LqQPkn/zGpNlEOFBYwkhVzeSOL15yFiN35PrO304EolBwXiU2yC/Qxv2uhJ

n4Vy87uhTNE2UYvVrDH1TB5AtH8o5R3wRyRLgcO6X39AWsRHpcUMw9KGtXrIwzedXAGyRG1V

ezs2j9NM6HpEwdiVbOFm1qd28OPreJ8jSCTxD4Nik5wif9YbSVYLuJjiPzjF05fFy7PEM+dg

oakm7207gihE/ixsufzTh4gVZOMgc/QGcYNE03WVdJ7hXgejPhOlfK9HqjMx3a3e+cE1pLDN

ilQm2JFSctSR8wPfki69hcAZP6cLE+6RP3DSLE5nNRSSsJf2IvTckqaTsbMwe77PP6WtwRKH

zXw1tW7lfxYWUNEinM2iaWO4ChphmIOBem5KKEs80/rGYGxwVSjTQZhZogXhZ0Xt37nTpByu

V/ZHjfBatXybnw7c6tV5LSFsb/solJFQHyPURpg53qlhb/g1pJ3OuZqLKXA+i+cLhkPlWJmb

6JEZmsuNRsyczd4Tby454FyANJgKXA7D+jxKeXQ6YP3y/Uv8Z9xqknOfbozxqI3QwoWMJBgb

poNUx8luDudF5Ft6DyJo8i0DNzraUyCy1ld+ff7DN1qjxd06yu6yOkJaXsw8LkH3onxDdch3

ixkXrsrRZERJJ5UkBkkpjRwMZ0v0vtb1HK/FjmLqnHhs/c4mGY9an66uMg4Z+GNmF9V3LDwh

z4+Z8dK/BsrhtqqLRMTvxqgJFLSz7RBvoWTW8A/6E0dicNZjTGgL69UHozYhR3nzSX3o+74z

3p900h96yXGZk0XrL3U5hsHPO/DazqKqPwyAUNj20ZWiMjURXLkb24WPeE1MFPZBHMT+1YWe

1CeJ+keX/iALF6bLvwaucfoIYnKz9MNDee/XkQvH74yQJUnGsxTY6tJujP9By2LEgOhemicE

IM0AMASk/iDiD8fsoB1hcg4PfPlqy8mxIxFQQYlgywosmiCoJ07EmSOSwz+qR611/EcGlBzg

TkDhwa/d1vwGKSBZpqZdEPNnGv4mUZ4/sPTT1++TXv2uQ2kp7EiKEW7JM/wAwUP8IfyiLmi3

uoVkgecMciJNsMcIb4TK/NPTxGb4yycwnark7nebE39GxB/426eyPgn7eOkJB4pW5Ue53QER

bKne9Qzov7x717qmT/m7bNxmh0RwRWTz3fJWsoV3jHpPCSKxQBbOZtXS9lEtaIksB+kFGlSb

f6um6ufwRKEsd9/fF/d/L2icBUSnN7tRkk1C3camViNMY9Fpv0CJbluqiN8XrE51LvfVSuBu

tGX5y8c5LZz+ThXeUz6jvUlcpBdhXSnNv3JJbb8RkYUrda13+sFlOtwXvsEAjsCfrX8ivcpa

rcNez221T3DLDJlTsEmGJoqOkO7eDMABniGASfHU5Rim9cFwJp/kbivZ3DP/bK5a4DDoYG2e

GvHRySCp/Iwn86NhdGpfynjniQBaLSOmer35IJnIpfIMImbsbSQCODoJhlqjDy+KwuY7rxxv

kHHgfMZKmjjVL1CgxglKWQ3d4g2JSabWdXebtj+3l88fuBITknZ2MetTNN0PZnVFmqH0I3ft

Vm7jihFPyhYuoq6e8eZmoeDDmEMCJt4NtvxWkLcepff+w1LZE7c84p7uFSinbEffmkAcrbqH

BFRqnOucdB2MTGn8xr9QoBfk4rd6x2YCrgAX/xHEPPjUDcicvi3y3JSNTjRGeSX/3rd4jWTe

GEX7L0SsXUYN7nGanZOiZ7YFweHmje/vIFyGW5zUi9tHD6Z3mzthp3YGi9LmbD5No77S2hhH

W05eIRifpJ4x7Orln3gwJ+BN/iCznLhJY2EyRTGGUXBJZb2xMnJO0VOp9c7jgqO8XmgRg/Xp

tnkHmXg2whUaX97IUKyItPzCDS9khgGoKL8Cu6NtDufyTB6BT/b6Q5qdxWZoRGEIOKIwcZQz

6NcgoilK19KO6KfvJlzfri4LKgllm90cKQv2YTMPdKuJzMu3AfI1X5skR8NV8FGyYjmDNKfx

6/htudM1Ds7mwvd0uEcr3GcZqLZQQAUg9A9X5fv3lvVCxot/G4sZ2xKTvgCy1S2s7SfNz7ny

aSaUudqKYy4dFPYrH8cXBauImiBVQtSqVzZPxHSbrSYRyhg4u4AliNqq0Xq3flQunuH8Zoxv

4yth73WyZGXyPmNtbN677z9S7Ju9L4zqKX59lHeNNSKyHyRH+BSfQyoLFBpMMjYxywUmIum3

at92YkUwDpp2pDkReQ+4CxwJ3gGNRs+uEA33ivgfw+V6skb0Bx1RpcjLA4VvXArwWqSxZKkZ

6AXPomeDImZGHX17gPcUaLUdInT/nPGgX3WrB5WJefO9tEGg/HTnBcR0eqdofRaX3tJjsaLW

pzj/9F6X8GtZr6y9G9/AVYBIPWKC0rvV+kjoydu2FQMI/w1y8fMVC8kW8jB73bsTBa+zxr98

FMxWbdx4tRg0zz7jhM+lEcNTRGAS5cuFhrKlHbXAN9aobDdqIqj3gqMpoRtoOArW1am2U0FY

Z8kd/XrHMuwvGJn/lHDBCiiyciujVrx29mHe/FOW7lHrAFeHUuh1UnHdH7rvYe9zRyeJYYlC

9LS+UNiXcuRiiDMY6+/CxmkjVlwAq+z2oWQ3Uvsx73RVVo2stwtN5Q6yI9KG90oOiUDdF0w/

ZCs2HTH8QPy30vfiyq6x29mX77o1cJ/3c58FPcVER0T7DR/4B+Ge7AXTO3pShN9lKLh/Hcdv

i2AE7DoLT5LFD/ZswVGNAjz8yoHPApAUf7c9OnfdNOMut7s3af5SoMOCnlTB9xyKRsuQo+0F

YvrpCIbuhHsKz9nL6bvJ5HtevT9kPINKOoXy75+6Ee3+WO4z+pXzEfRqINGFyVFJEmS2UkhT

v8TtWszsm4CJtnceebL/88mVSfwjoQ8sFncH4WjcjUi3pQFSrclb9REdPoB3cA+8NiaaNAuT

HFEFeBKxVPVKtDksjVlORI2quHZmXj71lxULGZQr1imKRnCCqPMm1Kfqo3imPq9/3FqHj1Pp

+o8NRZROEhN4TkEdQTd2o6jnh0QLcDGZ+lF8cpoDFugBxeit4t/PvvvRsB8oaCM4/9Lo4Wk+

tI27Y2ubw32jcbvE3RXynlBF9HSxvQvrIScHtwzIGr9sdc1FD5v3y6SEPiHGp4YCTyA5y008

eJGbL58dyC2/xZxpR3Ag1B80mQKoz4PEm/Vg0UxS0XCDTwwGyffForG7dME/w3RuCtp25CKp

AFQ8ROdpqXVhS42w5knUHk+jk59n/oYSRBddud41H1lq9GHZ0rODuVdze2fCXcJ3yseU8ZLB

k7m3vdDW6CRFwfsD9oghzdGPh7evHJiBJVFtkzvovDBiUKnIecLlnx9ysFrjbg4AM2VSE/35

2q2sSvZGv09HBPmt1A/RewONlCJMX1p+5Uq44tV/Xft2TWp/K2u38Q9Q1Lcv/Zw5qNpjeXst

VkkZz5/DDxEbavdHmME9AdFC0eeiPnc1U8GAUHqrDU5vajC/K5KCCnlhlLOZ5W/M8/619Cr2

Phxa33qTz0uaidns+ZLW4/iYBH62QQqBH8cH6+66P1YT6pk1i+KH2qu+D29xF0eUol94M+xY

X2Mv4D+1Z0FjhZlArwTQ+2WFst40uaLlpe0PvLGJlNK9qrdjZFoiIdoBcinmgfSOg0c/ERL+

Bowfz28DGKKmsg8mF+WjZWbfWQo9o/4mOfrioOnJIkktJt3NyVnDDJddHYpI7PAtf9UkFKWk

YNvha+/iwtRNXgxI2W05OdIJA2TLrKkEisWs0MWfuVLNaEYrT5C3vfdQiflN9PL6+nrEI0U7

c5/oBEUwhy5B1zsHUZUb/Fqgy54fpRyakM8YwDSn0qoyqMVf9AeM6hW6NW68Dxa2xdgJIbbd

c8NpaGnlXUeZu9J3e7xYHHtcsZ0sNj+guUtWNxFM4AzkyLhrzdRFDL2VyU33aa+C6X7Hydc7

krMdh5M0RBlg8/ixoqtV5ULN5ALfy1qCDRuGwpkJAXX985SL6tFWv1r7KD+d6lLI0zNd0jLP

WKLM8WSoElnis6xG4qXvfC4WIO35aGT0PrL3Y3pvpkpNHV1tT6rUK7PQRLVLcj0iuIioQ9cU

IBTw/qOJMiLv4SlGeanMvZ3+BCLCQGgGxL18rXadyKr1A9e1c9Sn5TP67EWZ4XvIEGZ1MlGC

lMfmm5Sm4lCWn3i4CT5qWBzmMO0l/Lgno9fSN/tXEYbVy5XdvGeC3jHSPBlJdWe0Yuk82fXP

ZrczO/GUCdhbKQGDKSVvxwsjg8viOraisfuv/mRWw6hhom8q/kazwC8hXQxgFjQqejpVVrRL

c48MFs1YN6KBh3SBdDMUraTxc99EM1s/Kp/6BLECruDfX4O3qDVsMsNNGlwkp3+/V5AXMMde

S+ZcytWN/JmWXv/1j2s7mTk5mlFwNoB0rHbWG9uoUItCRFsOptbTOljLQRzDSUjBSk1etEGK

fYWA6A426hwVjCJiOZxl2c7a3Y38cjzLZyr08MeIwnydQXrqnHdqoqJRa9XmLKu6+hcQ20/O

kovcfP7IUjS95fBS1Jy/oE6ZzZc7KxQe+i5stnVE60wTokV7FqTHGCMFb0JDdftOzcjFM5fH

+pu6yKfTqsSbIS2oXMcCloxyQmH6wfytkHginqwe2/rWcvy9peuO9VaawJHmoni6AoictmGJ

qvZ3Z8hh5ybdyU86nfjLaLbCAnZ681s9qYOY594mmM1TePJidDgOkxeylxLijGoXpdV8Jbce

+RQjclCKEZoZmwGIq4qX9DQKUYJvjR80pobwihWzowObf1XqBa0Y0ni88GrVVCiOaBZ6Zzoq

bdSQWj6k/R9Cix0vWBUI/ooZVRo00+QAJdNfepVFQl6iqkVVyRrN+Prt+1KVCyp2FmN/aorR

r5TLiGnklHPbIwqap0LnaxwO5SfuGnr/epMekGmadqQDp2dKBj80bdkfWdBx9zfc+6ChNnQ3

x6nTd33+ctbRj9spIceLIW7mNOvl7bQ6VuRLQCCLeY8j/jpcoIdDUGveMz59tHmnujdA2DI2

P+b+ewCZEIDJgC6eG7CdXNOYW1HTcrRKA1+ec9StynHIqgKQmsPNQeieDV5gtDIsjtCEj9xT

huXSQF2cP5vfKRGwKhWxy01ZoTsrJ2ibdUsTMWsPZ1Gc7v3xm1pm55UupGYzfGaUB0QnvOxT

cjH50cSwbBN1uZXywR/mRGOVbbYn7m5c497X31vSuGL+dvJed544SQYxM307H6MiT/BXFUj7

SVBoqYtUBYQ9kx/PbyQC2LsQkZAthRDDrM3E17I8dtbSpqs1M8E62jYYXhCIBA7ruS2+O+U7

QxZxN+f3yfHMyR3q/N+6agcLEiF+lZVN/V4nE9M7b8l0A8lH1SmdPCnuBu6wtvzuEACVJNjD

otdBaIhYMY2ogXeZIRuaXmfTLwd+9FSpgQa6YnIoQAGlMjiy+1O1dLngZHbd9NSbxTQ6DdjL

6R3XcLgIGk91FCuHK1Fcb9ATtFC5dKfkYzFoRYSwr2/65tQFyWGHI5bCSTng19QOxvrlJc/H

J8hnPL0JJBoY4OojMObwoOUkYK+h5aCBDI3vajmaaJFzNvcJ3p9Qjt2euEIpm1rT4wCRhzDa

QZSmF09xP1gPyznbej1ubcvM4ArYCEahT4GmsI1ERn+Iucg8xcSMjx5HXroD1lZpY0DsEowO

ypDgLRUgs5eoIgW6AkmCPgxGfZWmucs0wn1W9UoOvdWXMeZ51YIJbTa51BW0OzXq2fbWocnS

bdl2s149OnBd8dJbvafiJVe7vu68MLAVcWylMBGsKDwlbsQQDAYfESiXjVYM1IigXiHuvLM1

vQ6FUHyb3HO/0vwn+8m3Vecv0KTmGwBF7EKORkOmmLrAD++bSs5cc41GsAmQPnV2KG5Pzo9Q

0gW21Ol1jW1lnxwKiPA+b4Os3uGz9Zw4yJcxWL8tJWjOB2YRtl9NlMweFa83dZIw5+vVqWi6

/55AiCiNeBtBBpQbuGVX8G/d7IYNVf8o55CcuydrkbEUtfu5V7te/bJnwLHNaMJUjqVbGSti

WV7QzNnBBFwt/dZ8qZ5j7Wkh0dUOkpxX/ApDqFgLo7Dss7BQ1UqZhocbADaYNEPVgxv7KWm0

28L0Bs7sD/aKWvaL8thsHjlUyb/37har+VUUAlRHWSEU/pSrX19eddahoUKbMdlGeksKbNqp

n7tBzNYvt4s9RxSMlKP5QKKD/KLjF4vKNswNMp2yqc1hlBgGqc3Ulpnd3g9dQoVXbvwpiInx

GiOXAHGIZ6WKX8eYil1eFtgyaynbdnwHocO5VgpOy0z6XNUJJQmlCXVG0lbub0yIUn2WtxK3

W7Q9YKYNh72KkaS38HE3UGE4zzgLWRkKZ8nBTpNS/4rKr9Khmt/f0KFMuahCn1TYCdNuarF5

d3Uluc+q3hMYf/I79sTJxQ5yVMRajkkCJGOSkKSGsYw8UsQQWsdyf/j4xRVEXm824UFABVw5

9Vz0zkcicL/gJD26r8vy9PD6ihmuuKRhrb73KI3k99OXVwRHTP5jR86er6BZryRDlr7V6tsW

CPbFyIqXVQrfNNZbyhccU+/I0c2HIQbzI6JGaZnvC5zGv6z61bcT+7kynsWhkUuYfSoBrfPb

rLbq7wB4DKvu3nTA+hTcEkaFtIPQmlOdfG85vgPmbeLJdc3i5f/xoj/w1hYnPsKvZ7LjI6vB

jpX1RpSpbHYTMdWVc7bRC9n/xP5hw4xo/1RhzKMIx/pXXNuVhHFb068hvkdaVYm3UfdCM88l

ClHZxpMRjryFDV9jHdKug7EyCpMe1x52IQuvBJ+J6ZqYm3cHRf/HcpeX5Vd9p/1ua9A7D5d7

X+vG4/E8igbflr+J+Fwy2fUu/5hPHH9RM1Z1E9mCjBQC6Md3MdEop070ZLRdIKfBI0o0FKoi

3n4psTJn1V8mFeB9sURcW3yn+PblIs3v5g7P5E5PPMe9AYzqG7WXLavUgluprAeGCxuPt8vc

iWSsLnUhy+fe3u8Zql+ZVKZm8CL0mPHUY8UFhlpBaFHK0KQv51HfSKoATPHcrgk+CoyeDEH0

OnroC4gz5Hq3uvgVVNbh/VN1wRvO1sqD6OVPTe+DRTYLHKo/dQm+VlerS3iN7Z9waxCLUmE0

JyITUGGMb8tOA8cd3ZpxKoMxyZrYyztfbokPNoLxaDag+OCX9sl2HCaUxPXxyXL2cUGFta10

WijzLNYrFUn1aTn68rpf/537BaN5bD2Naz5ld4gU8LZS6jund/qoyIRcJ9GoL/G7UJxq0xpV

p4xqxW08ZJ8aOmyS/8BEATJ2cWaaBL/9bfVD49UlddKrW+5tp/LQPZOHA1EeCN8XHZGl+iEh

Jzn+TLphxg0e54ujlC9pNZUPvT6gXQwzUxqet0kL768Cextf1RZJ2j9Zq52PCe57yyS5FeUU

Km7q6mUzfBPDOgtyGR+AjLdp1tTxfihPVzVEz1Ah/S/A7CDSGHiKpMpQyzd+CefSIm16TTsY

/10+tPPr0MehLAbM1UqUM63hewajMiHRHTwtYULPIzRlWSVDzAEg3nqcs+ndkwsYrHynFyBq

VDpeKPp6sEX5aMwkzl/ozDU3ZUUsURIxqq++522mOmVNkZ+HpwnkNz2VZfNBr4fem8+CKH6Q

2y46TznjpG6yzxu5dHzG42EtpSYr8qLBQmxXtocN2Q2XuAhvxxV8LsyS1nqs9EoR8fpjLwkr

7X2WL+fNKNBmiUtaTLPa25tcAEQQJVh4BQXTstSScXBFL+uCwSKeFKjDzKGPuALn/uIJbIxN

Wmr+YOSw2bYkqg50q6eEoEND8nbq/gSZOb67C1o2Obz4+xluaT/zUN4WkZYRZHt6fE22GV4v

JVD+FLc/fwZmGXMC1ptqeFP8iOG0MEwqXxwBR6SN+n8vMTWxCdoWeNweORRpmpYqS5r3uYPy

pSwpbSQEPTD3LYOYa5fUnpa2rzxJ++S6Vr4nKhNSXsup8vbJNdozAQ0uDoc9+2LFVSVKWS5U

uqs4MPDi+yk+CueFDjWB0OMD0gzFVeoIPgQTwtuMJrKD/fEBYXInS/Do6MgrN1RzBDV80jBz

VLoMyrveESi+rV3I5jVhH5v/fJ/JFvT7UDc4ZekcmZPq2u7g5RusFS/35EP/G2/0MCsUZa/Y

Klkzfr3hf1Y6nLCawwzrC91J1Y3ZzG96rR3A/6jya72xATSM3a3Wbv4ucmyWCZA1qPyUCBk3

oAHJETwRtKlQUTePxobeo1Ul0toIgVRTiPHTLXF+LauPyPIhKjTICPb+s4X7VCBrQKNQVgpI

/iKRmA5+oraFaGoaXnMwWApndxPaXneFcNCp/oRVtuL8TDO1jMHnt3cs2fWniaG9Q3dfPsKI

0ck0wIAN4NBMBoV8YQk6FAjmhS3uAjwgE/Khvzj6TW2Wdut3pwOeXIGO5O63/5UZjmjzJQ7M

rkSZrWi662dVMUIE23S7x++YyxkpzN90kevXNKoHk18zckwyNnFGyStyQ6C6bzlif7Aka5U8

qN/sgh6MWEXQor/FWbtMS0o87siCcNF5RCp1TNpthBU4GBxcemNvw/yZRnRqAGQ0XLPUxy+n

LfvQDA0Uqg+utuOH5XISlRWogmoaxkbgfjek5r/p9QRGTK23w6gelL8Qf+ApXMiQvrxCIlDC

mn84x9riNNSBeVLH8iAfEb+yUBN57u1Ma1u8UxKtLUTKmrvMwD2Vs/X63yMnT/9fgxoqui5N

s8RsHcIR5SHKUH64mdLCwWQcH2z32rEo3JxVpUCL3uteVRr5o4wb1RL3GbYvDrSNlUPydQpG

ekTr9XJNRE9zSRs+fAZAVbRcUliPQENQ9mrxE8F3BLapKzyBR6X6s+juy2RtPCVD+QO12c3x

UZdReXrZahwGBoyQzJFpPvz8Y4nArxHxzAbMcZARqpz87oQ+Af7kyM18PQNqujdwY1hUXwR1

one6E6X+4C20SGqQCcikp4jgXGBHuTiCfWADW6z5ye4Cz7k+wAWF6ChHvkhB3Dw0sc4ul354

duweOTIHN1UE+O9aTBHh3un1mxxmVTGpTGTmo9Um+5E+F1ucmKVXr5xOVUeAl2Lje5dsmi5F

Voj0kIIi2b1BmXqi/SmmKXndajFCITawAhW+EXuQ4gZdXsD7RuYBe66v+TJWrcMRJDhvsDYb

ejCGDfkFZiB4bdnclrQKmb1/eqaL12pwI80HMMmJKXM9pNeHYF+pPaqjxWOTPGxsbLy4JcGX

ckiKAQmS8aupGrnBHarjVCbDucTEMmTDIrWllRLNyAzSwsKDWXMYyu37qiOS/idpIKcM6gUD

meVzQwxMN2mpqeHWPmBG3ymf0ZyE+qUII7L+pDke5Tn4D9z3R9DHl+RlE7gIXt7lX3kUPTVE

nshSCDuqSajxEtGT++nZzhEB3Nn8mJkeLADp7rkg6tY5D5TCdzQSEyQ2xUWOez9fprPClslY

4pnLIdtUw4BEQJIbGsi7YoKJEupSmd6IEaCsJDpGudVH1c6jR/qrVlXWtGipzupQfqx4vSAo

LqIUwLzlyG4E0Plhw2/PWW4vvq1wYEmFIBjWhGYpM2Pspc71RDxouGLNfeDwIprR5B9l3TCf

XIpaHHvQozmoxaHRGiXQidekDSRmor+M7kB0vn59ws0l//gll/uilcqyshnokgFLga3JRYQZ

npL8Wv3DcVYo5vTgxYR6KuTk6GioTHEaK8CxIulFmqA7Lk8lubbLAWAcsF+LEooWKokJo5w6

2bpy4hUqFD13cApoe4/kHZgi2WhMhnFOAADmhx0D5weceUnL8X5vI6kJ0zffdi12NFwlMKvJ

AE9WC+IFirii6Y2latLcc7+kXel9duxGpRJ/7Oi2oxAtsMfVXFN3EKOy5kTw2qrflUw50Bk+

9zDrURL92eGiXiMLi1XkyA1dTIJlBlPJeyXN+n4KVKG6ImMOwvrX6ytHy/dmgnZpNKxS01in

XKtmAn+2kqfnR/8igz6e/hQA3azqWpK27YjKjrEvFSS6MGj4CsegBKmRVEMeB0HkVsxXWxln

PRZl0TiPqt5LPZPfgr1Ynb7Wpn+CM2KDr3Wqu44g9HEedd+Gw57cvnIwpmPEJ2/+I5x5kDFa

xPYaExtTxKzHfuuzva7vE/FJgxj+HIQ3abmT7JwM7EndIAeFUb0dP0EnGknOHehRacqMBt2e

bXdf3DqkWbGrusbyNeZhgFfNnrEh4yALFZICynsW7rM4tqNKFUOBdIIB+hCxVhGb1ISbB8qd

eEqB15h228eDmoyJTxPfyvmuTaoPsky54VTgrfkJ+czX+0gU7XZIy7WcR6SJ85hL3YxlTv+o

VQJiJ7zCMG67ATomHWKkWT2/IXiwzbws6qozgbdiXMDRD+9RQe/fU7i9nNHhbAo7IbrMWuFC

U5nKg7UGCf3KOc/YAu14LEu03DTdh9QD2PnoD1p4LYXyqpekxQ9UV3ZU++fVun3B4rPdM25Z

jrM03sgNaQ0XJFY9kuXndH8QVk35ZeSjsItelyWBMgSjGc67ZjwMR6Va6OXcs1sS92SJwJT2

gwco+qq/LgBGIeSp9Jy0yuMihPJV+SfKl7sXaP5cJjrnBND2rtu4jDP2EArkHmSGhnOwxCCI

llBtv0RU9TXyc1iuHGB+BMRjqFehNP01LJKUTs6VwJguKD1oIawHobf+RMbS5zf8rsCBnlOq

JUILw3jwOl9FaRYD7soKWBsDaMGNMVT5A2/RvhVCKzXLOCZR4XJR21yV+iGyZEn9uY3TEoSm

1JZvdDGSYisrq+xth+q5cFUNkXQCGCv555rBw5D1hcomXZG0D+eFNnbTso+OsFfM1dOzc78+

VCJaUl9+l9DZqbygRuXt/jW0qxcoZcgxSZoHx36D5Zau/5Bc8S/nkeWb328KMRcXCt4c7gzn

FeWgKrdPkhqS/2Zxp9L5Cojn9FyrhG2I5obRrKt7gEUClh/EQCUMEQCKDKXDScLTAg9XB7rZ

T6+czUzO+VnfKZWpSb0NF4FfGy9vU/xti3g0lxNG6xI13fK7Q0I+B2QuP3G3Mi9/2gv2WEmP

ki0VyIDCw2Wvg5LlqzBUPHNys8huu0G+nK9HmPjvBBQ9y3nIylwTr8s8QxXJt98xAKrZgl0Z

cu2WEWrSASBrSIO3pI8ky+ND2li1/fwZCTtHvhFuwTOVJpkKPljNRFYAhFAVGZOp3+3o1ZdJ

hXscOM7hHapRvVFGYEGDoiSUbLF/ocVyeIr/TI6xfgE7qjkjQolG97PuDupixkCTxoEPMWsM

LOyjPyLwRTNhKYYy1H6G0skK60AuwDoCebBYZw0JfYqxMoTC1a3UpafnwnYBbAYtkPEc7eQ6

rUxqtngU/5HWoHKcJHcobbqKFqOhZdka4l14O53A9YdJ8kSdfvyCN/elZvvzcMLWUSY+DMiS

g1t7hPAWhFxeY6TZ5AT+OYu+tca8Gs8wGpM8PHOnVCgKIRx3G/hh5u7LfBF1R9kR7r9GbDuS

EMhoHA8WM25bcaipy64G3pJ1is+61NT2kcXjgbvzOUx7YU7SNUFt2jDjy8RI325XfnEJd3y8

29KiFKlCb6FTPSS8YOe0IEGc7mJn4ZZOy7Ces87ppdF0ITEN60u1ytRWtbRK3+IEXCmKkXuF

KxQiLzW4/HA2hc5Vy0m0uSYSQ63wsKDwDgZnU/fgrfT0X4ZeKeeozm/UyQclzom4du8yvtT/

SUfdY8ri/MegeUWBYm7uDatvdcjhg5yDNF6vdolAi4/ezrMln0JRijtqB5MYgcVAZ2Zmcus+

nsfTgJFHmYSHjCGViRb0l/oVym7vj0Lyj1P/5I/bJFqCktAUSln1SBr2ht4uR7RC7a+HLDUl

XyKH0VOfIq8XAj/8vFj0wuSw2MhcZxh4e7zKuVfTIi3sV/hu03oQzQB629t+IQfAmRkiTSqa

dLHl+Q4pm/eY/0dt6yHvb2+4o7yhuvV1j8N6PUPWA2Ym7tYKIbpBkYjYQSwUIjfU2nMNC43q

ZU7WJjfkfh1P7mQQUXprLXM98LZhGYgNfv8H0r3T/zxIcjgWwBh9mSAQLYEyAZvU8xIx59zb

KjGDZ1/sZnK9ZekZCmyB0ONpDHOK7SlYiWcz4GwJbdH2/jBjr0YmChkLZl2dC9JoKSPlC4EO

vLFNzHkT8dfEdbdJPgPZdb/MtotMIAk3P9NIAMV51aMT8qooYRCdNorKlTJu/6WX6tB03R7d

WhQ3PuJD1K7hr48Us4AH7gMOiE+aQU7bsqeiv82wXS7ZWlFTB4HZYUX6/fq8LjrF0wpctD82

QNNJ45ycvUpHJBRnv1l8k8z+UsuCz/80W5wehnv4oggkDr+mmu3lbiNoQKPP1DBQlODXzj49

gKH6EIG9z4nH4QrIK2Ydmhmt4lECVmK2uTSiq0LRB8MvI1xSqXqTRLEqED5Uq+rrTMpbfVVx

vOM/AmpCcSvrKzNKpjpRLXqJ7ydXgoLCEZAW08bPhyu7G/UvQ6652BVeMTnDJ+r+xDis4qKd

UevQLlXXO8US6xPWjSSmb8uXSzaBNFDf+gW0mDeExXmwLtzr0uO2XGNtdqzmuodFa8GIIS2g

E1b/aLcnX0tErplv3K50tjHs4eLldb/2uLl6bYJaPEtfvdJ7jpvi0icYkvJLVlQcmIs5QP8q

mMJJxGbUc8wFesvd5Xp+MeN0W2czAu9gAmvTEmLhtAQkwwqkHuDp1ZJlE8KQbXthr0BkmluQ

pE5Sr0Ek66vulHfao7SFrfFCs3y2/HjEIzK2UOZBJudy5WeRAB9w14BeHWbFwUuOozyW2aPy

N+92L8dqtQs5IyoZdqb27/KzPijPtn1kjvgwf+teywTLbk1rLmuVN5iK8XLFvWWZYut7tN8C

Wo5W3d1Rwt67dqUye1/d/bot0g6mj9Z8FQS9iyJhpLV8+TjUvAZPx+Slh7Op5HwAdSZSXJU6

f8/8+oNOlbSlx0qdhw7iKDbxDs0wWgPSXW2FhZ/aL0GKQ29FnwtFhLRSWetnnRwuKpD+Qn0U

jUF229cHmhENOJRd2AQrCPvgWg4ptA9hpmej5ypwnsJD7CGQ4h2EOZuXlTI0Lr55pDSBAm3n

sgtXhyXp3lzRlmVEs+UQk3aLfmazi1rx2jA/1b9Kfh0rYvAapHV6F5y+hLX2KYkYULTn44hL

lrHeT3tmg3hRdDyqdXnJkSvBf6PUt6nIk+PHs7ic51rP6EhxQpbZknZXDaOHaISbYI8jSx/c

8G6zj/B7TSN6ei07LCyMYzPvVq7yzpHLAlas/lxYlek25yDwRmHiUtmHp9o06sMDwjnkHNTl

SFNSE7wGu0/1/dl3i9H7/u54rJy0rcHv9SOmvqIC+qTB8/hjQxedwyNb/vq4x5HFkhi+NIfg

6vnAq+/ZDM4qRAHGt1/Of6OFwCI+J/V8bHb1vHInTFvCaZnZ0RPk28Zi5TmRG0Fx3oytGO28

8MGDh8GImKi/PFhvacn+xB3HUC3kirxAYdRGTOhuyy7bY+mBUAK3V7wSZSIm4eU5OFhsnKVB

rylq8UU6PkbW0OC8V4I5m7AVpu2Q18U+FPGI934NOfQiJuI9hnr9tu4vTvvQ6zh+DGIqgpS9

WhFl/8KcXthZjVzyxTzcdLx8zn1LccDAPSFHOvwMG3dbV97qdVHGKNmFMWTWt31TqNwJmvo5

FJ6MpIsW0lYoV3TW7vSYiMrjTEaY+KtrofFRgR60QHK875uXZqRigmuPUoxclIZO36WIfSV+

EYgCUIK5p3LeSKIjR6MCAbQ/B8lYvBL2KJEA1mU7gtRWot+HQIg5lZFoXmoKngRM62JKZLLK

oDFVccQ9pLDhbazhS2/JjoOLwcheaYn9QPpvEeUR9fDBJqG3/vTZubnl+VFXd7+kSsnnkkAJ

jfMxKqUFxkCZ7WaSpArc2THtzmlVZ/Fg5iTYa5NW0dN+/e2Dpz7XtH390TBtuDnI/Nu9IlPP

qdtRxaLUJqmL6CBjfRExXnNP5bGAk5e08hRiBcNsLEggkLLHFauI4sudINKc2pn7rEDJgPx2

TOSSW+oEAbsTeHMDbqeMr4gYCmeW82x+Xc8Ub6NzGdOuKZg5jI+SldwtMDTwsgd3FQq4OPgG

VksDRVlCx+VEsVAglLoYwxl/0SDZ6QU1Co6ukjIpei3+fvJFufT7f+SxjRv3fH7/XvWKYtof

fwdCK5J+ZcMwpphIZXpYLTKJUhZ7sFh2US3yof2+Sdb+sjbhlWj+PUdoOi2iVrwODQ31w8MM

DtKnf+WRiWKn323Lpz696aroPEP+wHLly/bpmbJmN4Mwha3UbhUNLuLBbzUsV3weKQRkkuqH

CG3StedB4HiH8MMxyCMUn/salT6FpgxYknBtMB0DmdFmsvDuuK2pZCjxqiEF+exzt1v6BCbq

7WrFBZwya7lhi1db19/3nMQslkEEkjU+SjWcZpWO1rXdoCY8fw5pOYBZ8Hbd2L3mFxwetKEj

iJpMfGZqQG4oaUaVu0WrERx62+LiC2YkLQl6QwmlVYx8yBLzQd/A9aq2yDYfJS7VZthi6XCX

mGE8qKWRQpoZ6S87Ei30o3ZU/rlHS09Y2saZo9H57JEdDHEMUxS9eiwK9bxcs6GR+1H3U9MD

fZ3Npi1EUseZC2yU/V6c1Kvzn16u2AngkK3+1AqJAqNT63puxcI+TN6yZjKmdx480o62l5NG

deD12rrYDP9SFcosiCqKBpBkPHLeu/C5+Yoonh/Twa/vOUTOh2+NTKmjFc14eplMUhFYH1r9

9d12eW1sOw/oFSMaboLTwzAu25qoZ/4Cm3/zsajmcOl+gX+udZmi0OudanqL1gzTRsQ5JKzr

+cOoXYAqRPj0ukw6xLfAJMY3mqn0jpebYEA2HRymNdzro2Fc/4qzp3EuYGL0XSCk66UuYvg6

TWbTy3DrUUaj/OBsgXrI0I/Khk+t2NnpA+2NqIvMBbcxyGeUsAqhVw5s+qjXpknl0sl/Nc4E

CEUx4TXwkQl3az62u6UfgG42spR7AGCaAK2JScEOdbW3xvCi8MHkWnajtvFy+0p56FPdpfjS

1kiAxD28Ert4SdQ+x0z7rpatZm6WImLjMO1OqRK1MLWTKpc+UBgiPK3dFP2BHMB2b5YVE356

129mbYvyd+49z1+9VLNweC67CeSNfes1qQYdZ1fknax7Fhc/DxcYphsZsV9faz5Y04lK9usN

eEFVzXgrLVhyqrPnmctuvUrYi9dwD9FJAP268wkrBvusAnEhDtJmv2U51dbja1YmTZb0lzjb

DooZEe5ONR4cDf+OiO39K583rlud85o6AorpdlEaBoRqpXpT6j7Kjxh+gkl83Bp1jhrtae/L

4IslF8W8E8mXrUQzk4pxpVjbjdwTeq0aSkyLwwu3WlXjDYXRKyg8QgJpZomO3PXc6zJtfnP6

LsOzyhkq1Hihl0VLRDjyMRMqPllHYaqqQGnjcmjkrtRtwIVoIcqxXpU7JdUmhjA69HAegGuL

Fm9ADlZufNLBmK4UhQewbSUo9dlr9lwhqHglHpnBEha/yNkc9ZlYuI7AnX9g1ptUR+80mvQ+

3QUhUG3hLGEMJu/Tzs7DxiiL0RvzP7xWWjXY9dGAqN5hxXP7hzJFEeY+/tTlaDsSPl4ihRHG

V7P5n3WLzCHjht7KF8NvdnznjbKnA61zlg+RseiGTW6LNurlJj8bzkW6ou6KzwHhcFj9V5xr

Uw4uBWFEMC7zNwZTA1rbPjgtm04Veplc+RDXtt1KF1w+Fjlduk25WM3/Wb2Hdls+M8n81gwL

/aWtmEUAvQeIxf5SZ4aTmrdzPDkekw2gFrbCX1u86vEORp6gS4ZWFdBx3epVcIcJjfNHa72Q

aErZQ4mkTtRNHLIZ/zU9Y41X8/Dul6xWntIxEZoqz0FaODlq5tKTkYHu9FEwa7/PVfd2zdRd

Fk3PzfsWXS8SqYoio6mgKOmMHt43DNVQ3Z0hvvrQx2DgzcCs4aeFJMlGLsLncELWKdhvbKSX

BsPRgwEKOd4WCqlV67FOUbsVAY3nVuauauVfvd5CShtPvWwyLlBW2afceyCyTy6JFSSwyUni

Sd/lB9BvA1hY7sEi61V9/AmaXvYjP3cLWjRa6gYexuwxTgqVxrJ8XDGG0Ii6mMAtf2C447nK

5+pJubeSO16E0SrnO9s+N0iSKlQ+9/dEsygrUEU3sScy0fB8HAM9cw5Kjlp4qrDfGSJri1N5

A6m3y93I8Opznp6JnIg01+5Dbq2QCtsBoS6WmNgISqRdDmnjEsm7lxQRzuDoYVlhrh10/inW

4npdCFbTC3saySgobxAhjxOlzH96EyhsoOr+Cq578vxq1J79ydGuhIV7kw+jevz9hXrtaG5b

EnxtIoSg1rGW1Q2/LFqYei2QLqcNE+03BNEJuPQEyLKV16l+vcpzNP7GatRe7It0TMSSVk8L

Eb3obEsHrDf5ysTy5z+1O7sS+cb0csV9xWOIKAyzbOvg8/P01S7d5in6JLfedIUyMJki+VS5

/WP9S41LZDkGA2X5xpeWsfgui5n9z7cWDNVLGBt3PUHkAjfMX+Q/+xXthrY7zvIAHF6mEC0Y

fl6gvLgFFxbQSTOyPt5MUfBoBaGSmYwwtLN+X6lsvvxgkTBvf5niYl6NzsHWTqvitL/IT9z9

BCCnAgB5XXmA4nZT/ZGjIC4vU+8r1LYGMDotCMMqarhjHitFGAQw07Nsh05rmKetn3vU84wg

Fm9Xjl2anotpsoRbh0MUKaAOxtvZf68JoEdC15cOymDTmp8/DkcaFj5sPsaKXhM24m2jHEnw

6dSsoYFiRXTf6+Iz6HKwS8bKj349cUN7NrFb46OCmDJqg15/eQV49FsV+nyzoQRez8XDWM6w

bBtlEvSk8FHS8L0y/xt9XpZv0CNl/l0D7drGPrROUYu515uOt8u4w5lyNh7ASHHwjUZlhgLz

GIMCo2h2nYKZihlfaiTFF6cwTdiHudTkZYi4iw5cE6bFbl6vQ0KWn6rSW+CKljoBstAThKoU

RtO6LaNm0d5AkRULgP514/e1K+opf0mL+pGJzL3VQfmSWR12aa5tzPd5ddSHSDaRX4HUtRGl

ipqdXNDV/CiQZXYr3COjWAnoqhj5ffUg9eEXYcM82Y5fFRpAW3q7SOR5wY6PU14gk3H8nFJz

yiJNyWeBclwyNJRR+AUqWvGtsnbQdpGNa8/a4go7h1eMVOfyQNTh/EPW7AsdW8qBwOfWcW9q

cxh8hEWjFjmzCdkdj5lIf62oHx6hEGBpkD5R6JBCiOsNCzvnIhcCnlzfmR1md6wAFMFfrxoL

HA1nlszr6wtYOXQMltPYy06TAD6t63GPz3nDkc9182/JIf8hspPi00d5F2NYNGNFgswTfiwb

kMuEBki9aNN3nylZ+VJYeEThI/DCo95GWlUnqv23NU2ubFr1do9Ji7/MA3BCfbFB9HhmWzsT

PiUGg5ohGigHaEaTJNwwvvy5uTVf4SVXJCPFQE5y2FiVvpSiV2D+d4ZMj8YHN2QxW3e+2nm+

EudBbDSmUXZewp8Heo7RCNu5sl3oBRnhAsf634HanjP1hzHFtOhawCAYHDuqrd7uJh9YKFjF

2W6cIZrpgKbXjgfEYS4K5JuKY8iZ25sqh2B7RAHA52VBq3fat1j1K15HXUwiSVq48TfTdFqb

rOsNhuoe8yBcnxhbFlWKX8DEE2ZJivWNvEnOfagkoxI1dzfnJ4VuTmR+UVLTHe/5yFGcfy1+

To4hXzLWbHCkjhznMQ4PtNzdw3QcqIxpg+czqu2IcGjRkyFQsEwHrfnMp7cItABA3BwMf6Rs

Fom8h0PQV53ckhf7Fjeh/S1XIsjZb+Zg2lRtfzBW/vyrraT8diyMCvkVDb0bW5+IYfIYJIbS

zzQComt0SL+NaJvD2uhFYlp6ZTdadGx5yh0o+Z+oJEt6mAolWn8LnK9uL4a5MM1IZvVR6+OI

mBlmnLeGMYS0mAbKojPckt8iIwFkphJlMcfER2jnBYvdLgzjPSu38SC8OyguFleFIuKDfG5m

VJ0UWt/PwE8tevZ7PXzWNoR2ZSI1+E37EKCbyqiML2doVCwHofCJu65gqie0iUJaI9vQ+ken

1JMiPWnDj5NJkodTh08hnJ+LBBz5NGiq8Mfuy75uQljT3djLO04Zdz22rpxsXem9o7S5w2rm

Wj3Sdfoq5q3bv17KfugEaF8+XhwL1H9SZto4x0xjKRn3RihH+jkwCcPk+hBxh6OzuXPuoVam

6T5C+e4XoctQnlwrjivPfcI0D4LX5xl+cQb8qNDxfpAPnnNotsnc3Rf7DKCeveR/l/YND1gf

Q4nxnApcDDa4EG8VB9ISJQiV756cd9x4Eczo5fKw616eMvLvq7XP0xihGJODu4EsPAx4SC/U

3NtETL8Su9YxDxQfYoNRPvB4cx9EB5Z2RS+TJbpRoYHCGecGk75UAsolebBybzh+yudX2XXM

8G86IIZ9S4hh6JlwZB7ailVz0OiqhRXnK+8+MF+GN176uV/WotCjkNPS0vDDWrF9kP0PKMha

djC/8ypYdKhHse++Kx0SyAqb38BowSgT1iiaeyiudU7bjwxhmKKp6x8Jt7lf68JiupAsOSAS

5oF0hx47Y6rHQgYsXlHvuU/vW8OfI1Kb6H5L6i2bnLs+nB9BEinkp+YUT3mrlf+VcHfFyt8X

8AX1mW8om1CEYsRtYbmuOR1R+cwwgj8uCpFJpW/QDYIoqpuw8sZO5C5F9z/YbZhpQpfPveM+

YCJqDA3NayCbJhgs0IQhHfDgUCWXNCaGvfdPcbahrsvxK3U4P8QwjhXnERhwgegHzbx65diR

50PP+0Q6vTu964A/7+TbE7himO2yYgkxpnIiwYlS5L87qDVSPYnUC8RqhpgzICNpbXg61ukx

9HFvcDkMcXO755elYlNbClmgQ4Ynt49m3z98+vj8tgBWUOVH+TWwILXQ+9trlf1qvVn6BAjV

NcKXR4kLlj4Df4/giynZdaAOdZ91Z6fwQ666n7MW31EZpbYFLqNR3HBDXPJj5yNnOYObC2Lu

ftp6MGcLfNSIrd+MgQUj3p750+7CA+Gc2DXlJltEGAA6OiRdSNQXh6uwjt/GdyAXQfqKbylL

cymkVu9O0V2/HsZMUMKSolpNzByTvh7Aoo0E8XNfGIMqgA6+fI6aMNIMkj/3MkW/l9RYJ6zh

HjS7VPA49mUoHcWst9NdadxTAUmPx73hywGxsSHpx86XVOBR1ei4Ie0jY4J6SJmS+I6d3VqC

ADv995dLv+aPe4bZ9I80/lz0Gk7gwUP2L612fWykEXD1ukerH5mvhaeUtMUKGwSuDGlayOJY

i9EUt6ZqmFnATNBULHQKP9dgnkQGwYoSmRLODJuXMyY6SkEregMDb7eM9ZqZ4F6XFidQgppj

tXUQCTk7nqQW/u40e9mHFH79/fVLgDhYFEup/OQZibDdFGyoezwOFAh4Piyk6z9ify1qvt5K

lU56HDP09vRdwPF4ppay/0XTtzgy/X//78KEXIaNXEorGXOtaK6td1tuEWJGLkO5FRFyiYyi

GcbcUiGtyW0YuaViyKWbyyIi9yJSknvCb+vz/f0Hez13zuM8Huf5fJzTKL1s+zzcOMsJMQD8

v5vKdEBSwAW6om09m8tvj0oU8zHJpUgfaUvadZhXFvQsEhTQZk4yy9liJL5czlu8gr+Fs8fe

cK6Lxb1qD8sc48dHebNBVo3u7WG24g9Y6bIo3muJWWCWiO5QQcklcUv0AqstQRP20iQPTAZq

AjUQGrSpARE1hIp8qIorQsW2zbBnm5MZdaQBIP8SE8/FE8JWUMFvt91VN8slw4ZrzqKn2B6x

5s/bpIsBMi8Bhf6j1py3iPtT0aEb5qZm6vYDsf/3GXTV28fZiEJhpKknAAl15F3eLqHBJ6rk

nvqQRwAdfmUWKpo/7mcFWAsSgMd4d1+ydyzletcCev2J0BIg6nqJ9CVBYuI3czYFZl/WtJPN

Y0AZpfPonq2hTuOPWLvkoNFHUpGdSh+uDwXM6t7k08oXcCadknPCOmHPYwSDXYKaWiM677mM

jkr3ycx5aUa8toCTUnG1JCmFJuOVR2I6451VDYz25TUPkI2/KZeCWUU6YszWo8c6C+9D+X/O

JNH0owptLZj6Bf9DQrOPTMen+vNW/fEAoLreV89bkmkScBsYCzFq4c5cy6csjFJf+NPgqA5e

d1VWuVS6+DY/M/BjlEZStDAg6bjOEww+8m7WBx/vhS1Q5nU7nvHxyrDK1v5/8WUJ+yPATsC3

IJSpMK+MNq16veHGM0CZCfp3O8zbg3fkj+5V93Nm3ImlAeCDoVLnH9DTjIn8MiTpzgPfvvEf

fqmGQC1c0rzhCP6PGmypWwoXtp3P1eq5jEvymI0oANrCYXaN5SIq9KqkkUlUltOVgdj/CWNP

LG8WgImJpo2wr3NjdGwC8r60TlDJlrS1eHvaR/ddyTmiH56dbBExvWbtaEeYZJiNAyzpKLoO

pwXRCsJ/2d56NxRTqOCy+TOs+YKVwY+aa3+XOk+MeyNFDrsrrTJKQKsA6z7KYENNiW997OXR

x4airiBn9CRgfw2WkrPCup6JG5bUmtww+Mjl5xwJdqtUi8WkU+Y3oWJB076qd2OaAEHrxBca

fgej5WylegQu8jEMXa19T1OQgfb/mft9KhFl/c+7e1pWRuYbAcevVACUMn0KOiQv/qRN1Acg

tqaQRlcysvgCdiZTCcDsmVotAu1qj/ZUQfvPXiKSjgKqAdq9fQ+8MVu6R0chVOnqynkhthmR

R94c+srYUcjN4cUbwgZGfBTPqhJhtCVPN2gIIf37Nvg1XhbgGDhGtcIlm9uV2Ti++OWAHjjt

rIoNUcnPqb9iqORmzXAWmWG6md64+awnuiJxmBD4aztKmc2XLx92ugSfGputf/Xd0/DeBKmP

CZlKQFhaa5Rmyp53JoIqJcpnQwv+p5ZkYIGJLguFEdsTAid92CQgqP3n2rUJNrmLHNjwfpNz

z9vGHXcx3vMJ+gALG8LPIrO0el/dk1yCXpqUAhYHrmEyrYjE9uDStuyC9EjOyoPxv14YC3cW

wFxeev554/ttRCzgSEc1OclH2Keq0oRxp8QXKEIkfdCYP/gGdNb476TYidHmqHwyZQvRirBc

4DknzxEETaH3lgwfzhk8W4l86H8MP94X+vDHxglNPta7fKMbriEbID3gPi7x/AihxTtihDBP

MYg3D/xjz58r/p+w3ex9EbGsLy+R1upLthCVtiZLadPEofDnPrdo7YlMLO2mgYKanwPzybWC

K3+Q9LYSg6+Z5+/3gFQA/GefvX9UwmUPRiqlaSeJ8n5LwrrJDjNNWu8Rn5Vl90AAcRrXR3sR

pQdFyrh/yluOiBrvWVzEnIWbvvNFMfxwX1bJ+SINgIptE/YC1vMF/gsk7VXYavTnWaMo6fXN

fKpe75fnhOPiSysK0Uf+P6xhOHXhzo13vwNVPk2iVhkq/3tEecD+zqND16CsKf2it2+0C8hW

HpyGhYW9Z4ZZU5EEOfxCJ+LAgRxyL0kKt0pX1qduGopmZLl0S3SapVBMqcP3kDWpi7r9VUhe

fhTvFwDP2310vfGjYy7Vh1H1SXcd94cxvaeBFNM7lXP0Y+Gd2sc8d1Kx52Rv8K+BJ9/0PybA

BoFJe9rlxjc6Jr9RLBV+kCqPQBQ3FzaiIGejBBbVt9+NQxWnN0lm/WcO8ytGxAQCCSBz+OBf

ES6qbYJrlBiM/BBedL0tYlZbiNiOTBytEBsQ/DvQ+8F2+uwxr3fhe5mBDWjY9Wq4izYca/Ll

e/0H9nABV8KsXZ2IcnwkkmGL+JE0/erUVM2mGm4VHzJQ/upNxRbWHm33s9Lc2szIt5Q1xiAl

hss89XtB6I+Kf6ZJVe7JwH9KgNOo5Go0XF7SzxHz/A8Xxp6MZB9nDTi4vQSSdVkkoXp/xc3G

wZcVZs/tyGIJww9nN3zliEsRrosbwQ/09uOio7zkeIJ+OI0+0zHu/ZDxSPQiL1kcQsV5hf4t

7c/WlgEnKhddPlFewzF/n3BTdzfjWLniB9X6kPzS29lBT4QQCj9iwfhWtAHUBYjCn9bbP0ri

+BPb/SqlYDRo/CYd1RiDe+sx2LLH26zUYeGlh/cNFj27fTvXSHTCWiO61Xze7HzeIQFSI3kP

2eGCkkSx3m3TR3ZnZhq3jAQa0NnDvaC9mFumEBa5hhVAhH4FKM1MXTdhXQ9RIuHCtJLA9BMY

Fbq+cZkc4fNssM5ba5Qk9C56LPSwsGnECy6TS1dosvW0CtX69zGJpbeGaKIsnlV+TuTh9oL3

g4yHA22hgy71Zpppu2q1bKH8lQS94Bn03OGaZEl7cR/dtCu3hMCauQcGazUgNRP2F6Zc0yQg

eNfdP4Mnnl9FVaw7FXxvbJSEEPvLAocAQopChMkhEsyqYMCVllfKx6uqJBg1mp3YqDqjj3aH

umjfHBVz/iwNtVB0d751GwDvFSX0V/Gxig/2KexdqWycL33/4rMIStvhctRkw3KT8cgsVvX+

1nDvFCdI3f7d1kZU6h2VP3d/QvTh0nguVf/vSJaluTcXsc+Wir7hIrZfssWbu5L3VuJ4hCQx

H232+lEdZ5Zv5lVJwf1g1cEhs67E86q9veZhoLfovgO7G51WAHM5AhNywR/2FQC1tWSEr8Zl

1sXCyloA7caijdRYqb59kKgX9QO+BYhqeu9JBAqTMM045Ggfx/3PpAlVgWAQenINCaV92Sg7

oD32Psu2ukYeD7gaJfc2X8CVnTz95gY5CnDHVFiYmLgnaZPgL2itfS4pfCM3gAA9CERRn6Of

ROJChn3dNQofJn4svhf0IIK6OPU0sqXLlIveC7+ynDTsBLxazVV1EnS0tHqDbP+wBYx7c31y

a5i/gswfX0jJZCFvwoMcPVN0ZMP7CjsSfKzST0dvShI6Yn++XB8TFSiSwzMhJvqC5483s7qE

eBIKcUjDsxnWvqZ4O2NGIpeQN9PlGL92T165bPDeTpYsqhRzsgCm5T2O5pfkuRYznhSCB5/m

rzJ/1xQZlVfxPDKW7i9W1Kw9FwtI2TLTQDVqmSubfj5n24EkJHkKeGRmjPtp0LDPsZKdltjw

KKpno8KloCubZ4VtJ5SFfkzLrIdjHQCmJ3Ju4/pxjQ5yttXhxrXOxaK8URl+e78PX678gZQK

ra6a/+j6A6zNVipof33etQYWqqyj3A+AQ7mqd+lgKAp/8bl7oT89YPHG+BZ8Hx47CRAiJL7E

51QQO3KrXsUe/Qh4uu6dq1PW+2kbpZNt9yiS3XSkY/XL64y3KNclSifgzbGHm+9mjO/+/PAo

6bSmakmD848D4dpNh1zeaouzQYrvnlMFkk7POBdUf3S6rNN31Zcbt0DVGS8b8d7DIu9u+JlP

bpuUPgCqzUQ8LCKPH8mc+QvI+vnNvL+i5v021HJJQcLW9m3ePMaSK/o6inlXDNSMlJvrVj59

+3Xx263uIj5BnPSRhS9MgsSLQI1CNACOSuAytbfPvN7fH9AWbQQqJX94zCJ8iP95XOsXR0Rr

lIWoBhGw9jUa1OzyqrgFfcnX0yzg/X/ZVbHvmNdeAMDgzclZvR6V3c2Hu59IXTF/O2P2ugmo

Ark05N00VTq4tErzq02Rge9FhCJQjSYB11FDjFBP8P/68MQSdWCzyyRhZN+tJHIpQEilkfI9

WhST+Ozz1oPpQ+pqfl4I9b25PveuuK4/Mz75zpNY4vKckyB1txtIdYn50EvnkaVNGwUWl2f2

y2SuaCqXmmUc0VHu+cZe+e622+i4GSxh/0BRqVPQitFu9ta8fhjWPlBR/90xl/104ubmXdkn

P98fHPEyJNnpbfkTBK3nIPCIrVzm9Ys4GyMByqGO14LC1oKBSw2LtlxSGWlrl3oH6IlXzTo+

RKaTxNJ+9xcZh6Lpv1eKTr6scmVP6bKrkl5sU/qvbi+lxlzhHAAK55AztaBicwQa9bL7ngKC

Yu9nrNSrBBqnBeuAaP3NG0hjpndj8PnYAIaCE+iTIxWyT5IK8+Azhmz5y7YNUa4nmMXttAQ4

l4ynIWwZ4TvzZZVWXB0Sw+t4dzzZHz4RS5XMkCzCV7euXZeq//RQshh2dALklPsLnW0VYOWM

X2IAgpB52HsZTwaCe84RHHfsO9tAW+UhbUKm/m3mJ7jqqyHqw4MxO+PVknM6nsm3IHYv6snm

ctZnjqLYw0rKLEa+qf3sDXYUREjqNc+4ocKbLOa689Vtp/Bv8+76rqypYFLxG1M2h1pRLCY/

7PZFBTY266s1Gezh3qUN2Y+tOQUiuiNUeP05OdPe7iHRdU7Lu5dr3GCGQ/rT58b2WGPfxqbt

SVpPRVow4tu1f8oEn43ZWX54lWpWINW+/i6sCl24Z3w2qZq8gpWbup3Zf6088l8d8bTmWb5N

Ql69TgPvQ0Wvj924+vT3+6pklw6YkcVg0O/g9AyhDrOvV0AwZb31kmiaKn7c2P2SnsP6TJr/

9JdAZzgE9W7a6QWlsb17tYNmGGUFnfjBj3Tf52KmXrI/4gst9t4xb93yyvcWnFz0dydvsZbF

8b1GoQQ6kiOVEm0jVSCC3ll12639++Hk9vlgQUJOsTkWfwacfT2k/bu82GnotyIeZ8wnP17y

p/oX3ar97iDjY6ssOSrbAiLR/ijprItcDT8tufTx3X+Z7Vu+p38e5dwwAcE7a3tY4vy3hwsk

+mB3h5FgmMGCgfeGXMLNRi67tFfo+hfk/Qd2ft3p5uLO2JHtt4nH3lHcjF6fUEYoh/bBUTHD

XfpLZiIZa+2nQveFouSBowEM5b21xWeJjtSBy8GmVpaMVFMzICpXDzN1tKLevT0aH1m+c2b9

4C/3BUBWfIt5TpbXdLVqrJJOaX+WaWF1vZiAa9WzGmTt+Z4bY8tvylxXS73aLvQJ/WJ2tA5J

jAJAB/703rlPdWV/ObC7dEAu2OX41/GdH+Oy3/nViEqkS4cJSxtb47s7364Mov+EVuQpN4qU

IhqnZJZPYI0ScUp9kssa1sSAMre+rLORQ7xXyk8SsH6V7YC5SztPAPDgemRSD4vYC4GTvmzw

nVQslsMTpEYM1lr6YQ7OtIJ02QOlAp68ygSxP1gYmyWwP5xtFgxkWffQM4S5Kbt/07aNEZ9Y

TZIsu5Xb3VVUB9qpSo1mXqkfve5Yf1S0f0w+fbr/J4JxGtqJnHhFIMqreHX+ITc0VOSVTbnp

LecqT7w1m7JeBWUEnPfRTM/oy+pvXZk+sBsOYJAkadDykNplWJZ1sgbo4H+gGiMT79NJao1X

gHJaQKudn4s7FRFjvN7niQIJ1lEJVrKUi29RLH/Nhqs/AeoCfX3duebQEPU5uSLn8gC/eTOs

cCUMvRMVM9os1ZFEKfaGOgIR2m4GM8dPcpGSLRGqxtVyr+MA1lUXmnqSfczl8JgMsj7bjGCW

IjdwS5v3AO6WhGPE+vPxUakBh5Q98O3t7TzeUAcVKtUJrqzWXVIDHCyMdZz7AD0L9Gp9s9H7

cGelyKuZK8xsJruwwfyrZmsjn3wep8hi7CfKhj76i8JMtZvwTr6FEHz/GTNc4reud/eOCZTL

r8dJfnR5O6XrrXrZwfbl4ei3pc33RTwlc4ZWFb7JnkSE0yM6tHJsbld4pQbvxkm/KDD8qnJO

JWarPmYEI8TFVnc/O26GcMvUCWbN+2iqoI1Y7f4ZvI5zAQhDAgiD6PIApTVLR++80PvTXevX

9S69yZy5GVPkkwb/rdgxXhGtxbrbKkzqz9p4EQ9Mmra5cdGXSA1jcagsvhc5i0bjcXh7kIXf

psP/ZYmUyQqv+R7cKqe6Jg8j8OzsWAIj3swyLZIdUfO7c9/EK9WdTESaL3H69H2tQCJjTWWs

9s+LFojccat8e+cSl7VBmv7UbsDq/enDbvnBSjr8DGRX6Mj3worAXKbaLTdohm6mFpGjux6k

r3f1Uwd6wOKu87XXAGtorZarR0yxjBvHbp+PdoB6nekj21uPZqZhleG4zQfNmw/++ezbWEdl

WWp78QgRtQowovMWv0JfmmnG8VTKb9KN5aLmU3acH4MvZnQsUyh7xH85TGhGv9eGvIoKI04O

LZ+4d+tl854nEcNLSu+lG759/NqQ4fcRkl3sviSbJDF2bvtRhIJW7WMUAPJiwwjncAdeyBWn

b5vnMVa8ilEQ8PxH3ZHqf2MXHEXq56PXR8NSG6qm2WyMpPuSvLK6siPqCn6lpjAUUTfV+Yx5

7pz1PoHGpQ45A+Jp5cNpoP+uYDsdQUcU20MhTgRDLxwh0pxRHvgES2R8Jnyqa1VfxV2seB5Q

KIdvNUw9r8PXJqhWcibmz4eHkHeneObbaeeyMtvL/DXv7dn83IgpkK65UvfJS0TNpxM1BSqO

xWHxjbH8TD5WzWPUSw57SoJhuP6sx9+vDsDv0/vqFT21IskP2BK3OL0c+u7pHkVzkZoo760y

0+e2/QHUlE5MzqAe9UV98RNPy5rzf+6eUek7jDv+QkTtxx4LqdEklqnBUy3gbY+DbxYHE2DN

hePvgh74EkuCHvNo35XSOJM74E3ekEi9WAMbp23IASuPAuz9/3IymAP6ynpWZVmmc3spuBOf

A9uObFsAyzrnR5SZarOlopadqj/9yso/YhKCoLQMQEbfu+CBkm/iRROD3/XsFb141/1jYRmW

ur7yB6wuAiw0TQWPWRX++Ya/y0qn66eK+BSVIV0vYvKy4qVtbhVvBzYjY+MirYzR2qI4zWT/

aVE+8t/t7fHdaE9/4hy1IpkP9aP4DW8wlFdy8N/CC/dO3tBb5+raHAFnRuzm2NKo5zETiITx

9ty5E8vB/Xv+yIXwSQoGXfk04JqSI3LzfR/3QP5UrB8QJETl9/xWKHyo57UNr6gX/ttCGRdH

A1V1NLiZ878DWSjNZ+hbxXH4a7JCPa5JCGgpYiP/y7E3QoUhVG1hzDoDX71NC0GWx87f2ZPN

n4w+CbKaokFvryGhx6lCXQBUrvREH5VR8+j24+PpETeZey43idtIr3c2iUseOesDCLNxb19G

P+KWWpu8yxBsCCw+CVn8YSKzbGAiM7hLb4pnuvwgEj7gNbT4ylk5j7Ks6YccMN82N1BgSjND

imKBsLXfd5tfmHUe1TR/BhJyOpgU4oNH5OENLim6n+oCpVkR/QQGsknqLJCt6t7jOmqcavnT

8LtRYcv+bEoXpQv9C6RGPRGDSvu2uPhwdjmqaU9SplazzZU/wgR6uTZYec1xacxv4K8rTRSS

g+UMtJEzS4P/YS2vteDpsHr7E1BZ/m3xMWgQzbjg2wfBCn8OPHcBFmRuE1id8R9bEGbf9/PD

63yw4kDLlki0nZ8ery0ka91niaTvz8WI0lbEvQ7pryelk6h9pHZPecwc8fdKOUkOBVTv2K8o

8eiCPHHy+KUQJR3v7lwgtbabgJCk75nRENZUPKjI9sy9BmALzpLkLtt2qrHJh2XCcmM8YcXY

kEvHuQALtaw6ZvS061D8m9lOQ1nI2XdJamvyR4viUABgQFQPWcgsIsTQ3PF8EoKOEBFmkgPR

cPkT8AxsNiYpsvp6UcWz4Nlu8BnjD4tQ3PpNyYfS/in3ekAG87YvTGrOQVT11/VcFdoof2KJ

9q3mflHFojP/E0wmJ//YdKo2Fpu/fGbdUKxc0X3/csWn3C+5LPRTK0ZjP3Io7N/DIUe9A/Pw

DPZRSKFO0HHLjQ8Pd/plOrF9VXYSc0q5J8q6k093Mn9HqgEgDQAxAEeY8LmyXLXIelSYFPTQ

ohJ8zFZcj4ohS34Stm092pguNBo2Hg1eg9lUHjQ/6OF+Nrj7u6dIbxzIqpEc155Frg5knyJd

b5/R8nzbMJVcdmEuIev6eyFroMqwuMW6rUwl0vXVp89F1yHigGx03fCRdBFbrD7bjn0aqw/C

q/EBJftMbGDiB7PUEagJoHzidYM6NS3TzpSuN709K7vv7+tczjd6OjxHHFVojarYQ+l6I75w

fC7YuCdIlOKsvyNfdDrJhptHS4/0c3jDD7XVrMpgBmVzpEs13UTK78dyKRnNGXddd+kqGFyV

MVgtF5Caasd6GHmN8VROubtUtcg0Ov37zrptLQmMnmyIdwylkgW8+V/xNQSuMPoDiZGnhJFV

EmUWGbBAUTzbHGDRbwUsJHz9CZGC18PgSRWmV0vMCY6nQrnAI0ZA23S6j1WjPZr6fAPWFj61

hcp1PEdCtNJ2Dn81k83oUhzaQ4CWa8FbzJ/Hawtb2zzw8DRzafRIPchiXzEWJFzRV3kzeYyU

2ANRKRBkACAFEiqXf+ink2AQOIY8DTlerAB1hH4FiK29Tt9/RJYhevbYXmEwu0gEtRrmS0ch

jKAuiSFaD7+fWHp208TXFaFq/HYRNCb/9KYcbpVqycrMY9tOm4dq8exmns6kdr9cyeYsPWWN

Lce9e/eiD+oUuJsEK6uKlocAlS0iOLQ/AwmwiJFcwGgHw6X/rjIzGWh/p6KNVtX4zmbyuNm5

Sa3NGFUtvDgTbFP/umX2cJAT4CwGzFq6T4LT4FaK1lAd4OGKC6tZQkfGjTCFImqIoMbbvoU/

Xo4E9tc19ExzIo82Vk+VUseBSQiE6EDi7oNHz6Wt89ogpOT7UF+CYuwtjftENUeC9s0U5T6h

zthtvAwBag9UsX1pOJir/MPcYFKrvkUoEKjWJEkE7uso9RQ5jMW2Bw1WlC+F96cRDIm27AUX

RoYM6a4TnKV47XHGvXWHYOR/XzY84GSMIfFYjIGxcypExfhADb8izg53HPdKKhe9/1TS9OCS

xuqgB4SYviPIKJWws502CcUo/+uizb9+Oife4Zsl9OViAMxWP24gKFRF6FvhCnofWCKNA8mq

i5V5cDcitZQvW9kGg5vfbz15PMiZWWM+2ztvX2Wg3D5fWoyrx0kjas2BGqO9CA7C6Gxm/Hkw

Fm1IEzpyKf40DHpXKxUs/zyF1xFLaWtXuXzafGTqmF7JsK+DEpNJKp0OZxse9jtR88nnHPHg

qrr89UBRKfR3xc+Gl5j7PnRkmp5hxJZYQnG0Gf4zak2AgLuKoGLkT2+gGlCdruEqoHrFcE4G

dBjzSMEeiPrRRfG0E8rxxH55FbVXSv4GyfVNeQ/H96z0mQkQXt5g3t5Dmz3O0FUW+gq+DjCR

f0t16yxZty+bMmLf3zJycCr+Rh20gCbF3VQJ4103LT3WL+Bl3ldToYXyOr0IC5S4f9DR7DVx

G6k0CR3VUZLEkUYJxcfnh6ypwaC3GQXzxTpQGIquiNvRv9Pm9xTmRqWRIXcoGa0kjPPJ6eRj

91ckqdTZwBBGXODacK/EnDve59AbCRU3/U6gQ18GuaFGBAn0+OGo5wZUGi2Q6Kg6fqbwqd2/

I/IMxzj8h3F/lwjhsnK1p949+7VmgMI+WvhTd7RFWvX+rOGg9hHtKNe+GlCdFrg6VDT4pQjK

loVolGBLQJw+z0ZUPO+JA6ABojND5CdY2nOcgrDARMuNESYnTOoHHLcUHSXW59979ZTZS+p0

d1y63TEd/TGTFQP9CL2bodDlsLrUC7TDgwrfqco2sJ7U7NecIY8e2cowtfqk9fPcOq8fxLsq

f/sI3UCxy/uLbrCFMZRIYgUcYetWknnO7IXtEFD3nyxlk/rxmzcEik3FaM8r4kstvGCDbyq7

yIah8Z3y2Vr19+zErSxJwrPtQv7okxwcQpaDeoNYdLGkDHgMAs0NWluhHvIsZN0BEXwr+uLp

snlBNVSOV3eunuLvX5NiMQ372jT0hjqe3ac8kmrhn+Bn5Qxij2O3QujH9qu/IaQB+eCe/QGf

DpjeVe+7yAbhk8cDiHMJ8MApHbgvNtqj8mDl0s7Y6QfucqfiRNIOVx80p3+gI6IX3W91khQ7

+dIG4Z+WC13i9ixX35fX0bdvE7fZ3YngjB+X/4XGfLevlIjfZo8HCUW+gxFxfoEh58CWcKUE

au3trP4NW4V+nohA970/Mf45CLRfnc57FRzPWYblv7mVbeKSxf7NZ1ZOA0WWVTQqtR95iH+E

IwAS+qUVPdrvmu3uCX7wVKKshnf37O9TdfT9ZJWTnE128SVBIrRkmplYAJBkcbiE3YU27/HU

WGvqZWuUg2iGRXZfFuzC8sx7Oa0dgICAHNrCnV+AHtyhWHTBYvqb1JFWFH1Se85J/8a9h6Q7

Pvxd5I+jdN2A9f9Z8vgJG8Z0KZLC7Q0rjEKBaTCfxtiHG+HlR5RmzI4MfFz/vZ+eRuzMLSOO

j38Zor0RNMaaqBuaxoecvZVRbN93BcB6Nh4MSKo5p9BCvw5pIGt9kuJUza5LZiWKqIDxamfQ

CepO9krFjI6H8+x/KoJW6jlESxfvg2E43Ho8dXhh83e9Xu2qvwQ+X9F+lmn2fbo30JXJPtq9

tyj+fIcN8EgjQFtUKNilWz8DP6X3skCJ04Y2mDiVqURH0OAdzD1vvw7ur5Vmvoq+tqR3Xd48

UGIRHDX1Eh23fz1nMYt7LOcpC6dwIfu/JAdX49YR6dIqZWcVBAvEq3ojhwjTZIskCV+gaIcH

JphNWSnT5Zn0fiCFxZecpjlDsE0gsinpOEvLRmJd20bB613l85+NlpmmgzgS4g+d+uq/1Bot

lUxFMIksrl3iPx/k8cGss9Fi3TFN3FfioAC6L0tt3qv/LZqKu7tgrqmgTsRteaQ6+qSJZs+5

lQSV8QjQ37k3qMoFcmYgKBJoPgLC50RKi2Lgn09qc54MCZV2ga0TYQ5WeVL7VBRtLZlWb3He

8tl1z1IfS/xCrPI1kBtI8BJP2v6Z6GHcBuKAvEK33B0LoaQsT6oMMrG/sg6orHVoG5LWcK67

aVFFp0PmaAXjc+AKlogu/b3Ds+rfzoKdDT0rJpO6huhDNJSabXHJyUdS160t9Cz11rdXSvxC

f+OEK3UOAK9oIbbfDuGDL9l0oJPtWP9ihtkg1Qe10f55SPVbdPIHAI0EK2+8V2zGTtxT9O3x

UkWHcI6PIRQS9aLZUzicJAUxbR1e39yKpZApxaYLW1PrvwwA8Jjnw0djTlr7tlHiBR9+D4fX

8i4xU84NtOSx0s1TjtnvFrRpZ00rdHtqXr5lnjNgiUrRn7RTYqmd9jV7f3AyB5C1tihyEXsW

bZZ77NnO2bf9dc96hMoG/H6BnEFOw7Ts65k4JxkBcoYX/4ifDli1A3Cnh1JnmgRzgf+aCp1I

CEZGd3xn3r4FW1VzbXt9g/cU9so7gfu4BYDoLFM19hL/h+R9xyAh1bbLVSzEDZ7VTgCrkrxv

AkRgXEjMJMvIrheMRHe4axJ9TRzp31ywZ2rEmFosUAMwrepzQhYAnrr5cx54qt4Tw+gMvUv7

T3Aq9pZne9j6DudT8iYgo85sC6TKGaP/ZImgqsju+wVOUReHTrndv6fXMmsOzPjPIasgXba5

FGzI68/cKVVmUSXVkEDF3N74WEqrTarZvmnCxZbtahiBNg8kNMbMzk+Eov/jnMWek/qYEIQn

fMbfvlqYJSng3Pgo3vPxS1UTMVZgKfqaLGrDDez0JPDTpWRpFT3i7WmBK2wy7BL14Wyc+IPR

iJNWboyPgaBTSUtSVuO8QX8zq6fjO3igqxouJnNBMeeYMd+s0aNC6iBwzqlDEwxdMwHKdjyv

CnBG3Uxt5GIJX43MdMVIps0xwWlJLB9LpgiB7gjsL5cZQahoV7Q07SnylPpmEZRslAQQDhcj

+IKFCwQ2qCZaHGG7/nk+JvlVyFUrQWvsVfmnbGWnBxfCfyn81fVz/cdcLoSm8ZjLtJ3Qz7xi

vfxD3GxB3wWq4V9xqfy6WoNbgoRRVWTpBuGPw1ZY0+7OlgE+W++iInb+zqyZ8Jzu+o1c/hfk

hsDrmKQ9KUhhLr4+tsGUWAS20jJ19/yHxf3z8ql711JCR6PzF4Nq+fBMPW/O+eH4LbV5Aja+

nx04jL46D2HaWkSUmRMdY+3yloHQEWTgbH/Za0pc8ExjlVwqGOh5xsKfJuWZ9/SnHlXQ6gUu

C0m+2iYE/kRZarmtvY93U9zBsLpER8IF5A8B+O2K1aEi10bDAIL+hKqCXmECNkgNrt2ZQHVl

8xUAsnSZ5NIa9/ZF0NmohOH9fVKh/hPYaaEU7aiTzQ72ceZ+f8tEV3gIIv9dLGbj9IeDavIf

XNNaQXY5sDBR5sBZ3CceoGbHqhYcp8HKXgn53vnd/WD8T6zA/m9dKXfBYhiEW96HVlrQvsGR

GeMesJargBPWq7+GBJsAYD0NsReVMO2uRuwv/JrhLVpMw61PPQGAf7Own3o2wC6L5pBTpI7p

aHPs0RE/BVQ1CiuH1HNPz9XZe4SCdTvlrtVIEPDiPDs6eGKAMLlQdsgmGDHc0SedYt0f8EIm

xpYwYPTJrUvmehRWVgopRtTeSfa1gS4W6Z4ZdekvGMqFFpP8pqvl8OgdIm4ezjoxDoRMfwD9

52z+9WgCGI/1iwRanKhpGJ9N7CK/2/hJjVBxU1RiujiLdU1Fq6PR3aAaNUPyKzslBgMvPwB8

yMOS4O2VopM/CJeSV/IDuFjCplhQr8A/a1745BkfLMFqCaINA/UZ776RvqzXH32LvnLWyXSh

TbHy4TFl8zaPTv/FFr103bZJMEr+6cZ4Nbk0me9/JmFCRMex/L4FmYpvjlU3GdN8e4Ea1MfX

XxfE3/Kxz7k1r4Nn4YhYQn9H4Fj1xM12m1CWAMNhH2rNGgjJjSm/WShIKSDIQwWhlsevo+c5

lfKS840vNDpC2Q3ayKmCEYVw8ddk8oE7B5gNAWfPGPzQZQLE1O/gLLH6yeNDZbzFM2O9rlrn

7ml7dhgWwHyJL0lKBUrs9kINL4wA2bQ9eXDL2PYd5u704PiMPuH3CZ+ShWc3BTCwtPS+zH6h

Ev1vPI4bVBHJ+WF6j0Xv1vO/ZaYJRvkTg1p74rYuHarFKcYfA2PQLrY2aH9bL8ZS7D5rTkJG

YCD3XJpdhASLqKenbVUTd++tv5gvLbu/DpByOgjuJ2X9XNHkCj0iULUn8uPTN827W80nfrX2

UXrWXYZxzbkWDx+BHRf0u5dWdnJPdKuY2DDOvenuFQoCvRVSpMFK8Lk3pjkbUu5a1OQDvUCM

oddfv01hWdJzeDOnUP5Qxw05AqKVrstXQ/6PBCCKWr1zUdzHJxMDdREkQPtsiuj5Fn7Z30wq

U2BbW1uzm2drHYGoUTaHWh0eU6tEveWjYnj5IzNiRzRJtKls8evqBPZNuQV0P3Rf2vTV31um

pyxMzcp7S2+d5M31ANqdy1RQnjMFzkMy63gdxcCA2gV5ffcjLDUlM/D0C7Kd6Xp6HaLdfLIx

RIb/Jz53exxkhbV0vjbP1A+eYO4ZaYvNKCS56N8bXRwVu4jhV6wuLQ9skGYmw+0j/nx4OBay

lu4Fvkm/DL3zgVLvIyogIRWkX34/WKYc+z3/cKGJsGf3I/sAUbrGRYD+YxQqoZ8JCCQqthI/

y5x+F85pcliKWDjRPzbatF8Z3FGT3Zwvx+ZYCX6v6AOpK4IUgTCFX+xTWIdkXODkVrhoeKBa

ZH4mE5BcN6+te+6LEkaJfph0qCAeiLDUCNE+1iEwM7gt0vyQnPLsuO5tPs8JtTWPJTk09Y5s

7uEChu0qxpTL2Li5HDroorAKHg3k1OkWa1GPzMK/mH5Ka+Yy2erbtnaa6rczlAZdM09R8qVy

TjQtpYgwtFwaPkPUhKiFJSQQSULhFfY8E3LZRX8lxpG9VCnaoyggZkeSt1Lw+RXjKkVILBay

DvJtH5wNYtIVUIpTn3Fl9jR4jFwnDdylUrNLac7IQBq9m6/Bd3LiEuZDJAgdz+bR+9I+Fou+

vWnsl4u5o70Xg/2UPPBoqfepBSE+B+jZczlZB0ohy8ZdpJGLe0BYvyfJBp3UHsk58FsSjg97

6qWT9AMDp70AwY6ibwU+Zxgkkeiox3+MZiMOeDbkSXR8FkhmFMUeeTj9fK/CA0GFkv700v08

93m/EGPe7jo6EcCQzg2RIwgSq6au8mvHXlrqF0HejBmlgKz7AxsuVs2asSnjhhSa3kn64SpV

fx2nevqjrJF80ZjQX5BT/DnisKX9xuf0FQlBn/IgH0VQu2tXdz8aii18S744MKgENsffPrW3

SNLUcRXv3RYrpTMlTpGNhT3s6RckV1z0ZsFOhzrvNfXNFN2zB+vXojmkFcCOreqnFq/Yxt8D

9ujkA888v4nTlzGFD6R9LIyuA0V7piXeJ8H6jMf5mWSf0mmQKkJBUYCvpBk01lG3x0TOeX62

J1gNrOjpZAQPHmkQMDAWaAhPdbW5b6daK1Mq4MYbABNXor9HYUv8G2SAq+64JSb6qKGbFHv+

kn3rG2QpZlDSemxnrT5VCOmf1Il3jfh6JNS8kXJf8tkvfKGe/+mt7OQ/zcVWQwX6gMrJ3sSK

zV1Kac1lPNaB7qXEYbMprZE9Aqb2bUSbg77iyKAZknBnt5BezpSpuVGGKMQuBylsPdmV+Evm

/Onxk+6XcoWcAydib/2hjV4fKU/8HfRNJxUg2cGHEXd0lGH2L+kqtkMnsIcrDRTO3uYPkfFc

40+n8NthT2KvJ+NIHpO4cnJclKcMGnxFGAQHvSgKOep7yfg0VnmiPTwsyqJzRbZPbs7NzxV7

nn7+k7ULb8rCaridGJ1XZvnPG42HoV/Iu0MltTgJUh8hWSTYXbr2tZ68F2UShEa7loI2vQwv

rvplhKdAkKNHtq1kc7I8SpTkDX/R17BQbW/ysp0Ovc2txTfNkx+B9nDtNOuX/birz2kBWFTe

h9Fgip7tkTWyGX+MIOXWwStRcJPuMLz0r7lzMZENtdqz/VczWEdv8qsC4vuRJYSOhRrfD/fJ

Ce2iJbc66N/AgVr7a+vws0BKC9uab117wvaAXNpNn2TgQ0A2skFADaHSIY/ui7Wa32f6iXhL

5H47OJQ4b4HdIJ3HnmRE6Bkne3ZmTZ95U7iHWnMmlNChDcaQbgMDez1OkTblcBHVWsZZTkKl

Ajwrfy3I7yPTUQEVmzsLyO5L9nwN8mJYI03LnSZjv9JM9s8F+qCPKtKlC1ZANJx25aorArVG

tHbu0Utvqp65f1mXqqgsZho4JvXpGBXuXfknuc3qbqfe9dzGYuVJ5pz+kUYJaDYg2xR8Y/hD

Pv7fNaivp1G/iq+dVvp9CAGdxwlGU5LBr18v1wMOTpuLtPos3nXaWZm4JSaKxAocpKso8jO1

thbIXqbTIHkSpIbkNOdOP2j7ylmVlKrwJSXD1OD4oumJzI97bPuZWOEfQ5dcTYwe4IbvjQ19

8BXOxV7sKQzymbZnH2DZTkbkawtHyhvYv9+G6c9sRnk+92+6u0i8Atbqs4Likk5Rn4VHq2ZF

ypcK2P5Lj9J8gkGu/a+DHhwRpL8wFxcmsYvVbzVQV7bNARQpSat9ymdnNQzqTrpifOUmllx1

n0lWTYoH/cKqM+77pJSmEWisvCac+8KFyRjwmX2z6tcHsuHgEKZucD86Y2x8V6oGpL6qPe/L

TsrUkvtvZ/rkjqeku41Mzz05EafSjEFAktM+4sXOv6k3Vx6LFAcidEQAJ9fcaBq6nC1GtubA

7haAvCcNHnuJmqI14aFGljK35FObz8v5bluO3iXJO5PgN1bJFHJvbPCgghgHkdLJWzjw7L2h

ycor7wY3Pn422goYP92OllpaGisoFVEK2d1e75GcBKqdXh4hs4EBpPQgjZT3caRFjXL1y/a2

JYWMyH/PDlEsqc/BEHTZS8X42lPxQbotInfw+zcoIDUgEoEEIuUDSK2TqfpS9TdiO9Pv22kp

Xvx675gAgQkJ/gmIhTkPfv01Mv1q95WrGP6JZw98FzUTjQ7nBNQN+5XNLAI0CuwHNWxku3Pj

3ImHsjrGkVMSOgIItdwz1Iemqa1frh/vLPx8s2x2Lck6dzHMxnrxWNSB+kK+IKdyggNXPnaW

TmgTDckNlIKNAyaHC/1/Cqh1FHaRkYlI55B7SUGvklEARafJiI4mu7Khs+kq2Sc6+otNx9M5

/FbJF278bXgPwD7vcmXwM2seq/oP9OTNhhqLhTsYzejBrs3cE+uvxdZ0zoa/t54m82DDt3j/

2X+Fo4K3SFHBCsu4FdpmVh/L1YeopelnE03SBTWHuMfxUtHT915P4LN2+IXjojZYB7RTruHm

6umytpS2k1zacgrA/gQ+9vtP4RtT2Hk1Nf53u2cPsr7nHk1D0EF2gNsw70GcV0hgtYf6tUN0

MKVfNlB/W1SR7wVgX9rhuMeW5RpenJf/BnprebcrmCZ++3ZtRrcT+utV2Dl1t1LPK+wG0AGE

Qgf2REGNup8Dw1sl8K5qV593x1E0bZ4fXwovdijxjAKgsU/32OjlzbYy0BQfwHUW/fzdJRGP

5Dkyc8N57n7Tuk9fqtC5ZbpItV0NsiKMGQt9WMkam6XoRuZXGdrd4cpZc3X1AfC/BafbMQ6u

EZfuTAsS/q/rQd6rfNEQ9llTtEDtB1JoeSz51iLHO/Dn1p8/smTyN3ODVg972dy9sBVdasxL

42/GNOmeLHrrPYpzTAlKMeGYcuiZ2+/H5Q2udjZJ0dWEpmCTI+4PnnYwyUn5AEXqo/5jfTmm

Ok+rRbxw59HXOB+ZlO9Ib4EbvsacEHR6k3fUYv+Qw/auGPoMpiITlaRwZcDewQVg1cg7CgjI

WUelg6b9DiDMhkDYrxqIpM/RdLUOwy7t/JZjaQCVvg4ZokXScWrLGTbFTms6YsS/3p/DXpir

ZtmV60u/A5/htLKp67ZosV8pl0Ldfp4vmkJ/rz1hwQWP3FKBf7btqaiQ3GS9LsSRf4mCi0zf

wnoyL147XipL5G2ACIQwj17Tzf1VC/qKDGaWn42MYjLS1DUK1FCmghigsvG4ao09cbSd/pjm

HCn6ADYDgIseMKG2fVmv/e/9XNJ/YdB9UHjzySKrbWHrJVd5jfauCaDdhggIL4VIug0QZdGj

dZRZz1GE7RhRJ+is3dE5w1xTq5IQhbRXQVJB2l6MfGBWZdRXVAp4zgCvxFQT8CuK0rPCUN7G

x5qPIOzP1mt4cj4fbOQkwKc/yXgFyL3teG5pFUvRa2842o09kWNKmebHqgyLEWj5Xw1QP+/u

KB19VqyjFBqQ621oUPcOyn61NP00WnN5xPow8iCXd8NLBRx4Z+Jnd65RgarkbfuKS0LlbFvZ

QmBUbhhqjqPNHA4mFaoHne1HF4dNvAu0ZZYmSRDez9oFItGKp+ckz8k02FnPk227gg6IWIOs

snULXm3VHkIajx+hUGa+Nlno0Dym1qsahYX0LsgfZ0mwW6euf+48uKwvmg3zWWzX/nLlU3Lq

5o+BStNJmrFn4YhQyMKGv5hQH3Tc8n3SMGywkCZSjkjdI6OcF8Ip2I5iYsGHQrURYWsUoOrZ

/jN2T/Spwozqwo780jbj3N+FJGPbJvnBJG7IE9ujen+KwlXc3QH8ycem9/XPU6Q99YlKis52

7doee+XCgChEOlXFU8xHTZVL5Pgz9EOTXcMfmhdm0+dbsnl2lAT7vHUq7DzpqATjNj/zdpBH

6OOpDXMVEEr+srikQvHnbNtXS/YN77W9vzOfWmV4vJqTUbVyOdILsmb2gwCrsNwKZPoBQWvC

CR+1xNpxFKB9FSBVbgcUGhIP/S230SR/VPQ+WfDOWX/TBTFgXStNONgNHYovwNn331uJg5Wo

+dl8Wbpxkgaj5jtHdefpw232/0gZeLLRPCcx8zxpjUR3TbPJ6znVrWYidTFRKCJlRb5PinTt

FdTk+EydrEy33/oWIz9qYHeRFMR4nDtcSKbwMdRUihuSA1zHRoZ018B2INvP0tOyUeAHAQTt

usJDw7/sKNIb/Kifx+reneRI4dwSOi7HnVGtfVG8n/VvWwVwe62++UfgYazDGXC2bnHgb3Ag

ugRxXF68/VMBu9D+j1YJDqGWL+zBW7L15KtGL1A99/GjrK1OEXUg0jbf4+mZh/67Er3iJA6E

oksw3H+5ObVnz/InugXJSt1EzjqhaY0176lAOnjHbdJQ3Kb4Z336f0oKRxAqk738xTV5jbrM

rqX6qb2q5dikYhJs7mgjak4KYkWiSGlxI2qqzu6UTfb6i1mj97vnvmDn7y0K8Ok95s0+f3Bc

izS9PqNFYQCk7v74TldzYovqpQuqeWLFjFZ6ScgH2gh9Ibt3IhZCqkD9sbcyGXWXokAXk2Q1

Uhw7T5MoVaOQQBaI/VL09jGaMfTA4sE/0zlH83HhP0Y8urWND5zDcnHVyKxUOZ7n+1mVse9s

anv9JROSthKXySKba62K6f8XJF4D/1FHkrGBq3g4DUVW5BWeSva5Y3oL1vcoJKkdAtc5NkqS

aB8jtqzzqfoX+FyQQ8M7G8cfiyCNR8YvrzpEi4eH/2oRkP6zbtYDlpE/8WyZ8xXtOswavgDi

I3eRJLvlCe4B4H3duZFZpnerGhc2EcfxtYUxrxfDfM/B+T/QjUgUfsbtT5tj0TtHno/fgteq

adSq3JwUdiPs8MaV/+2M+WsSvMt7mThjYN7Ha2DjQnDDjmccOhJU0WLkF75LcipumMf/dpG5

yhXQWWND/IqnhSVizneukLQDHrV6g0QwIGtDTcwLBfXjdUDhrtqhRzv8f8nFxeeqiFPGNv91

OsZx6VpuqZUEL4zmtf95o75+CSkzm+PnEjfrIJd65QmgeWSL0LLM+b3fN9lKCC1O6uee10uf

H00NxIMsAEImn2frgfxotb3WBEznFGH9uwlIqlkZw1twjIhjdYl/VHChqRaluXwANdOKpTB8

CvMJ6CD5xjWhmh6Iaq5Bc6qUpsqxtcS0bFgtav+yC+xz82L04mVSoQgKqMaZxbzlDXSYuZqy

2zwO+PZnxGhw18HvoLifiX2jOh0lXBZvpm4wEKQH2Mt+jLsNSAngDfhZegGAEfcqYpZ7tV9i

LnuUYo4qynoYp8EF9bFmyS6eQ4QAE8EUF6isL83JP0nIfB1kRDKV8io+7co7ixel+9m8sygt

8urJH+0ToUhqvCwTUfa/fEuoaMAvhi0kEHl4GX3nVb4wPgA28lzTtqNGJuvMl2eHgG9NSa0t

M8c1hQq0UjVLVyN/VAMy60JQGR+uFjquPyKztGrVbCux5owXACPAochDYW6U7E69aHn9CXHU

Z3mjEqIftG785pYXbmS+tl+Omp9dOZ+ISWwWZtSIsMitWlulpsLfL5GUZAUA2a69oNyok6tC

9oKoc6z9Ub9agJ4dOYFnqXwq7i8nbtceONH94i4EThm9o0uI2suoKUwbR69HqSR01DxjGwLo

yTAdPBeHF5uKnJAqWR0vZVU8w4vX/Pt7eGMbYudjc3nweqaftzF28m9dy+GKTn9uevhJStmP

GLkwDtu2DKdxdFODjqJrbHURU1OhNFU42yO+v/R5v5Y/9keJlkQBKcGV2OcPVHz8ybTywkcS

p1zokkJMcH8CAB6qgem+On0T1eNnwyUez44bEuc9/55pDE68DRAR94A5WYLAOjaf5WtB+E96

MUKPDqVzIFkBwoGC4YKkxO/yFtbtkwsQOAvR6FHrHNJ1FXn/cLylAzLmabPOIU0LB9pv/r3Y

kyB9+q3xqfuDZ47zyyQFypjQfuusVAnbK3wAr+H79hOkcFV/E5Xzh2SK7SsvaeOKNBUrO9q1

T2Tq309LN0+RHgD/216UUvogoLHkMbtOzrr1s7J9MvhyqLH8OdyEbWJ/MiCVe/5nryCKu3HY

Iz+XP+uyAqPQE7ZYQxOKudRr8J3rYeWugdrp/Gm3VyOtcjof+mB8LaTMhJKnwvU2cte1oHCq

YfCFGhWhdGAy6GJe05dlk4qT5wUKIJgvPGtzw8l51xo6PGhpF2AAdXeUshYk+D5Aymr9sBI+

5iWjbLedvO1akzWT86f5AM+yzzBRkJh1kHW2/++tRCn1A/R8037NYjJdXe3r5SD7cW9A7p19

y3Rli+/b50v6ZeyN2LwmZ/9/oZPx0teZXRYCl0+bc0XJsJ4yXh9ma3LZiSpedLyg0IAz1fht

j8zUnguhYgRurfZflZqUCs6ObUsHvZkiAMyjPkqKIEd5w7gFDAm+M8zg4eFeCStnUpK9l410

iWd+D/aiB9ikT8ZmL4APT0r+jkCvPf7luHNmcfplqLDkI5skrip8yVvsI/Tj3ne6kfzF3Qs/

Mk4lUi/axpBgxZyBxJI2Wv5FQ6B0zyVSR5jUpTJzH8e973O0PdFfLfqZIioWIFVFpcYodas3

DrwpP3ahiH9u/Mel+s8V4isQ+3LXAbAnaU5B9St51yMhAlINNY/+LVFDlygq+V34wgi+WMtl

Q77gJNFTxruJEKnB2sWvxJOOvEDd18bmUFmktDqgFOQsyAqd1vRcX1pFF4H0c2QAS7aAQvqq

Zs/ciUTkenNsrJD6rZ/LJwVQBZdseF9DWRuFFNkOYO37P5JzNkTdmxxGsGHJqNG8qHP1YOe/

8J2OjfySsVLP65jLxLmYURU37ndAzdx37lKDPf2CzjfxPI/YgdeH/xeAbtvzDgq+Cnj3woux

EF+MvokK5eTOxvSDF0GYNtpen757RXJOjE0kNQVpwYgOymfEqaxAtPwJS4brEWpEupzW/spQ

MAUp4W1AaQ0tiTwKLLzAa/RVNF1vll8NMBW0FjR1n+gYB9oxosx2QUr4Vr3d0Zlj10dDBzsB

JMsDKQLNtKpeSCZLtzikzTyn9YbVsSGYJVDl5vcAYSLtzZFrRRXt/pVBow0GWwtPHzTGl/Jl

7y9tfv8rXwUoq3FXyi5nXfxe3zX5V7LB9oIq3O+aK7FS/cdUsO/zjZ4/xmOMBJE0fRCWgCZz

grDyhl5ZD04zij8aqwDVx06Pnlp4Ci1xp80UomRk+qyk5UmZppLLaMlQm4mXNcRL7qRWKL75

4HbJvJlAZoDRn2+PFUKVbOsYV83ugI4cajGX436TSnHqHiGtxO/uQt+BsYP2RhBA6bJBMS1u

T+IeC02MoLC1b5uQdeJ3/MyARmIO1q5QmkVmkzzYCCM1ujbx7dAyAfQ2rhRgQFQrk7wmH1YU

pS5YHC7m0nR8nGXtftZeicHg6vpK/Wf/hiNAQzsVwkK+FCRdQQbUUd4nfv08r1/Yzfar78QI

hwM15HN0awB538YOveFAsk2FRy5mWN7vpwcQEr8Jeeva9kW2dNKH6CBKTWmptgBylFeBTeeq

Y4Q2AOqNyrHp5Cch3F86ubEOyqyLcDbPCXA+FDpR2vyhYHf3tqDk/d1RH2iWbjEf8/azcs99

d4YJQlwN5B/8cJEPn1xFkmFPBeE2Se27rMF1F5pdZwcJIkg95HtD8bHB17L/eVYNOU2IrxaS

d9QCz3Hh3y407l8qGbVD8RNMHZb95TSJAgn4On8Dkj1z5fppC8b/XKZavb/jNaMexQqoKPEs

SanKMDVAfIoAZq7Q8amXCAWJzHaIQRidrdcczf/Z+L3iyDzCJXn5TZWbTPHtzXFQHI2OYlDb

vWWVbzrUovwxvhc0CdB77hWoF4M/4Z8h5JA2yu5dZD4yj0zZIjDSlFh/3d4MQuSu9JI6fNI4

dQEY3/HxvN9KX1mqB3mb5i4MJP5bJ7VqF3pGn35g5MpTS/Ah+dMlJ/yD3aQuBpOMzq0o0dV5

rySGbbgciwb3iofXDM2eamnaY0EyZ7+ZehJXvofEsQie7VaQMrNJ9ViP7G2NTe124jD/Vg7j

Vh7f251rpaMeCf13C3EIw5AjDPMehOkyXxlrvduvhQjcOfeS1B4m6aLdBMITuMr8byIyZS2v

88GwiptfLPYUOyGzXDdKrTQ203Sz+oDtkyje3BDn0NZ/B90mYTmZeVS0EuFHEyO2CvoZpLyL

nuS7IdpZJ6KOUK/yhpgoU34dUlcj4TJxo0J37N+YY8zlCHAlmJriJRwok9Y/Pn6yeCxh88G9

78QzJsUbbqFg83p18xAl7vmG0zgwFeLjWJ4/IOUxUzg3CG4jOegiG9wB/Raq0FsT274r22Wa

Ijd8ONAZbGEUIMBbLzYj43j15WrCoYOKnmanlHig1J9jnRfCc2TDnAcSfwRi0RH4x/u6JkJU

w+92t+9LHgbg3tsMya/fOfQ6aIG3lm9MkkWuxjoRavQgavjXsBGLY7R5HQlmcqYQnNS6EN96

6gIUeMnGPvZS7+5VG2J7MLYX3fZS/1bo5Zl3924hfHNd2Jx/TfVhFuiMS+PVN5kqlpEF2l+2

OtCeigRsd7iwteCy8/gnwlNtr4GGeNiuRfN6glzAkPxJ2u9aRgHHarOa8P+o+vJwqL/wbbsQ

EkMIpSLGVrKvFdl3xmBsabKTsWWfQrKkfBljzdLYlxm7sU4qaqbIvhMaspc1+zsz/d73+r1d

V/+5+JxznuW+n/Oc557b/yblSJ7CYJEbTvlycNTxgpBKIZ/Ker1F3VUXKhpGs6UrxtdK+pgb

5JvIUqM8Mvs9LlQMzU+u3723Nu4MVS+UMCNc/LRPLbECxvWTTHiy8jwtp7ujN9i95PmyOuDJ

RXjh7p/H2d4jbRo9ytTQR2WyZoMXZUiJbXpRaYXLS9GmwbTnbDHbV3BHgy49/34MKUXccIot

c/SzS1uUzTswtNgeeuGygB+jv00tQw38c3nhVbyIJH7f4S3KWK/q+0br5mlGGpr82P9i/sMP

xmamcia025OBoqVkdU6dQBryezWQphUjilZeM8Et1vZiP3uDCAfTHJ3fJW0DxfIk/yHvP5dY

4NRSOdpoepXLDmbcm0JVye+S6TG6LBZC14haBY3pzcKS3uQoVDqP09+uzVbV5Kgxs76VvneP

d7Xl7PSI8eQ1NwCEKzF+aPVO+WTlcRLLmS+aFtkSS4+pvwp1xnTNt9RcZWbUT5K+ch72zJff

souEy7yiR2MjNol6TqY67SaRW6kf8vtfpN2gBzTcE/5v1D7YnmL9NQXKHOTmb2AGnDnf9Oz9

OIvOnRVjKoa6BdWbP86JDz22dowIrDNzanLP5V9UCgIzSpGyQvbgJKtEysXugp/h1IDskQMv

fp0HAaSs+0NfIIFLDo5KF6aG/mmoLATuz4Rt5p9JO5nxu0hoCRigYkguoVBa70z/62OgseJL

tiu3gpKcF4bXHfoBHGoLvp8PHKqfQbuTeKOT+ancLEYc3lwcYdGf4O7j0PvjMDP4R4MrVl+X

5Kku9wPvUXb9ihVjAzXg05p5ndfNz2VeOvepYk9Mf+L8Lyg9pxYmz7jnGxQeXVndHXV0JAuD

FxtVb1jkWCA3tnPg3JsqfBhdpf4TMSdtSRryuBJ+0NQipMz1kvhbY12be5I+AbGyKrYBRfcW

8m/9OPM4/9JtrHlrtPM0kFMt1XYMmDXAKj6Nubh46j5YjBAInqrhva/O+FNfZScYjpDHvKz+

u/FWdEV+YF9wNSENbR80XkS9K/8k6dGfHJ/EHmEi4Q+3mON9gVnyMOGhMbPcNIpr6AKuKwuL

w5/JfqFi/E3Fk9MvEDRWoMcYn2xs3qAqatgCWIDTcNJ/vQw+ejoVsT/9rUOQ3MC4gAqNSkGm

wLXV7tbLM+jCiOusBdx3GQtfVtNVwnmSV1pndqsXyQ3wRMiNSomC9KAA8oie6NPRtyy2SaxB

298UFH4U9mpNCCpyOC+TYAa5vePS66+B+czFRRJ6Quc1l+mB3fV/5MQfWUm3d0Y5ZMqFGWeq

uW48H5lSKPla5vLtqUt0dC7HrKe7p5l5B3fPvBrV2d6kb54Yye09vCqMjSk1ZmH7zsp8Gups

Wlu9YfokWSYJLZu1sq5Ms8oKwZ+B6DB7izbgvYfBAfAuxeaZaE6PnoAjG0udhvgAmd7KHQl+

AE2WA25AqmVUzFBHJq+9/wG/3GiEyfL9oGZ2Uw6O+Sdi5Yz294HvmYCv7xvIthTKWmmtPYTw

unx96pJ1y6t1vfHb3xWGdHlUEh3QgQepDOJlxClkqdQ7f4oQju6+dMk3ailkm4FhE7s0A1uX

jjSbO3gO++vsKNW60XZ//K8sv4QTfw2rhr185YX23RE7xDs2jeac/ao6wrC1o0XP/jrr951D

SUE0+WnlXY5rYcWV2MWsD2/mfX0+9BRmuQBbwr2xxPRvwu9N68XISfKV/bAeudJse9fyfWEd

yUUU3B0LhZydol3cd9MtaC0V5XLuej9TSrgs0nATROA1nYOHrn/NlA0bSRo6Ug7CNjqyNP8J

XX6co8cm3YN04V//L0J9idwU77tyARWrx1jX2r6D1n2Wcu+jXypo6CSz7NPoQFK1paaAZdT1

QoZHNpr6GaAB3PszO0aFs75YckaKwX5jYpTothwqI+3IUxb4RQ4OMexysYb80ela7eAe0T+7

2jFo8vgaEZjn2B4eEYcglKmYCDYOluear1dMGkpNRsBgB3+zLAjV2dWgPdIW1q6mryKmG2dr

w3d/SyOFRvwi9tX20973LrxuHlp4bMql3/KuXjdKiJaXhLodVp8678lstaoEyWaRyG46y3C8

+L82B4GBZIC3cRTVC7dz/vY7C3V5J1604s6XtQRytOxQEL37c6WhUq465chf8br6wy+/m2q8

+6CHUGZIQy2Cb42U6dm+2XBJ4tzda+psHz934aUuC6c9NdBWzN+rxCRvZu3EqSiTU3liqZjb

3gDYMh/hNXTusVovjslzVj6IqpbrvljcNWp9MJwUFJIYF5Wb0ztumo++ABRzE/bVVivrVjNa

K9eaZtWhPd7ykmFeNSClh61W+C8qJsClDfUGSPP+EOxLxyCeeGQijdzcjwqyaTDYy3XonfUM

VdpjGcSn52WA3kM9lFxGxYhD9sXID412VeGRg68RakHTBZCAOXrW+oAzqUTxbA99m8Fy3oz6

d2IGzOKGeKTLuUe2mqWUGEiIW4mhqIFQ/UdTnC9A9wRE9WLqSHd6XjHBVsuSnutXY1EYJ7jm

XhULksZd7nqOJppaxeodzf2oqKiltyu4+M+6jJz2fw6DTphTt6BnXByAim3z90PX3Ww8d3Mt

KjjTqrU7Vk1VJmIQRVfWX8iZ/mJI7TcMbt5gs3P61KHU/YIL50Mr5seUZY8svkEC5KVQXlbL

0PcJfivmcyfd/L5TSX4LLFx1m8M1YStlJUjJprFCr465HsJMNhrUgR2sh80IDuKb9jNBUlUy

MPdYrnyYX/tJlHwDBEL9wt4cHcam4tfjDt1+bQJsDX9siy1V35zcrZENzrZNno4k1vaNrKa1

B08WQCDPfDamtGeVNMw7UD28k9OUCZP9XOjENPRhJ4fRv41CrmhlUTYq9O9cnAqohrjBvqM7

3kLyZJWamstgP6XAlSGGi1q3UN9LrahVE2BKlnaWS685HwGmGZLaZxSutwjf0H3Wcchj9rZU

9IJzjXD1k1OBzac6tNfNO8KFesVEufJ1E53zDodK+OB4IyFktbji+YnWR2aFQOGHwnbTAo3C

tTTXqeO5cI3uXVTmGVxaF8JmI/blBBa1HnD1GjCt0otJaFIqbNSS8gD6Fqe/k7MdzV271FCC

kYJEmHeHB60Yz5qchjnMvcFZs0xza53eS5+94of5e7rmnOaFodrlnuJ0e/msCarEX4n7Sr6v

y4jNzJIqEUHTsB/PGNP4fQ8XaDpNmlZuyeZsEcN0rqNYxZzb81GTqtKa/yBls2luGyX7aJKl

KHsSZEWrZ8KToqP2p4ODA9xpxKmBKcwiLcITBWBl+P0J7vxzS8zNT8yrGlfPMVzvUtS/bF6x

7gHgmojmMq7ZN9tBp794d5Bg3VZIzT3aYGmVmI9xGPr0IEW+hsuZ2sSKSdzAbDdK7qZRKU9O

QPaZACZlQmHoZ77fZ2Dbef1Zzru013+g+E2T2Beof738avXGpzDCnL7zzyvfO28uLzu1Xyni

B9FYwo0hNNNGCtOV7iOY3Ree6S7B4CJIc3BsqkjCbSEJsIniuGdAK0p96b+I4rRrTdnm6g17

Q7C/S5pf62Fi2zMAeO+Ut+148LYVvjdvtpZ3U/nVJ18umrj1NHTKldhdmtTGT/6aCZ/oWZgz

txD6Rd2xK9fTKcaTJecJYjT0alku/hYpNm1fr+WAozKd+13/DrgCGqqAc7FBhwRelpLoYlws

9wfmBRLAmhbh+zCeps/wUJVBsTB7NGjSe5Qq7uFhcOfRNDHqbD8qe/VK7Dvsdq+KQljlzdrX

98LW3YvyDk5t+f2DJmc1GgLqm/sBy6CV9HI+Hciz9vTBnCcu121tGFEvUbo6tX+cBFJZP+vf

v3zpklv3dXi/111Lp+umTLrLLxBUAJdGrBrUwyZsd5mYsW4thdxo2jqeSGXm2vaODB19Dr8d

krI+3y6K3N7PMd+beqQ/7jYtRqy3X9Kx10x0e9XX8gTtTsyQNpRW8Tkogw3ozV5mSA/CIxeu

DDQMIeqpiyZb5lARURJ8bkvhh8slCp0uFCDpV6DsR7lahy/25k7OQWw/0QMGsIqv1+f/Uson

mH5WicsP+gEy11ou4oSr4ra/3DJHsV+ZEl2P4fREQAjOaM6rHADynW4AD60U86+ikpDLmNJE

ao3LUq2pFVGKW5+v8YP/2LLlHqb/7S0rqujhtye3F+af8cuMPDOw/HQJS8qkPFSABvO3Gjs1

LC9lpY0uZDznXEDzm3a13L1xHiODa1vuKUFyBr91qB6Lsm0oI6ocWU0G62PbJqBHhmLIDVks

xHxuYf7qBawbWo9YqKYj81quL/OML7dL3sYVNu5aJ0YsZFZLMR7Rss26U3c4rmIsOenTZhy7

cS17R6fMhg9E5yRx3vxB3VP2QPtkgf9rQIiVGIoBXWnZm/BUUaYZT73XI8mRxGmiWuMO/PqM

7rLmXT4mXWpgjlpxMu4kp+rXGpd9rmLB/WURFqqPOJxmT5j+mRlEmt5QQWY6c6jiZmTyBMCM

s0GMebWq0i4zWKBS1377b4/6Xk1tj2DYHeDWdB7CNjRUtR+QP6eORsy4nl0+2oYjdI/+4wP3

PNg+LngdnrQ2SlPasEEvzJJYuvMcsBBvlCvfXnmWgiD4qRgCZyswWye0JWmbQjJFEOzZz9Aw

GPZh5xeAgwiCsJ9pKTUdZh6brkecbNcsInTY54XNvU0lUOflQuQrcbAVKQBI/FjLY/z4JuF4

qM6lKc9B/u/fCeJg3ky+nhntJScSjy3K3aI/Hl5SfEFJ9925K1+E/2GhgoIP49ZfpcppuIwV

52JEuq5O1H4Ryb6zbtQgs6glVuh6WRjJDAe0AOtHP4nBPwW6q18G9ZYO+yeLMQ7jW5R5xFxs

BWmvqTye9Neejg+PBP5OWIzo2OzWYwVz5KaAft7Kk661QOTXnm9A9QN+95OpOnjGhWr4DFTF

JSPnkJTSXyheELK9yMonLU+328l4pZ3qRiWJRy3SEnYYwCMnv/HE/KpipJCgIvZ4xyCV8HqF

yM6eYxn5BIdilkrF7+9lW3a0bn7cyo0QSSfsvQVLjXs+jE2PBxi2rJ/Bif8xS5Rs3CkLX7yW

ilfPfpBwySmTXXL7msQgnj4MDQmafhoZhx4uV+pIp7OcEHNMzrQwUSNBXzbtRgo/+GuRO/U/

/OCicos3dXx5Z3mye08gpgDIAa/hk+qiEck4lzQE4Lig9Afe7YEtJfckXNPsvYHpf54e//kJ

X1FeCHvsbgI6kI5WXN3EnlnHMpd5Sd5JOzTjofcVKGCcuWNTdacElV4gaBJQlBx79/uXeIYK

XJoFq/qwB5Wx9i5LYvWQn5KbhL7vRbXv8vxJSXRizizP8W/cP6kFErcyXxtJayi5wbCLb/SI

roxG4hpVe6nSRuU/btcc/4bHE4+OTCSsNxRqIP0stnu/XqSHnjmkktZtKH7kK1/mVbuBgi36

bK/aZPFlXHVy93hEAkrJ486IrZqGuz3hpjYQMPVNpxvmHZpnpvjR0h9I8s1Iw8p18mjrKs3Q

nyk6yo5HE6PM/LAAwdQW6Bni6Rq55Vyn6lzphbsp8sUGqfM/qLjZxEw5AkMIdjPmDqRYpGDf

3uWwW26NGG3fCPz24vVlY2Mg2HnAmmvO4NXcD4ZKt3gv7Zkw2ICmcbAFfKh2cCG++mmV0aWi

4/jaMihNg8+RUIX7n7PhQ/BHVgl+//O4vxqtaba//MrgOf5VrwAo2v8c8i++GWABZUVEF1dB

RuzCQrEtz/GBjm8tq5XqJ65yEvrY34LfQx8eLCNF0vPO3yWw721WfB+wLihCQzpMHLEB6A7Y

n7cR289ueJ0DS1XL+B/ziCBYR95aJs/4mHPaZ/qeMUoUAl03b7V7bS8X8CFuUCE20qQ7d793

AskRB73yiLI7ThSIY0u/Wlv0FlUuSvU1WwH9rgETylHx08OYq8XTzyvWOiY2ekWtXmJkfBWB

DoeGrHs6TuL0Jh22s0bvXPig+F8OCNPFETh5BAt/n5AF0KR9Gc5myrusUpyem06CRayYFXTU

yaqjgpxo9wMVNdPDgprr4j8O9k7MkqSfi2R1czDKCYdSjftP+Z7nq8PZuCpTkatJLXdjjTKV

28MfT7sTkQDLyIi/KNgJUnRklZMgzZYLrq76Dtt9HwGwPcRbOa4ANdQx6ONf8I6tE2bJ2Yrv

W9PMEsjNaWupsu9b62qahLNniZ8JNq3GEnZohZq1lrmPsLsWfbVXMHf4DUBOSj5xVnjREft3

lTO0uqGZf6TLx0gc5i6JglVdKud0oLQMrixm+25cfoKj/saQlHMv+VGr7Bgp6Op4J7RbDvE/

eaCUkP98W6z8IcI6ItFS4PvVchr9lrtF3oJR5MFClIYvOfNuVPqnFdWXc20eJjn5Wz89yLWz

0/1EGuBbF3+TshgrI2uZM8IlO2oJYRphkazrX9+qtbqv/LgV9luXZztkgLUoMb73qckmWixG

l9/tlshwjZbner/mDSft6QSCvUKWbbVG+MODaWvR9NkhAn/5yQqmAzaNPMJLs6+TbEbhvKQG

vSQAHAl+Rjy6b5a+KXEBmulr/lFqLOKh0u86TsIDoUxw75h2ANR88FYlq8TEjbzO0fpagkiF

PFlJeGLZubvTLWFBioIEmSuU/1BqQaUbrZsdyQgv4Ajz5nAyuL8xOMEyV7JpqlbvA40ciU3b

pbbIkiA8Lvp5BBtqSCqsqI0yx/5iP6KxYTNqO3t2StEZttnwhDhEAwD+6ojbp72XM/q3cohT

WnuDT5guqX4OhQxJHqq5mY/WVC3d04um17zIAA6gWw3qiHg7+pyXlW/ITE/WkvNG4QU5Kz6p

S68HGLOV08sGxVES5256mzqnlhhLC9n7h2Kd+r4Qu6+JpvO/zgBHOj4jBjsukx0p0t77rlum

aQH03sE4UiQtT1CxgGRDTETGI5ObsxU4YTws86YBC1iqDLe122ciIWTn/VBJXzzjFzOLE29y

taHk7JgfsTaS0/6gcwIhj9Ii8a6+W0tNbmfGZGX0e2XGcEpFQ6LMIedexbhy9HrDqAMryo2X

YGM+KSyp056Q9byc/ofz3tq4QJnynjOH3PKLtMYG508zvE43lCPHoz89gA/YKzaDFlo1gLsf

K06FGE6ieAAgHPowrbxY9tKPgM4d6fzJZMzL8pcYKq4fwrVLAxGCSyjPREnE11O1bifUNdh8

8EwIsnamR912BBJBZNANOGZWdJ9MCz3zqKiEsE089DiIoEfYJb8FnwYMfdzquXYkXr+D0Ahv

QD9Ln32e/kEkzTEi5B524zsTkQcAribtw3a0SFqFeP1xMw2BHYiBYGdjYJ86OF8MdvGBy5Al

a3dqwh9XxUPPvg3VagXcgENvCnjllRG72ksQJ03ghsqGxeMJEu5M4Vocqzu78Jngpi+OsJ2z

En1P7vcYRkXYrIPOV/3I9P9i81NRqhLT3mXc4yEDtuFyck5YHxbUpV4oLTMxe/LtrmfJu6K3

ELWZX/qxyXMR1knACxc5uL93aRpkTHbn+o2xiveH9F7C7gwQ8NWtG6DGmSfrsG4eazFGHyzM

xmUYkd3CldupmUAo293DAyz3xlDP8RycBMfkXLDPycTHraV3lG3Ifr3imU8sviZi+c9GYtOZ

iC+46++YpTNLFEpocEBJ23Fy1enAmJ7b3dmJWGl/hG9c3UVIh9eiIZieY2Nno8QF+oH3XJMm

kq7rp2MPw8yEjegk2F5KHZy8OGUlm8h8ufELShOH3/LepO9m2377pndLJH0aXXPAh8TJzdDR

1hcKKK7+mgW1pXpxauh5D793QA8j4Zb5XYAyg5zR76cqXQPy8C6toQnc1AtAfhdu0Ewnqsqr

6dsI8bs3SFpBSKV9KvzrDmzCZ5DfKVO5amLnAFkBMh33Hywjdr8TST/quFUzZeNMTHY5wjsm

LwObIqrQzw0c6ZFMAFvyqjFU9cfFNARW0tFvJtTqsnBCM/O4Qc+gpX9P26T3ELka09by4FZ0

zpE25rZG120N/FbUslO/wNrQNEjMLhIW6Z0Q8NnwgJSJywTLUx+Sm+JCIS0r5RXKvmGTky+c

i1jFnamB0lEHhOyRngkB9qoO0fwkP0n3AG3qCMUZgCqf0x9wwDnP+/oKpS/LdU28PjDX6SSy

BR5tRDmNh7RK4qFHaNsN1chQ7NlHd2L1Qkk6kD3HtvHkJ57o4lltLu/oG3rQzWZB+OaYbSmo

6PwQ29SFV3PcBAYLjVpvlAe50kpy4tcds019qnBbS8wSrPWWTtgaGsJmXKFECt8egVli9IEt

mAdT6mL2ofasOIJ4reJrHEDyFS2o5R0wYV16MjhUyX0JQXiwWmVD1tfUrTM0Jc+Xb1z5mEFu

x0gHezgE0FpA0JJ+0qbu/Pkpp3JpiXn5tTm//jyw1o3R1s94waz8jfo/ebLCvCWF2fNp/hIO

HhArQawrOHYeb5QiCBGivXEI3tkcW8HjxTTY6i0L8XxDsSj1x+b0aXrEOV9jCXYQmFpiX2jW

euPsgWN7J/o5IYZZklO83hBMZeuj5FG0VXLNWlxBoMb84IM1SLyzYi/7A6gcV2uOrWaVWFcm

WXLCZufpQUftIj6CGCMw0Trb9A647Wkt3LK1TnLaD4127Zcjx5CEtliv/zJJBwlE/b/VBeE0

fuNos0uZLjDdjFezarlLJM9zGw8ctTeIcH+Oh6GKOOwLMmVd2Rz8v8kRdwZNhHwCz+trMoOX

ATYcsbRAqh6Ha0j7yJCDRQUTiSOvmgfYk9VBQlLqWP3Wdz0LwjVRE7E640zIYo4y9qs61Dxk

B3WAuV03cV90D8ErumP1ZBnIflmj4B4hBuZInx4mjjl/nzAKEm+yOvKnT88GYo5JR/nK0b7s

WBBzucMcS/rBwLjqIVRsmYs7baJt+mDwCrDCZB0Y51P2Wx1eBGy5TQfkYV/3OvuWW4xQC5oo

noo8cqTMNC63o7jon1/kZ4dj12//QCHpK8e+UWo7C6XkhlJXW75+AI267cVJC23L3gf58jy7

kP3oVCqupkAqWvUJd8enc7HEhE17m73jeSnix1xryf0I/9DMEHz91m8xC8K7EioEaWkVz/Vd

RE0qcbdnBQ8ek3yw43bdPcJXThHLJ5mmghAqW5B4sECrOXYhA4FfB4B91EKLDsiRSIGVmuAb

ByceCuK2Uj2W1iasR+za0WvtfvygF3Dos16nbWdt8TGbViOxVh9sJHYxy1No266InMXRyrco

M/RvgAJvqihLx2dhHDBduIRQBHv4D1oiT+df+hIJZ6jS4BTWnxHdvjfx9snt/06OlzSEak42

1sbrGKm/9EXu1RWzfVJXkY8aOh0rfvM1rNkR6LjsOGEbtfv5HUFqMqLx+MePYfFSQ+k641zQ

4zzlhq9K3vokuJML8R54YyThb+wcAd37Mmy8AqwzzjIVPFmMYZbiFG+mq6+0LIAWwTZHrcWD

rd2wdfcMOEnhVhg/QEUwtR3TxXV1tC/F1K73HOHVASCvy0qdnzuCxTMirFHPc1uPhmr7lkbc

NStHN9PIJlv//0y28+xkUyUIxSPHJMPLBHE4HECmI0Dlxs4bBbVTK42TPvz1z5YKtayHStx0

qgShd0Tbur7mN34a6Fx56kHV4/laaTEDNmSmg0BH7lZ8e/BGRzDkUZ3fMpLtFHZw/HiVlEbt

ir6qe4fSp7kXne2UQWeWLcqNpGhfGYnTltTEv/qm0oDeqWOW9DfJNF3MUS14bhCb7vH6zvda

Ek9G4GkB4I0K8kO/OzhzI1swPzhymopAyiFwbQFC8H6m6d6xoeO472AHzGZwoJmn8thRfOwG

ANQ76eJxgGdbTTeQ+qe12VNqnETp2YgPXC5CBg0VkGUXIFSWE9wYysCzSlL4tYF0Xl7t1xES

SPtvmMW4hfU7Fb+Yw/2wXYkhDqFLly7dUR8qf4kaS+Oqh3MhN1R+vflAKF6Nap7a/4YwOOMd

BOYbAmldDSVzZYvTejNTV29k35k1zlN8FLG9Xt9x++lEzO0nKzHMMpzibV8ZkTaiVeRzvF1H

Q0gKSitCcI+wgBd1wIubnwp/OxScOPB/22SW7yz68ysQiFyTrYJYSptMeX+D9S6Lpj/TPs4l

d9fEmuVyUTqgLn7Z2AW1A0ajEQ75XfCEnqLn4wIaztCDkfkH1kNYN4s2ReO/ZIXKp71KS2kL

ySo+1CqnfxcId+MEHeQPPsaRIou1VLSrMVq+Kq2uGJRt7r0VruJPMsLLtR1ndbIi5+2WdjxK

qiznSJ+7/xOxeJ8QD0TE2Zqli0hWWvVsgZ0yO0NQI93yiZZoGO5xhFEwZnND1u9mywA/aKgK

0jJbD1vcqEiLZh+r+/pl7xM5u+evoP7Zna4ZhF33QTSg2IH4zTfSX+n49wclFyZxQk16YEDs

UF2pzUG3Qkc/J0jeYfMDdFEMaC2T6VDVhR8nnW81BhZEj+gWL70DultUwyy2FGNlyqTSOmED

tHpiU/YsPQRgu2jpFhJwE1+YDr3jlOkYoBG1rRtW84u50TEWEa3OAjnEI46MJJDWTtjmMIUj

7kpI49kO7JjNAr+Y7W17N3JG+OwBBa2WGif8MxxUc+REvbtROylQQ6mBK1YzB73B6ZvhSyo5

NTEIIoSg3CIsYFjx8InwLnAthtP4ZpzgHqLWLJZk/hUYmHEswl+8MsfCmZjDDJwtz4exVeRv

SYLuxubaXSW2eSxZt+bT6I8dDPdW7FUxS7j2xaW/Z5Y8Kfn6ulaVAZwc4aWf8e1alGx9yE8T

thzTvWm6yh2EkOB360jM2UcyziRAw0zEZzcQDI2b9cwSg4QCOyPJvMlQwoCGNGV4O7fp/zWW

5b6oU38LiLTHAItlFw5v4LD13xZZvG4qYNDo30JMtAKKun7nB326oh1Dyr5CZ5/5iAm0wMrw

ii48FgDqsHImTl0FKyGtTJ2XrEyVOifoAeZS5UF+DQbiOZCJ2sQKe8u7xGOPfGIlQn9pB4Fv

44AXlTmXYQYCmFRqGyYj5ATes43Voy+3aDse/HkWQdRhNPQqBM6OB5tjSX+ZBSQ1zOrV5w7t

6au03ZuN6jSkNSD5r8+wHnmYpb5kSnndBNcoMGeTXsybFlhRWaufqTLLawDmZbQd6Qfw606k

MpbG5D6djydWOKoVVjaMTEBHjUBS/r2VGJhDLGKbdAjWzsQ2ZvFX//PtllLlDOZSFXvTHrMV

T2DQBiHLo0i5pk6Lq8T/PHhAKsHqmLQU+I2WmIhv6hKcL54R2Ydx+Lf8u4j74pXHOwZeDw/u

0qcD97ItpaZd3/s49bf8XSXhWv5wryrY1peSR88ixBH6gRX/Y0M1cr4zbb28rjm32qKYr6Sw

jTRSAV4nVnvVfOK2gWgk1yv2IzAV6I4WVZInQJ2cnMa07CBBKst1j7/x7fCVOTkLA3UEAgPG

wwdfEZbUG2BKUXnuRbQgEiGARcaSnKESYnqX2OWhSfpyZHSah0Z5kFVDnrUmtnhieDgStC46

XF0Jh4U0+J4JYV5idJksPlzU3m+J+ebrqVowFbQTwwD2UX5478AllrvM0S7cK/IR0ZXRWsXt

4UH/M04C4sgkS8h+nL/yZbmhGHJTpSEHO1lfO65Tkv66+ijl8evMjdkrJEMDPR2O/3dQjeUf

xsmgJ84ZxW/ZpSq1tUVy5prwAxKduJMfg/DLZ74UrTDz1IX2aiKf/Z+2sd+3vhrvyWcffxA6

Nd3ALr192AdYQNH40SpQkYxQR8gfMh5R4k0wcwRXrdX378C+cQzifxwASIvPh1FXYAbg+g2J

z/QbgBUnqHt4ueFq9N4qs2gn/+1RdAWDbeRvsJPZh0KLjJHuGh6CWo/RzWBBlYJjoicnvooE

GapJODf0IPrkCN9SsY+4pj5qXa306CH28Ec8UdQoADpgGgCFYZu78EUAy94xb4+DKdFipJGG

fMNa7UELsZYgbUBJMT4U8Yob/eRmY/KkUj5TXlZQBhemqX3dW/u6yF1o+DIJKV1Km5Hjq4QE

jUONmMfYo/5+2FoQOmuGkKEgsvMY6uJ03YEdErnzTkiur/X0cDX723Xf9t0Rki2Jskcn3MG4

vD4KHfdGChBGg8BV4UsGgwT5vCxQ74ynbWaVD3GStB/lmC4pUnR0bwCKlx6X8pkeBDbwV0yb

rzcyi671DftU7lV4CEvBibUe5l29ZUHdxyPddSa2ZarhhQEYJmKHr+HNYHZqAglIwfHejham

s9bqtR6OSv5LHbDpAk5+J+xKvh7JY43FrTc0sOGunV8A4OI0i+C3to1gX9vxvdTB7DuY9aa/

AdiNw9X/hRI99AImvZsCZ3arg+XsO2j0aSAtc/SVbUtqm+45QzGIPzda+84WFTrd81H8YKnO

462t1LxjFCR4OtDIr33D4et21NHkrPziIavClCkq1T50uYhYXlHt0c1UykQLvHJjjR8A2Zvy

76sd5fZMG3dFQ6rVH4YeTJUUp5805tiePp1Pu/3XO9+ctRTisH4EsKwuD7KXy4fZNYSVTzu+

//nMYx/U2j5hNExFsBrusL5KnPdYskplE2kZQEUb3WTPVXRWx4RHqGPI973UQHLxTL3FlhS6

qDkJrHEmEqMgp4Px96l4E3HM8Q/cF+JWREmab7iz/vij6TJohYnl5wkXW6WTxIr0k72Jqqng

sxOK/NxwFZnZN1wvN3Zb2kVHRdACvXXd7XD4RIedwmLOsZPtXFIs9is+jBJo28ID+cEpK0W/

1K/Q59Bl0OUEZB+psZe6eUve+OqN5nFXIqZZcMMRvpHb2cQf99mlJ30O/8B69CrSttYRBMnZ

HFDyWKTH+GGqBZ43zEgs+K089ryD7TNiAjNQozIokB7BXz4NuUrc8JCt+FYu3/r8y7VhOIvT

QUSDZ8UJZoI4XK/QKETg3Q5uz4vYitl6Qp/OK2p4cz/K5R62hCbxF16gZ4+U4VaArmtT1up1

QY7YUwInwbdTuQYSNYaCfbuain/dcQebs/3pC/S1UXGaSbVc0VrHnyGYMT3gqPJy+0IWEcXZ

OVPnI0oJHhQX+oSYP5TtU60r0yE5UJeqK8n+gXWufcZg3rgsleCNK9+pxEmp4sEER5qPIu8X

LbCWOSoWe9I6e1JNnb7dp9Hp5nzePGN1BdTxG/uNEMzu0JCWWIyEfdnZ+hUyiLfSMZRUiXys

f9D1AsC2lwfxUfI3zzyZvgo+8G6wq1CToRM/GWaAgC6FNE9MD59arh96aFSRcgOPlUrThE1Q

S57p4tvbBaqhAzG3LQKKaAjHAZiO7tOAR45KD1c7agdLjvBotjxwpAXJuUNaTcgVeqxXc+/P

2l3R4rSFDhlya0P9Vu5JCZJ8Fx80cbxAjAPgyZcUluVxZH8Zml8hIdD1tabZSKOh607aHBFg

hdK2w2G0FLndr0zayJQ3jly0ZxjOhJ9fdqCid4vRtoQ6/5j3ezIfgXt9pPl6choD62ISTY/Y

m6m4fBorh5/aBkkRH+JuV00MwfZ5LfBFjCZiKt6q2PDID3rEfGlD8dmzbhRsO1gkXQeIOT9l

9YyYwiwWPYz/fuMpFn3vi+Qw1xSwcXRgTFBC/lX9YPsv/AXM13Lc1u/4CGKBB4Vhk8gzegch

oCFXs9by/iPs/QYn4dakkbjj3yFU7ZeWVHzjqomU41lXGqzfwYIQvJdtKzUZbIt9NLtMbF4v

QdoHTzVO+fXk/vMLA0q48NvF0bIHyM88XaCnKpqkATkcz/Mgm9qIksQhCxNi0o3KJNlvb9XC

LjgdkyWCftzTQTvsHc2eddTAkfKoetacUscUtuLPM/7PEi0xVAiMtNApYgtrpO7goxgUKZ7x

Sx9bT0OAWhBwTSVpYb1Z5tXqj2FKPqN6JH81EeevVqjx6hz+CBu6ykkw6VSomdqK69j6Fb3t

PXMSAf3RSwLzgzED2I4Jkwp7s6ou/ZIufZ1HxB2morOhg/yt70zb78SCBSatfU5IQeILCd8Q

7AwlKoxzwaA89RovTNBJJbO4jq9smd5Zy8MzMaIoo5GYxuHA0Nb0SQmCsJftQKIutuOeiexI

dNTJ2G1pCxzZNpr+xzakow4MXLd+fjEaitl9DiBxl43gTpXE1Z4CBtI/346DxeJdme/Ny8XZ

oVl73ZWsUuulBvwg4RbYJ4D1nTfzSi0vxi/Xsor/IDajhRw7fh+s4607MLbLGlHnQFrWUrkT

VAYHvWnmUnmQx/bK2Cm/9yjY7hfA5Y7bNeF+rfFQgtEh/nB1F2ESVYsOd57sgP2ljiDuMAuW

CJmtE4Y7hqx7JzrROU2zMbCZGU68WOsOwiKovNHF8WBxL4JY6n2I9+EfGUUPW6v/mevY6h8+

wuMBlqCKfNjfEU7CpzAjD+ZVtIoXjLSx0p2qRZDA30Nb0VfB2IBZBEEhKAPUOBs6CNuWbLpO

bhsd0qXQusSKFdMgh/2WUcTZIfqMjyE1BUekl356lyKrSa7Bk2KoiHfiu2+/yWoqWyUaJ2Ul

IUkNc0Wskt5OfvbrCV2h2kcb26fyhnQ3laNjc2ErZcTf6Ms2jUdrogTWnirzuyQXL7rfj2AA

i1dSpW8aSRF1hquzLA/Rby0FDw9QsCUrTsJmp0YNJPLwI2x+LoLYHH2Et97bAKr4jFuP2LWi

Kxsm3lQpF1Q24GNqu3c6tuY8VtFXhyvQlxuHw52UGp/33ggjkZB1tRqv3T/x0LrXxpVOt8um

YF9RWz3vRJCzArewxyu/xYgTzuBMULXik0hLaGdflX2v+molHUUBzOifuwR+uYEMGCpw05ti

QDTSV/6ik/eeqJ/CRuboHfK8/I41CCCm2/nw9qv20kC46W215tf65mVxifKfzZkmcQOoF7kB

5uOe6HbC3clqs8Ucx2fEWm7My2o6DMTMmRg3HClflrZacVI98YrTYImdkzDlaCJRV50Nfnzq

9RC7n9ABG9WOICb77iJU+kqRJZZHj9sjw9vPVodfJCwLKUY+xHZmEXSMs8jg8uH4Imcqnjrb

SKIp3Nv8YHtUBMn/OgcSGfYx7So407Za+ZHtwRyyWCF2VycikoRzevpImIiYHPO/l2qZO9Q7

Fyek3halL23qrPlpwfy9/KRXHTlbkn5WOlo5+Bk7v0LyI7JSBL9nNEH3+0Vcl2aCJYasJ8Ta

9rdy0FilijqtEbvp2RPZ7tU0/JjYRWstGc1jDcZWduGhTtBzYClfagJ7+Unzc3xfhb3deotH

Z5ZiFHs6KSO2TbyuGP9zqjIsVRbk7Ci2NEzwL8+1X0+Kh/6ujy86S2NWEjWRYI/yNz84pU7F

dwtlWkqNh5ljTzJIQEkEmZ2cZR7JCOq43dCFr2cGDhLY2R2wFCD9YXEVCewIhj6naH0b/lsq

efpFkPyE2zsG3QnMAAtkqEKXR2Xn+33Cjx9OXXjF/kqbOgZtdS1Vqi/eTdMjY+tNs+pefkKr

9FLT3wcEoPGWMkcNcJ68Eh/6fK0Y6NjKejT7AWw8aPA1wlGwTl8MGURNINrjYMQL9celz5mf

HHz5TmQHvqRDQWzXC0mMVKWJz1SpgvS//Tm+jJOwZiFiBc603FCJNFcK6dGDLrGKIDQE1bDH

REXMbeg5UDGIbKJqXrYHBwWDBOiRsfSRF/aB0uGvd/hKGyPg5v93iCQuPf8xnsSlNclcWjp8

joXyNlIkVvQu9PjXTNimAN1F+LvkOLMqfocHz9Nf1tJhqLjMEKV2ZgFnVb4RFdQIH057pYOf

Fvi3YZt26p3LE8RiXxAYG85FvnZAbIJopWYr3nR5CbprcKvMTB6cTgIMpSpFCreqPD5gbpd1

4VEDUROo2yVd+CkLUYSGgFrZWuPcT9hhbyoh1xGNga2lHWBgO0OkI8LvAkCRfmM7Wx+ii5HX

GofL/27vBjdL3qWwau3/MUmBnl7yQD2Rf6Q6Yf6Q8kS4PISsp4AzZZS5Qn1vo227l2M9WWXD

jRSWSecDxNOAL2maNdGAtGylOv7Oi7TQGIP5wVk+zqJ5tnsTYXmwH0Ge6Uo8O1Tppc7OOOIW

M9AZaUUrhqRCkGhpa/5EyHBvVZBxQ11FrlJZgHjl1wrM7f36L8SUVFEkYe8tpNHGN/LqyXSP

iViTkEIDKaJQFuP7Ogfk8xe/Axu+CkRea8oFqTcdPCC6anQq/1uQFWVBZlYCw8nTHx13y60l

uUCXwJnKgR6ZKsE+JJtL4aIQVL1hmuvkIZOlIwxIHzdeVnAGq4h0+84AA+ih/2fZXkUXaif3

yUzXtzbG1bjaWfUwpEvQ0ZNM/7kLGMgMq8T97zB3MD3CoNwesj45TOLflr1CNAhfKxawkids

OecWtgv/8/aTw59bSy4iyGn5LEhHzUm4KXb1bxmxkRmoICRbNfV0Z2er9V0x0pPdDnv5KJaU

eFMrIkEMjCoUFNFQ+i89iH/ajRMIAluoCmGEBSq9qcUFeezNIBokEk4KF8Ktw9EM+X7708EK

QX1q+6rd8zU+T5jclgFQd1oWTiMmsLN8It11pxvnUfW+eYEjNsSfFibAo80mE6W/LJ7p/CZc

9u6BTLQS/RMZ9ubOsZSlwPGxTkUT/6o4HkuWKq0TFyrPv71VpArbSoMtVlvgl0byzH3+rgzB

zuItCLmzGSBnqG0sYpnYja6CRPo1n1gWI70bM9jFye/MxBsy/q2iPFPWNSiIBJGcLy0zIGRe

V1inSAX9fs/o6neiOJDEK5vVbqXZ074/MwmPJziMsEq/u8uiyKHWz8yLamY1XXt0luh4XBj/

s1n1aK2O/2b8OYPJqR7VJRKOkj5aa3UcD1powLN3tugvd7rdxAtLVj5DeMi/aUPRED5JkNYS

OyxVGhTZsF2ea7ee4+FqreKpH4vwcDUW61T18iBFcwvCQZgxuWxvi92PcSdlAUM05nb7cU0X

3oQt04Ft+nFD7T5PsHhn28YhJWHZXqRAfG2rwDsqnlUNIFrxd++ZU2n2yLWBMlFdU16N8je3

zvHh4l6p83ya+H2RPFNZWJxKu/7BNYYULmThzQmeMzLkW3HhmjZgaf3dxZL9Sx+uJ739V2kp

x6JXeXUN9v19XHqVgk3n5bNPVoRc10pzhuxX1+IKJWoWTj4Nd9g/i7W3XO/y4LEMO185dNRb

DpI+g00N1faIWBDe2xlLBgtoVKk+GdiB9TENEtYd82ZQUfa1mzu1Jw+EpOIEj4tgmxH7lJcr

Q/9Rpp1IlvuQ+Env5Mxeo4jHRdOLPwZYpZ2I9puh1mazbzC31SmPmtK15lR+N5+dHvFgGAWf

OmltP4UbaCbuSFfFS2N//re17hsVRu2fNx96YXs776xtme2xhFgtcoVet6XgxgZL64/nLHy/

lPbbtgk8weNla20HtkS7oyrzDfUI4u2nHKZl3weoDBp8rZ2w5+rP2zt8piK8IR2W3W5HXYnc

k9rR4kG8eraR54+fc6klyDCTHIfT8Bw3PJ74cn30popvk7bSyY4sPlpWUJ9ySdfzjsJLSw//

vI6aWoOwgybeDDTCEUvq+1gjURk2D1JEuwBmcqMSmNbcImUneXmX7qSt7/fZ5eT9F792Q/bB

8MRfCedY/1KJSrVK5msfzZM1wI30MyYH2iZwA95/MkA9Ttpai/MGUpI6l0Msx4Mq+tLt1Vls

QcCmt236mf4z+CL/q+CyHzROK7shSybS/r2ZDotvZau+Vj25vVQZauPdyztIYHXMddibCggd

9zhZJi45OhSpPh0I1z1wj01zCYa8W6sb5CZ+HTSRjGo7WLwdfPqglEmcLPj+lKLOy629vfht

9ebj5BOL0Gf6k6qupCgmWeeqwD9LIhW0rOfPny+/Qc3mYUxjTGNKY477cu21qjlZ+ez47INg

xE7/4q0+5Ck07jBF84aEsCScPuBlre4f5pvu9w2mHsMZKp/m2mY4nm4hiQMG0hXfYTZKf7JF

EWrBs0Vrh1iT9A8dmFDs/A8rgqRoJcRHPZIIIxZUINBenaHjfqnDBNcRu3cTK9APr/uaXql3

PDjY0bGWrqhqtLWJmpbDp0yizYxnvHdhOPnVtIjgycacwG53VtTXzNQ3ZEFbg3+J1Wzn9wf2

4KAJ9xIRj61CnvZS6otI5+n8QpexvUlfxxUDTsvuFPIjxrsXCnq10uhy6q+JBebcMb3t2ptT

zJKzyOzsE83dZyEjJDPwIrUxZK0wUcoDfr+/vd16qEZ3k+Yah/Ny49PzQy8/wi+jz8gWMvQB

cpTomJZ3cpwFm9PmQaLDib9rPwTZIarkHdBe9ae20PbAUQnPqoO52kM+ISkgem/udsSw3Atv

okdFtfpZzbA1mmr7yy7+j6NGMSRw2ISwHoV99zUz+9+a7P+tKWApNziIost6ZeAFeWSj6mZI

H5DcOUXQE839GGIA5tUplxnAJXQFa2/Cb5i301iuVcgOUW/cSm79lbR0p8zGnjLa8BfzYh0u

4U79ZuR+K+tLurSd2qeQu5E4Zpw5Tlru69HL5uN55ChC6GzHlahiHd55+XT4GiHLE20Bsot4

VftAYLX7iM9zaFXSX8guhIggPOD3hmx0LHXcjppMi0kjhzaRck4v8l2+bSlZSae42WEuXNqU

iQUcsqQyO45asyQZ2LVxV22z41cKM2NcPQZocxl2S+FdTzfHXI7c4AZpByHT23ylcOY+aE1r

+7l4LrSPJhOt+Ff/IezLbjgAOSGVWN3MBoK/udlH+gVDXNsG9lxyy/TkVoG9CxOBo/ac5uR7

IZt/YSmh3GI05IDg6ECefsseHX/TAK1LqCNh4C3y3E4biAYbWUTk7jQOF92CqKhuKX/GmK2k

v/nfqZy5ZVEVs2L0teFKKsAb6usPoz83in3V2J/y56FKdRCxPy+TWKkVQMzyrHZXHzzxiaOn

q6rrVU6kB7LQ1pF2QV/NeFhPnvIJlsPvPZ1uCAOpxb1ZwP1MXgMovaKoSAUUGarb+bYHmurI

NIgrh/ntaNtMlTwRrJf4Gp+nFrZ3RdfUYoABcGVOnYNfZWL/dp4oM2wmZElNpIvGfGopYq1P

OHTenwbUhv6cIELtJ5T6eO+d0Elp+M9rQv907GtQyl8o97ckGEPoLYgTVP7fVGHm6QLp75cz

i0UXXtjTSzn9pNWvpaZlK6x23nLMRFuNpeSt9pC2eMYoVYI8Bn7+ylVz2vCJIIJk0/nsz8l8

XD/8Tg+WFFK4F3fz7+/oMGf+MuQHP3ynF9b81JgfhHoJfURGUd0ZK9ezKYMnhmnZVb+Tp/Lx

XSHXgkMR1h1bCCIpbvYaOy1Ykt/o0lGZl2lZc32VlQMyb6wbskNwdE/ebNy4SPOoTcrDZChB

l2CefTG/kGrGH36BZFSTL9Bx1DzIQol8ejeZzZ42hcSjwgx13Md906fsIGFtLz+n2H8Sypwo

ShyXIc/pzWWP+HX//95bkWfb4skqut3Llfpg3pLQXwVxDEon+dQoLb+ItarCaxmHgCbyXku1

zFHfhDOIPcqnl4GnKC8KuuBuVLJKrpcm9lHpU2t5O3FAna+Ut7694XRjAEee9PVPLJzJnOIC

GVyjnfMAtFuhSLvmjfOVN6vP8s4O8rrNDMG8s+VvZG6+Ioi85rDxYzKF43E4HE1yeOAa4/Sm

0optm7H4pSOC4+kAVzMt0yhgs+lbhLP3UyYwkxM10PwzDVjLQTiBFpzBJZdy+clFzHyk2ZXl

xPYfqMlikzwH+emAQQrNsB0pT6W4Ip/V0tswn57eXZZoAANIxDhnTLGChHEXwABlhvexn1+2

cF24yM3BvaCZpn1y0X/6BNftiUq5daEQRG8J5yx7NE1CU+350DtO8TdZFFOyuLX3DD/SP13H

fGBjTZKQaPnvn9z7G0pxxq2cDepKwpFehSIt4Xr0q41UAJmFEFBJXE4zyeCkPu0NlOHuejGP

E3CJBm/mQ6jFC4FSdxnhVALm3eSIPEfwIZHVrvwiHoyuBq048/okhqatY6dIWm6XMmxAXO4B

JX+1WOV+YYszZX3/jFEQXGycOzFUqLpq0yfeF74oy+8/HSFxpTtw+SGjQIBpQIQ+2IaaDsyF

T7TV3WS+udz46zKDpaq0k7aZOgZTp0pV8+WRNK20N9xdB0Jj+yCBxLFknC5iLgbKergds8Zd

huna+H+T46TIV1feJHu0WVRUVNxgyatK+7bZo5l9bu3diIiIV2TZYSKt0F/NkMHsmSE4k1MK

32LLEJqKNxeXrLSYQYcAGMK1U9pY+d8zKpLyJL/lBKZrqJJKYPmR008y0+t/8BwJT4+lZrHI

o/nYeTS9ycZzyFj56+EoC6jFV/R/WbNVbnvv6dGmY7Fh5gAVXryi0nyEFEa2xvsiG8M3/POA

kz6t3gfHSxqOHb9jpdO8G8eLw+c589zyKf03B397NGYCTEOPJmdn4ImWGDJZTqjgBIOuLF/o

nrM+or4EP6fJ5LTMADADMKhytdMKjL77FXm9jgOaMXlFJL9IALqMuNgNTwHhcZdRMv3pKU6f

djHylbrBO/uUwQlDty3J/bDzHjNtIQJlChOYju3cTa98F/K7QtyjktygFXeVzTb/cb8eAf43

ByQIOxZwSiM76d1kfzBUom41s9+xL7cZ+JFD51HKCXMpefLAc7qFhO1N5Qwq0Ss3nIpYJa7c

F5WpeqNm/UjE6Xp16yOzhYFI9v1o7nxOs/QUeGyZXQrDXu5meMmzNBk54DSG8qqf6pBsFt/+

3cR48FLeBd6yEmjtJe37NCrsGUKycaxwOYZOF3fOvxUZcr5eNzpkO3sWMnN2uq+wT55yyVr/

su148+zU1ybqZDfbapUuHWBAS0sbLSy+cp9rlpZDzAF+daCNRgoXU4rX5rEfQkGpk0pdmBTd

aRP2EQ7F7y4lRkBUFw84oKStNWZyYV4frpAxS3dzb7uJubgfDVi4/Pv/270yZd/c1xFrLhQA

zcma0ggga+k1R11PXArfeSckSe6J45eJ/5xokIJk4hS508+zS23AAi6/NlWWTn9MeLb4LVvh

nIQm7SUqqQG04t810go85dkb/NuN+KgTuW5f4TTjQRpqMaRRcQUKn545+7QKfX7K6sQrdiPp

2c2wyuOfohq8Pq5fUQXPEEEKGB/T+CNr+8Dh+UvKZ8fbrz78Cy2gf6GlgYaplCopuG1BAErK

DhKOx/M8hI3WzRkI2ZmNAlCsUqTAR8rd9S8LS204rPyEttUHPgRcTOXr1rM3b86QdTWOSw05

ICLJkAkI7TzZAx5ttPoqrZS+4ysZFA/tIoyBoqLO8m+eSx0punTWxSLtRUVfGcMrOtCjqlN/

fQUCT6i/l2+7e0mxdF+B3zi0+pwBKoYeoxUTK1bbRH0dHB/UbRjj6uf0yY8SNcwJ4MD/jCjT

nq1KqqgBgSIJxA/LriRGaOKyZznu8loNT8IsIziWJ7xMtsItD2NtXGXcb63/Shotj8qU97al

lUjkdzazcCmyb8l8JRJ4bZBO8+PiMDoy8GA/6mz/cRSSLKwrmT58TaL3qOStqpXupfpEVU0/

JlucGym7OuMYnKjFr+jQFXloyVBJCEsI3yqUTWEb2bjYjWO+SQOspuXOYwGxKf6Ac1wt8qZE

u126MuNaSpdwfpxQZDPtPTjzS8xzL4205npewbi8OoaHcIJD2LrceSlqySui5zFwTo4s8kWr

0UniUesz7RjtVRc2QdcajwJNM4FhNvAhyYQ3i7f/k3rUkbq5rJJItwxh+A+V377XgPb2MQDa

pu2bqGHLf8uU8lvjEgzOVL5TyWg5cL2vCPlvhB70otD13fP3OUr+WaGZpY7Lxoyyp7j4Pu73

TOCa0YQs3h9vKTvsovs/O0xlpVO5/Xa/rURvWPn49wf+VHPAKLvKGmaLKB2FvUzKt6znqXjW

k5R8mf/cNVAZGGDgRuY0kRUdP8QeeqdeJI+1k/sxp7bYm0t4z89xkyyjFwyy824QsTJ61L3/

3xb0LB2zkKxS/Uwst2fE1rOKweEO85v/gvbGXV1Fa29RJJcTUPXOsfGlWu0JD59q/87XNoo/

Ojw60onl7gcE3p65L27Teh+sBR7q073LqUd9n4+qNM9MwcXwH3K4ZJ776N/4+JX8QK+dv19M

ImvdxcJ3+nWknTR/fL722kuQVgZ3I1/7+rX82GslHfRPXr6lw1Bd3PTeDy1zmsbMYxM2IhhT

BNjcrUzelBpDe8Junu4LGGuc7MBWykrSKdeUJPzxgFa8wzc8WOwhGcdnv/xu3Xk4THmvZCY4

G4Hq01U7IOuV5O91a94wFM/oCutnL3M0DND6+SGDWgp3j4vuqS5HKh83/b5VVJV892rhdwfx

jKVQk0ATD4vwjaaO3arFbU3mS+aQPnjYUGXS4//fphRHcDjNuPtQnsP7bEqo8JNVR9+khT4I

T5Hi3pgL/4VzT+f++k9pyU18FwZU5PJxlzm1RI3fND/RneLJ79Kyhr9KkzLjbqC3YjX8m5xj

ZCyiSX2nIxqx/4ub6HvhFvk29kXBp2CQy7XCurkX/GxRZ2S1d/ey8JPdUfaoBx5eTJbwZPnK

vxq058SchK/V0HbUSzVp62nZtRm36yW9dnt1XkvLaE13M0oaVihQw3fpwvUs4VDYBnZJHr3b

vBR9ddnJgT1plGT7wrWjLOZd9VLGFNQrqvnP/LprKOSjNHK1qkmqRygqXGkZlcotw8ESNB8v

Kv86mufC7wZ0RBU1Qz/394sp3BxJJALbnrDh7KG/1kTp0Fi+wL3sbCiO3JHdL5OON7qmlKx+

/1vSPsAshAh0HNdMYaWpKm4dwur5qTOmfmCyNVY/+Ll4lECjd0aj2CH6mwa6Yr3WhR65+gzq

tUIejEijvSfBvF7kqR1AX/9Xgwbi7vTVe7/CqH/OIOuSLrUktZiHOfz1qmBdWLvRZerkIy1b

nMmJoFHVeSezJuEqGUrzUvdLcv76A+RI3O5VQZctvJkJJBFcOZEG8a/eFV9yon4PsEoKA8w/

atnCqS9cgJrFzFZDxz0qqrLUrN4eTS3J/8gPQ7old4V6v3Lc+g+ZRlaJJ5JHbx80RR01ba25

arSqnh30SZuETQziLfIOh4rrRjVOFzTk+0apv3ooMKb5u9/I9ReL0MEnDwkYz/O65vSHW6dk

kW+cPJxIy3Ibj3cMzbDaj0HUlIVtYF1lhF3Jc4SERQvFyG+SPVL+D1dvAdZk2LaPbyAgo2OU

IJ0bKSogzcARIjlGb4SEqCAgDaMkpVNCpEuYlNKhNFKCCpJKKyES0v9n+n7v9/9+xzF2HIzx

7L7P67rO6zzvZ8/9NDWHTLopXsbIz7XKFvqmSrxRv4swjRVPKAhlR4NFMD1/jvtuK44X+uyH

pOD/9hjfECPBKcIGw9mEa2E4xmjioCyyq9nuz0vDBt8GfjJ1SCWcHnc7/brAM01YITPeFNJG

qOGiUx3L0JhLkRI7vy7O5y9ghBGanR+9uGg8fad0qnb0tf3s665X0KHXu88vCPsFr/ieNS0T

7kScNfK6/Gr36KLeY6lXceaiZFyoDtl6ZxrQR/fc39krJ4AN5JfjDSlAFcvVsg9cSpMshnCF

LuRdQc3cc0Z23C4MbbSjsx8r5eYRrWoe+d2i8SGayE80Nhjot981C4cdostZzOlMwbAFFn++

/zAM4cbMgUX4uatCOJLsyBrXqkLrRrut5HecO0QW+aUcdYhCdV8oEMooMRse2Pir3KMhB+pQ

8pOSoOMSUuT5+fZFm+TnzL5+5IFJ0L7Jcri4Pza5y9ZWidqhuSD5U21euJrwZMRHp2pKYbUN

Z6u9fObrZQ8xvYeXUOMDE6OurgyonlwRDKXWR+dQrStohCVCOTYClHajru7DmbM5kRHChAgV

y0mqVfX2W7SAGZkRwgCE78uRJAkBS1xefwp1wm5O4HHQ3rtdf0/VqBFY87s2sVr3hoE9grPQ

LiqkdD8S+qPBbTh/J+M7v8HYUyaSzfF3hGsySfLhgPhurqsKOkoPYiWFflY3AGmLC7H2b5iI

i/tNDT734EiknZ+PbqzjhK2zo+JKqnQ3KGQyxrtlMjAbrx4F3DcsoM8BGGhiuOV0WXykKVWy

EkIZX2buRByTonTx4yGGnFiokurtLL4rFsZVeUC+oyWcQs3k1wrifUEch0B1IG+W1gWTDEUK

EX239Jq9/re40lIJxbV8FxemNkK+OuQ+LWOGUZtQ425halNe9hnxs2LAgvjyabOV0t1yknu6

ZPfk6ZjH0nAAR9ARwnOAHeOR4Vr+hYNUBKEMP3eVsZPD/16/nDJ9jRfVPVkDgu9LEk6+RtxH

WTysG9P4UJzYuDrwZZKwXl37kJ9Shxhy4TAK1plOoM+rkUDTGf+S/RUoOfyOnSK3ukr9Jj68

U8siPUSm7pEekTYBb4pJ8htY/vqumNrOqcVL9YbalVs0CsvkUBY6jqh8rF5XVPp98Sbuzahk

PqruQL5H3u+uDPywOmzqmUrX2v9732nALDk7K7OU6oXyPCh/YGCDsK6UeLMYnswyzE6r95le

n2mbdzxfACGpgIxixPcSw4J+3wz6ONGCVDJnQU9cGJLhETlgZO1iUZxdW9Y8khf0jIRxjkY2

mRxmq+fpT8MWxEvYX7R2BLIG4nvgSK7HSo4qpIkuZRnZZER+/n4Dpy84SQV7gCSniCToqo8z

L5sXlFIJi136niEAf7/Cf/viOjopt2a1v2HS3uSUc99d7Q00XpsZTKkmburs/C6yC5Oez8vD

ZlBZ+HBqx5XwXQATGMnPNk6WMXUKIYSDKH5hl8Bez4fNdNJF45uHsYeB2Qp+uhKfWUGQ76PB

LKDvXotChFNqQl1kDDyiPLC5IKfO6Gmmjm+Hh41q1AuROH2Oj9SrBi+l83ZPSg3pyHdnEWb+

8YA/aaX4uZ7EZl7OdZ7xgdvPFHEWq+0pNg4GR9myFO5FVwpVfs7ovD/tKpXkYy38FMPvjPLt

hFCgp7y/P/tnIk3LdQk7/EJ1AQNBFdZ3xwR3BtBw0xQNoq5r5Wk+tMn0TobESzdfWT6DOFDP

qDncSP8mj0iX6VZcnMe7yL7LEVfQkbEg+vAfGF5chxcRH5g/XwCHlf7Nvk3S99Pk2zZq9eV1

l4wTxsqIRprRyBbXvcLhSCtglsQ8onIhoh/6ouMwbTDBHcL6V9awVaA7bDWvitkFBPj/ncKO

uTnxA49fvvqpBEn/Yb5VYkdTwaf8IkuFZBvMN0vYJTTmtPtc+GDxaL86aNZj77GL+oBJobuP

zns7feVu91iv3q5vHdEeg/9MwtO/S4HO4UmTKD2b7lnS8Gwb2C6kBupc0Qui59IoqZj1mm+t

bN5q+muca0cu98rmFd2So6/n5aEzqPdY3DXT/X3f+mSaVINwne31Mbp6vvFcHJngC/WwSymA

2NJPeviDRKB16EcANRkFznWXsfjaZ9lAOe6juexbcbxI1xerkW3Ij4vwx2v5m6+rMI98Bs3Z

kOR+8vj8otefAzcMXzgr3h3ENs+6s5/FKX71ij2+RF3WBKWGZ0w8oJSf+mH/d6dz95824lop

eVINniebb2g0XvrdzKujkj4JIjLaqVbLzveh3QqkfSh/3+en70Qx3sqVnulNcOPnuuZgTzUt

NDB59QlAZbV3K662lbdzNN1KNWsoDxUllG7fRkX+fepNguGo+/7sDNERne+SjgsPHZqaxUZw

sGW8Xn/JMa1uNaGG8AirJXLpuJxcvv+Nuf1tMN0VzhCSOPnbLVR8m3WiI+QABBS1VkBsFogz

Ktncl2Q8IGlgcuXE4/xUmKDEjXF3c8iz1Zg6tOeKxOONjoxp2geJZxy/vETJ8YgYW7zBhfod

O00Psj9Hgc72iFZE3sSKUIZDk38Ucp1oxUDa5UXAgZPB5Okj+aBn1z858lwzBkocfe3eEJoP

/UsmL+HYZLIj+KC3ozskOPxyPOsbyiG2H1Y36UvDGucdIsfBS6Ckh0gncwIOego9x6KUaJBr

m4fihOeYZIFfbqPcIn+9jjFhQ3Tn8IQ4PQFTOvrr3ItvI+ldXWXnufhx6iaiwxDlMQjzF8fw

wcw0VLcL4jKTzM9s9x7T1bo3BXyzyjWln6j4C0zFkeS/LWWOefjzGVAF1e3nx7tf588b3NY6

NAvNZdfRsgzCSYfi3T3u4JjJ+3HWdTIHV4K5tjmDvHCmHVo/X9OfVNY96lWEbx2yHZ7tW194

Jvsyl5nv1xRQc9+IuITCvo6y7hDsNXqeY8ZbhuG5PWfreLmwp1TEcW+GvearPLVzbG95rqte

71ber8FY+32Y8q04r09UIlhFNQZy0Sh11H+WBb+belocmkvUuApSqKTh+t5UxRgUzu8V37we

gzDruXW7nLfC/SGRtvN6xT9+UN39egc/XluopsmxyKVuSSqoIfqUqRUsav6w0Z5BlE7z9cjl

PsI3fD4rI0GaE4mgJPV6K4xU0j5RstUnQBH73xZ2jF7inYwBQ8cYK8aN4902gkNSYB3fCpdv

frwOd0aDYm7047od/iiglbURphYNvKLgm22HAGwHNcNyP1IIe5Fpnk0T7qWyVyPa8MUmEfL9

h9c67sqFmj4XaH/Lq705qgb+s77sNfcYHWaKSrCVEi8TGMFzj4IkTO4p2bOjtYc32SpZPvPA

2GusXMcfGJbofiA6uXjReghKLkDTnz4a+Tm7OXvu9ag1qDmmZwSHvzarYHV1UcX7MMyVaAnf

RU7bpRDGfHmRDnX5YucAeH07h53+Mt9SiYPc+a/B9Yx0EeP4xB4t1nlmay8TEy9je3uNHnFe

KVifgLB2GtwJY8Wzz5415K9MeuIiEZ/iCCLFyO728Vo+ASc+GX9KjL+07qFPfAXD3ycgXkn/

foZhRfJLoYWGQ5TEAh/ddQw/XGD7Wx2tE9jM1Vvzms34jUQo5fXkb241os8GP8tI9Be5YehL

FBOWxmWUoz6qhJI21olUvbAPYiXndU6kWuyVO3j27BkrDzzsRBg2EDX2IFsRRwIi+tb320GR

OoaI9llX4hVF/7cxSRLHGhtMY0LKYZHQanjQkI9rEHJZxU1VNk42xL96ldYv0PeclV1bOcJP

c3XgosaVaDX7x/OQPcWj4x/V7orsUuUTStOSv9NqPN8Y6/1ZL3kxs9tXt/kJQ5KHBZOTCucD

QwSjQlyiazCdIaQ8T7+sU4i3jBZpfuSsoS8U1rsrHS5E0fAixfEq/VDSPCURKYZ8vCyf9EaH

VsIdKxADOwUPGEHed1+wqC/3Y+dhIW1isnY5A2/l0CCGXnYsI5H3tpxepyOxgjKCvTKjp1Mz

W6OTT/f7wvvPMkKS9jYKA34oFmI2ZPxzGbd88/yMGseR7LjJChOHlQ9ZqwZ9Qrx+YqTUV+0h

eFqfLjfeO9R9xOzDCocWZJGIAvQrClcs0FBJkbNEzx9zmC/yvstm6FgNoRBz7RW4+dzoekrj

dY/Cwh+gpNitxA2NAaL5es87Kr7pdfuuSOtg6IZ4wduhO04U6MgqvCPifl4IEawwPNeth3VY

/z4MCifM7k4dx41sj3FNKZv3lw9dLY9VUw6CcxzwFK7cD9gcM+U8y2t/fHGUoo+M/PiwJqbx

EoCL7H9wMXO1Q27bdF0fA2vMmM55/PrWrQph1JVZIKpL2Hi/9DCfrPAWNoW1SPBOlD4f++Pc

xU6L1GfhqTISUc7s2RkanZfsm8+Gz0Nt3ap0VHvpluRAJLm8au8vr8Y/XuiMeqWOrmuRSqHj

nU6hcTI5ZSKjxRcw2P4C50U2KrQ4HGHG15D7PPYgpKrXrKcJGa5xfERnZeTFi5fEfDzvLXi5

VoeujXhcqEyDY1gSQu7RhhFrexTXX1CO31IH16rhVaVTZE1u0FSIYkxr7DS1PfjT2SolVoWB

OX24g6q2mpVwX9G56RDzk2iaJdSQEoIxf330SQN/2AGJyZTQ81h7GdF0njRPDP9yIhHBjyyJ

YvsCgqnccOrkvncp199MmaRkBkXDU95xyaKD5J1WYTgdmv1xrLTGFIq0q1+wpgtJz/tnaAx/

JMIRDiWOsthQ08yeDjxND9Jp403q+vgDLOKH46tIem107TMpfuxotGxhgZhIh7E4lNv3fSQL

jXmhS0a1qg9dP4ZeMZEWxXitJD7xhhxcY4HlGW9QZqMQe3LqBNqXxRFb+Hw5P/PS3cJw2/Gj

sjpyqO9PSjouOS1UHhiV8bXr44Ypfyx1UuoHJP/9kQuS9QBAEZCvRRIny5A4Iq9zq2pl2ePA

CQ+p0KdrkPUYxcId1uVb0/Kelbx41ZM+zxkulePolpOtZiqEUZ8Q11cuMcvnTxzc5V9fwJEq

0lmdyit1IMm91CH3l+1GWRwAq/TE/AcjrC7psBS1mK76k1qG7Csa6qbCsWeREoRVkGGkbZ5b

LIvktN92q2U5XcGpDpzvOqVyZCiUU+vbRERSKVvkl7bzi+nXlMiMK13u6pRItFhmZH+pfoFF

OduqZkkIA9Khy0uZJXnD7XxTzhQDcl2c4lOmcFf0jva/OD+bzU6WtO2RUebNfz9Dmy8QWwhm

h38cou/y8fERHYmfCjzZnH2EY2AS4OKInc/1mvOhFgNlHCCMvyG2k7N24pPoST3u3a4nLtzT

H7sxdUn5+2V9k6jniEW+8sIi2iM+ngEu4jwiu4+Bxo9V333rjpml73fLs8GHEDORwVriuyg2

w4tGo4YbngC4+TbTGoPFIq2u/VHjxJ6FvWpZK9H++EjCUbm58XijwtK6k89//B2Lsg0Gcuvu

iRF5B73ddwRMH5fKlVW38CVp6z2fMip94KHVXRAzu+PKrYVLiRQja0r4rhlySon7Q7YZmi93

wV0EtI71uhxOnqk7Iie/pW6D6DFhl8m5VJsY1o3ll68KQvAYq8vJ7G47aGLO28/WyD4PetLT

6bvpthBpPe2jZ1hsFNMoWA9bQ/6hYkjVzxbTqFhPeGu1kq33hD0eSVrQF5sBRqRQfM3ku/s+

9DKkg2h0dD3xascTlPX3ziwPu0JSPnrydI17q0x2v9PsB9MaSyGeNAkPYdDYbRD1Bq0TBu70

zLBby7XDu2GuN4SYjp391bNgaNCVhTs5PY2DnkNAboV8KfQ9vnzMYFDk85DujDvxyTTrZvKN

XuXcIm0GezK9NRpvJlZi6z1tSoMxFO55AoTJrkCdyuUvSBLHcb873z9SnQBajmwwCTaIUron

c8wq213jrts9pA+Pasdp/Kc00QPu94wsv4LDZAXSakgiQfw6qg6qsjALOipuuRDbnj4mDlJl

VTIiIzDfqw+SUdFPRFhXoiV4qEpHf+1Asl1b3Rg2of5SHZS9JaE1dNfZtdhvW0XNSYzfYWNJ

PtTkzvvNQ9/tJyfKc03eIjmSMZF1uLV1lcPuI5Nn7ExNN2IAuUycQqX1LeVYW4RnmN4z6Vjb

nF9O7exSk/HjkNCtr4iAIoU3zCh/PUn7W5tRDnd3mj/FsfIhH6U/ajsqBv+55+MbY/ZxBN1c

aDl2MTrneH+IodbDickUyy9BWkuJQpLwaqkp0Rp0hrjUlQZT4entkpnYfbmI9bjqo1ZDaGWj

isOOQoJ7ZGwTolgkfCFrtPYLSvkSXUFff6t7L/vxCIHI6eh5eAtdfg2EubNz5NMjxDLq4r+T

xOYxcbys3SngvQKbXrRDhhOHXV69xkaF12PyUI4tlvSKkJXHxXwwBccNsRbKuwq4Ma1PRMqb

spmKpD4evpIXUsME5CiSAxcRetvqWmLOcFMxV4B5XWAzo8TGJc+chmhbRGGI8RGcP9ZE8aMu

yCVfYkJtAhPeRLm3Y8UvKFNK3KDrUXQNE04iYHbrXgJXq2Xb6e4gqRTpWmhkmPSNGzdGr+7X

8xs/P8dFUmyOrHjRjxU+k8ojq0wIAFVKXCQ+GHKgBHD4nxRpWTilfc1lpvL2OV3geCp8hIOM

3IG8INYmxc3XNQFNFTtZibQmMvojSncppjShxn7dTMdZUKvLoHXpR9KbK8/iQLyBHmHDXH7P

LcU2GO+h18P1JVCKtdl2E3nhExJyvFZHOiWINqk8VdlvEkQiDaqUTqDCwkSiHnloXhx1DN11

jc/ooBfqkKT+wh8TRkSll9xqbLqjBXChNzKe0ctFvPAQzebZ4PeMb+pXhCeomJOUl8XIaJHC

fqrlDHe5VizktTvZGPNyGvmjsXFZKlrm+C6t4NOGV7ak5ONZ6th27EJHMLWymfbXccWK4Cd9

C0wBxE7YPWL4aIiUhCNe1RoQeMiSyH9U7MNtBpLJk1lkMcIQ4bBJMouPBMK/o80H6HUVYGZg

3spz9bBwIbC7tLcen3KXsxnitsSwzC+WnbdryANp3/CWi/MTViZKrtYPZEwaxQFFvDYTWcOR

1LEpV9i1q5L3ZDDhqViWnHsemeSnQ+5gVGQlngW8rG4E0euU/YmcNku4Y42Ddtw02UgL8U+m

4pKo0fbj2SD/achZ1l7nwIlSPP9j6xfpqOvN1dTl9pUY9sqJELhoxxMnjBuU9HNNxdflS5QP

YkQ7VOdVgjqyNVYq8c+v0qDs3aBpWQ5zNsCbr4iacRNXXpqCh41xprHZk8AVbV3cXJEcnZ33

fGxRY0SOkbQJXe8/boAZMO+zr2QzKIcbibALZt36Rj1++z0u/DLFZ5oMljxacM0Eu3J3WrUd

Y1ZAJuWdVYQRBI0lUpDommE0D3rRB8m5GsNG+4znDhynlVAKouoQ97xbZOxgHVzUjwtvoMig

3XyHJUKXNk/cbqjft0ZaeJCgFzN1CCr0Yf6D0uDzxMDgSBm6QfhebwgpHVNWb1cHOBNCuTv2

FMSYG9DNxUlsQnhvnaM6IX9raXnYhwowHD5cvM1T5HHSTqYINeS1Rb9YieSe/uZuJwepl+rG

kVx2QdMOy+9olIZoiwU/UGV0HBEb6RFDNcqiyndyOqPVUXo8RoXdr+VY6Jgw4cNRqe1IYQwY

nNvatW0MZKPp7Yxa1VmQFI6aR0hENicQF/5E5wpJXlkWQjKK2kBc840LzR+uY847hT7HeFUO

amBU7ikvAo/Lgn1Hktc0V/Otfs8wHhMdq+WL6nubNnk4EcfUjoonlHUsMI9B0/buKccvxzql

HwcQAiRo9osICJBLmNDlxjq4euzvZ78+BNbnLsQmT79Xq+6L741k+LSyvq7/Zb1C6tFcC2Ui

XW5mV02qzH0LWEKXBTgUqlEhSkXpWEDcVWa7FyvYz+DDE/B0DSKMHbLGYsEGa2jZZ5PpRsBH

mN7G0Ri8BdHkkdhXQegYg6hjojohI4ia48tGDMu2rMaM3lHnYrp/xDdueOaS75LCJmx5Kgmw

6+ZLjCsbhYVbs+DzRUc/v+aiEB6FK42cMqCC6lYTfqX45b7srvlTaHgtPTlcOOPKQHl8JWlP

3gutf5OLIkyu8tLtyxjsEpnaYKmLh71EA1i6UBLbYbocRn6gw9arP7DVoNk3kAq7VhmHIHsX

ycJB8/sOepkCQ6yLPKuJhBQspBDnqRqRKHMnhXzvccd4m7Up4JMmR9BxmYly2TqpILjKp0R+

7TRpcN8QjDcnRt+MlB5kn8/XQbkukMYbz0siTyyE0EBnDjPhFhToDFKfBIeG6DMMp3dCBqQq

K1mQcjrseX8GLN4Q2AA6FlgdrEPEpMrtGdNHvpnQKZAPr0y6LX31692JMJ/43qt+lSc6QVrt

nW12EiDRU4ErooTW8j/SJAckWBibUBDzMkfaKcn9PWtqN6vDLW2aa01mlpab7N4CKbdf3jNM

ArSAvesBjobrmbRYPh9cHkMTbhf2rAbL+Aw6ioNyxZWs/mZFYtWlucInx9CsVN5YXYrRAnpA

PcrV3PvwXICdR2CD/g73saacAIXxF3kRXDdTCJcoCaBn0fVxN7QDFTzftApjBBAmOHYMMUaF

NXshuJgS9bPh68PXCTZswGGK+QBNQDW0yVcUc8N+3Xxal43lEkY5GEw8zTtQ7l/HeUyRn4hA

mnIkKRKvcWuV0ysTdCuqkACPeSeYJ+XD79uuuuj8DEaBq1yavgzau1IGCKuHB4JZLZVm9SJq

EQjBsN+kLaN0HP47ncOyvPaxE2IrBacrN9vdJELM+EiQkiSoL7np6avjl/e2AW4yvRt4+qtX

gJSiZvhOzMf50dHRGrYMYYafmmrc9pSlWHuJOWIJSoE/7Y/i/4xBUzQPh5ptHpoT0M5yzHLm

MhgOO/pJJP2qq+dHdftcR7Y6V8Rl+RGeAku7r3agVK4cXmcMgf8qw8csBH5KGYS5abh9AjNq

JNc0P0jLH8aSriaQIb4hp2uGCudBTwIZ+ctx0QqZLwKQFHkWxkR4oGjYrlzJYunn56D74/jh

1+emL2GGCKPwRKuVStp9PoXa+vll+lfffyBMKFGqdvx9KyKVlKR4idUwZMEr77JvC6GXY8t/

XNNMFEjqYtfg2YF/UWUzJYxKxOwIqAty+kI11b1wR4pEqPL7PD6ISDHCREtLy0KsllA8P8hH

QXhaLHdOTHDIGp8fisY2EJLsl/lWe5p83Xozx+iFNpOo2URYaD03vov4rinGxjaOE5BHyYRK

wJ8CGFy5+TA7Bn/tM8OVYYQfqmfJ1O7LPofXjL4IDDZLJF13W1mDH3B6wwyv9IAyv0Q+jvVZ

DGeWqizgJBNsI5I+GJjh1HhHwCAKatCVgbm7d0kC+1iBt5lJHbtIhgmX1dNpEBQpr9HPy9vZ

vEpPXimRlE2B+vPzka0+Oc9TeeQTNYPRkEvrH3YXIzhv4B21sNiXfvcgg6NZNQpKStYQCIQd

j/keDGXC65Pn0Re6q8OMgTmrhHigCfa1E1vbpyVGYqCXD9Opc3gYTMBDlsQbMCX9+8oU2vTJ

vpG7mcbvcCk/Lz8sAXV5zQd8vlS6FAIlThXC40OuDtZJvSiuHeZHJsxx/V75cB+kk+F+OWPH

ecCB66lsbktNHySm5hKafJw/P1UEgIBLRQ4+5LD4MsHDAmECD6EPZzRseO0K9vkwpb8GkIsZ

1OBdxjV1LRatMP7P19A3UHsXWWgsJbpxs+HrNBUMvjgwcJtAlM42eNW9MCgXONki+gEZyrFA

BHjVo8qxCIKn50MmUNFfFdEUiS0KUQfzlyOwT6k5nLWHSIFRVIStQdxN8vH0JNCPhCKzN8Vj

VIjd9acpYJWMrDwwlSZEnQEJmpyer4+0f2Oy4pq8cjyZUgMpzD+eCFZUVPQwv5iAT6tWZJWE

igxhPhfL7ac772io5NW6cXzMePwshh8BDCXqv0NJk3VfsRMREXncFR0cLXzyy8MV5W4AmKxC

k/4Wn9/PkY8IjdadObfxcQ+rw1uwQGiSjJ7Kyf6P1fEOb9f76AYZZIn233C5xMItm6Tfjac1

Lrw3EcDSW3LTPOe3ASpu/QFB0BWfbLfPd0KE4zbDU12OCf+SFeto7riAbWvgyQjWZDTSWxFL

kuqxYSEg1XTp7xx7kLa2tk/JQl7LUeonyxDYAvRctOGLak88J6fANNl66u63GPEbv05TGjAk

s04lOXZ7a2Nb3DWECGglUaC+MZ60nx18HXz1Zk7ks5XfA+Azc2B/E7zmtZTX1szQVb+fY852

JICtUA00Nk7dkX8GgO6b5f/7w807CGCIMsq/UotifMZvjjiRAygY0nOi8hNTSqXIOdGN68VZ

QN2u+5P/hfEZNB+2dPQRC4aT8usjJe05x0m7pHpUfAsATOqcdpf6qTWmiQB5odkXr3hcerr3

8S4YHeIiVcONfwx8GBkQ+iOA1pEJXDncnEGnbk/J05gso0IZU4xtve3bgUodu9MHxKHwJjlN

Ucvi0ythjlhzfM2gWHOfChkHX6HqbsdAdwzz12gk2CxkzymqC3K3PJ4YKg0kgFgqMCWg+ChN

2/x9Vn7WjjyRGGeqzOsYSDN/KEzYVuJvuuCg2VUHHZDEVDUaBaOr3gvgEnmj3VQTK7e786sq

aYSDGkuiO3XfkMJcyFBPvmAjgIM2afzjrdql/c/WI3zJmmQwwtyjROLmxNtP6XH8yGo6TPjM

CXBchp80t35KLB7BhTqIKnek/aV1WmjGTdSxzYtA/KzIUPkdNl8JYBr8A3OYPk0yVwKrmoUL

qeFhqYgoMhDW7wP+VPgZeR9Pf0ZZGcsuOx4MGWNUXs50yE28q3Q2Icr1CzgUYYVSkJ+58j1B

HFuK/OMy0/EMy56MuA/xVQiongqYLa3FLj/gQBYKBGDvLUAUc1nTN7IwF0CRDN6c9+cF4H8t

f7SUvHt+sj1oYh3Az+m/E9xyvFFBeL/sL2x3fP7/OXymzSDLanQlS2mGlFe4few8kDyEJAp/

3xlNI6IPiFv4m5nHMaEMKcjFj3eVNnlE4VwqYeERy6JAsYC0ExR5OYKhue8IwU/X/Ed7xZVW

rXLuR8vp2u2BZ+x4xOJ7k68Rw1vj2uKAwCg0QfphuhtO8LuzXvOy/OWEa0r6HV4ErOSLvgg6

bwxNfTPnqw00KsL6NUPXJT+MfcWrhsd4AzOzpquFGQSOKfpPoom6rwz1G6FQPRoG/iSonwrU

8yEkFADHr7tN0f4lNLvz0yNdpaMlhsOZ1MM5vxF1s8iqnauYIyDchKpmGLdCY/3+f0hM5VNn

mvewsPSTwP0dBk6ZPq0FAd2c8FY3SfRUwOGs+d/G1jGgePKT12vGLSIrPYRIcETxpDLLg6aS

1hKMsfJeJDF964oFDhqg6rJuw/n/ZkYVreeQFOgy/luoZjaRuE4d4eZo9pvT9YTYlP7Bd6lx

fufqnohIBRqfTM4tr6oWwBQ/tGlVRyHJa1erCTzPfIlwld6GL/7v0rdH2V+iQZr0AXOXknFj

MgWKTlpcfER4LPX5c7abrLJACeWmxHVBnDC19z48ZljTH2cFQ2Mq/+B3u5mtCQcULFRZ3mre

Tjs/O6lmUI8yDIWuPAQYenz9H8yW3IDCyiRwn+fjV+qANgCxybUk31WURZgAQ640rS1er2re

2qCtxNsd7i4P5iRBeqIxQsIYoRFLn/Oj1Vm7EyCbjqMJE6FSRkYCUOj/B4qko9+rDgfT96vT

+iB6QKOyDmbLVtLIJ+Ct6bPVuPpcI5ZlTKByRw8ZmjpZYTJYblyx1MsZlAIUvdrKUOZ3g67S

Ef8VUzgYdeORk4uLzs3r1/XJzv2eGFanbbdftAV7WGGKKivhTEZ6bfO+P17ZD6QIExBrcwz9

NwAxujTJtm/RsBl/Rhw/tZ7OFBl66l7WgzBGdgLl+OoQFiQElK94x4UyGoamkl31VmZjY8uW

etQ93tF2dmBOJkqj+CfPXNlmrsVnYhMEy0oU6ig25R/OfaMW9swk7a0AJP0Z36GW99jvh18e

Nm9Oh0FThI7pbrMv4iz5gbr5X61iv7uS9eie95ptlSMEUprX4tB+djg/j7oDAXrYbcQP62Zs

eKNprcNI2vX7nwjWgiNP/uCL7ZbmwV2F/RRz1tgjkRGFQwtviaV7fBUm1bpBe2O3pdxXdBo3

yiuWnt+vciOWvDnjGornk4AJ7OqI5D/GUeRVjFfk2W/NNP7o0GLHf3ny8zDu1tba9F9pkiNo

9vIfLw4upVsH9seyXismQVFq6VAZ6URVpaSnDzLclVeJYAaSIx55GxPeB6FeixFvW9P44MO1

BNTI6kql/5/FiIcGCvpMPPB1j+e+HBh7BubwcWmQ35R9eqMPe7z8bmSocVp1cS6o5mPJXeY0

0nvtFdVt0woVq0CalQTusWEybz6a88V/I45ppzpRsOtLAOIhZ12n+lc4ADQDNFXS3mdxVJio

rqhqEhISakx0dPTSe4a7lAyboXsZBL1AjcIlEhruvYM5v0c3nYfXZGDBrSdbzcPC/N0Ov751

7/7q5YwoHbjHp3Rx6s62k3HjwfMYPJ2x7TA9pGPav9gh16eYxMA76MerN00jU8uv/EjwINiQ

KXf3IFmyTPdTmis3hn4++T9oaavfaqGktqxyjBbGh0i1F1VVDSvsmxNU6cN0C3xXmF/QuMK2

j+PS0eqL7ew6KAwls5oC7UgTNReYDzjMiWnAs2VogVLvWASe7Zsw6zcCdWEp/ayPLVrU72Tz

DUfhFy03/xHl4aJ0qw1MmsPvGZ/VHDHjWJ+7IgrU8A5IhT+hYgvyof8kYJNFneHw6EswDKQp

pqcy5TAo+sbjaOavhGsGaD1YixHd93E1uLiwfccCilkGwuyW14VwZp+oJGYGgpX29OlTaQrY

UIbkuzvFDlCZDWInnLzDKlD0iUDKdwTczuHqUkWQoLHBpA10icSoyL69p7LwIdPXfZAbshCh

Yn9CcqRHoUr/de7HR4BauKYWQf0gqvKPK33Jz3cIv3FnIwJTo9YvV1JyKs68Ctn7ZP6okXwf

oY8ksa3LZsS7UAcR0GDU/TikBpZBn1F87YbBOiSZSbzBFqUMhZREogjDGhoDjwQKvIR1/EW/

2OLcKoZ/yBTgrf9FIU3cOlf2cMZ99t07eBN9iX+8VHt4VM6SWwWB916N06GxLwC9MCF6N7aA

MMZmac6VSukbNwyCiEtdvtU82ZyWXui088199fv3iFKzUdWLwON+Ba+IJtBblrqdFg4UhPd6

rO+7DYxOi+D0LtDdZJt7RbBTJKy+lOhTWQB7oLQOaIER2f93ROp1DMNGRkZvdam4+klEDjiq

CzSePeZo1wKlcc0K6KOjQqLLOgewERwrK8ULpd+yd3HIVJBwVhRAROJAQTkFDRnbkN9fERe1

bvubJ+lMl986tj5OZEp7IzCg6sxCJ0P6GMeICW+EF4bTWfbLnStAgKTFBjOG0nOiTx8Q4p/p

GP5PNz9MDKdgvodeSdX9EJEsVJpXeVnDIzzqINbgLzgPAHA6VXipKAWN+UED94QgpU5XcdoT

769SO0f/1nVm3OmKdu2AjyTa6DK4m2Wsdp3KK/eiKGzFKPTZUMmG65JowIHA+TnDU2W648j+

upP/QjC+7rGS67fltP4lH/cNhu9S9EhiENSto5YASPFhYlwHxP11nPxuX8JuPetgvnrMuGGJ

rucYQ6rnguqm1fOSJgZ7bi1KXN6QE7do7NGdz5ZeOX4HEH0ohsR1EZs0Zbzka2nHr0voIVJj

EOjfDjYr8Ht1xGuQBRB/OMiAX74EnGrQAP+3GmLqmFF6oak7Hb0fTBgVx5ktPRJDY1Zz/apI

xOquFr0IODBNH+/e/cRs4RrsJ0BTEZBIqmHGkrzp0wZxzwFBBaZ+X2n4NXXRvsXEiSJscY5G

SnYX10pZEYhB7H+I4avd/sZkZkVV04ACXebwh38SAsIgrxmlR5CE5nZj+ep3Cm7HP6EJiCVm

JCgTwglMX0ByPz7b/5xVez6vdLzGm8725Hi9hHAZ5FLaGw2fkRs/uWAhr7Ml79YEAfrbMiU8

6hhhLNayo/pmSfIiVUHnjbYfNnyb6P/gIPKodR/1tFHIzfUbTPkd7ITDY1TlIaMBoRuJpRdp

p9/IcR+W/Y/OlwV8xg3rxbJ9ytIdvduoXZ5nMT5CuP4owdw1q7uKR3Yl5zcMerfaLwKZPbHr

91GXvsvCCJxp8bif/wZNeS/GfrErnKq+vl4Un0SB/iuA/ncY7efHFQSd5USF/nOVvylJR8BS

9w2h91iKVaBeOdukZDO+P+jSyqitORoAPOJHeevlsducnhW+dzKlikh0vk20fU8VGgTs0sr4

Oxyz1aOWXxqNP6qafU87E2KYRJ0xpg9DU2Qwr/+ffGdOkyRVxkFj8t4HRwf09s0Jl2TbcGCB

yrMUuf+p0skmrJkE9bisC5IcbWqTxe9sTFTpUrwLSMUSMCXqD083BQt3CL0xJ3qUQVemEzxI

dXNmgdTOGy/UMf7xt3HC8mD6TVrsDOHWimCgQaQRb8E/VhIE1Op/afAJlvU7MbUMF5Nu/gBx

f2QVJZs0cs5vW0Gui+BFjAKPjlaLf4/cGgH3D9/anGBXx+a3Ot0o7/JSI6VhSltaCU44vmVa

6+sZWePytMZ5snxvO+jC72ZmbqMILhIMUQ7ReBluorzcdrLlThNtdz4ACLMwh4adSqbUq+FQ

hQjSlW91ZCj8xy+OVz2OALlB0NE++VTc/2rScnzKPvbkcHtepHIUnB87PWY6/trBkJfA0EZO

6OYGp/OZxt1T95FG4ywNIRzlbIAXq+/aSymXn+ipX3++51Cr9canc/ey86odzFuTUnGKqR3O

mR+Mn9HIL9HKHk0Y2ps94S/pjmHSNASlf9BgErPIuFdFro8hTpG5jllUSP7hI8M3yEJ8C2Hv

7VqoFR8SPT1FShpB2OYNLRMlcuDTvNng/vm9DVj+bnFZWdSPywv/XaRUCdmL9D+Ycshc3Fhb

DoESQ1NGQIOAJwaEHfW403iG7s2zQl3o8GTqBt9VBWzIT0XfOsocGX1SS++XlM9v3CEV8aZs

OTBjlbF9+hHctvGIVCib8ssjpTLDV8a3H4z6rPaPJusmtcYpmvXk+tfMeH+8szvXvN1Uql08

5UOxUBM18Pz6/XGEBojO/AxWrlhHG8B9RpGlccycp+qhXtSrzJ+je5NwMcXj3E/fiWnk9Zyd

nW0W3zMC3nonam0gko53BuJTaDCccyv9B+GU8Dt1mN5/pgS3bpN/hzBaKQDBFbMRqQE4aG7x

kPMtAmO5pPifAN7+zfyTrFjD3scv3L7bsYy6nR8Z+HVDDapdpRZ6rhSdr2QV5ZoY5QzIWXte

MQs62zcI6uc3qE4wbN9uMwjaajQoaa9uPX3MmrfvV2Kom3jWE+tGlz5V6zBIQ8EMtD68S4iq

yJfWw7kfGPuQEHHXrooyGrj/PRsFYWuv+YA35gd/3tEoFT7cYyn1Bywelfy8PcCTiWrUsu9z

VgHLuZ0Wf1NGGAa7rw8Kf2D+qLVeG/o9FSxU9aO0IO4xwxZhf78mRs3cb9X0efzIXnWY7r9J

ZwxlXhM0tLZut+LjL++IbpWySc95zwp48Aj7o+r2GwqAT5I6fvvdTvCVNvGworlzdcs4mFR5

nEhgQ/75p+dWXrPH5SefiMQ2liZz/GsmNlvfTMAKJ+Y9DK9N6LwQq0+3FCAekVF7wiproDsa

YOUPuLSvP1tIHKfC7KZq7Nfv118F833vjbcmM/K/juGusRlkHnmh9OJ4lDdPVTq8jzqRUZnk

iw1XFON1gS+cAXtjW4ulk5OTNZsaIBCI8hx4An7U72jALiuDw0/PQKAd4EfoNRGo4auchApD

VJg5JuQo4ov91T/mxsbL4wveupTaErUGV8vs4MstvvvOVZIAA8dFoZ7/IwpJ/bW+2Cs3q4zR

YD1AclNelf+ioHOHoCSfaAPK92MJZxA8eeJo2naIhTWv2tPEcpKdVR/vGJX9Hqd5x3zgHAKv

x0XJ+db7bfJ7ItB7F+ynOxdN1jlyLsSTwV9N4oOi2i5WflSX9YLRN+iwwwNTkPYv0hh+XSq0

94jhdia63XlSZEMlHhfdEEO6wMHCWiYR8MnUoR9wiz9Tfqtlvut+/Nv/ptN4IdOymb5Bz5f4

Qz+nWYdf5A1gG2WKna7amp44jh+5XzgFFsjWExy/X/5LvlcZNoWu0cjv4K4UEaMptb4pdzck

P6ElrIBFws+W04sz38yJkHG4hVHKbdbtc/MTCemzlN3IkbQN+BC4ejB5Ud64wlYGvISlHixK

b+qLiRllebtjpWIfKedaMOFjy1/as9LEnlcUP3hruyVZwCzEkBqPmIxg4oHJI2sEXxQRlRIM

08OorbGC283IAXsgG9KdW9VN4aAF5WDmtvhyMJVel0PVC0dZJ4wy9dc/onRsGEelB8zVLbsE

ZbbJ/IDrn1MrkHo0J/8m1k1MWbJe3immSkK1hMDxFTXeY/nF7gJ30xYLNDRnU4SllF/aKFMW

VpIJSWIMoAU/NksuzF9RW1MlJ09iK7inkxSoe+9rXv8YcH9EweTJrV3kocUzj9/XwogCueaO

QaCLPU2EihF+T9+0+ckr86aM0qhOSHWxIj5WPyNHxo1nRH/9tUPZn7yuI/yM1H6CLOxj8R33

gbCghuQukhaQaAcZhigSkbop/+zFKjW2IOo9Sx8IjjDPeEeExycoE6aT9C/NnLibut7b5sM2

g6EH2KghWHWLFJBiKPtfNErSOUXKEnZ7jswfXJNXjC2b0stVEBR53gn0ZAKbxodKDi9EJ/1+

ck86ZI+dXrBrW1umdIemmXl+ewrDW5QNY9Uyescd7NfHi5yyA3CXVufJUoXwOwpx8sIYEQUi

WNCfd5xsIOhwxO97IUq+OZ/0PZ5+sl2ZZ+lgeUvr40Rlhks2vKsw2Qn57ERr29FlkRFKo/hF

Pa2r8IRrk/4V3784fO+S6pEXnsGQCEURQw0bXpt9oFE6VXZgxvH3+dZ4L3YV107os/mvZBoo

BTRRvl1metNkktP2Kf+4TaBi8uYs3ySEGqFeruc5TSkvou85PT3x81z3qLXr9mSpvkH9ZyuD

gPUiwD4yaV+/hgHnbUyQs1dRzy1DFsDo42L//UkTpxU3dq8Zt2HNeENipoNOH+sGF9bDpq9Y

+84QEiodf0EiohR81zfRaQEdzbu2U4tX6h+yESbnFqUaQwOzYP5tHplm+9Hn0Rg0ZT6hZ9Du

9NbW29ALwsqY55jGvzUXBTEYqrIvQbHDIAOkzajrb8+ZJnfvLAiFd3JxTioujm27V8idk5Za

geovn7z//I2D1NatVJB0VqKMnn6v485S/0OrAdzXR+nHXx8my02aTT6vRI1kT1VuVBqXJaOK

dM1St6zLdJ8bek6ITOrfv4nPIIIfN5e7DyeW5zxJKidneM57o+lDvswPUMzVWhRHJwe0Uqx5

oxxvgOZM7unp2btf3bpi0BKncIAmEwBFVSvW4Tm5Rhl+G6NemU0qp9gRboa4A5bImAMc6tb+

kwfi8DJ5w6+kO0Rvd+RZOvghooURdJJgBH6RVDRF7cGDB4MDmGIcBY647jX8MZKMYrzYkfff

8owVt3jrngEpKCqmMGP6Xe+XCCO8bZysxq3hinq1VtOHn6j3d8uY+4R74xOTdeX1q8aH93qy

Hn7S9Spu2fsWszv5eV6orzLNo8BPwhqXfscIlHqtRCexczVHcB/CTbzVpL0xSV7x8bPZJJuR

kolDvVZOrYjncPmEbIXRaqVBkGEZtVlRiLbWDyOtnIEUOSfh8JgUottaOfWf6kjQHhdanhAY

jZKFyOGMYblYYyH/BzgEXkqctv6RAx92WXs+KRVmUuy2AabL9lgIM/HbJqb4mhF2PnRtZK/P

n7AQWR28HBVFNFv0YBHwQaa3fUr5RwIWb4Uyd4SvUdAx53XzABglxg1mM/EI4C53EKVICDos

dAQ//Nb24BoJCklm26UAi7Q3UaPooOezqnv8bwGwOoGEgsmuz/4GGgzQ63J8U6pL+1mDlI1r

I/utfFVdhTyLYQWPW7K2F+eP96rO7OODv2p71lgcsFhwR2yb8pNtX9eJuxJQqGNItrvpNZfI

rx1IrZ9+RyfQrOXtuovycoqhBZ89Ts56v9yzvL78uukrjUnhCtVJyQqj3koDjlotzyERqIXB

8dcUADOOuhS5l6Kj+XFmfi9JPOlYPXtEvKY1RSZVPIVtjv2UBmqo8WuSzpPgmfU/35fZSNJ7

PJ4fs+KK0geT+LXHEQws8pLIqHIwxUm2Ww/r7pTDC7dHzVAUYzkbiELgLcP1xSMxIZjU891M

6Ib326JOigV6MtHChCN9JhQNMQLHxGUXr3DgyvAnE01TiH7OoiX9tFEU7nQKKN6na1oJM/lU

/H8Vr2944cd1yhw+OgacfYDMUUGN/680eX3T+W1Ta4GbcWKJX+Nhabd6U/osbbWXnwS0bvXZ

yDqN2LA+h6epkTL31+l3S3kupT0eCLzVh+UlHVgriHfl2D49oiCqcyGq8Z0sF8guxd7mnGXX

13eosKrX/WH0yvmZsyeqQu+syvnApcwoYqhMzl6YJD1F7t7fZwfguVDOUfOsvVBV2+BCqUw5

0QiPFLHjgyKTINC2KmJ4090iObdUyKIuFGHhy4KnJ4bD7//kgRuWDGzdvrrOfjsVBGu1ULw4

/S1NY8AXDYpFTJIxxUjvvfeHkhSSrhyDaXDkFenq+4sRnGkRV32RV/13OplcsWBGTjO4QqzR

jZgaxMcumR5sBIcAMSllQn+yYDUZDET12zTjllqYxqbSMh1Arcf5UN5/6D0beqGk9A5pvuU4

wIktYkUfDyaUnz+eHbN/vB1m0OjgXzuMqh8xYUeJ8JKmDCy+0+bom7negK4yTpC9fyEl639Y

GCu7kXDP0RSPG5YCaXOmfrYOqHd65En5Y9KNLS8O3eqcI2cBpFmpHGay3Pi4Tau9AjHJWmHk

AC9a+GaUUwNkGZB0hXL3NMPTCuUcNPPUOaTJREExROq7T688f6n+klewbs1LeK6CN2va06TM

iOzZnkRWJCcF/Ljd8ZWcd0Q8B8xaOh5olOtFXf6pJtYBk0Xevwq9Fi5xSe4Hh5sc2G71Tq8U

lTdToby1zgriFTcEGoivwM2H3nGNCeZ65y8rfJ3aTrx91QnM3NGTF84oOf4u43PIrJ0ixWe1

lO7xLpddhUGZR+1nB1uaB6QwUngHpHpoHvyNSdxKxwco1po2x+5/qsiKFzCe/aNjYJ5GTLdy

92atfZCmy7z1sFKpzharSb4ZvDY7TSZHoQ2xZdx6iqefqi9GaFDDEpt7UwcCetP74STp5nHC

ifMcZgJk20bct9kDM+T3967VFE9FXR4dj1jq5Qx0lPsVe80OJ6dKbTTRX35ytl2Eqic17q0w

q9eaN1n3Si3eiCxitDI4zvoLaQ0h+3JqClVi5BzIPYfpIaLknqP0G2v8DxvVgV+irjxKCQtR

V1XhpUazAwCX/R52xxPV1el0PKJC7wX98GhXabpYEjbsuob2fV1pVj/wwQSMwEE5jfzrt01r

DtdLXmwdHIkAnc2xo2E3mwEU5i5hfx7b6jCWJPjCfxxMuUBUR+u2eBMBpORQfM0fJywpfA0w

+QLLy8vUo5RGp2sQYduf7gvBZAPZsu6qIugE73+NYo5P6ayO79p6ZS0UcVxNJuBmBjSrNsug

TH/lsplrDV/WKyOHUd4qI7fwaOcnQmkMB0alYJs4E8d+DeuHMk2I4S9vdKhnAvJ+2JkAGXGt

5h6hfruxG7SSSkXnY7eLdOtRHK+AFqp0/tZoHWZWNi9rLAgPL+dNM3DVLL+WZuSqKfKWr3Yh

Sc9Rcy1IgNGMfiO7XnnwwZszOrOHTWWsZoxS9BuV/Pkd+V8NTCy4y0JpnpjJPjAb3LBRxINg

QJM9f5Qjl95clnyCy72LS53jp6KiWiec7ih5Ebix4sDus5S4VbYJIt9ov4nBXhmWbddfR6EJ

55iIR5V9mZS7iIVfBJ0feUqfJAwweWOVOM0i6xKurtw2dRGj6FA1y1CKDy/5RMMm3QdOulNz

GEyCXvS5NmR8KYSo8lIU9AH8n56CLUWox1xzuPOcr5lKU9PSBrY+3x4Ez8sbMpkyULH/8epk

8Dx0YOmTbbTdp7c8jX4uLXMV87NuFq/Zm91fU969XhJM5+kU15YghRKo7Unvr3unvZSh8CTB

Np5DlDNwT5JaHZRmJfYi4NTtY5/bdwtpG5yqJqHE0fV3FYWvl0+avjJ4NbFZLDwrXqSL1urk

L4vL+Aiv45vg1haq42Okpwestb2kI/cAUd2M7w/OAjgpHMIjOqr6Xj3nzRK5IPJxuiVfke7z

dsbHjGgc9LDuxEXuC07Y0K5rvWQwf8UBQoJZV8FOVgMFiSKcnsusOmRyyN6rIiz8ys7Im4cJ

gV9kVnf6U3L14MIPK0MmASlDuK61I8wrj0jC51c3c07b3ri27ua1zwcRSqcvSaxAzJxmp0Ix

H+y5RSkxr33gIIpltfLPBEPP5xuU1NoJma/N2V0M8F7RSkCP9fyPovvNfJ6QKYFtYZdxudK4

VWrQuJAgaunL7G7wKThFVPPM+RNHw6Z4OwdK4OZVS77DWNGU5t66YnUp82D7nkT1GpMHibFs

KD6vOOE0vx7zAXTZUO5o9tUbvzPoZd2q6WUdLwKWJj9b9ZZd7hjXtl8fUbpp6dHPL7X0sxbo

2gb7G0aTCmd1E+WhxgVmOZMiRm9M7l0vOgEqf7RQDqsJ9J5zxZd/E7hULU3P9dfLom9zfkWq

ObUQz2ERRjORCZWKt9+pyyQwr4W0b4i6cGD0V0V9thqT2G/oJAEeoMUgo4wMpohHy6FbQ4aH

GQT69o/bqbg5Kr/yvyIYplX8teBs/iCfUu4xRnYXnss6Eg788DS+e0S3OlSbmHVl9EmImXHh

5OsKv/yh4ZVPX6pFyH3xXk41WVpOt2Zamc6T5+2Z+50T8AiQkCx1EtXhsqII04xBGyesIv7L

NVMhhtwioj7WPASWZDkTBrrKxQLYStO7dar/dFF8NHHqr+/LC9iz5bSxot0v/faPezMMpgqs

FguDgoQNMSpgKM7+5EFDEkfFm6SPB8KJmQUU9k+y8sYra/VmvQbA6lIy+nzMHJeW7Ax7a9wt

kOTEaBnFdRuyn7d4QNriaYdzPiVOSvkiG0JUeg7luvUHUw5FK42r2aiKZOPUSa2z2OI9v5Km

Rwad3WWq2qov+V/GobtC0yCeP0UmhCv0HMv0eiu/tZ0APSvnGhnca3aSEv5mXgx6zUErnAaO

MKVE41LLDPkbT7aS2GUNDCBcOm0jUMtfweHLsT9YAxTPvTNPzg4nukGwWT731eE7ybvvy42V

IRUWYEEQGd0ldnd2D/Px9P4VHbjgNFHlzo46u/tKBUiUsM2K+7dm9zYIww9NE95X9zO6pH7r

WwWdeZYQllIrBhRJJXAxKhQXKoRult+huve0BpNply9icUvYWh+tshl1AIVCqTeQzAVD837b

CkdHqy/sPzy/Pj6xlPsMCrrnDm09AqOO3+LzCWcrZ9VSJZDSLla11mTk4xX2i/ndYvmP+/Cv

lqpe8+8uvZeaJNzXjD5TrsbogB2fyue1tp0v9K68IeldRHp/OBkUNsE4ePadYrnzF8nj7S9E

jQ46wURRG26SzvPClUNXTYRucloKnUxUfIIOcPSK4GNhzrnz38CDrRC4V5yoO10aMRRt5XdG

JTcIgrciUdUWUx6hcupqd2/d2Zj0KTe5Xb5FE5QAGCRmq4SNSlQZCiiLednJgOTSLm2DTv6X

1GjVnMb3hnc1iVz1gVg5VKq+LCJyBKOv+payoiNrQKJjQjHgGLlX0LE6icmlVBM5Pc2txpLC

iah6h/olIialJoOKk21JbIj8q9USekxRTPiRkMyGPE24Q7BE/DNHsK4Mw8AdMCOOZFlh4MmB

Q+DldhLnP6K6sl9xLOy/qojSALclHdhxV+lsSZkYw3LrSeXPt9/jDKytt3l4p1af95k/auUH

WO1JTNvv4Vu7W83bVQUutkoLJI7c47uVDazETDzXSeGBWiz24Eo6Y27nrn1iPze8quyD1v1P

NZsNX7V4EmmvUlOiN5u328TMSNiTnh98uDkvc6FRnfiEdsHena51CohiHq3AGXDo7Ndc88n2

FwfT98VLwl6wgrv+nmS1pBaN9c64d5OEfFzM9PVj45VyWHWSmtdMz6ul/Zl1+92fTkW7M07H

5xM2Pr42r+U9WlT7w2wavfwTZ0r0fu2Qh+/+0STZLdywFWTq244XT4gQYOwjVqwTyptZLqMR

q/V40cxoJrBlLLR/i3Gg7h0EqoeDEqfdc5TENNq6lGVL5+vEKRzv4OvcxJMftR+Xr5cy3E0J

3rgsp+fzS70sYJ2/TMU60LR8v17LekwrIL5Yb1Y8qvxjqhGZ0Mv2O0BnqRk1eAk89PReHtR3

RTDF1LDULUXXlBY0XMWX1qqHAaXqbLOmp2nluy5Hk2YhzqFz+AjM1NomF8DxeFh299bZ7PSO

3YlYapF2enFmTHDy0G8V1xQqVb3QZAvnk5pdJicMAuI6N9VjQS2QQqwic5FT7y/p2j3eDrqs

Dfl9UVjwS1kjl8fa0nIzjbaqvPzxKh0Jw8L62eF8Oo3SqR7hy/KHHQPibX9U2443YEe7g+Kz

Dm3fvQpj6eyxihROWLeOrkK/4dCogzRSMulEpntjUCtRqtg9GeVuj6wHDW47XbCKKLc5+Wr7

dMsnbie7fitDf8aYU0HiWeVrH6jw471hT/uFnr2SV52DFzDDmftEeGNzJaLi6NhjRReNKG0O

Vq+IxjrS9mPDQgFjdZk7aPKTvaDOkJagDtfPoe+kU3V8s18yfE5/CS4tWN5fagBMUrem/e43

1qLd8Uz+3d3M7t1d1u7dAVb13Y1Mx5dt4inpuuIpStlmXCN34Akld1EY/YDT9/4+P8P8w9MI

Dx+MRZuqNuEREl0ddCl9CgI34URx3eKnWNprrRW2oUZ9ImP6/6h676gmvi96NCEmQOgt9KL0

3qWI9KKAQEILRQhoEBCk8xFpCRjpPTTpJfQSEFAQIYAUAQEpIkVBihRFlN55+P2tt37vrXUm

687kn1lr9jl773vvmUF0P7ndops44xfcapGXpPi4W8zpndZLDs4c76xAlQ0B9j/vmRD19Ihy

M0T1zcofU9YE22ax6nSbexv/uSIO/ao6r9SZwJU604xzx6miWKCSLJAry3DRGQlr9ll1Xx6c

khW3Rolar9XM/2gEXNVeWxBsb95PUNY1WUD4ni/T9jSWZcqqRBwqRm6axVcQtkMZIEMyZB24

yk78j6IXaosp6xSL2AlPYtejySimYskODmLhj+gJjd1gfKj3bIwQPe5L8rH4cEkRL0TozhDZ

tfVdduJ7clIDuZn3TpAgIsWQYM8hWekKIP8DLLwyZ+SSyTtXZXVo2jFccndtNJM3/OwTFgCl

+Jh3azqUjg9gazx4yC9xM6rXivKB24NFaiS7ojte3HQkzV8mkuXbq0XSvz05pOfkZCDLjkYa

DNDBrEUw7W5ldbXftOEeeul9TJ1Ea76gUcbz9aEyoWf8oJq969cREdgH75/rJ37vkZEp7hqA

8NM8t5BFtsuxJ6dw8ww8hw9d3IvC6ScBUQIQ0PAdBj7dfNHWdt3/nprmS/Uvc6kImemJcPew

kgSjpXlDjnxcJrHBg5YlhqvprwxXFaemR8VSlEbERtxTwqzyLETqRWvan+ljyYz+RftTW+z/

efxqfoYdagG+HWpFYzsVWkNHIa2ORegWsqGaAAzB5lGCaPIVO69UfAc3et3Hzgca79rDhL6/

8v3yjCRXZFynWqNL+82PqHa+J++PAVo9Q2ZI231WsNyaow94ChHxnhSPnyx293K3qLasniyq

Gp8erCkzCxhPbSswB2c+144zD2gX2wsXA2SwuYpaR9XYFxHs8xp9CwXJJFYPvwqvZsAyqJBZ

Q8WBt4oSH2oX9VhBh1juu2W/dSYW025LberKAwhXJT5N7/SNAr3WS9gn5hvXlL/+eFqi/L7F

Qvrci6sma9x6qSYtQi98gIu25e8tB5/5INcblyl5FvlMyCY6k7RNmjsACuWLft7w9n8fhWk8

/f32LV4UQGhp+SyaqOZeQGMFIDsDjVD1XzCBHflw1prP4xP04mAfdlaHprPX67Y5MfyFYMeI

hfHXp6JONze+OQrGLydvOZlWPkKly0GW/jg9FZR/jxGAiq3T3vpFTGz8eLD27Cm6I64rTs/x

jgqoIqvJS3QHig7fhCrcWWCsjb4q/tFsFWPrsngSZQp1Bv01K7ZPJDMUH9Imss/wDqzk6fhd

4dZRtrZfC812GVL3Ny84Na/HRgJJi6jhbJFoeN8X52jZQk3qtYGOeLOGJv4i/4NePrlY/PlP

vpxKCccGMfmtwaGV+POW1Ezh9EG7tYzBuTSjlbwPvTaSqa9HtahWa19RrX58BX2YuMmZBmW2

32Gx31ldndhlsd25pJAUXvtgLrwq2rRyFR96mHZWuv4G+fLCMyhq5reaNIW27fhAgSLJblEp

PC5Mf88phngzb+YTnv3Gon2H4SUPuyJw/ktA5DOzsCyNzg2KgD1IVWi1NaDSXKbSsjZb3qDq

k9ICXmzqCiD+nC8nQ3OrStI1919TXsEkwginbYSjkxzVkF6FSq5CJVYBQ+amiqCh5SQlEBUc

1txKi5zUbwFcDTG4oCur4s7/1d3JnYnp1rbElZl2dtJTvNmWeg/MWWOyzQxuSoZ+bi0e8eAQ

AQLWJ7zfYLXNTxBc3kIpnO0AKd37vlpx+3F72L2YUt1PvK/yFgqpRcY1ln8ZrBEr/PKEqrQ2

WfqXw6Njf7Wu5TdOmNz6sNgV+ZWLmdlMttkTIo6J7YKmwG5wl0Z9N/i3DCn1lapXA/nGuwiU

bs80y/KSg+3NNeQd3gcm1H53o38TmxqOBaxc7Hf/fO/5qilkxA6SOAIfMehaAXRG0nZjtQ0t

SsYiUm/0iS+AZEhUgy2Dg4aH8ayLOEGCZGrvGefgVFyHhwxpfXt6NsQp/Jv3TUlJDPxRDMwF

k67Ox0auTVB4Sg00gsoVO6mUxLsSuSs02RuuKwy+Vy98AYnVEkhqfkfULOG/TKeguW6lrxON

R6Fkx87KE+SKDth1qL/IOL+vgOpzvnHioekj0zF9qhKcxZdT1H42+Dhb57Aic6HAQmw7z1po

21Q0na4MPxC1xjIUZR6bGyZDMFNXfm32rcCeb7uyI9gE2x4a2NEeYNUxnI2Xrhdvag/Uz2/3

fZavbfQv1P4zzI/MEGZB8lijglaO1ILuYFcvfILkgo3zI/FvEz0hGTNQWeuE4UwsVPyReJMM

sGCqm4tYk8b4ub1GdtSpdTXLmf216fiUXzpA/LbIdsexy0Td5pupNLKywCoTrVIrx8eTDJVW

a3X/h5QCFWI2wyi/ahSNLVkUEa50pTZ3PZTOdpDFdnCKQTxJ+38AEokrgLmQrpyO+8/P2U/r

X2bdvMd4ui1NGcCWtvnmmOhMGrcVQ57rsVLu+v/4mGfETU0cv1scep/DzMksQUvjxNzRU5M+

Wta7YYDqgI+1CSBcw9OHun5+Y6EE5gRk855nX+HnHkLU+JxcDb5yGuSsU8Ijr+u8UCbnMpNd

lR+cx39GCWYbq5Lnh2VdhGy/OwxMoSkWwECH5JffP+J+Si62iVFKZnGiVQ4Drg0sim58O6LQ

lR5mddpRVydH62UDhUuLGGyKPWyWsrXuNcpm9XcjBtvJFHxEUR0nyYyWhb3WLX85i6VELj/u

m0vh+Yl9UM8jpSPzsD09wr2BO+UTj49ppu9YUQ7J7xbMCxfft5cOm4kAU93kiI6ocAVCkBur

EUUkmXEi8hl9T3f0i05Vcn5ONig11wsy/oF1yhcUJV2BJNyerP6LxvA8cxkkG4yDq4RPE6o/

RbrW4zEYaK4uT/belRHCoNy44FTIrndjSfsokyHv1/cID/3GP1G92bL9XIJpdCJp/7Eg1DuI

Fuqthbrq7wqR6m8LBzbK11hVz1fayY6R+yWi4J3vrcc7XSshQdu5IUEGRatbr3ZXPt4N2unL

Dgp/DgNnaBh7vMgo54dnkDMjf3PnCL9KHPIj+SZ1D+4b/BgaqQxRecpHP6F23KHS1qhOpL+f

XUvaeRtp9HAFG/wh0zFUj5wZQ4ha+Suc78pRRuvwTpVjH8ofUNW83c6vWDXlzlvdaFv5Ujsg

mHHqfOz5rGn5poelyBuLCsnaP4UE+y33VuAQlfQZAzI/NPBcxCgYq+dZlONan5z+5bH0XYcA

y10Qf7mpo1IbI5alCf0tdnYstC8hTeXZiBjQSlXrXy+Tgp9IFr3ppZufTHYUdufbiZVdVWbY

VDE5zBNou74NYIhkObl9YnqiI8fjQRotxHWkPphwlBdRDjt7esiT/CVoLS9Pnq7wj2EVq/uc

WSSLZm/U1YHqxYDNnAiSgOiTntbdsJWBlN+3iboL9YAlzdV3h98e8+nFidBedoWDYA8tZfoF

pdqWyiOBQXjR/oek1J+C490kwcTba1GOPWd8I/WSSK2S5KXHzEiz8R6zb6/oLp1EH3rwF+uo

yD164a+occKYfTpOxmmr/7j1dekh8M2RjW6CCGtOeM++t3QMF1zjiPdSI8LfrOkPWc2er5Mg

rdAIEMhGjk+WLOFQPjMOfOAPcm34RBMv0pR0ffH2i0hrq+tOnEHlM52Opq6Fui4yuYA4vXvU

iBDlD4RfQ9HQBHbN76/O6RJyGYRGBAFDP4RN1feNXTqdWHYm38sdnxXLHS8VMx7vFDsfD7ql

uBdNSEtLeJ/0HoN3Zo6PdzaCjnc+4EOO1+fVjr1989vDTfLbq0k7BzbhzzOsWWwd1GsL2gvH

dtpZ0UESnGg3E6qhtGDmK0Uit5sVouJSHsKeMXZY4nm8LFFTIx9OUOH+9Y2S4PtTttf3l8Pc

WxOlHDEGDCHu36YUWdcHbaiLkNajcSP0gFt566PqSfHnk1UTFiUtxJPzw7z/+eD0qdKwbYvD

e4Unb/+RnqoQC8OVLHIVJbdlfmFb2Fss4UMqpp1V3UUuYcCWjxRl3fF2DBJFAQO3wwWh4lUQ

ccnqCLQTIbHpJSXTw5ez046TDXtDBMWPn6cuMyTH+WzgwuOE8O+lZHzKcyLnIu4FWxtb6m8W

4zmbkKW4sJdhjHyyKC0f17vgBwIF62QFPg/v/nQWyNfz8V4EgvQv4N9KdLmPuHAsGo2M/36W

DKy9x2YK/PqTUN8oTW4aUZUof1XetKe7vG9vLxEUFNTYC7NTlhQT8028UD/9tVxITeq65FP9

rhGJo6DqLywghwGYQxj54ne/25qqrDKTu+Op+BpkU1gmAYImNLbFg9vKUoPBiFURncFcEcoZ

iXn5M/EboiT2NZpFIOpIEc8CeLyP7cDuOAEFil3seS+Y/SK6c7Np8ADxr8L+MH+OUqfeygCR

ma921wBOK1gCiPIdo9XD7pPDhfDt7l42rtwwDoYXUSy+Mo0Acn16kCE/GZKt1+mjH7VYCXhG

p4niZyNnBQp1XItrO74XXNQbr2imfcKu/xEDXr2lby9jAUTe5D1Gb9Rni64Zp+7SfUOotxIt

OrKrnvnEhNxqRna8fSNSjdv5ug1dnVtgUT7/URxyfNIdcrwTEXJ8dqYGzvwXx08N80PGyCTP

V2pfnXzIlT/98PPRXpq1ybawdN6s6YVMQ4FasKGGUiY6r0kGI5gDCzzoOE6dV3Ws45pR+/tN

0ucX0Eihrfv5KRWtaNqnKF4xKtiTDj/rSRfFFLnvt957ih7g9FSJBi52syW6OJ9AJDwan3V+

8PV1EKJBVU1n0qfeOrrCsrxSv/mkh+7/gi9JiNk+V+yqkn31r1qzTAFn+gZ0DLLYD9LY/p+J

lysTDIhTfdSKIaAJMs0FJlOQtwOxqjlqMnKV9EvF4lVwpI00i7HWI0wHLfw0fkJp5/XHaonm

svjfSzJOb+86xZpzSUyGexk6RiS0THHfqspQn7Rz2hiS7jQGiemqeTdlSySObxcfZNdAIlm5

fEhg1wYKMvSqgc362jpVjNBY5viCjwbbO4PKfmP/cp7lNyXDtTKCVc6FSz3QwnFYTRPsfhe7

8LjW52ugfOOK/ig+I9AlZnfptfIOGAxGIJHrmF5mpFNwWFjHLd5BjAhNGPnqtUmbILOyh35E

DRKpdek9yI308qMb+tau8RKgdzIq9bMCVLRDX6sXvyPTHKoiBOg5LG3wqZ3n/w1GfxishuGW

n7ndmg8npT8W3qe7jOuyHUynoEa9vE+mCjAyECQZTkMhHPymCtfkyrXlY7Umu/CGH8UhiX0m

AjiTvAU5J6p+Xgwqv7++80LM+OnlaqbjvDqJaogy1Sv2+3W9eDhtdyObYTxP30RFAQPA90H2

aMR1J4vnlyD7Iw0OWAnvWYYf4XuRgnbYUPh3NeTAXCH4SOZKP/xnz8nPlNvpqUNje5R/NxCI

tGUNoJZ/nrKci61hGhPm+jHaeSQm77LCs7NXiYaKEOQOUxmz/7vbMNzZhITZ2wpQSYn6q16m

kmVrNGv+uJ8r7WfZeXq/IyQYnh/i55QfEqCVHwJsEiGGqBIKQkKeaOAywna+qZyvcIMzlIT3

05SYkQ6WAfAr/l1jRuarVzr62WaRDfXYoJykhliifgzdJBz79kX/uHtIizyjMBJo60b0TfPY

CJD/QlSPDE28K/sVo677846dDDa065vMDfdIhvaWsqbwWRkQja5Jg6AIt5/dYBi/fryrT9/S

5H9fjH1mvUeGgT3sPV3sVSMzZgEHkKqvlZaciN2//YjaesuT2CtY4zYPHloxQaVMpi4sC92V

8sik/1kIyVVNKlKxSW4krFgig6OliFQcOPHRDo7xJhbzpVrQG7kX0Oe5FjBZ+V92rRVI9zTZ

v6gGPR7xyEU8wfMyNfowbjk0B3QOdCqtbiyXXiy6psgxl8fzrSFuHCuX6m5sRNman1Qog28g

G2IvpG2jzoGd9u6nLp7oIYFAT163wsgUX8BzC6EfEfrpW00Mizg/oP2Za5wW1TQKDvvJv7G2

/rh2QTDCGVqRtUSRpv7+vLFl0cBy6R+BI90k25ZAVG6myouTlHVUC0CUUwd0MLWP2pWMDXM3

l0xS09jNrfLxKJ5XdOGI1oVJmTyxR52rYDtLWGcSO8AIp+R7qSBPIv3I+HKWmgiIraQT8nH3

ZixXJ2YJpd09HDw86wRSj/Vr1kzRbF7bj1JFkUbPH32T2oJ0xjwDlAJVvqDTARLcDJJEgPh9

ARKYaXR9kd2mKPKwByfCwrnpQkue9klyOt06ni+FEUD2IPqB04vMwREBpXglNztdOxnlGZmS

uEZvCeoC7gk8A088+YtkOJ1+ugxHvL2zq0xNRs7jEv2zRIgr4MHiOEcTMeHx8mUMtWz3+5vm

IJi+dVa/drSinX/Ou4rl7O8dvtIbbLWJY6JjG9mz0aLJhtwDHF0OlFIbfWXDE5vzBUSv1hBf

eIzEm3YLmIPVDQ17B4k4KenU3nU0rnG9kczG3w17Vtj2ZzwElxkC/hdqxxf/Be1wjxWfTIHP

mW1PRJv20kyZbdURqCBHbG9SY3tgG1ncZlz5QdoaCzJfpbVALci50wWVPUYtOc2TIaw49+OD

zy20NfQxf5u22JetB4YPzxzsHn/Nr9jytvTIVrp502VPvc0e7ZcxW0LNkfxCy+7VzXGeXiDf

jdgSLOhThpxcEmhoXSqRIdHM4uPdWLGF71xOBmwBHvckz9/jF7L40e4lXa3M5NTlw1xNMDBy

0oez9GaZlVbJj1ejpScTpoQre1NVWSP0yVTd56WMJfkbMkuMT9VWrf13gv2ceevsmC+p93+T

rcSKknG5JEFWYsVXj6DZUBhy/pXV5MXOfHrpbDDrffhpp4kYkqsmGVp2Sjeu7pSl2vC2MvQ1

PMh8AZio2l3rthdePKgOSerQv+y3Duv/W+mlmazHAii0NzxPEPNTxtzI6CUPy6oZER9EIe1i

ax+S4tXj1D+eKM3S8Om9LXLkT4/R0sMflu0t69J6X5G8xKxzCkz/y7HjieGsFCgEc/sgWz3z

Z1ltEYbMneS8GocogyNlUQ2B7Lh0ESLybcMBGs7yOG34fhfDWhu7yPv/Ci/RH5wLk08BeIAA

fB+Lm25slPsvrLRqOZ7pA38O2aN8T64kBbEQ8CDnJcSRHHm9TUflz61N8jUKLgBMncTWvkKW

JYJfGRcp1J0iZ3EUFTe/iNp5mMxy66OhZ8Yn7TySV8+jYnWfhYZXX1w2wQzOmz6BY0okQ4NS

cSdc4qz+QXEJ58z9m3dtGpxx8k9+6KLeYGioOZweUnMJ/E4aQ32JrqMP6FoEQpTPFCh81WWT

Zzq9GAbh3Des+3S9sqK03dn4Cbo2Mn1sWhyU20EEBqCGMjXbzXjuF32qPPrjMt8AVGvvgx48

lzSdvojaLZFtvAKjspcj+72iHj7WjO1zCqpOJ16r211PfW7PDM1J4ILvuvMGYHyX2W9OAn+z

r/aHNoQ8IqXCOalvi1cTaSquCyT1zM0V4piJu0KmqZX8r1ODMtMHk6yrHOA3NO7DJYzqJBCS

eEHrQrBJeJuaY1i7hCNMnCjRpmAKc0gVpir78SEEl9Ha+bN8bNy0o5XoSNUUUjWmjV/VKZaA

SsDQDU3EACxBpbt75dQuaSTtvnmQ78qYWusuEnV1MVW8zXf0zY+YA1YehNAtmlrrLx01BIec

HXblcodlZLb5UlLVifsI1WBYk95smQpf2Y+s96Im0DwRN5679X4JYgunscvdro+l3kRXJYxx

+B+ZYWfXn0glOKTV+0yvVqu4/qzg8fszkIKoLoTv9rIiakmI/eM1E3FLc5t7z17+aSKbWlC2

fGtTR29eR2uvsug8pl2Km5ThRUpI1nCTxneagjE46+YAygD1r6+sn7xrVmkr5ht/gvy0sBbB

Yr4Jl0qojiwLux9v7vdmWQH6vuwgdP6y6CJcd+oyieZckpZ/4x71CFC9LMTl1nbD64cCybS4

3RhGtObME4DOwm8dqnPl8zZedFFBs3pqlyFkWZn8lvTI3GDOade5O10NG/G9nrXZYwOIWJgd

mvOy54ySD1ixyLbHrms9MAawVXYsxChILz6niCNE6mFxW+enh//BmbgCBsnC+4pNdB1jGsdG

5Ukx91eekqDnLHyxnVrhuMuIXdNsoGrpsI/nFwEMUKRh4AVvUAzZXamEyLQK/eu91q8KzljR

RlYUYRmXD8M3qQMif/Y/KqZD8dCn/W6VCtGqy8HB2OwtKEnjDhtQpJNACkMYhxQDWUaljs+b

iprnH12ZAcYHwjnx9PpoBRwkxnwbFCtaENq8pXyerNz52pONNnc8e3PsER2DuPKxZuptdAac

MTGBYYUFrKAMoem1IsmAop3fyGSw/aePpRhduibPGPFd0VXrWHqB70G0stcIq+YrEapDzrWX

j/mg9AHrZmGRf2+4a/KPOoy7CDdRxnOiTWzgT/C3V6MbynNFHog/6uih8C1Yd737CrWXTMGO

0TkvStiHuR6HfSM7pB9YKLD4obm6Vm24klkdi95ocrYJtEyRyLGqqHfFSrxj/JjpWDeQWVA/

YO794f9EGq/Uxj98FxEKIjO8WGw7rFDHCOzqbpZIHAE3owbjRWb1d8+np+jsPBzdVGv19Jev

+ZL2ezoq3QV1neXXySe7QZPmuTuEFkHVemVCCSHyVeJnfbISji1kbWR8hJ4FkMaxhOg0YijV

G+N2b7nugzUvopiDXOx/0zK8ZsXutLZxm0HUVlGvDpaTCD+q60ttsQTo+Y5RpcU9tKJb1amA

WcDYGNQxILj1t3ldp7SSt6zr3xKJTXyTcYcXOdHiiNT9U3H6Dm7W/jD5TjNOqs23hyYVweeG

ZZm6yS/uXh+qGePOjAjZBwqalJgtVtNd83FPpi9X3mrF33F87C7q4bNZ3tBbucV6rnGaLwLS

jOgxFlMcJNG5A0BvjsacN5zC8L2mVCVJ7wOZ3BZPakKufNmX3+DDwSgWEAxFaF6PBVJtRQTq

vG1s6b8ZNuTDPuZcGOfXr0GyRmGYwjG+hab9QUL8kR28FECrpwlVdBK/Ir8WjZbPi/Anas3I

JFNSkMnB0MUL5Qvdn4TFIAJyjvqE1SCpDf82rAQjABJNRrExl7Xbdd79xMkcS+XxyH6y95cr

s/4sgtdkCb+80/lFvw7b5YRXCCf1wjgXTypZ7ZVAzZjr6Huhi+oyKgWqzD/q/DVVOa28P7dq

aUITJRIyc/SXe7H92cXOy/iGBHJ6dPjsGu6P6HS0TzeKPfoIpR30XnRBllFLpyxehJNDVP95

7Mi6RMKN4Ark9fHunlwAjJoOwhzpyq+pCeZ/p6CAAutEfeqhcJ6USWS7K//yDKbTNwBYI4lQ

Hqb7xXE8jIRpDDpraq+nyahtoCAy6kQz3qe9XX3w/jtoabdX9NTy1x/qp4k8KH6MT+iiXI3Z

mcGPupyJyqvqbNIuwMmxrKqUO5HA6W8ACcfwW0qvDsd8j48iGG0CAyrdYyQ625BW9vcFxOu1

qNCrU2ATa+OhzNWqTof0+j+p5Yv/QtiIq2nP3HVjmkxyl9m247VIHNkQ65rn9QKTGW119f+o

jknj3YCMK/9ZDRhyg0ow5WBxqwnZr3fmuoIQr+7nz4dRp/16gBJMhQYu/CX4zmVJriZzvw7M

W6VVUTX4uejbhatv+vB58gZv62QUXjkhIrZevfC9G1dF1r96c/V8/lmoEwzjFBIJJ1bA18ps

uaOqaqyq/k3y63Ye66fO8jAuhApTNpdTBsyLmW29zt089f3qULeQ+fOC1lb91HhwquXtnkzA

j8Cnp54zRZEkhBPJ9/Ic8XcxEiEb+syPI6tl5vlsp8AnFs/Xohi97wLCNeuHNRQ373j2mkEy

bWNqsl7qcJVDhFqv7gN+hf4qn8KlarqrIfaGCY3a0iQ5vuLEzydkNUt5VJOy+nEjxbVBVxX3

Kwm6pEPVwunaIEJ1rhIZuZekO9AwQf3eh1pc3qE2vpUusD4EVaTxhAZJbXHW0n0IIDsHngPW

Ykz72i0abfc4PgcNlJAZgUAOR6ylkZ8KHrxCnlPRx1zh/mBQ0fsrno5B5KqQRzShR8jXuC6v

0qOeXO1Kj/z3i/V2ubLNK5d7INHt4U/N61ShgvAbg2SnLnzAmqM/4zyuf7GliqtsZ8Loj4oN

w/IX0AtYZAImU89GJDhEVe4BRq4uD+jhEOPxnd8t+xrSrd5fqMY7je16+Q24k9ukBerxr+f9

FRXKZe39Db0pgluCp6yhCMy1/OEnGMhT5J3JqPQrKZQe6n2GZbmIWyADK5ewuVLkXaLrDA/G

GrRLXMjUDwGgO5HXd7DAK6xremtSW8mEeew69aqqyFew2carMknWFjklh7oWXT+Bww5kZQhd

vhftSd3QwQ7ljZufZINFc9q9C9YtRHjHAaJxyspFIUt43x+HJL5KCF5pjtoWwKfKv/nIFDQ0

5/UuW+XnGF7iTY2ulbG0pWSK5UQcen/vho38O5nqK4w7pklX149kWlaJl6+Ktq988MVloK0P

0gjWe2kF0tvCGuxN9Gh43ulbyZW3cS3J9dJftDssUMfGUxhck0xO/ziZRLnMX3VTnuxkYYMr

a8Rip1iO/UsceJv1ttFE7EvbEJu81+qID1rOJemibtdQwNa0Odadq+aIg1y8zKfQmQOMr+jD

xroxm/2r3/+7Qi5aBtf8O8VFVL5PbrU3D6n2rLKsqIDTV1oNVIyrg2st7m3cVKgc0UVoCVRq

pmZpODJSsRo6f7pRiWxHioWdwcUmNzSH9v1aVfVW25JArOdJGXeo4LAAF7vxbl9g3GzY66aG

WQcMQdvzIW72DrmY5lC6taG2Z50RcCIwN1fFPNWd03yWt6wpaTgbAqlZ/8nnuf1lOwHHMukR

IrX/XaAKflX7uUqP/jm9/w0rsq7uv96HGNGTWBDBCyJmMXpq0jh8EYZK7jUfKUAk9lY/a4wL

y1W+fIDM/uu++viw63dmlyEzcr3kPDoWrfMnfHi167Ofvf4RjYnF56AbYbn/GjRohiUbmpx/

FAPE4QlkVHN3gCULsskgK7PxPJFHQlnLrIVHwdQVDNe/t6lYy2lbzD5Pr0Du4YLydB2PpEOM

ck4j3nUnkrGRDLnadbVKJRXnRi6voGIu+mCkZ/wP8EpmUtubP6rgpGbzfbf34SjqyOAhh6x1

5kLVNZRbkquWp0LNYo3OqvzU4hLbRJanf8ShxUP8oYKD7zZ7SmEDkwpJq6QbfVlnGoOFmtyY

7qOIE2WgoWLgbB+rWNIEr94aTPItvQECAqjSQycr4CNYsLIM7a8rISVl8RSvol16rnmi6+TK

zKakH581CX4o8ykhhZULHMkSj1JodM7jShjefirzxh+CIdfsDULhW5Pib9jge7s7FMwGX8Bh

muRIWbO/WFzoU1N14bU7y6Owv0LibLbaH+ZZSRE7jQP4LkOuq6w7lwkrPQSqhfw4PONFD/2H

dzMlG9ps3hg+P1xvzUeKGtVLpUzJG6I/Ngs2Buo3lD5iroS5NGuOTxcfp+bnS9NM7D6s3Xz5

eIfZYYfZ/uRDbPXJh/oqIxZ7alvY/UacRG4bbvjtU6pjB+xqDhULcsQLkmHKjPTgGZpTJz7M

vOlis3yXf0eg+V5+XNW8Bq3Zh25DDzFkzLAVsvVRSHauHyr8rkUN3f8P/P8wpHWFoX9XmB2X

+XoVaBHGJZilx1yl//7YeEbUfqiHLdbHltp2lf7bCzSFn9VWqEzURQAFKEsrHqSMHWSaldc5

H/tWmt2yLbrJLOnYoD04dYG/PPOTfyOBHONygwu/17PJGv233vYcjILn0BItXBcWMTiKuNn+

DMqDWfW0Wau09qqvppXyBv5gsxgcCy77WTM7iE71zguguI1dntFHhhHCD5k1BK/x0uTJC3sO

XFoFR9bKuPId2QQyQ4tQ5ZgJZWTXo65P15BLeAVeEBsJTJ43KRwn8sUe9vPnxij7QMnlMpuV

lFWY1Uigxq8OH0d4XBVAqH1cY1djr3Mv/Yg8VzqUsgNwEW2Yg2Fk2RfkAIgtljh2hkliljoN

zkWoYi8xCzqt30fhMHsN8Uif8I3RPzR/KF3cz12KuOtyGt1MdQn8jAkd3saNitEdZmFflH5J

FTozsDnMgaRdRoNGO44sSscrlcfMFh5LrpqW4kSoQH/2XkuERPL2vStxhCwBlE5Cz4oA4tz0

khUJL1h+lGs2mwlsw58wA3SWy5zMg1znNaFOWhwyc2Zi8olejsaUkcXskoscMlYds5vXK3Ax

59FUiep9w9YcDXrW3rozrP1MyO/y6Pde7HpONneoeY+TANR+XADO8VrkR1BP33/K1fG/zX78

ikrTjNo2sLS9wn9cgESYQZcIZG3w2Ps3DB1ThivKZV2LkOe+Kj0Y3PZdR+dx25Zopbt/tXCP

X+/IgQ9kfCHStViqhU8Mfxz9lc8Kzl9Y46OFd4vWv1i0gZHMufItFX05Xp3iUZcHfK1O/uE2

QZ6VpfXW7+p0X9ZJZwzv61XhUltpJQfcw16NDKSVPc5phivefldQ866soKa1rQCUuTpzZyh1

6HUyr/RX7TAzVHY9SRsPRh0bYlf9MOhBXiw6j+JK/VCVr35oLtkpRTitOoDTo4RXht49sItK

t1k2/Nqe7mZwkLnD3ZIWy0WMuJIw0//QEnkFcc3/D8QLfTBXRV+kDK78V5HWzLjEe+mnauFS

z2Cmo+HH+VYETYVIbmH6Cfs90dLSyZg7UrYCHwrCfJNTzdZuNLgkWJROIIpMHPSEJmpOOtob

4IP7t8ilNKlSYIj3tiDY1qUtD08lbQ6dBIs7LzfRVaOrPf39334j7S0v7TkvxNxThKcjYgtl

eNo1eU/pLuGgHDOoSiyey3olp8ndpXUylzf5JMePs/wHYA3hh/erVJlsneTa/t+70ccLmsrU

s967MZtc8ZZIxwmx+3gRQ3Zj7/aRdJmumMeN5tAo7v1QTq4ADPhSiBb5h2H9ssb+abNv086P

fO8Faov1uGNjGxkG7tMRDF8Yi4nsSINhVJeAyaSV0qIwgO/yuOByg0+wSp34x/tOhoBQsVcH

N2hc9yVbfF9BYfgDPibyvF4/NhlBAld40SstQZOzdao/pNtdh9ey3qx9Ef4lcnMWIASVgtuN

HH4xOxm/myZUS85ebV3vYNRyjRThFS09fLvndbFpv1JxeD/dcr5c57+XvATrUrmXoHAM3rli

YnwqwcbfnC0K1IL0L2jsXb+MKfEzWDggwgq9W/66m7Cb3IZgLotlGSX/pA9oHYzdlrK/VTKd

LFfoct3MvMUm+gup94ZU2JsvUbBvy3tpPFHLI48Oir4zIdAqDxPvZWWS6yBM2Cg4AMSIksFw

kJCumcijQZ4HZMyoaz4y1BazVOIuD2vTFll6Ipk8AC5rT9ycfmAm7sgyxgvIdCuYc/+8qjJ/

f7RhWTgUSwTm/XLv68fbF3mRab/7rnr3vHjkwbCINP6nfqV5E5O4xix5AA0AuBmiiCpKpB9Z

m2phJ/6xU6XeCdl4aqkKRu5dKPM1ROfTqHsbwygBrjY+j+rfHaZrBVj6nq/XPvwYL/dh3qzK

ViLiG7K0Hmcj6fr5527O/ot2l3c8W9M10/vm0RvCCZg47aGq6pZkx/p57bBWZ6rjjUZJezxa

C4bsuE+OvHiDyMrpSc3zv5xlH7b8kOaOY/lRr/YsxM+/9/bHDhZk0OI1oRkvwTmvt/de91xR

V5b+9/fTypr/ckQBKtzx/56BmBVoTYynI/E1tFO7bL6LWET1iFbC7Ht3jF6z+ze1Sl1gOo5K

MB2cXtrS+VyVkhKc+vzm81g2SSWwvf+Cb/Pr1ZNgconZ+tpMRgixgtthW0XCnVO8yavGbA6p

pcoGreEK9thl+tUcKtQcKryvSPBUIbQ0ILjnDJvpLN3fTmNZmosCMh3EQJOfOGpango3T0OE

ytTjVxB+iVcp8al1ElWqqMj3gQCXudLkgj4c4LSKvq6YevWKI6K244d2UOG1Bdyhct6R3JHC

3usfc3/uT74ukk4EwTzUQnn7W3Yadpp8Xwf3HLbLLUbTASg+TU94PZwoUwWbhdi0P/UBBXJc

udxfbvtlcJQTb27QCftQ8fdZdv8+adLBRJJs9Ecymcl7J7f46m9pCma6OjZ/LpY+0oWFAkv/

RBL/++IQV3j0J0JSGEztSFmw38OVtsyS/JnsTunzBjnx0OtoZ78spCuUNw7Mrf2QACoGN3cR

nTccLZAcsokKQcE1U/eukXLdImEHghKQLzLALH1Xi8TIewSt40RO6MYyqkgZpdyuAKDGAoGX

WrhCX7bhI9SEpYmU0bAvj4Uu5vlutBjLS4jHYgQD6Eo6SIxrB32hiK9UCbbwpuZJlChhw9NA

xIM5JLubyf5LVp0e9pFlZDMbLLgUUI00dz6u88TGspv+LKxhaqAFsjmvio6MUsuTul1jgVQm

ShDsnrSvc/aihjx5zeLTXW4jdt/fym3xmjKInss/nWX469zQF1GPlaJmvh1avfl+JiJcRwX4

bgtQM+cKnQS8ODE5BkrBPIuejP0IQQENRR5Q86E95kJQ35X8s0rZyGBiWxDY7W3qAJ7V1002

I5kjMavpd4tIfObCFeKT3JvMATT9zWVPMJPWwvcfCoaGZg/cI1RBxUxYrJ4gzHyqCn3TtA3j

xErnPaoKnZ+VbNJAJaFSCdNPisYacTVmrjZVpEYBYeJemulTTKnSRj46Yc14MO1tI3Fn7Lla

0NL7kNCPmad9M6Ab01EsGdId/2ln26v5is84nc4TGf8vRSwDrujjH1M4c+CYHP+dQYXL4DJO

dgbhDzofe/ICXFxhVpDK+1WWnHYl5yaKpGJbgm0rCmvhoiUIrhDxF5jSF5pSB4iV1ZJRVd3s

JbwASiyEL3A5wQ2mhL6+teye/NEPNMLRSVRReg5RNntRNjfH2LwSqPyTOjmNbxnFz3Ybepqn

K30VsNxcB4pNQcUUodLNs7yf/3X/K/+SYa9p4ZpL+PjEqGGj1f/B9X5yNl59Xzdmw2IOXGrF

iWaqUQmKcUqkgq0m2RaXRJa7aP5nMFotsj4ev7yw+Ih+avH2HIA1hBPxfgnTCxHcWG74uudm

BcNnp3OufUTxlFzsVWKYZihmLEpMopgcJwtcCzv/fT9y5d931Liij15S2VYw2fNPDwfIKaV2

gSCcf81FTAcztKzOOG/Qit2GiPkUhy3N2n9iNcrsr3Oub1gjQc859q9p6AjCFPY6agn5fwqo

11PBkXQ6+vHNKicjNk4Road6VMGRTriceCbjSUxKGJeBQyV+PoRDYYzMabxCFqCcpfwbQMEC

QhalLL+XT+EyoFqLss61wh+25KU4cUmZcz3T9iVRu3v3RF8bYU+4tuw0BtA98n5g9mDWQZhV

p29deRqz3BdwZHgHrx/P8ea9FlWnUqQLqVucJQeShF2WX1jGyAETt9gG7ddisT1dBkAWQATl

U2VeNqZIvLJZA+2wqnAnf+PIe1UwNYObQW6nV5aKY6537pM4Nm/pL5mnrhi5iUgYr5X3iux8

/B69qvDaJA/EBTosA6cr6VbjMdf3on5CfVaTeOIdybHoLzxv5iWDtBdfZbb8zbL2mP5BiWxY

U+8NSfWmP4bsqf3GUXeyyUQ9lFDX27SPx0cqrCdD0wMwekM9WpRjcUWEfMavTn8we9q/cV85

NwEBkao6eY0xBT6q3mOoyjrjD/jI16llnMxWT66sQKuupdOqCy7djtniif5V7mixWDyxzKtM

9s3Z3Kr6T6Qw61vZs2qxRd8eGFTS7s6zE1ij+yyskRrVqkaLbKRL3sPg0AkLCGTrfoUL8vuM

uGkeXjopN1maLl46eebBshP64AjR+tg+O1fBWXwmMMdT4MmIIbNJyBWTTPwjlO4YN67crD6g

4XxYR995X1PteYP8AY+mLDG6ipdbtvkkwrPYwSlnWL1XZbGn6RvNJ1VkfUCDyWmUbe0rRSjz

1Oy2BbqZ0exThwhhRMd31fCu+ztT995t+ppCABUD7HzUd2t0cOpuQPXzmcY+911uYkXe62Nx

lvCjSIuK+zVmb5FFW5z31P5gBCaxRhWeIARXjWuwiRunYBui0hO/bpiueo/WYq9Z/7Rl1me5

1GHuK2BrN3By4eJgTOcrAD+z3KIw4mMQ2j/jERqMv8BYhzHh2Mwjsz831T44kWEq/yzcez+n

kk4I3hzq3Rij+uBQIjViu3tRHE7jceNmWpe2AztX03ERII7Xqai+P3C2UIAY4Sl8ivXrTVwa

Xh6Y4F3sSQZjTbsenQSd3Dv3zIyAalvgsEL/dnyFb+tQFXaLV2O+85u5UCczgLvrPh24ZU4a

oagWRG7JfK7mIyh+uvDKW6c6l/LzJvp9kRyMnYL/1fi7EE1sgIrHamh9XTyc5D4zGST/c32L

yrWLvDuqy3SYJY+Skd825iabFZ9B7g0OJRp2MMr1/bwyCSxCJPi7Tf4yihRSi2Z6YW6KWyyb

uFPkl1tpP3gIBztTe4esXnp/A3CYC3FwzgMURLbdkMr+yvHq86inMrrq84AHv/ovLJTDe+nx

P3VonKntlwp7M26vnFx5KTTIP+WnOyASFMefWFTSuBw9XqgsnOvJ3J9z7moWMtrsnLzxZ4Nt

XfOpV7Jz/efjfmxsgFBYP6aR59bhtRIu1pMf7UAY1xMuNCntFJ2omPiqCxo78dEVRIxo6BFt

sS4UNGk1cZzRv5OZEqYKMg9uk/LWeT6If/AJe+Stc+xzoQvEekZygnJocJx8GBHK3ZSjcFVZ

x9bLMG4Z74boOK04wjSQCy++encGzls5ai/NzSvzoNB5e6bgJBG4mu8TOumYSEnxl7v1E553

nxpkdP79wly6QhpOuEDe1/ZRwLIiaOC5o1ruK+KMoipP160a/xhe5dlVjlkiW6+SzurficVY

NlRs3RMq9rr6GyFZziigZfNd1aFo7ny1qt3+E0sSumzzo120/YIq8ct4H4CKLikk3Fee2O7j

km/vj9o1/1VgZhZ0gA8J+tcDcnQU4eGPDkU6KRI5k0TT7ru3pHq2zFgxbl1LV1b+G6ATFtly

qARRgzByxzwFMM3baeAmrTkBf1ludfGRwX03S0UPNEyOaXMMQh/upQKlmaOEq0bdOWfsfq4D

AjY3m2snK5etqw8q/reIcZorFiD3yTDUsfLgFoH2keEcSi7Nhs5qFixx8tZ3a2Fwv3Pe0Glz

rK8ssjKBHCnWFGrJRqS/D3+bpRlTE88tTtmsR2vRdLu8SbK8yZPxfqWFHZIQSNwsyynlMIMH

w0/nFgxrM9DvVO+ApN5Z0JqfXr7giQr7gJf7q/Ga8PA26hX70Z8tbwPmuRj+qLwyjQGC8ivX

+UAPauIYzDvrpBDbmLCgDyyTTOBJwkqdPAtWvlGPgSYKh9YMPlssvHk7gfe5Vw+KLRQS2rG/

+7kzx7Mf4vf16MYetgwvWL+3vef4xftgmxYJdyzHWpSHXx6Ge2HxFSdXPMAAOTGdVXSP7NuD

H93eEz+KFAuFIHxjvp02T5Kf6PLhVIFZS9XJktr3i71WguUikRLkndGje1EAWrNHoXIp8mfm

m+mGmPSDWNhnSA80j8JEHdX9SJ/LYxIYlTg4+J/yIQzdBUhei5l4nvI+xaByhQQe+95zNxi/

0FsZ6mXGdO6R/GDQqxCN6cOLQEYIWBr3T5wj7Mu6vfuOcC7NodX4SFhkkSseDMK9SvKL/d4N

oM/QVRFKABqkjQBLqJtQIhJi2JKYZQqPsWgAbe7TGww1MBzDw0nIeDm2CCIGEffEQl/kHWKA

kM/UflxE5HOMKwZYqnetmNtRCvmBYG+Qu8PdmWAe7NsgOre0+GKnW+YYFcl4ny8h9ufNN1o+

dW+2WxdfBGpZ4ILBbHCTio9o7Y1Janss62Dy5X5Rr2n9bokERFA5RDe34i1eeNXwHR/zvftl

FxOi5l5sq9/bgggSw24yMlo0DqFoTsNQJ/xcFAuXhZ8DjYUZ11fdKsOqwdMhzwcsVi5iNfNl

RDlzJ3RZ96AxOH3O7Oqw3LYwyyZAC9UKT4ibJVVJolmFSVXqNc86NyWmbl2xXAwww8OQzYgz

/PLtj0cNIUFaGsd4cgOXgsDR3PTl/z6mTX4O2tn7cLzzL4cQRaufmKArRZRg3+03AU6r+X8/

VmPz/DSzPV57hs8Evt2azsZ/CB7672azJ7x5AaBM0rVLYYxDZpEx42t5G2SaXfUsWjsnGTyo

RoQMzwcIIaPR0lvZ/qwgCjxW5NLPn5NWIdJqD0x6FjwJAVlcVP909R0wjYMp5lUEBhfmW59H

gBGHg+JSJ2YlBw22W4/36TTupPPwmlVaRMkRQuGGcwKFzrNOqE+B9nUmL4zIzcn7JN08NlDu

PyW5a7STHIvWzIta3mnPBeJa3DCCRVsvJ+ufq25QBqBSZxM/4bWNDOd8CC3fDT1fW84+4a6x

98ZOVvjZBQ9cR5SHmr9r2b4+Gyb8+LLZasiQMCXnnuQapPQyb7NCTvnDea9TEqi4BX+i1XlX

A/tulr6X8j3wfSLDX72SSKSPeyhGi6lTOD1jmOqMGULWKlVnLiis4PrVxHyaPRptAgFl7O3v

/aU2dF5u2BC5+fLBbiz3o7EPN759eZTrWAcGlNY2B86P0L8Lp6FeZ5Q9/ugVtoz5N+FANLWx

yQYx/74FmhDZx7TkeL4O5TFb0j3PaaZ+Nt7PxPDpsYMRt1MbCK58xvdbeJ9hIVmdu4BGIyY4

aTuKN6qzS9M4usrfrMnZk7nGW57aaulaVEKsMRtLz/uPgh4ux4cKHrn/cSFB0SL2/rqhSDej

u6K7Uy3959KbOrQmwiP8EDBIb3XIigRTfNowQLW4pBPHiwYiz0SoiBF/d/j1lLPZ5Oz2KaMi

90S4nlAXEn4sxqOes7OX+zTwwsEO8CvZ58MV3D2mNndNx9MbVFNYi4UORouuUcX70PkBqUZu

JipOa6rYQZm4P/aRYuvhKDcjUU5z9V3ei79Pk2yv9VuH6bSavyjDv0oniHr3hMqVj22yol1S

FB22bgeQNrHpTsy265PLxRJ40TyeVfJhXymuAuvfkmvDrXYG99Y8AnCnQ48taKxqTY6Izt6P

iYwJVbpO6D+L1+VcNfN+Id4mcHX4ZUtklRF9o7oHt6Dir8Vr5usKfcmvPFNmFYhlKsqS1/xO

kO1+0BQrs7GDxeq+zZSwBRZ2Q5KHqCBGrLFAOdEa7Y73fTRtX/ueorZ1Ebebg11NEw3aaese

XP8elGqBDLLSWu2d2FllLxYXZnmzPviv65gHzIJa5cGlnwrhB+L5jdCZL+XYs2ZnJbFuKVSa

IMyfEhislU/ViYHKvEW2IdcXLQMceJhcLIlOjjZhiO4dYeNqAtOJBGYBS+sA0b/xitVWil/L

Ah9WHGjtL4RL7z/LC3B3fDxpZf14Dt1hkD67IvbuhyE43vDdN3y3vqF0cQkpogUQd2HamuF0

3B700c+6fd0QN9sNbd5mgUjM1km2LWnirAMsmGZdGGejBJq5hZu5yyfVy5pMa64hf7e/CnJ+

N4t39wxWdE9yb+3L8cqYdZt4SNf8ndq2Yu9lcENDqkm5EkeWxPm8NapEsffbuJLc0TXNP/nq

+Vo6+hN/7Rr3Oyxdx87HS8+R/oJ1pu8zlmvG62W+XKtZJAfe2WNSbthLon4BpG+aaEl821C8

NouhIdMu5iCXaO//nSZUHjYsRCnYqns+31yq4+dV4Sf2s+vFrOHr57Kgg0mNwsSFRf5xl424

V0miFIXj8E9kCyhkkSxDAOq98ltRK9df/vEKIU/4+OkVEBwSJrcTb41UYTFaQA5ymi24H/Vc

tXpTE+EX3R3UWDRjbyXQmKsJWdqb1MhGLDyTrqRXPlT+DRGFiMW3fRHnP1cmQPgzNh/WH+Rv

e9sDWXJv6Ht7o45NFykjB29/n2ULEG7/fasBIlH2S2d5WdWP/REIxuXJ9fg3Vcp1v7oNrnUB

aqvoli8CPpEvEt2ZDWerIVJb8NN7839LMD2PVK8z6+itJO4ALUKb7+R0iZ+yNQGUIJIkR4VB

Z5IzN+/hF30a4BfXEzBccRIhYkbCnQ6Gtpw+KVzqMVSoGndAshfbOmpovrDwlHzEbSa0xmsr

Vp31yjezezAPKv5fxbdK4pKmHotZ0J19Sku+VZYplartio5y1E7iJtdUpkWB1fk7sQ2nUlwK

Y+BX2Lj3vV15m7DW4oKzrNCnAqZvL2lRrcSCHO/L4+MgubVhNRUTJzSJNmiHHJxubTKauSYE

GzAXZh0oEYYNgpig6ANlMMvUzHIs+iRFsHEbg5gJ987mUg2xUzlajJxfBAO0bv/4lgIjE0iW

I1UDI98libUwr33QF5krUXa3MagyyM+b4FypVfF7eWDFeVNzy+P8igLyMtC1qtmK0L2pfh5x

yxIDo/TZcUMwFCNIWG0uIo4X09Ag6hIbgi9iD9DD9yvNbiGLAju0t4JxswfQ5i2W2Trxptsg

CUrPfloLAKxWmGSIGBWv3FImkFLHO4i+nyUqLehrEafWhK0G2zm7hNlAAMGEO/eZxc8ZBvfR

TvgjODoNm57P6JnmduIPeeZN2ui5gyOMPlwE2Bm/FZSrS2XimtS6J79kYvFCvaAjX/3bNlPD

d+W6PdAXd0jGulfMygTvsjl910rIOuec6o8+w0joObjy/uVJ/eUsmejlgdcljErSQ1pExFs9

5iAyh6Uiq2K7DVYA1YBkffxWgvwzdvFM8hCmEd2lFyIUcrNQddoroumGrSsntTiz6ghrAi3F

hyeJLKqWqs47e28+xBcv4+WLaB4l7LHwIm5CLIxpdFWL1fEriAvOEpBH8rL7YEWs6HQ6lW0x

HMaLNNMfEbWOj6ATB8RqQVWS4/sA4gexaV78JxV0Yv+WUT+qc3FirqmqWMeL831QIfJuaP1Y

XMKYm8zLdxecJf708FSgJDQgnsQbLto/qNngO/OX+TYBRw377JTwjTEoFn6hT+i+GzyJETA5

zr9cbYtuNPsWuH2v0ghSD5GGu3atf3K5ugsjqhLjykz7ToJO4bwGprewV7N39PAmxT5wKqnK

Q6SGjUjNLmfhvgkZlAK1ZBqYfEUkfn1nUcZle0P8CRzZaqcFfmfkhM7YvA0Vp6tQLyvcyd18

DBXZrgqrOknfVIIKOFaGFUOb2otP4sVIvkliadtev4TvyZ982Kw+/VA/E2Ww03QK/n33MIM2

Yw0/RTL5ImlKy44Xlv5fR3GHthFWzc8Qq+aDKFILCSma1yhSAf8aX4AN5QcI+pIKEa0rY84q

rqNaz5Ic3LDUNz6I5Uiq+b+WcHhD3NDdEpdgqXH4TrTqqodYvrUIHb2NCJj3QQTtfUIE7U8h

KrfiLLuiiR4yxNIJRINHtoUIl6Wro9XfXlZEUb8vkZHp/l3XWybte6kCTdxvVcTdNdJm61Jn

n5iTYlvmJpunDQmzS4aejyyrptxLqqXfTd6rq7ckzxCenv6Y9R1BGrHmbHNpzqGjR6H59eYe

v+zi08TG02Eiw+iDjRRyw9JbM0rdgHw3C0kDKolVevclWOL9+U7CIlk8VG5yzd3rNOi856ip

cQ8qFSoH6qA2kfM2mMSr51/gLz/mu2QOFOvFcayDACzMbP82flzuSF8uIaw2MptGZyWcwJ+C

2zOC9fXBRINBvsCCE4xc9HPp9+erYXLJODpMUk5CBthshv5TxBwKeR3RTQEoaVNwybXgkFeS

eDukqt0jpPtCPuk6aaM7ZVWIDJgHFnVl1latgmv+TfcTaI+COwv0Mj94tNkTRyelGadn46Ee

B6SKdeLXg4IoS3WdwGYx3dDkpUjoho3rY2LEeBaGTj9Z2UA/MhRdSknq1upj6LveB2Dy7Ue+

2mRzC/3V33wMedmmiY9OBICt3ggBBsYz74BKL45a+3P5GYCRiTSWvOo3dUPpNyr6gFSXd4PM

t1vXIDVlHq/aUPtdUTAjujh9G2rkFai93qxlbLL8r4GI1fIDWHzrLmh3rWYltm6Sjksi0p1R

7ufzi50ZNFouTDfGmA0usX1PMqPsLbPVb7hZdu2z+ojBnipTsYr2ipOWzUdQUT9L1sqLijYk

9mHdJmvVdhWZhGmleuGzzE3JqunDtBcbH+mSVtwOpbiNsYSgC8N8MqP8kNqTF92DR/d3VvC3

d1b27x6bOKq9I+lZ56sTzHg0Gsx+q9XdMfn2CvlCKG41uUjQd1cWKs7/Gv/JgEfKKOPMmJwZ

QCB/uLU5de8/93e8vr9bEZcflT5WoiASnWc3pjY1rapp6hB25kHDsqnjLcmqB8i7om9Km762

rtVVSMaBMnLHis/teus7DXE8/V2xqq9ZnsXHJqmnXtVdqbZiT5WiLWXZR4lXIBae5CnWRaS6

R6bNQszdtxFpwkaGnt6Gc7aE2XdizT8trf8fjq47mu33CyciqF17U2oGtQU1a9feNWOVIhWj

1A6q9ioxvmILoWoVpS2CoqKlNGq3ttpq1v7p75zPOe+/n895n3vv83zu+97HgX98uvjHbFAB

oYZ+KJZnk9HGa1x9+gH8c5bx/VKP22qYt5qFxzLV1pMWZu2/v5vgQDNfcLSxnofvUtK+c7sO

/An7PQBgJzlFcpwFb8lGsKeJGImV7x0OUeKcXVmbidJ0b5Vfv41WIonw81Fginyln9uddOZJ

ddirpaW1P3J9MSKGW3xNI/rxFUl/u0eu+U8fZ/AdfkrugXDhCzaSGxUXLnv26MwwnPVmDWxK

tiDC+mA9F+AStQB+KDZlazFbWsootjd6UXqdKtJRBsUxwLSWFHgP7bZ/4jn5QjU6pSgJqylL

bWZAZYWk46WwzxImoUglSlFP1rJFAvDDYz1f9Pq+mS5QWRnYxaLasEk0kEi2PBpROd+4y/ww

YhhQmMXHyteVAbd/j1VhXjZssxBxnV/vVm5qzzzR+2zeM0AMOilU0qvwDQvvjMPEAkVYPDur

pBNi09OwNJzs5X48Y7dTe8jvOO+IncztdEW/HgeDmFU3Hu+RfmYDEImqVWDiSnHkA2ATSisA

I7eVqEZrYwMds8MTChsSKi7eFllZ/+kru4fft+3wZZsP3fv9+JtGSlzanxpkfikwvWsIoDBF

6VgWm0Zoqa9EjNdbMkMqLmreS71WhWR8sb60PxIbX7PkNk3VtH4+femvyrlFN9a9v2wHztkV

x2flGo1kdXgfuO13nu4fPzrdX50C72/kg/d7nsTtLw/G+c9lavl/K+GdkrQUpT8RycwfyME7

uCavHMbiCzl1vZVMbjWMPdgfDduV5ZQJqiWoXjZTflOpcgRirMa1rAFM4OSa4qgckRZT1IZN

JSE68FvZkXI1XKpaTrh6Jsuri35ap11w5vWbhzKyerxZj7htn+M7dqxLr50kozotsOZ2pa03

HOIDiAk+cAveRW2BZLjcfdE6XqFYqbet9Gr656ujo1djxz0KFYRVy5oD22fn22aY4wxPk9TW

FSab0c5Gx+5Kx+0rv9BCisO8fzdg9ZqdHtKflviW1VeqPrg8NJDS+U3fOPhXSVOdxQ1TXDni

wpNkjQ4540FbzL/oZI4i8uyWL70HgzFzJ1o4nmmsBrh8ePQxXqVQRW07LFfH8jdpQs6nJww2

V+vFV4OGtVVdViYztep9zG8EvQcTcMWlKg08tzoZkkZ6OyhHs43oxD5RvWR8oU3pI0GunsRM

rVTencIE4JExM3MyMbNgyVRrb4Q2QvdYAIoRAAFFj74Joew8bXVXV1lqk/AVe6gTR6DZdFuQ

E5DFicqF0jahycYrDxOXH6s/BQxnJ4dEBoJtBhkd1P2KTlOAvDG9ZLTUjW9eaPzHfefr1ps0

RmScLkXXwrQoZwrJl5a9KDUKPhMWr/0zSQLLk1agCEduwEIolg86y6kHStbQ9vg/Yk1tnA/B

Jo3nvng581hmykIasf+f0wXZJJj5cwu/o4pG2QdYKZKLjlpIJNeUqD2cQ6o37TZsL394Ypf4

RTxr/F3uZ+k1hqHPhUnLGc5a/pdtGqdXLzX0VPPiUBOMZipml45HHuBsy5r12jqTS9PSF80N

J5b5XfttIkPsH9ohNY6B7lOoS7fBlZCmv2P3H0nIGq+KNHyZmFA1+JJ7tr3v3o8ND/H1j/6S

b8EzUmTGI50unH3rA6NIBcNgaWzyck1v0sqOH//O4JF0msgrvmPOu4QAFEBEWQiSe8/3vdE5

PbODaZh9/bA6J46o1vPa4s3w46Mmd7MWL5TFG0cx1FCuvOq444z5RmXB3eq0x3SI0dDib2c7

XJNYOeHSkgyTgbGvsqYser93IQxuIofXHBVYB18gA7z+VpnwtMCcL4MK3bR846K1BtxCY8bA

bEbbfx732LKAUqbRwA+j+BrlRfOacKvuxwm1FYOP1/idug8rTPLWGKPtxTovnZ0f2yJAC8VH

eR80io2iPiELgRQBw3t+LJ6Yej6lF+pKZt0+JWnqeltyQdNS5A0jlCLO5Y1THxdBo9b01XeS

HqgmZFHUflv7PkIPX+iyfM9gdYhma50LsiO9QyKk+e9u74q0HFeUdr00Tl+TYGz7kFO9PYpy

zNzYgqgiMMfT+SlD7TekHxaR7fnZZ0lgNAOu2ZM9Aj15ofKkAfopZfF7g58N6xQPJVscCEAk

lNiT/ITB8ZsQshkz6tpayUHfq93b1+BnmKPonnSwA5kBsP67ZimUTCMKrYJist3rZCT+f6Lb

oqEV2ccLyQlO/K41+d91P2zJIGCkLXdH+x2vjFFKK7dDqVFerKEboDyld7jDQzOxQb6cBs28

hrtcu8/i0DN4IlhdsJgw8MRD4yGDnJzVEizunLrh7AalIFYQcyzTTia3+59oML9ZX6NtLKMq

VW3HKAoK+6Pel14zGUYw65ssPteZY5cO+rjVeWDS/uxjD37OnfckJ2nWnPegHpITZmQqxOIo

RFptxOnAU+/gwKOq4sjzenX54cvP+JEab0YTqUcO5eS48Kqz0pjB1zXGNa/Ig6pEqmHyey/O

V9shkDp8FsZ6tQUwxDt+mrs8VLu0j7FyXimSPN2f/0ukcI0kUvCElW7ZPhIi/b1JeFCw9vo+

IvzgwPJ56OVupJ2Aqw63uOrVb+2vRLWHDeHn49aGA9htthIjnkxGUtGaluk1AgCiaQNgiksV

2a4SOaosvR/cpyxhtsBXbeRuBnfSKMS/mB5+0Vr8KePOq2+hhd9aMwCPm8WtS2yvIc1PrT0v

6+fD3uzemlst0h9Z647lL/3FT1BpX6s2KBLVMxshqAgenYha2lfDW/fXqzD7iYIVG5k6FWfd

pJy1hC9FYi1egpsMVhvRjOBGda/rkW+dsNP6nSlKoNV7tWZuo++/pP72hhs8JH2rJbXntOeN

0GT9xGf34guI5OhvUSRXMeC58zy13dPMgPkXV/ndiuywMu67+g+iRuyN0lKLS8YwJWVrv5Aj

D0In/vVuFXX/EVsAFU303fM7mpYxh3mevZNCNuosj6q6Jc3U3psEBdR+K0lsm8+QvENVlWIh

EWnMRjfj90k3QHIlyq8kcQwg3bm43A8Ep0pSu5hwmxksXfEZwaOGWXuJfVgz9rj44qexlNqU

K8ozkzSef6hsGWxY+OWX3P95myBRP5B9xuC3WPL6Yy4T2LjkMDijCQGdQdQqCKbIfHORYGNE

okwEv/VfI5RJRHOotX+z6/wnITzhUu3JEd8uUkFLZ7sW6f8VyVT6zFxjS+j6NphIDWADtPcH

pgFTaWRHr9cNZHUlZW0W2IDjv2Mow4/HW+0Y0s7U5xqEbrj0qN4OKzmt2VNkUncSkOIfBZCE

/SmHqDSwYP+aMmaPCP1indwrtuc7op8U0CdHShW/TMsPvfyUZYw/ZbYXKg+aM2Kyf93gn76x

RZd5nswfYdz45UOnLleRhZAHl70Q6Y4NTxi1WAY99UiuUtXKkEf96tA++HRsz7tIpu5L1hep

OIbV+vD6s8aNzZoRrEoFPvZuyP6lYc3Emt73lhBy0ZAmA2f3P+4h4lRbQxT7K6nSByvoiH33

zbHwqfL3ai8FyBnMyJeXlSlW+svJVxbok5arE/v2/w7yP7IRzsofYBj6cy6wnFPgOyaX2d1O

1jDWO0aYnDxsVkQqVTvUWp8rwgZfMdn4/cvIqitmPQCm7SpbZJ+5fJT7uIjexpVey8QgmOJu

6fH9UqOKgrvGzVrntFVeH+i8XtN5jdjffZmQdGxZ+xdlsSZTfTTX4cVu6BVmuH6ePT2XPf1W

H06Kes9db3nGTgqZjvSmtNrpnOnGI+18Ue8fimdeEoy6yo8t+JH6zInHfk/UYiJRKkNq/ORi

f8UOgz82pV4VdY40CX55LD3pdslzyX3JKfdfAkUrbdfLLaILlrMnPmHWVVF3NgJkGuzPVC96

VaFg7fB/c4eRL1cm/lhqWPDrpieydaX+K/4PFVnac6Edft96dIn5yGVMtGkRbWRhUrwGf0U/

FARE+qUZsvbNh2nL6so+yJ9N/14Mnzfym2TpBoQjkiKwzpGU5MTztOdetGNsk38benwRdfCn

8UDyXUkvOfJeBf/hlM49csIfzvN8v947Ny9gyoI2TWGndhKHJSbX5bE1sDTv4VV81lCbPDHq

v/PJbl8bTwHN0ezDMiSM2GWlutyTFCLTn7NKFM/29YlfbnbrBlxtgSpgfxMraK9IjBA5g+sr

6DZV6A6BtQBG1oyIhC5kc/NZVXLEHiyqnqbW25NOfPrcoZ5ab4oACITj/siSy3RqR3+SObv2

w+8CHwwzszSeGnwsI4CnqZ791yRzxOenQnyGcxEm/WLnvFgZrW8fiBGDJVbG/MHLHTdaF0k+

KCz7ktg/yqS7CdLPS18t0RwBT2oBRYbp+ceCfoFoBq/Ot8Tfpf0yKy2zcAZbwtrrbZajeZ+8

f6eb89NSqNjeWojGQDiDnkY8o+PlylBa7L77cvep/05FeH7pN78qjc/s6auDPdb7y7nMB27r

9DUna4P1wTU/a2t+XYemEuEtQ/aXMO9380P8JxpDpI7m77O+Ne9MwQ7mEn6cNl3mnDZVdapG

1BO1L3wmOr28Fbe/zxq3P13BG3L6xSVkleDybwJmyN4Ls3zlTgtxzkciA6mKap3j5+V0apjc

z6+0kv8bHlNUMIGvAVp6jwDJXm+maWAYEps778taJzEvgKL5X0JxiyX8RvldZV2Gv6MEV4dR

n+R/6WrMPNbYdtSAPzeb8TSbCTKDh74amXbM8qLJ8u0SE4a/3XkkMr1qNs1tWdMBtqppViW2

qmnZJmAj3twwYSv4jXIrPwqevXPkJRhfiIixLw16/5aLiPXuO2z6DS1wAoa5RyhGlAvPmJyF

hwOG/sO9dJ2JsFH/Y/g7d51UTJaSPfGrGyAHKLClEJmun4tLOnOlQkMmSGT+0H7uOi3oyuy6

2uwKqo86CY5aY5D4Ex13omndcDqldw20ijlM8VzZZLBRRww/mV+dXPQEsqqRpykOM5ZqoiEl

Ly+fG/N9vtKK7/PXNYy+i/aM/Q/a1pjpSUA7cbiD2BiqaPjxgPm8xTaQKFpp+O5Lyt6420vK

5WL2EKP7ay6jZI6nBiHzzw8K7G8zcURy3Ef2IPvU+ggqIDEskHJG13zJXiG4Li6gL7Piwi9I

gYQEteRiAAQf902y+fxJ8lu6yIt1SZMYmAcmCGmnZwaiEWXcLDIwYrWGka141yHIsBgsJvOx

xa2BnEyBVlZ0Jlv/ZYC8vLbEb9zr+q2RS8xsBG7hYp24LSjNmXwWwZ0o53dlusIWDpZD0oFY

nQKiDRisJpnziCqpDAzECjOG0/09CGmKMf73JodVAl/AgRTbSd4Nv5NoRElEOs++9UBmJnO9

y+gxdQHGSOod5vUCoe2XRnmu/j52b1JOKicBsJf7HqqE7fLQr4es/suOt/KDxf5ZEznt3qDf

Onrlijcz3pJbLLtygMJ9yhW8f9kL3h/7Cvaf4D+VOjoMV3jqVrTVElBEWTeUtQCy2DxwszEs

otRd1oOHFBHgxYJHNbGQfbeEDdicHM/56Tf1EHIBNQrkq3szOYyfV+KZPpOuMX0eWGPG65iT

r8wNau2fPdLaX2TF6SfeD/Kvvh/ukj/7PLAxZfqN/dP369qKOwCRDoOfYZtvKh8QfhK8C1j2

DkbM6m2r2ChENW0IkRY1hk/obQOLK3YKCL/uHqm+8lpzWNYq5a++VDObOVTMKJOTq96WcS/Z

P9t89X6VTb70p7Kx1owOqvUODGMLh4zEAa28GK02CNrj3kp11kqW9UERKdOpuy31JrdKxqjK

LgMfvojrtmy60zBEIkIi7CNv0p323dqlnNWGyKphfPIJyepvUOPlpNcFtQ/vgTRrW29asLum

1oiSYZTOf+IHZHoL/CLD9zUEvl5f/rruCIskNyH6CBAjEQ0fmGXyCU6oIV43NQVNPmmImc9Y

+rSULVHz9DWfRMzIPjJFnPZR6e3ve8CULeMPWork8mjB/rj+JGAv66cngifZCbT95PFj2QmA

vTjzQuVlxZ6gzoE7ffMLL84CbHyKiKiFq6VHwaQSiin9iHA8gwcddkF65tFHwB6Ric2HQhkO

XhbArWE+aoE9IHZeJqC+TbvM2J597YWzgFm/AhEAwOTulnmnc+knMBJ6PeuUluovrtn6pRSz

BZVr6CG7fxQTMB/GbYW0AaRIjTBZViXOeXxP66HiAV9MXbA5AUEllGD98LY/jDZ3jtJCNfMD

CisJd/D00DtEpMhHl8vKR5lSa8Gz8iCmZBhQVK4667bSBtiUF4TCNs3Nx1kPU+GIK0XFRsYY

//qmdYezbtwaaG6XbkXGqCdRAWzCFux1c+/GZY1U3uu4eHX/z/J3/7E/S8tj5a2vWoLd1+pY

ammdgTZcZhG1JssK49YUbtsPwVK7f4hCrnI0Qp6Hlt4PcI0O94/qDD9Q6wyPCO68WHh1v/2p

RhE6wqTIQEXCuA4qasylJGy8wOfU+V7CSUXV6Sgm/NTs10jBf/coxIUzSPsZPxtVE4U8dokO

P/igcXoYoxGXwxtyzgHD2DhjNIssbULsnVeuloaWay+Hlt/Fc2BPxDQtQ8tl5GRkGpt367we

boxHc5TAZ7VsmiOUYKMjstPHwBwvpBa8oCCQptkz7DXh6g5mfjH75L0YRq4X83Ld99WZkx48

uSJewWT0eFNNC96WXBu+n1hBMDWs5jSu5vQIcWs2K/yJz+TDmG0/QCm+sXxkU/1DziwrDmXb

MvJsWv7HSJEYiMA0UW2oYjKzsjlNAsIG1tM6d6dJIvvVqCKkMlwaXEpiDCtpTpzjotXYwytG

3L+RFpOGJV66aiiDgg+DJ8fqiFHWjiH8VGjC+Hh7t9ZZyJktSeYe457g387Kyv4jDxQKRW11

dex7/QOTkEmufU1bJqIeat9MFCRSmzfvli+dAErfn4Lx5Er/mvkUz87hwKFv58TJgssHyyEW

T9O8l6bfqqYz1hVeIolSHOr2JIdV+omruPgGPDjU0E/KQDhgGs8akQQsXPd1r7qMibMqGs7g

CeRJvHt7DsCW0ITwmQcuDfpB75lz44Rit/ihC4qn1OWppa23+Sll8WForxRlkgLX+Ul/ThII

S8Bw1uG9nx7X73X6eLqbxdqcEzXwM/G6Zc6ti/9p/fccU15SW/t2CUVNK1GRIka3lvwjlzJT

cQeMeKBgrprX6zKvlibrnkyUrKnN8rU8dnFyWZP+GUj7+cpHgO580i6LlptSoTSn8IRa4R0i

bUEKLEst4isJhGkqsQ7ZCzkaKsuZDTjncr+e2f2oo73dlfXxmR+T1c6Dt+uwE/mqFwqwkI8m

TF9Fst+mi6IcSHPxyP+kqqtFs5xB+iuTIP3lusG+puVOokydA4xfUGdtp+HRavijMPPOhPXU

mon1E+nDD9777uPj4P1eDNh/6g7Y/69EXNEBxUpBMhLFe4pI6km6WuN2xlgU5dkISKcJ5cQG

12f9Uj0j4wwGoBxFIJGXLU/e/2i/s5E37s3+DFcW5MUJM/23Tmo9QjLBo1DIof9kjczPVDAz

ZmcR+ifG1RHGT9gNxOyFhC9/Zbf+ylasEW75JbwNMiuOEKgmq7WouXwdfr69atl1/NOuhiBn

/STsBpYmb+BlAhSQFi+KTcLV+Gs+JbXzbMVnAsFWYd0A46xpPhQAMic6TVOxPpCAhLGz4kqN

y0fkZr56M1iJujPP6BXjAWLHaZ0FV/lbxD68XebrdCajKnypvq/0MbNS+EPDQ9O/oI//peM8

SBZJqDl+k9R9/sTz3khz5d7V4r3ZABuWT5T0m7GHbZ6u63Q2UxZgD7p4KlLGB/1Ct0wpKW/3

k8bLbRAGblX7jf5OwsQ600aTpfCNCqEfoM0ouWAxD1K+U8jcruxX6PtM29fD4q9iCgOyIBmz

qb+VxG3y3DdsjoNrekFbtUwobXR9pecPOYNb6bkGEDPPAA4s3hxeaM/VK4ADukvLCuqborCG

jP2SkK7qW11PdhQ9TOHBQVp0G5p97o4/arKQ5yRZGeoos//9W0gJnysFf/3z/6Z/l4Cn1YIc

gu8NZPQjACZCdhuC9Zrv2roInLhM6iyjvMvPVa1x7L/tTXduZd4fA7HGLam2a6cxMjsvhIri

F0EUavoOK47s2JJ7nbo1kw+nbw1nJJJu80B8zU1C1Er5yUVpmAdHgpkGWbvEUFd2cOE4LfdN

Tz29fJ93z/JvKrHFz3Y0qb5I9hezjgfPKms0kmcz7rGCUYctSP3o2rzKmob9PyFfS6Qu9zRO

jxc1Ts+CtfZZG/wd/aRr0Q689wofiYwUOwoEp4ll/tr5WPh6CGL9HqMFqj10yT/ffmdI36JC

gweLPvL0y9pp2bbMF/lo8d/Gmv5lp1nUWlEoDdbz/KGYDY9wS7Aw/GSzO0mxBjUtBxk/tqzh

fFYDL9efYTAeqx8LMqWqFWqbwDoA/l/OmwsJrzu4S47zxrtecoVUoKO6wU0a6no3uowm6UaX

+QiClChrRqukdB9EGUbFs1V8O3HmXg9gre1x3LMjoWPFudAmXKG79VHiyVgs3IiG6/6k1lE0

FQnRH86GJUqEf+Sq4J5+sZoFOAqUsRgcdWQdxT/j8zZ105vw85+l7dsyKgGcPil4gGONpur2

JM4ZRInQzZ+J/sNbGE+mfyy4eevXwt5S7WLz9OcUTOzCCyImTQNKXQSbZBALW5rrbXIAWCdv

aS2GMbkWhkUyUrJMIKWIQA0A5o8D7cT3w2HqIb54D14i+664HoUoyjYaiGa07r3F59DmlDr2

WoBriqJkzcjuW63vVS/8Sw6Ae23B9l3CnHlz5jvMnMAJGgv/r7Ok+ER/gZpXl0PoMomsRl2m

a99RxuQgABXgzklRtvQGyQkjbP4nveQdFBVZqZFJbkIdAII2ZrAyGaNdR7BGlKf9USUopelV

UTbYVPCL43uemd9bF7pkkMyOKH6+L8yqegxt39u7ajozikOdK8NCkL/1Gz8+e5RIEHyXXbYo

JSwmFhDyA4PBGD08lJ5JZrA9ZrERqHewqSgxKykpC03eMKyRZxCq/fd8/m8d3KQf7b5uGSfl

7VO6ZWspdA/tKBRwTxjfo3+TPfUZrPRXVvTc9z/rYfw3VOzwL/wGBl/xd827EZusg/a/MjvJ

gJKJ5EecWEv2TOszXHBjRGI1T5+4jouYwz08V17xm50upZtVw5vNZkIx0/eLRs2qI9QwVx6Y

6Tf626Qi46vWXmH1MjajQQ6Y7bf62xrjESd643fidVtah7zgfOPTKl7NEYQazlpLm+rvcmb1

8ECkYvZ9gD9WsW+tMKrzomzA+oZEUmier8m8fij1Ll0XbOq/hdESbWg/7DicoCRuvIeI5ez/

OXbtAmGdN1+X0lXPK+859Qs3G4QDBi/AZ24kiutRezTQqDNnKzLXvSQ4jhGi/rTj6EddOnkD

XcWAFrsREkVN/kQdOiuUJnCbDg1H30NHwKJ1ScoHoTXQE00z0TdkJgvST1yh56vLIGEoUvMJ

kgytx6G1+nl+ng7cPSjvQbMU2zsSyZL7A9bHCyGBpBwjKHnI+vKXJ6GTLFLa135q0cIc/o6G

Yr65AQN+ArKDsOTNBrQDh20KD58+iwH6UXItQkzTrk2FY8dn9Fi4lKNNoKR7/lP2SCUOwqN+

SCbI9XlFhQiUTbViOJW5gbrcRO9v1nc9Fgo7rkqJvosfKePMvscpxIesOPMrBlIpGpa8UNCa

jdoAFU8NdwY2mNrccf8CA4ODEpq/3aFvXMhTa+l+BaQw8TKV2ZB6ljH837lRx1H0Cj9cOnjk

vTW1IoybVJTqflgfciWaTm9EPGfGSDxT7J1oAMwlYxGy1xMM1nJvOimROk0iG4Jz1c5iQyOi

ZYaFMlq+U2CctUvDQ0xLOaANJtTcVkJOwhVfAhrMRIsdbHi50da8vsV2Ir5oc4ERtK3A2pa1

6Hn6pKXKWOibGx1OkwhMfngLZEN41Kx3ImbKFLFb1OdSE9RObvnBEVNihpHr1Ic/R02rkEK8

TkTGdyxr5pJ79FHT5yLwXEscXodbD9Wa6AV/OO46IKdjfoMnzxns+Hun18cfjGZ0IphupInj

7vPDUaBFaKmnalH/6Ym1xV04vsjCN4AYzsXTSs9ufJ0ehYRbr5vpqhPe6S7R76EhuBdX0RY+

D1n7Vb6T+j09pNGc+3NrjzMveHCW6YzsjPQs1U1q/Wwvg4TpH4ZMkCgqWnQgOpzDuCT2Nn0K

XZryjAQ1CwXHAzZV6gotLZb1fmeQnE8niASohitdUU6STpfsrga9QDwXm4uHX6im8VzPWFnw

U1slBCGoOECfexrv6scEUH2e/0hk77P0ntL2Ytzkrzg5hMWT4wmAzINl4Acl/8RXP78Mv8hT

w9n7qT/F1USGoYXAlb5nf/FyTsI0+Pz3av8GBJ37XbOGlAeAdIX58Iw82npUoKfCfI563HvO

cRYSJUATAC3W7oL7wMSmZnq1fO9X9gfMi0xqOStOodWWvQjvhp7rzM7+yzKjMgDFyatQ6gYE

9azrcK8xhSv3BttAVaeOc1xa1uXTroCcra6RIv9MouQCxHXJxgNM0+8cOtb2gGqGXFqtJy+z

Xr2iqzKFCYuKZ+1vt2aTGgnfbreMBnc8OtIe36TA/HmvoQfB1r6vNHmcDnl1ts8bAtPIFP3Y

bNNZbFv7zYy3WKQ2/Llj9UdpzBdMlAPCJHHrwwAi5Lh9zU9umpixzKk1A3RCDR/Zpb00fHn+

ULFC+LY8R+EW8QRAn53noPO87sn04frXm7pYR2UCqH7XLNEyt/NI9Az/fWeOfnc8zXpTxUjZ

xK8GXq8Pd0JNX4vAByzJIZZe5zXNqdYhDWZv4B/OYmkqbLd9WxQbZE/mBGXJD1umxb1aCn88

maufODahqcV+/0y/caK8QNxuCD8cWx09uZHbmoSdysajfwb0PIv1DQlsuJJa7OfIySmfmV1/

tT9a52kyay8uH39LUbe4uH3Gc+ZO8qNh4lCakmu067vxd3mJe6R2+txxu0hjYMkfUbGzK1qH

W2PlZanCODwJWdrdYeakJf3QtK/ruAVcO25qby0Idh/xhezrogVdWl+mh1vhCbSAhY5D7Rho

I9r3WVtbdJxUhwbH05KA1Rc3eXKvdg+vMLlhAe1Fg7TTOayGo7fVkjBRrLV/STK9lxmX0kAp

C29Ng2EJAfyqP3jJWYzTwFt5+10AHlMhdKCT3+TbdyUDxGuZ3ouOfnNX7QVNnLLPF5RPqAaK

m7r/mgsCaAA0az95bZEcD22JwLMPtXEmiow73CevzoeUdYTNYURQ58X75eEVPzOHB64u0s60

f0oNzJ8gbymMq2C/PQKKzBYI1dq49cHiDiqoJb08AjxE3z+YYmlAfAWwqm33JtGIbj3It1eO

eLnVsfbU/wr7piB6pVMqxMW/eqvBMJ+B+fq22b/fvRYNL3rwW/SusBUSGEZXqubXRZ3uTU66

K7j7aJnHfWGlb3+OQHe6H4whh2D2u0/d9wmfzBTcd98sY01Jh7zru+4Y5s/SRBEU80tTA7j9

ACxTza39YdNiJwrMCIBwMwhfYBlydfnrOoJTTFw8aF0wW35beiKEeFDsX0czVGMG57jULztC

YXreF8u3/Uh0B/jq0ZvRoHWL7dCWGP2WVssqr5OaIxWr1xE1Vh+s35yU2c6EtrRue7WEjN/g

bvxOLYnVYYv2ZtjXTB391Navti1RnoWtiYpvNo9weOkR3Y7Wr6Fwu/gULrF6z1/fSuSMbzjZ

Pbrtze+UexnT7q+F+980e2YymlU3+HpRvGe0oD2iH7O0tBS//HHGIqXE4lbhhPElsv090vhw

0uEhlavas3jOIIQct1NMZ/xVSWvrj6l9AEQ91IIgQWIzpQY0Q+z7/UioYWmYbwOIVoRqFXpz

OBx3I+f37Cx6GAa4q0gH6HQIwSRUVgAubU0AUPszlZkiuUgOyWov+V606dtD8bQBe1a08zDp

Gt1awYHbL083sMmCPPSD0PlShX84GsbhYsfGHJvkInrr4TneF3HxpVHLz0uYJm0hl5mEVWKL

usG5mZKn9847//mzCPcC4TVPtQehHCdEZJhZrGqOtqcXJ8XEoPJqZ8msN8/LTPEcbQE3mm+0

Ne/AzG27mqs2wJQw/VPTNDXeeb18UJtBLanX34gw5770WoRBtuetQq40uWcMJWlEFPhLOJWV

yY7YRNjobiXeVIdD3PVkyopLNexh/v0mhaPX2OcRJpKyNneapHjaMR+DinrwcC3ed9if2ePs

FvX3XqGsmYeodGoOVBtsVtHmoqqOj3gPxCGZvveELW2Es2iGIQE0kRwtQ8f+Z9VVn2O4md6R

k5LzsNbl+oPJhb0Vg7TFgQb4zyVxYWrKJY7TURsdwyY/avt7A2jautQETwBYwfQL4+tDY8z7

99Mr6TQsErgWO5KHtkr1PJsP35eWrou9yR14UshdBi9x3BSnSeco2R5WT+78US1WPS63bjHj

khq5azHjlhqjnzrtc1NBuTlrPdlJrbwIAuPYuTqgGUGFgE2tY5XW9upPQ9k+I9tsTiM8sUNk

FjI7eqZhsRGr0elVGx1XJjPp+shsR6Hp3KrG/Irw04ZFUHKEgHKKOk/Z6hwVxMt6jDJy5/1m

Xd1uY4IonsP2gu6M/Sz4THz4dljqNqa+xJc3IoU/JbFmXlVCKI6qzPdWNewfytRuUEZWOvo9

Q2+wm6WERFTTUoIuZzh6vwhVnMABgyIMopnQ1gE4vzMACNnHoR7LyMtg8F//LRdNziqGPYC+

hDg6uVvfu4QujvEh6O3vW/WVKZ9gX5BMaCFKlus+uWFUwKcnK7N/uVc1JJrSoweq+2713+kF

LH5baF7ALaL3VYwSiT8JdyX2UK10t/+FxS5KBDjV2keTpPztx1F1ucuQl8jYHAzhW0tJxIPC

fy5N0lHx9XR7KiFi9rsIrOhvW6WzCUrF1fJIyjVjUtBnG4eSt5Jq89JHMU0CHUlGZGolKULm

G/TPiATzzkEVzfI1N2/pCBQScJreeOaHi/GP0mVf4mohgXw9OlNs39qHuH2ZlGz6Pp+d7fud

8q4m8yIBGScjadbdv2spAHkqYmVj2qF19Hic3dLX0yqH76evWuOsbKVmjr0lb3K9EOo0FzU4

YT7kNrws1X7RIOZezGnun5PTm67aHgJSiFYrzEsB8k88YMeImXAhhXerXzfrAF6GdUdUGfx1

esPHKtAoQHeLVIhAMc0CLwaSZcOhtLWEXuUeyenI822HM67YO28KnTKen15t1hfUda0LKOju

/uHpkAc1/6Q2UbKvP25znLlT/2xaYJPBzOtZ2HYM+GvNdosVZwcbfE12utO7WXnC80PdqEqJ

FbCvehpvCy/45xrfQsq9lcNX9z3UtH5mo4Wa4M0+H53+oDmCs+5kT65lqMvTqeRfkybpePyJ

jxuDxWI2mVBy3reT14GQWk/VBa4rXRG2WAwHN7KxMzVaDtDPdFyq2mPk/I7FgigQGlWXBdTa

Yoo1ON/5UB/2zwBaRwsSiESl0lICh/moVYcropO0HhnA2Y2q4h6LFZILTnDYzZOSkurQrtF7

fIOBSWmryKq4TbpP70pF8+GFxMvf+YA0AAwEGEbWRF1vfIFFLuRnGWQ1JeAp9AqKuuCi7Ua6

5rHquTwl5zur1ehpigdQmMQegKELFUB2e/a1lKx3dzZAqU8YPA1O01xZCSzLPkKzAKrwEazC

igbrihm3fdkoUwktLSAUS6r2uoOoMVCAY4TJHWCDdNygOX+kmfaeSMbPCPr5grskOis54ItH

XZZ35VbbGvTj7L3YbCogo8CUnVuc6/nrLq1ocJ9e1dvyi2ihri/lDRoR6vesYVO7yFgGXf05

22u/EhfyWgYGlH5fEGYf98kscyaxFvuzLPQ799FMNb//lji//5kKf9Pevtmpu22+aFuthcr9

LoOn3OYC8bsfW7beTtT5D7ebL7/f9P3WdDn7bCNblVOZs1N4+4UUJnYtFBia3TTvyNIAY/e0

azbGxyv2+7bpIMn1lUpTS5BJVJp7+MhZ+hxajGEjp8mdGwH6lEDzb9Jw9jjEWq6j/tmRz5uJ

D55hLBVyzwBqpds1jttOyntlDT3ehT83FeEBz6brCr1m6saDHF7D2622Nd+09ioeJt+rMII/

KPxZrPiMZXP8+If3HNZaafgiG+gVRfpkZnoJW75M11LstO7L9l+09E2hZGq5fsI7JeeEkeWn

opyZpj+wzBGzyxE4o6795rSs2DldT3ImdZO5bm8xBBV0vuosIKMLIg3TZAI85MniZYLx66Yn

Wf0GQNiFofdkgsqYoYKAW2n8aVXV6kkKlVB1ldo81yEyWWoKairqdAUkkjitiEYEGtVJn26e

JG3wHwPfLgs3LycOXEJneL1fLgJNQ9OE1PnhFpXm0BRdfUA+fqq+qU8Kq8rD90v6PFNpqFR8

JkOCW6b/hKdqpAr/aiGR/0jEBq2alccL1fjoBKjf1K3SC8RZexfhFrcNVhDr5Nt276Irujw6

SWGAwI52mY/1nudiqUX8JDArcs2/ypaE0d+UaMRLIGMsI7fFIgzMP5dy9iL2KY6BVJTAuMFU

yLmGUwAK+jVoTL0aI6ndu37wktKv5NVDO2Rft37ilpW1iJMTsBY7bHGTiFbNBmdN/lnDiLgG

QVBLJ98ixMVRWtY5g+drcOHg9F/6adNw7yl3z8JN7L32Q3/5GjKhDKt1HcEI2bZ52+2fRG2z

zGPEEZ6lhjB2IRp80rGVo+NOXbprRuRgR/nX73IKAsNEa7h2E4GUIIEsveDdv2lx9OTk5PbL

Wvw3JBj/qi+5oMg8I68M/mc+yzjH2faa9GdIFeH1tj+g7KTVceYPAP6d2uWwA8TWMXF0FtHx

czO0o+rI9nquxpFc5YhPB497XZ8TbVtFir1kwZ5468CDyw+LHDDP2GfaykKWldT0uWnhQ0/5

JaZ50sI5KkrCRz4ykTxuiiWbI4eEfpFpJSrQvS5r7RpfqnfseB999fKK+IOmEzCjcY/8OOkz

OYiPkmTUidjmH2enEsHpC5LxCUMfQ+kCtaG5NwgBJT3AB5vaqLMODjzpf+SqyaZDS0o7QPOA

6NOnaHL87uTL75oMpIK5rnvFUD1oDFQT92+cGT013XVqLxg2pdAPpNBOvR6QXOlCJPgNIzr9

vvkETnHYcLTb45Bna7/sZHbuUz1GiACBdcn7khj0dqRtO2ubZmnc/hJqf4FLombYU+lZD7KP

sHHL64R3WFg72pzjkSKEZzSecYPiF1Aq3FiQ+NB/NxGHcCBASoh1n0BqesKu0pcmQxAjYj1L

IApytyUL8xPErEL9D1jf6prPh+1WMxsbFgqRysAvWlpqDxM5GgOqRbs6Lf5jMPvvqQiqn/2h

+/o4xn+kzWzqdacFNZeZiHGxlUC68ay+ADfBiZqrM3ZL3sWauRS6Nntw+F/dUyAjPjag8eAP

Cm6vStsb0Xi+/IuPW6CRwj4s6FVNQQBxrQQClmHMCkAR1HkrCFQlcXIjHWX39w8OOE328w/c

mnMVRDmM+QFDJPrmrq7fk9yHls3ffAheV2aV9yvbUn6K3qrdhmFzrnne5IprlB2FlUwvqYfW

k0CwNKZKypqbPbRv6B8MKz4keV0u7/bbhLV1s65pqfMcvweiyQbppOdIN3OO/ug0tfsYirFz

u3MDlExtX/6GVhhYp7jVkEndruSb5T7B3BhzvbN7ZdQ681TJI8A2uYHn/87MQc7vGrp642mC

j4vU6Xm3NAOjDgp+tV2p4PQzuBjffP53KBbAxGHMQakGWPuKNoll/Hk+nKrQDH0rtwYQHFYD

r1EPgJGNqFJR/dvPmvwU/RKQfP5W+eyu6x4cBa7zuvvXF6TXqUsP8ZkYtkbVc/806M+r0wW3

ciiM5R6HW4DF1MtyvMJB0lv9s3Qt0TI25evOErS8mi5D7LkOqxZq25Oj2eSlVdpH2xdxRkAP

1C/NO31XA5HccYyxxDuk66SaMW33SCBI8nn1GmYjcWqJ8lPoh1n2YaoVewRagRvtV/Lp/+Yz

cWRUR7TPW4TSo8QJwILeGCLIxcuAhY/QNEwsa+1e/j6YjiW/4jupJhIFTe3Rf/QkkUOircs+

IjCq/bTtyv974+VKEt/ZUN7c+cOIpq4tm44WAv871BxJ1TKuIziHj0bVwEjxlKH976sht/8U

CzhyWz2eeIY/NYxm4hVtZlTtyAobuFx0NJXLhmxHhz44/xQNSyPf07arqBXiQ5LMqE8B8gjy

q8G3OxaLgGkVkZKnqCVpoZ6D3LyRHsjo3Dyx78dah7eV6x4d6b/WO8LUZ0ZavAKM769xTJ3v

9bozP9MOtqwK/Ht1PrSnfJK98GF7NVBn3q2q0E0HjFpQ2vkd+LtEval+5yD7x7q7V/p3KqqF

q0P10UjJVMPmNexyDGMrCFJLrH2+LWxjGpb1WONiwdYpmBCawNnXOpY+GaMqsqk2MIZ5yN7w

CPDs+upyrgdib66lFUfJLvfla26vUQerFYhiLKuMUf4mo5AfUElYQQVSPi4iM9lexiZ27xXa

qywJLX6ku4R9KrhNhWbRfsNa2u33SaEbtmjfH50kPODGre0LZIKBwfaUuj7UxC8pvha10qvM

zJLFiijp/JoiMRAl5fb4op0BdyvcdM+eLFMlEaocPdiB4NsDDO3fcQP/jO/A7b4tgihO8j1J

TvL234a6dL379YedA1bmDiDq0vJD5AfEvP3aMbCOie2RbFUQBjRj7gE7oMvhq12iZb1/oNTz

6peuTrjo3zRPHkH7oINqJBOu5+9IRIXWBojD5lHXYOzUaiz5daKrUQRpgg0nhPpGyvOJptzd

kXYxVnAhlPpbWKVDRZUWQ377ruSVpwcKU60VBZdePN3A+PehNEsr32maUpotEgB91rGM08zw

ZOvpTi3TatCsfHIT4Emzr5WT6/i96Q9Rqu3p2exw0smKcJb1ikLJve4/uuyuGG482eTyfSQz

B3la1YkCtLdQSNPearPjUks9MDFn18O2asQcMfVoKEyng7k3ZDxsqgyJ31swarc+33qb/jYW

aHZW10DHIpdxKB77CgpzZj+wDPXil6BvUX9iFvJIDVwQo9r4K/K8/f3nj2YkNQ1ak2EXRD6q

xyxKn+1zo67WooLWKy9eWnyfY+hv79x6cflPgBsR1QbWNUyTUJNSUw6TvwR4gBDOhwUjLNIB

ZrpZzkrDZMOk7WVbyX9wkp+ib2qIR7usSXfmahi76cBCd3T3ZwCPAdbb09PzWQuEiQLghnjP

IixH+oMDjvZGm3OY4chcPdOYZtrEOdy1T/wMQn5NK5zIytp03z4pd6/0kR74heuLT4PC1IUf

oNnKWDUfISnTulW2RnYprUSbenwRMYn9t4HqfohqpxtiYSPgdlAcaAL9kfINxAP9Cl0gKNQl

B7w9WOtcQtA7L7FBmdJkn5F7/BeB5SMEHC9NQ42Tj//O42VLNPdE4V/KVHxAZibIOKEYjPVo

dRODZIDUIoGUSeUtOQvntnuuk3iukx+q03Gq1tpe2BrrGLJi6Y/pMZP+O4KAv1bOoLMEMWY3

lb8xo6YETEqVNst3XU52lHN8Pn/8IqdZupV9soH7BHn+kHUsLaHZxIgy/NvLhltIcpP+awAE

IMSj/55jhRWG8dba9qB3N5IZwr2YwDZx8rj/Id54hkR1Qqa1vzdLguicymdsWllIi4/rx/ga

Yu5fXxysOwRN9U058wpPMpLENpxrTgFFNgTkcnTJj1Aj9zuKQsL+cvy9S4nEmAnLe9L9v5X/

bzMBwlAWaE24gCzlUhwo5oH6WtxS9NvYxefzJmVQTWhO7Wyfp5IaUnqKK/4XLxOAaDhTIRaq

Ci2CmrOIB796Q6bmOsrIIVzXywEPaGIVE4yJ7U2RKjNqBsbnHOCeCLSAPZJH3jw5VAx969+J

ZJlIlmazjGUKuKCyp7QNh0n+LedbGEfGKarLEP8tCejOrNpBGOzw48MUeRV5FLmPSRPEHBIC

JczeIWqmHgO+hGVfg1+EYFwXI/3Sgjhnwzb85NznjQ9lsxzmKt0diWcm4y/bBepAMKA9lQ3U

9/WJGlmJxjKpZ+lThH1dtFx3u79RRbLkf6QJEjq9AP4aldo9Hukw/S4ahk7tbtcH41fpm6WF

tu2/X4f5K/N4ZDLBXpyPdFQZtMlXeCIKt3o7serUK8MRAN2pYjnilLG6hIaGMceuyEv7bDws

7hxtIOCQ5IRE1TF2WBvOfkjDkVfLiix0Hpqa2hUJtAytvm6urIh2Tn4rVzoAi/tNHjDLwlL6

613A/4ctByVGDpYtCB2/jHxJJnZJDMJ+pJt7HGe8laWPRPEoQ2xvgWoDy2AcCHEAGG1exjhV

z9G2p0wCEiRZS71NmT2KYFCTFPwZz/CrO938GMiDeB5NzvG4jBNNMXyn/5bnAkdTFT0EfW+N

DJb/dkVpBooB3B5wbc4TonuZFrAymdKzVEJ0T419WHmUTIY5sM/BGN1/2aqE2ud30TxdtDFT

eVNNI9le0gfIOH8QUUJN+37gNhjm17P+HLEIfISL/U2W8fCpJJ9zCiFrUVNn0Bcxve4DuM3h

VSaCpRGFOoQ/Jub+VvoTyI6WP1GZGWxRfGJXeEB57u9gH69FUb4OI3FGJn39ykOkOTcf2mZV

UAwMXwhnx+5tvO5OEg6wQnAl3gXSaxovypBzspepXCCUK7ZHHS/8pRreBj39ZjyVUaSOZ6Pf

LO9aiNoKvnh5Bvw7moZlbnY1+/O8THmCvBYgVPG7sVlIOBRo9d7q8Epm1Iilpb/Rm8LqeDbA

WP53Bd3OQ26UcRMkuk/LKnwlbB4Z/aLI5paoCPok4Tbf7EY6ZUozI+uoSgmQp/y6n8k8ql3A

J+zfwS7GstR/7Jn8JbkHp05spik6hIOmjHEjuxZEznJb28hv0bCc2p+g9+4ynAwWyKaTcfu2

dmNiOOK+trdfNoJLbCxGskehP7NHQaNcrS/klH7br8FP27QuNUAKu3j/r1PaSHAKthyKgVZA

HdGk1IrlUGhjJbTJXhUAm1j0rtv3rNeO+tB483UwANlKb8sNQYLuVbYW04iZwhrJKI7iXE1a

1ShogT4SA8Tx7PEM8SgFzhSstNmIJpzDGkDiHoV2zj4RUoM1uOCIave6ZkE7FAPuTjdwoX/G

s5EwkLiTu/C+bJQRxLRBfP31DzaMQL8BUesPCRCf9Wj1u6pANlo8dnT8GVri4lXSc/6mdRqv

nNr1tvtujQp2j5WHuMcfRcPjgdNQnucCQa7/pl//Rta2+K+8a3bylgZQbN+Cno5cXxgHUwO4

3PH2gmYKSAIA4nDPNr7geNI1Pagbv/Nhd2e6UL/tXoRJc1cQJFryUYeYTfcoqVeoP38DFss9

j4w76K1bi2HarmdPeOyazIoE9p9SHQsi9TMc+bx0bwKlab4NSMlC+tNOn4EPD+VKUVki/CGH

/TVS2P36aO1tNFk5ARpVEX+jYbpztHs+Pee59Y3n05Df85W/LxB+4YicaKor0gTcKJGMhAuA

cRizC/O/8hnQIxISDdVQJCfJP1iaBdJHelCLFLdr1zHrQOzuGiEigXJO8LIuB4r/KJ4KkSrS

QLjN6/iofb5BEwYxfl0n47C+MppZkLnKUp7/jtWO0O5U/8mFOHMDwldItS5O6hiF8dETdBan

MOqs9wF5mfz8PsXy/05DX3pDiaZXm8AGuQle+d31SiQ91fxFu3E72rsjmLWu+FcA5+g4Hnt+

wc2jwRpgpEYu7GnPflSg+PkZyPHo6Ija4iZqxDzh8DcBBL95IOPD+sNx0nysdinxUfddo6l4

7xLOFRFmzRm3/mnuE2acW6ShpSXKe+DNpdXQ/QcdpZGTONKV3t32+FlzXlHop6gD+ailYWGc

/kTyz3QBDiXYXebaEtwXI6XtZatvfMom/LMFKgLTzO0onHYq2wo6WGCKHa3JaHPHkD7shx0M

bKqUJSCWd2g+NvVbdT2sQU8IlAqgCjDPC3iwwftMTtMi5lDRlI8NhskCk4LXiMpxHooQtApa

Q7vYb9HAb2dSexkkgZPsnlpSnkEQA29zaJsHZ3AQ0e6FpaXHbikNpxyWrWoGREJRuERhaght

jBSdETk5PggZDYfuqN1a43xmNEUtCoRwCIbZst81bSvliMBKgj9Bmbl93hM9RWwlEgE55Fy4

4hjwE7jMgFXUSDb4nNZ9ECyazQ/TdQPr/DQDRTOagbdREsrkOEDavwlEJBwAimLTq/jNVbYQ

4/a9/Mu2KIL0cOpBCRfgLRJ8PUj8EIeSWmVr5/rAfJG2yeOPuzaJ8vtUfY8jNkCAVy2UOBNw

lRUAMMHyQS+QtyfUCQlCwAOpRRhYVndBWRh235sYuWxjz0z76U84P7lz1kaE7J7nvU9/8b4K

XCvuo4PQvzz6GoUlW7orriihYfa16PMHIf2Xw5qb1iQD0WSTnxLp53YBJmM3Mvx69/qyS9z2

ASuJzXroaNiouM2C0tiB7mhFJPZF2PcBze0Wu1sph+LIm91sKDwVUe6gsxFfUGx4Z5BX5UiX

+pg10JH14m9V1JmgvO4nGHlQUac+/02g/eS3Fb4JtOj5DClrYh3FD4O3jKgKc4WLo1mQyAi/

SL8LxCLC5a3qZsY8BxCi+ZRFufuOlA4bKb2O9AcIX9vOWwUC9GdOq9uBKALrp2taJgDVhjqh

Bct3SSDQGmh1yo/5T+40o/Celr/TUwjQjTTbXFYBct+kl1+z37fWa/nQNL/eRsn0uDTEmKWl

DLM2sDTPHxawNexxwRpPjjnxuwBRjpANpomBjsXZaOI6xrbl/9pUhvvmKTApbV2zviX51/16

/YOCNQDA3+FOLYnJx9Sq82o1rL/8DNGkAy2BErgUI4bnd8DRClCD/+RtFsZlyEWv/3BfL/y4

XpttG8FGtzmt3ey5P2ezjlN1VbaYKXfdgDUuaTOlRp263p67RPcUeMIRv/Q9x0BBZeVzyKur

lj4muzbL589HTpfI/Liyb+Qv52P258YR3SqIERuqFAYqbdX8857dfOKHgYlyNzGwqTXj/cE5

Lqz3ckXlZtvCyoKm3xA/VnNhAzNmuyeH9erD3iRO55KcKZNksSDLinHHsOLf8UQVxOvjZShp

nD4zGW2MM06vO9Pza2Lf8xJoB/S+pkCCyZ5D0DtqimEJauo15G2ptdQTEjE5jbT9IvhWbKwb

3zb0zQUzNf1af9RiXuaPmMy3n8lhn7B0PLGubZJrPx16FM70FUxITDGUXwYH1uVsytEICVM8

6pfHtaIVFrTlIQFbtx4NlNAe9Ztf1zXhCJ1Hvf/UCKTNPgDKIemO02swDGOSf8Lqoq/XVIDu

s0ppWoFxYfjL1c6ASILWMGpT0HBkuGA3Wuwq+aDpVDZnDJyBuDbVXv/LVVU0UsFju5x2iWTk

harR3kZfnvz6FX2LuoNGpJIEcpzfDMab8nu49Wju1hf83YGcDAEGpknxl8uOk2gRp3ZuzRok

BPeqFXgIVLWHTPQEV1Z431Z3fiafw3JVfH0QhXe66HOC6sSHfbp/l+dFpqGdYUKzXHYgZeQN

Vm/nq14fqAYfhOS1fY0hB9CUn2zpXFreovZjTtZw/955vjOzgWYkxDNu2LbJRxg3wz+gcHn1

i73kG7Hk03ZWRBR0blmMcJsb2qELYNI28BNJDJxfdv7S5KTkwSrIKEi2RiZIJ0hN5jn0B/6Q

MgdRhsCWUedXd83xgklE0PUK4/ak1CJGTQodJJCUSZA11L+iHqgy9X3S7cV5dIC+BaCKXafQ

u/Ljl+q1yMfBI8LZVCsGp/5OQtbaLZQ2JjjGbyXoaDXHKe0psysAhZEqgKhW8w5/DYk04cEO

+wSwFnE1+2A+T0b0J3vGHr7F9B4SVSs9SwQO7XjKLzFcHLAaVa4vE3/Nv/9grv+0ihMA0bQS

etC5dgEQMMPlqVEnAEQrSQSFGnpUNAURh9VrVyHPKn/LDhBRTxhUJPo3u0oHk34u/SLEbL4j

O5EGOu+6PrkOati/ySFV+7lRp7lPnQHHpbVIfV456P2U1VdN0fv5WqRIOnwMluaczpRdKajW

wtr6g/9OjRRZU51nAXwxOswUmuh1o3rueXF/r8jXvmEa4SMRO2KQaPCtJr0kudob/iAKFYW2

IUHUgnyNUMWPgnHEfc6fhPumuoFDV4HlmoVvmGDdt1vIkN23vDKBIEZ0lVBtCbRCjrkPbXqV

dT3waDpbve/T2NHzlWkxRUCt6WMo/5RDAPk5gkbIQ/W9Cy5mkSAt/zKBkdwCwdFqehXue76c

VKOJusT+j6rvDGfzjdtOQihqC1qz1IxVba2q0cbesUKN0Cql9miNElRtpfYoam+hNiWovWqX

WqU2Vbux8ib9P+/zHu+nfMmR+xrn7xy/+7rv2M5B01ke/wreBoSFkaM5Yl5P/Fz7PMlWKj/B

1Job40KZNNyNu4GBy2kuk0YV4eTKdJOFvkS/UQMSPdLlMNB8g7TCWvC+daMUfLict33/OYBk

VtFhPfv0weObc5a4Y8sHqkDEN9y+/FVoJFqssN2f+g/iAcz7vXhsO7lLHgfQO4Ht0PdDX56G

lcPuX0UZ4xq2e+b+2FWnAz/WvBQQFMAbI3Sqw4NR56DbfTAvS20EwtvesJajukRMEPHML1i0

HSrRiSbDgJWGVUYBjGx3/QUhhdjqUj4rfHB2wacQ2BmmHxF8g1Rw7fb+G9Yyl4qorUMOMyI2

MVwkfX+A81Z20FLRitDNv3oicxqAIAbh/jA7Mr0ksyVQ2MHDVa0bhxz+HiHiqzgAbYZrPz5+

7qnlg8ykqFbnLXQVZ5Jpva+Cz3v2wulcZVmdFIKOeLlkSIQmiCKrv/vql7LsOBS/nCDrJwG3

AGl5J+hNllqkSWhvxTgI6F+8E79d/s6bnwTqugQq+u4Lx6DyMt0mas1tGkTWynQL5vY2GtHU

tLl4mAW4ulhnLxNRFJvnpdF86fcUNk26kTRgc0WN6vO7wSUYdQandr8UUV0fKDEsTUPUABGf

hgm9KPQje26Jx/9WrXb0BVxfJfomhIK/FQSFqfn+UEcqBr2E5yjfw6hLRsrcGW78Wfs5h7+c

rAdTxd0R9LnTl6XxPvKnOyseXJ+lBqVS1wzu3hy+Jj18L2azgErw2qqqyZKfrhEmUpGCRsUb

IJxAtqc2DyIBMGfowcMAEH8HWjIMEFnbyIpPRI9/Brj8CaTvZ16Vn+kussTPVJPSSIrKRfEt

EfLnxXWxhjapr4Ql4zAoopf76nYlZwdkZ3TNjUopfeTtMowhH37Y88svZUCRLUcz8KZRL5e1

dSydYTDDyYzbgPDHzoVx7aa6xevT9qd454D9VpdK8XhiZfFqd/EXoVpFcNsBl5XHyC7U6sjV

zshcC+Q3dPWnZXKS57vQIPFAJpTNFblefl88X7PP5LgNulFNBRmi9ndQ1JrrMz6uyt22nx7P

84xbgJDyt1a/vFMceH0OjCCjy4v8B7khGIqeVXlMVaxMKlXKWCpPruwvJuhu9NOoFU0f6mFh

XLsfGasOa8FvQMUCFyxPqKnDV/5+fzY1H7sK63p82DVaAd4PKy9zWmzHHpAroKPF11qX5lb+

gkTyUHoLCQ/2XN8BmWKcacYs7iN+ZqAor0LdV3B6nMG4+smeMD+A3o4DusOXCPLbF79FGLLc

D3lKLqxXoWfd3isNVR+320encL1LYfSGVb0RuIVQiEUgJEPhKnnR1lnjfcTC4fVpTZZPO2EF

YtiPPIq4HwHnztKKXQlHYgnSD4TUNE1GSW6YYchAr1MmtOxp6XcF5JFF9Wa4tdsY8sN3Mnj8

LBqAyo5u6T1Ifj6cMqTSBxZ+aet2qcb38ddsGSHkKzY9qnEFI2ai3upZsmqnk7a3gDK4Wa2V

54bIurBfb93OwS9Sbvhdx9iOVhhFdUCzCZkNrPEnhqVoSdb0KK9q/31pZBUb+NnGIP+53RaD

gl2xJ0yW3/03aRaQDBPaS7kJx5DEjs8KIl37WwdNfrZJUV+9P++7A4Ak4HgTA7dztMX4gs+H

GnX5UAzBiQ295P04oqdlb8EuJhPXkJ3h64mLxVIqT9gOBqke7CxxfuXEi4lQCx9kp2Elxp1W

8Pz9AqdP213C0c7pEbpB3HHb1bQEfm3CT2EmKT86qr9KSIaG/yW8nnQvCUpyhMqxO+JRPQ2f

HeFF+a9/fOUkWQZIFgQancUWRb+CBtaSQOs+9pJHWj/TVyQqIyYbw4dtKKb/OT+zUQ5Aqk+B

bFgyRjAmSYB7X6op6uyHGWmOcDo0L0XXC5bs0i3wOLIiW65mycB0oi+Uaak7B+FvChmWA7R/

EUP9sQo5J5Z1cXY5271ijvp+LgV2+ivM2VEVngNQVqA/TRy54Cs54JNafMk39jiNEdN/n15v

WbL1ZhmN8M9TzRLbdvBYP+C2cpKa8Ipv/ztcoWaNrPhO5NOr9MWLArD2MgaMuNWhcHRr++JY

3dZ84FYn/afA9ydBEQJ6zJi3G+SbaXPuwUb9UgrqezTl01rNe62+zciQS6e2S6/fT/5VzfqY

Crv3LxndZaJIXKq38HiBFgVB4sYS/5u+iNQiIzBMZiEKmSs1OzMfXBQLV6khQ6F71Wt2cvr9

L6hUgTf9dG+ZBt+lFhP3oeL/iwZpAu5giM7pi9vDa2vuECVL2QEN/lrmcM6pDAP/Ehu5BIV/

//Pw/I5t96uI4wVbAG1F4h6Q6Yr+z8/Ti6RDHpvw9fDvnZwmFSmq5Oudnq6XJ1m8PjvXN7VQ

5OR5sElSxhMrJ1IbusvKBU5U/4Lv3i6GCBHeoepgH78bflNPx2flGPyC0TFdmPpdVDCDfiuf

edT60rffBiD0Ea33SrSk2TMecqgez0HHIybYpyyKQ8Mg4k0ZPaKbSB7VWEoaLgapfamV0WuR

AjF85GbfM5Lwgg3jV60kAqFoOIyYrdalYNDvI6+euf4N97sD0jHoDmXUR71bBN6S0sJQ6VGv

IVxkLXZxargD3OKz3dna39JcGfTZnc6qoY27dT/mxhfCY9EHTD28X2hQQDf+4Aacw8uXg398

4ZlhKV/xIpDdIZdntI/+usBs9W17MJb8IOBqBBduji29X6t28qvV3dnnRy3YxLhGuJbCSNeI

+Kn31ssIXfwectpvj30v4I6RytFCWPGIkTAz75Ch6W6rMkXc/AaA4rUjG8AOk01Jbj/nz/ub

/QjGTWXkogtkXytJiacui3VT+gVCAwDLrDOGpUY2L8XlaMX8Vchpl4BFiDPGuBvph48Y3tYI

ySDkDp9wgot+sub2hEXIWDj5k0w/n/4KzVILwdxxoOA/kryRLhtj6tFlzGGEuJKMU21wd96+

aHpy87MGA65T/iL4CRZKpeomQL9NaXDRKKvoUylk1oCeR9OxX585he2+SpN+JfuUh5xPD2zU

QdA7j+AiICV+Er3K12JkFIA1gJt+JNpugRHUUP5iBOZaHC0yGAcwUL1DxIl633BPMJ4j4OJO

574jx1oQQIQ1HgdSTtnQlrmRhbXk4m5Z/wvTkJITi99m/ijsI3dD+eOTYAgDour0fLfestJ9

AwjJ1Om8//JaEY1hezGPUqWkuXHsHB3SZpyxNvwFe0e/WQJ/Biyx71j2G2N6BR0BKBV0jkig

Ed7OqAIZVKeth0mh5XFe4Fjmhj9bRJHt5MOScdTZxHYAIxTJWPVfUS6uq7wjqXYrEie3hxmx

qtd+eMozYZcuwohdLWAOL6/UJSpbn7CuhXL4S+nr6i5x8ZIItZ5hOuRkQ23Ojjbnvfx3IeDE

6+s/4hLbdE8u4+Wx9MmzymeWzs0VnI1K7dXhfdOOWmiVQAg8HE/0bCbVz9TS7MK1MkfwTM/H

JeO6DPv8kTDWTcFREsJpjVhtGniW6na1zSfXR6nuoNjvcwyAEGPeCSLmHaKi2Bilr8GLnxTI

kUTIoprNXtBt1sgNKs6EbUl8CdLA7pHqAuHf6lBFd5UURdwxQNJewnPVMtFBBOxC0eJ23ziN

K+Y9Y3Zpwf2DEj9erhjtb/W+9VEAN/ycufOr+7TAgXysTsi8qSYcq4ZRfYJ59IXHMCyQPBEA

faOwNpSe/HzMzwG97PyU3RxBJqQaK8L43zJvwqwYIOtvVcn+YMwYUG8NhLPfqpL8MFlLbuT2

c9a4BLGyBTJYXkeg2HJkM4jWQbBPsICw72J7RMzLiYeb2rqKRw2pjvXzdTwl1t/oSEX9eCFR

id6qjtvDhy+1Jj717VT1sIskOjxO4icxeI165tyYybnL5Kiidff5oN108C3vML7cvZq7/8aI

HxU5VC7ju22r/FZR7tzYhFWreiynuZC9wj/BAIM4l5B3f2aqknO2E/sk8JPHgbIDseR5z6pE

2/qu/IJht/iejrKhwnqj2ailrMYexn7N84NPVnMHza+J3c16x4ci4sRdjOBa2ItSbpb9Yfhb

XS3uS/66EphIaZ7DrAscQyiV15vpxMaQoccWCr/fFY1s6sh+ixdxC5E6OuYX/nIpXwUGGDl8

d6p+L5D8cz5KlHb/JF4RQMvFVvQoZDw6JN4MxEDzqUpaDEOuXkOasvnbLoJMACnljCLX9jXI

/dYhkfFIoZJvWFIwkkl0eKkITxyGOWJjaWcjcCDSt/OYeLMBAJ22DHjTzA39KXDyRuVooeCG

KnJmmVAiR62uK92Ndp7/romYQBEG8YyecazzeqzPrKI/fqHFsVisiDUdGKJPBEG98yj+PCLX

PJQf2/x4qsI8vfFsq3S18mqrUuZCCIJ5Z4t+a1t89EbvmzPXMSnihYMSGr8FGgiyKGl+oSes

eJNHZ0IgOxTe3xD/UyshDH4zFJvMCKeXUsWsgoggDMz798mFZOuf4Sv9FXWFwabeuoXiiLDe

YKPjtaI/Pt8USUNsi19yHVwcjkju4rM10EjiDqGAzt7Sa7sIIMuBFItVL/eLCzPt9bYIROqR

b8dNQWDWWBGmzHJxJAaV8d+hT5sorJzgw62lkbT7A/ifz4iP0Syy1aYYsVTjjf/d7vrwDZui

jErr32WK0zII8jYVXDMw1dxrRimsVyvtngBGXZTJCPT0DnVw4hQq5I0I/ntoOkQs5/yt2V7C

3OjyBlY/hbL3x04pfSWmuWMXHkSBD8F5kebuQ/cf/l6SPxy8eyNJbyHWtvhPuv/lWV/ue7nZ

lWnavMO3pI8J508dO8jdTb+N68jPZ8wChL4g1gZT4+XWUp6ahkDq9h9CA+dde9j+AXn+lr0s

0b8LaoSEHxOOCV6syF/l6nMY5GA6fJH5ra2tPbm0lgGXnu+Krn0bHbUtpgkBGiByGiQHG8nG

vK3/wXLll7izJj7IiEKMQL6/4lRY3zInwAK75D6/vENhI4v9Ff+voqn0Vm4QyIjTXLCy9cz+

eWl5nRsNKIq5BtYORlixjEKSqHf7bEvRsH3CDZGMeEqTnL+EN+90fDaQ0Nu8VhZ71vtsBwD9

8sSowmzTCNT5G2bFUzI3sr/SE0rImZsi//v7vEK5g/DKpIXV4IhKEiHCGyD4urq6xB2mytjd

jyRPTATLmL1GlZiOv2NJN02xP0M50hALEk6byxsSyJC4v4RL/IPc3LSUwn7iuXe/QGFDIuYf

5Chzuu/+BzlNRhGzFCulvDbceZtzIMQil5ASX0UhAvC4e7i847zz2QAfaK4GyxlqPDbH2KVx

nOaibRcHGuN5avFTwfTpudZZemOY17w9lW1X6m+uocc0QhIx2rL7MCbDFxSIhqzCj16m/xjx

N52jHWH9yMZsDnq53zeEH8M0r8Nz7DGgb388fFnbM1PWR01G4GQaDM6zHcG3bAdTqhaCb1Ea

XTjKdmXKtD82McRrBBxfNrzT9aRG3/nKiBlvq0pGSNQQ0E28SWfS5PHi+c73KqpHQtVBZ3ta

gYn/3p5RXr/QpJJZPsacmU+X9xFUNufSSbn7DgInT40qp0PmJ0eUE08xlv15GP/HuXGVkcQQ

VIQfIdv/Lg/sdZ26o2N5ZEk2iTDe1/7JfKN6YzvctpS/CF/hxC+SAdDBTnvqMjxcT/yrEjEx

cmd2pLcx6qxodLRNpAnZTjhf5rV/Ru3/7SoXtdxf5LsaES5ePdV9CMKKY6yrQCu9To9KnpbO

8A7Px7LyhGrJRb+7n4ckfkjpbm7Qdf00EUzPqiE1eumLSlwQ9ZEfr1/0b45M+fuvgJ+7Xb4l

o//PeBQW7V//V+PaTLxT8VcH9QHn9cJxiUVn+F03MDZ+JSXzSeGDSZV1yGC6pE6m/9mLxq2S

0l8dFKIepa6fmMxcAse3K5qH85OFTWtU8eiccbtudDX79P1DM0FjFS5BfhciJIF0LD5oF6b7

484XB4Yf7LUMH3Q1IkPOIMj8U3JooNZHmUnhJ6whiUUgKD2ftscJL2Ed52//3+ocV2rn1IfD

lzlvUxloAvFEukGOXSo1KrdPHh959hrzrnBu5V5SUhJ5z9Nhim/BScnJzesfL1Ytr/Ij/V82

riZVz3v96AOSsnK+WnxTP5j58MnJrIOo5B1/vAI+96cYeW43giWZqfmF33T72Ten80+QPOSC

cmU7dT+cOnq/EOSGv4zYa0yNr5ZMkH8EQfYvLAzlRAv/22wZw7FNj7VZh0pHtT2Qcs5WJ3mp

8+r6+oD5q/kQom8lKyPuT+T+LhFJn+985olTVTUxSfVNAhdLRPmIy8j4HG0w2rAM9LgJ5XB2

hlInp6XdfCW7VoSecFFRDCH7SzgWIvK0O8qET53+2WEc9nC9mfQxiLu8nVzs8UfupkLP5CY6

VH4yfkBseA2kMkJzuMYGmaoz66X8R6f8s9//0emzYPBrTsrIsGsxD87GNETVzM0/BscSjIwT

BPF61Tej1bkVS0LKWbiC66SWf4aYSgkjwyim3RgmgsZ8dOkg69jg7z+k08T6Xez3NNuRo+CW

lntu4945cvQrkkcmgkIq53iqrfVpVZQwryr8Xk8CLQgmoXSLr+4MvuWbdU9ComB9MJV7NwTC

+3PRZ7vcigeNrxD9CReCWN5WDX02lHb/hltdlvfaDem9lkMzbX/c1aX5Ly5R0ZF8izs4Ih7Q

PlPAPpM2pYUf8ufdTQPbDFfl0kO5iU+9sV5ELjRK7Y2ARwA6BfCqe8bNBpdMmL5yFPNPXpVX

9y4p0Hd0CcSwMGaB+PnAN+JNWNkRFVCX2Qz7u3nv14xtVqKGSONXxWsKHyiMvmunCY4aJH2i

+ld2ynqd/5XdLl1meseHjx7fpayKDfqHKNv3+foV5U6vzvf2lD/gji1xk+3kIzpWImQ6RTjc

VRtupH0Adx6Aq+SZ7fCjy2HFc55b2aGO+kyZyednhGdsXlhGOYF4SQRcXegKd3SIC6qr4VeH

8jj9kx/O8gIiIl40Y5nhxyhyPUhFutqZ6/rNZ4e05URaeGFyLnU30uUwevQs39bmeGvyBSAk

8RzAAFfTy6nEhFU2Im0u/u47fYr5p9m5RT//q2cjMPL1bu30HMxqLSx2GZzwLZz+ZzYRKYm2

9CqDNF6Y2Fhj7Q0NDVfXysVAWiptAyLNUroAhJ/dLWs6puKlhldzrqEMjIxNLQEx7lvFhU0r

36uEdksfLnW0ShFeXXpF4aJ0uzdHAY+5g/msi76shsPXePqffjDCmZ518XflvZaQFQvetZAg

Nr1vfTi4PF1s7hILI74bsNEPrWRg3/E+HJJsdhx0jgSRbxFFKRkhyERYeCgw+IG/CpOo+8fP

fQKRjML9Ge7D0tWXJz+ai74GkrJvyLxcAqwvhoL15YjoVrqj3XX+kFBRPTzSrf/oQRHMOIZW

JeLOsqSuZQfI7n+lvwEInGxFBIbq6a6VpXyQ8TrbLGzeQ2gnPHWLktJVlJZk1YS/kuJDkfN9

SOwwJWJ8ksPMp0S48Yar9sMeFOBXZFDR41+XF3YT+BTOh1cTj1yhJ3VlcaRydGpWAu5JYrY2

EoyHnNaRwxnS+g3J11F/GHxfMtS1c3aFMpLYoiWFODtYm2ms8CTGcvsfX7j14Xl4OzOxww2j

qUsqhwICujC3qcg1Z94PZ5GKVL8Ui6NFBS3+pKH5dKu6g/XDDjxbmBNTZdIVGX6E6sOuZ+0p

K2gVaqZyrWf6VmhmyjaCrVFMkS2/ghiHwwt1D9Hq2eEjUh8AFMgOVkYO05S31Ih9IQjuIujl

gjX1O2IjVXAkEUQfGVLzmP12EV7J0n8VZvnbZ8i9afpMPQfNqSHhFzKPAQm3LHivf3Ralh1N

GhBtm5tJ/zwsMzADzRHJy7KG4u2adeqdFZztng6Gp7TUF4cr2Zcb0bq3z6uc0U7Gqhuu3K78

FVgoRR3GxZx7jStHmd4WFt2GYi4ssrsnGS7ZfUFvq3ArpogzOOc6F5e4DuW8x+OR+fWJGdze

drrpupOEZ8Fv9y3N7UPZ7eIS8/EKc1/E3t7N1qzypRXZvDUbD48JXNq3D+pDif3AJPQH9Xwn

bjQnn6VWRJwS026YmSZYwPHwLJharmEGPwMo6+vKyNaRgws8+evqD8BkQYipSkt5EpmJagBN

+aMf3VZ/v4XKGbCR0Cu4CWEir9GQPhW325eyN54YA4htc3c9Tq7ib7JVUHoKGE1vffwB/aEk

jaws7NeL33+OKwPm5RLQ4sRAiB7DeuhIwNUhRLf1KF90nsSgw9oERYGmDaT1xJ7jDdJNLa/M

fdOslftZZxOFgtdMpnT2NZBq+WuPVpfUEWr58Pqx1WRLOd4PHe0gpj3vEd/u8XIFVAKUE9OX

xR9Eu3YZ58PjY5UwVi1Rs1EBZm3xP1wb8uT1yV5+wwrm7ZEdfJqbBZfMe4VKTilnrwmrq/nU

dVozHVocr3chSjnofC0MqNOUOr+p/apE6djeKSqPkacor7v2IfogsdKvyx8/gx6QICGDmVmB

MlBfK9/sOgwZt51N2l+R0ncExeB9Es3UO6Y9422QegZR8+iNdZL1VOIkA3sqQ6qyt4kGgvdF

aCEC0AxvJttiozgnHrefOZTEeeZgDHEDCoUKqgMCa0W2YDAHEHPKOmAgC4fNMkbqRZVxWn4k

F4vrviXf4piU2ph5d/k+ZjWX49Iuugk//DPTEUQPALoteKwRKt42Xo1gqudSy9A4lqD27n28

1RRclIMfgKGrpq99ikdHukiZS0IkndGargJYgTXgYh+ie6ECl+rUlvr5do1l8a8yOEWiAfVe

Al0z5JZl++erNB+SN1uJuAcVMzLQx6VfLK0rXURnBC82SFRjmnS3o91ZHtinjtduRylMRMG+

qMIsYGYkihTXdFNKVC37jTWXmWNpaBlroWPovCjsTsBZYUDJ84R7g0+9V5VrpXkwIdz7fTr+

1cpms9+4HInslBK6zkyYFgufKwtH+LBqq/q+AZkKkd4ltCTdu2/YujzCX3lFZj3D3Ufmlxap

UYu2qZ5eRz/r5lq6M3viweoFsQGeqRPWfsXrsLdNVqcAmUnMuLZAplxaZRTC7Bqk7ux3AFxN

dLQ36hdsabqkS3foTTyy1Ifq/s1nY8Dy6iBlg4Tv47joUIljkud4hRQJijM7n6XrGsDFwcPE

Q2nLUChy/YsKKTs9LKIMQEcFin9Hu1b1CCGs0h45fWPmlxBxTVgNQsdTeJc/8jiekSRqosTO

8nrU7J8JCz5dbkfHrggIpLvaiWdyqnba4oHcnV+cqmREd8e6diKl7/yaK3o5PQoiOzYjlm09

/Lg31625ZpdZJNEC+6VUk08pzJlHKTSIDHMn4iRHWMXRrXmv902WGp+/p0fAi2fg0tn/5qCF

W9ZV83YbTXzehaWOv6J5YeyqR+VC67r5SENBUQHQYzmhfC/3o88kSbAq+FBaWfTpr2rHpNpI

S2kqR7tw1cjjmpgcoSp/ZbkfL6yUmz25iaCODeSfLTCUz9RO+/o49R3LzRrdTNEdHsTjOQ/W

TVNZzH0283O5iodJZTyAyXUm3a2nX/Ym0xokGohrYHlKMsaS9wcbVe5NYzEoVZR6Rm7LFDLC

88+CJqlG/nO9VSShmJMap8qfSJKI4Q1mJTmnSD9rQL0Vu8qsYbPF7WwlhlwKcA4trQ2QG95e

IxYzAR1YlnYBsGveJpMz+xPt5sbawdXWYs5MYSZF5mhXlTlVxWYTXoNGSLYZz/dzXP3kmJJG

gjKanl/KOv9IaWzit+Ix9Lw8ntZhMXKz7m0cXxtKV1FSgukq9r73P8pd65G/2m/wHvT/28kh

UZjpsyXVgmKkZfrGNWYtl1TkEM6vAYg8jLarAKY4CSJYENcTmNH//mXJl7DwM7od6oKJMriL

w54afomDgZ/J+A1wfvJgl7yFuKHmkxIDUQ2sXPVBP0gVJoYJMxA7ZEx51SUuYIL5Ofre3+Pj

e1CU6gCSNRTNH7Wq6qEiL01N+0Jvmk6PcZuPjkEBgun4GetFYsRwSBSviAEZtVCVAbLwVLKB

D+4aCBNA09lWqQrbDy5OQgZkM9iY3SzMssiieA0UwSdB6eAcod0asVEzhV8tS2b02XRrZs8a

3aPcDfEDvq/xbwfqlVVUeqSutiRh3FKXVnGlu60UtdeUJyIBQaiksBoUCA/nCTGlYuQvDBF1

WeM59ZuNx1BOVdLxaI2bjOeXi7jLWXXERHAuMiF+Bfn1sznrD/ZL1oRqq4fl3Ohqf70Bum1G

jPU86oNXv47/QbxDni1NGWLNk7doou/leIEWmVCx4AukTI+WIXIEQ86pg0g1Tzyc3tAJOBv3

MQt+j5dRh+yP3muptWrKKA0m07xQyojqr9K8qC5UiIzEusI6y3oPCjLyWYpjwW1A+GqbwLQq

hlR5+OWxv+GA931PRVq5brK+YbIhAXCtRoCvN0j5mj+IGH0HKjaOu0kiS8jcZd4YInZdIDg2

pe3XK3z63xbaX7vTuMK2hygvU/88rv3AsFeso++F2OyMSIzjemo9WwR/TG1rRkhYtQs/l7DQ

FgKEwCT8RspkAWl1xWnLGiBvaLGbwzVZpq2mzV6OOr9oojTBQvZGmP7702ZPcWqIVB7H72ir

Cc6IQ2pm7MyIv8Q3wBDeWz+kEjG3i2OX4O8fE259JRc3vCXLFCwNhA42jkkPonq7mCwzRvGz

kkjAa7iwM6Hy7oM134RHVsV9rVCaNXzAk0MpTPsifALKHcnFBDUqK3Khu9txN/ag7Woad7ON

svly19mSW7iVOwIpTa38MPXcat/P97bBFkkhl7JiueVENaI+DABGq5qMD393Tu4e30VOSXhv

Iak8eMryHvG+q7HUsrVWRVtzLEvxlQ1mOrXsd+sd28X4OgYH7EdaznX7Xx1mGR/K2lnhieQI

7ZSQTyE0HJJTN0zfeheZTykUR77mnRWPH/lQEKFeVssjRVtfD34NVeCefd0EqUVWCdkrzx5z

AYXj2BnvC6NW0Z1UpXEMevEiKderUZBF2hC0HvOPWq/Rl1FhbiIgUynI1PtDQNEshk7AKkd+

yyhv3eX25CQgKRzZFXVFBi2uw0RcvpFBWwfpma/upJNBPxdCK1vcJly3M1zxPs3wAb5QnW2q

ZJfANbAacE1YLyzBJqdGbB2CBxRD7WsuPq4G9ldWXU+DuUhcq6EIwfsUgqR6+IKpjTJkvbpT

/laJm+tLP1hmsNpr1tCsRtp81+y36hfrHMYm/1puAf0Ztt8uoWu/X7X5gtm1g0e1qWAMvW78

UW/FN1kzol1kpFgtBvqWkMyUlMgqJ6DQboLYC9Y0QJHxT0319dGxBhbzOJLnqVNdW0/wC3UL

zQV240VzuSES0NXBs02OPzaiS40mV8xHm907RAOwA2S7QRQizKHJ7iMPT42+LX/Z5de4HlQT

2CXd1TiC1Z5A3HyhoM5ilDItNfLaPMDiI6EsVAyocgifqfZ4X/SUc4XS+fXjLzTNYneZNuuU

+g2bn+d9ZAeaWsNGu0wDLzlw+xzGiBvEvMHXy+aww68qik0cxYBcGWS52RkU3Hl431Np7/BN

Q/RLTdp5Bm0lUGaqkVJoSgDeAYi88BKwUlZRMpzI/ZoXl8PviAAKku/cJ/nGkC0PT0N/OOMA

m/kqMJdpTtIKIbuq4PgJfhRESZHLtZoPK+KwlbhZv4uGFfuEe8MUOzmRIjfrEYxeP0OYYjo1

YE+4HgrlCAWjeEheXgTwnhJDSR5lPGlCL2dww4VrJbihxRNCRawwPAwmxCeHJBdlC65Z9CdF

VvUSx5OP3mdyYqx0pSUVFVnK5iGfi2aFViSDJOgR+7M/5n97DeWyHxedzWRco4LBdKPeuYn7

n/9YlJi28HV0H9eSvL89Ve6At8OLZebNdY1XZ9vb7hZ8/eK0aNUhsZvDqUsuO3ijUkuG4qdA

hksM7BaR8x2+8l9/teVAseQqh99Nw9WUjVQOfisbJ54PbjM2yfcXhdbTKv1OPg+9yDozcD9T

kZ/12yrK3aryw+csfru9tMCoCpOrbUtcU0eUO7md3rg4BC21KD0i7VykFl7kRmDwnv8BpibY

SGplDGMWpcQzK4D3BxGQ0RjV1D+mx1w5wvCvqEDVSIbSVGWjvMhEwxK2DouDD8kTe9EJlMNv

afX0GHSrrTrfPffwSKAXo6L8UefIAm0rbFyOgG5tf1l0rrZgvR4DLnyUlmZw974QQOlLTG/E

KHzzNteDO4dydne2r7789qxMy/HqvRUK257BA2uSJ9lMvLzRSNZZPj7o9dGoCp4vFLYlXzKD

KS2hPTvU/Y2rGXiTv9ah45eD7eqRm/JbM98riTNDw68iXe+6tHOd+WBXk6fdOxONLUycH5LI

Lyl97WrsBqjlJWoTC8GRgRF7Ue+4HXWtkop/aOD167naKuc/HSseNHP2j+uRO6mCiDfV3ooL

4qn++UjEsyNkPuz2awCdxUqQiKHQQZOSyCBcPj4NEnvg23bqO7TCgfvbJCfDh325uPIg+p3F

m+PJ+2nitEIMsUWYDumqYa5HChHBtMX2Ywv3iJBcAtn2uMvTyuHQGrGuzxnX0dZOKaTyf9tr

0RY/rKl6YYsfTTPFIy/ds87nBKyUtCj0mSZfIekRBZ88t6ff+9ezdlpijwrTsyCqWJtAhuyD

Uut1/4uVIdzDraK1+T0/W3e8dL8PJiPiAvIbm3saRncvuHRSDm1NlpaWm9aWUPm9ppoIq5Fq

0yIWyukjeZ6xiIlokg3mRPHMNt2NY1zzW5b9cP//A3+S8JNuMwPPn+IzN8TCz2iYXpKoAoIp

ZBCIRjebL9+a//i+fDYGtrjduZHrIY7MplKmJL92g5jPnEhCsymqNzSpI0N2lGZxZP/PF30l

CRiijAXz8yWCbxQiNqVNqu+A5D2XP8uVL4lv6fOVxEXYKIQceuPnXTjju/clnYhKKnu4p+NF

6k6z/oDOeAik4DBD1Vz7uvTD+Wqn+Y1XOnKN0sd/V9LdKYoumgDkzb2Xbq1nhlXO/ktEQ3Gr

f+/HIhUe/8pjUwp3n0q772APY+SfveK0XumO9pSOBUqSWDVh6JRO48gdFLq9H5WUuqvntSlf

krvosayzWi9xW/EkpoETg/F+L9G0W9DlzvMPyqPXMbTYHyLff7ufmV8AUZG+mI6NjY2UYcSW

khTJGL/Z9/ZAu3ezNHp0cRAMnR7e9jRQKpCNt76eNn9Vro2SSSHkYy/IeBoDPzPZ7rHP8fl5

qbwul7KysTQrrXl4U5oq6VN462+v+ubJI1H3yiJj2tG4m16L5wv1Bbus3r/iKG0TcvuKU7fw

i6FxNxDycd0C22/MW6b5eFviJfPlsEDhPXl81E2LpMgwM+VcrV9NModzhpgb7QxS+6O9O2lV

7nHw96AVyb4BdVPIpAIj3BPcDXFzrlAX/j/i1gXePXXuynlvlSg1HqxOSvcio4Ds65F26+x6

P+zEuQ6sAbB+yzZfJIEluP9XxkS+PWV1p2qq4WOyzY0U4hIU+UsPSQpmLDZBKTF08z+biCgy

BwpF7AL1EDB9TWbv5Oa5fOwi7jzA+PC75il83E8ytD2seARAYa/qV3cM1KYPjAyjteUBqJ+R

8D0mD226ieFqyqlC3ROr5ZeRmd/zP3XwwuuuqSquxPhLif8ibRctod2dJvllU0tf2RM+oGNj

ucPms/FJv07kObJL6IQMGu+wUqCVK8/fs0PWNUMqaMyo2zjmWAUlz0YPyJ9UrfW7nR+CoD2t

5/P3q610H5OXhKmiIhJEaRM5NMWlV+ocfygDot3f+TApnQ7bwNVyy6sCWdcl1mnBJ1xVw3wk

ijnhoe7ksdiBtouBNGv72GfVe1r58HEDaSvesjz4AAJffJMp9/hCTrIVbIWGZVUsI5IznJgO

+rhuopRkQqZZohMW2VyyDdHDplyMTbxYqloBUyA0L+By29Ky7Qlx8GNSC5i+x8KdMYHax2ch

E+TFNuc7n3XKOYBGGSRZzl/HtwGTBVrpJe6gTIx21Lt+YcmtTfeJgpZlSGXRMX+TH5BBgevD

8gOY2a90aI3xiLU5cATWJl/r5zkgXH90z95lDm8nUeeEv5vK/S1oZYMi740WTMLNrstNm5lx

rt404lydtZ5mkLIyZtJFTieer3O8MjtslfxS7O0u3cOMRNKGf/ndtL3V6CBTjFhtucPlw7qJ

DCb/TemnSjS+zMoQGLchVWQVevhuj0Q8ByrH918xEUn9K6YP4jz5isSBj0fCA/AxyUKFVHoD

iU9pdnCV+QxhZd78mBuBxCw5UDhPnspGB5ghz7TYBsjSanxVT9ESo968U61BsNOTw08UFNXf

9cbcq1Ed/dMYkSDtj1F+Bquv4A8itZB7T0QmRSV/8ed52+VJaZuaI5XYvo8eazYIjvnghFRW

Kn9/6qaKmrDw3TWUfyrzg7P24pm1Kj3Ai+9dVNCZRFnKuIp9rvVvvMEBNl29Y1FuO9vDLWTo

c676GHHa8ECRHU5IMEmF8HqMZcLTk6zFs6m1byD+Sn4a/q5hbOQNTtdhIEuakyaYMgc6+6nU

/c4f2tFEL42neoxEYlxtwy9m61gAd+ysU/HIenAoldrOzg/Bu2P4gxI3TsLngBkY0M1Qp1Hl

5ippxcX38Qs+DZcPDNqKz75gmpuklJwTe35vNMTco6s3N/IBUk+Uq/7JqABGF0UuKOXx/B0p

fQ5zNlmDqkb8LNAo7zkKwp2/pPbsq22KKp1LA2W8Bck72GOYu5QYl5Tom00NqF+Rzk/V19fN

LuRyc1i1B6LDgiC6+YyKgQ97bKrxMtSaZsd4jko8Ecdb9ldmDDxlHjU221Ojn4dlP0tXZQTA

DIw+gwRLKbLR6eR5cwjO1SC3i4B9R2eHBdfvVkOlAHUghBbaI0P0Fi7LNj4sOWxrP329IKz1

ZPyPExEt2F55ogL2Cn3CKjT8At5+b43mjeew2OMvipBgvn8tu4YNiWsWGc1n6wP/DOf/5LHU

7eoBERZ9zuucmHdxSnoQJvMXxvB6KYDMEv+9RAoqixQGCqYAcy8h51c/P3B9Akzy5xm1y8S4

Tk2gVdt9vgWzGzxhdb83ERr2Fj3dsna/FsAhdGOSWJD1Wm4mp+pdgNK5XhkHo9I5oPuS7+Gm

miebVGiO7G8NMiLtMaWTOfeRNOWCG4DQ7rPwMsDNkcgmxF4OceKEwhAxoRfQV7tVkK7cpjcM

YfI7iB+6GRcOEnQYuNPnJOC1Gyo/d6ESGFzP4WN3aK97EGFs4H51jQhKMN8OeZ2ckYehPnTr

4nHUwqFKrz9mTXSF+6uyeZYO89gbcYEHGwe9Hz+MOBJxyfm9UVv5xvGhrbRxWH/E8l9LJUPN

mu274mChxDQeAnaKQaxPR79oeHSBn2xB7OLG8nkKw4KPyLvWOVfi3vs9i0a4AKRAyjeirZtS

tt/mbqS4cmb+/conQeiMae3BVXHo0Idlyg+lGEzB5y9H6Zi8qQChv9lPG1Si6wBMuen2ugqR

Qb6bltl5lILmzYRomys6xWf6/sxxrBfQHwGBbm1AmeOaaNEdqd4rLIuIab0zJk68udLKE35S

dxRVF5zopYJ+m5j6omaa5dJRes9v+3OWoxN/tptGlSfYaCrxqdvjqnT5s9G15lWzwzQQNym7

h677t3bS6UM9hYiNiB6FR6Z8DQAOeDMhN+47WeZwj1Zts+29VtFico9BLhTGvVuxvCnknhVe

E9Fw81uVGYX9OvW6zJr3Ok2WQ8CG5G01gs97/F/HCF77bSEsj6JhQzXPQq3ZbTQ5qEuIKf/v

+bKq6soH0CepTO6CNWLOlKyvLbeR3bYl3K7tr/SmXQdCFq7dHr9znZP5U8KHVek4eppbIZqC

jDTi5OSmec7haR65guaHLRsagBSuN/VTH5+ClCcGXewxFNc+kJAkya77SkkrkQkWqxmelP8Y

tF58lwhIQkFqrZTIoMKOC02eRzVuUVe/8H4mfaDRhhsa2yHB9MQ4ZjKenAbwIZnJHVriFnv+

BklrCKTLqRw2IV9j65yXNoLBFaK8061jIMcCY4b5r25k6L2nC2bVbG+9Fn3PMFhM5pqMcaMN

iWHG4vVWKR1CFxr+Od9N4R9YSggnVjnGwzVmjSYiGiCTYj3hIsoHaE8S95+nKdwAuzxN1fLY

k64bd33mKgxdoQcgYkyoQVQRvd53kcSOovw+zskkmOK59HrGXRJElLUbF8wOZlgQBOFlGzw1

ER0m4SMhVhOln4mzpDKS4kd2bRTZUenu+74JCBjPg9OXsHJ7VkDExG+UoW6wrU9Isr45GsUv

wzw+RGyEr7a47/PJz7wUXH8rDDaqY1CdOah6f//J+ckAtV82dgBEIir/d2m/t98BBqeSb8Fi

fiwYvbcMphy+D4cHqgMiGbvhXzKMQaYZPXlVEZk+C96DWG3jx3o29WPWqdpIEgOAOgt8lrck

18Z1uPyD+lB1PzCRcEdDM0aiOxyeQcXMkHjTNepa5Lm9stQ+AFzU0Ltd03nrT0ZkM9aEa5qF

s+gNkGL2Fosho2vciuiuUNNaUUicdkFncsIdvQQJ/oQRlrtujl+ulqivkKbZdC+sI9Lazuf3

pkxZcvOVlSCLkdcD8Wz6MC8P+AlPHZoQ+sfaYKgTMNLudmgjf2C+Xc3G9KrsYdeIX0FjcQZ1

HeMPo5iROBCUGwxHVH5vog5owBoLR1hi+9OoTl5VBrw5jM997+T/ZvDOENkqK9cjqMy22fLc

ipQTUaQqOT+toSvVU3ZfubRXUu+lF8FFMMrMe4aj8YqxdCRGeYmpWTzbhvBiEwNpE4JhKcbt

T1b6e2qeW8ZLgBiZnrtTohhyo8soha3sn5h9B74zIAeXi/xeUrj9eAtCRLplFuXfvxnDmIVP

VCG5697xZZSgEDz7jA3meXm2P4stNmncNt8zZUtOeWM6m6wa2eIhwMYFjXj+dMqH8ynM69tp

IZz+RRO6Q/P6i2eti3H2Jp3kqkCym8iW08s95wXvr7RDMxx/Fe7CkTZlGaI+YKPu/v0+n9Xv

bNC6re9P08djZEqkmxX601ZiHOoYFWYQCqsTBxkr58E2N5hZiYXM3ct8LQSZdcObpIjucUFl

gtQeQsCMM2wMeuGqGrKFd0JnH6x3EW5n2EsYUBX8pyrr8jhsygR//P2tCRsquphWCjEAma4r

LXWkAVnuez0dOnc6FAS7sAWDGQHCKBqHLQHgsrAyv9/uWaW5n2TeAiHxpVr3sM+wMVXni7ir

8aDEImMgZ6uGnrCYXluHK7E6p9pV4xlzTIHnvTGZjWb94r57bAgrINQemvSgzAyfFnPHHk/2

zrCTXKcSOpEM5ViY+/sqYPoe2CgNBNUCJtqDYSUQsU0IC9SII/mwp856PbmHQ/Q9rmJu+k9n

9jW7b7pEYR7AECBPdk6+6/UW2L2ZxujUJzz2myBdBAHrTR2wyPPRz/9fX7PUDL19/YRTKcKQ

GYntlL/o3EL2ASX7vw+vn0gpKG0xFcVdLS0vvIOMJobZ8VdL4lBOsijFdGSxFa+7wbb4jBDW

hq37auP9lZ0pmgus+bb3WSwyZDyHMVSgIvkmSYbFnyCmiaYbMQOwxXR1rfxl4lPWx3pI+WsG

CAy5rVdjh7pCxIruA48XyXVsiJm2758qXyu5/z5fXIwCJqISARASeAd5ytt5+A7LKvY9A5FQ

T6I7RS+NjWsF1kZaJzAe/wUDhmWVM2NNORb0sllhw0KLICD/I4nENYMOTLJq1OyXzcHMLPX8

Al3pMEKn0KaEkkUiatOCCJTn/4JsDsw4APkIZTWMpGNyRXNlsRSFlXxtIUYq3RFExPmDtRWI

bLU8Hu9GBHlxZ9nrYiKmtUgEHaYr2OJzeKzFDQes1zynHq65jYrMuI1yDeckfeUSyEhuvRuX

/WHWiZCwCykMmbSb6jKswHkuC0RwgLrmlM9SIKnRj7a5gGNF0vuF+Lxx9x3ES7+qkhidsC5/

hN/piyHcKe6+s+j6za59S5HFAH9pS3PP40mIAcioKQ4SLI5SulmG1ffAkqveIIbC25pIENX+

eEvNkxhv869xY5gRakraUbUXpM6MoM0XU4lQfSvRpszSHh4+khLZ1ENrIn04eBdaxm83PaMR

kZwGoYUI3JTreRtlb1hAP8mve++kSOWh/aw5psWp8KOXPZVgzHuqp2sq31Kvm91Q+rKa9KTg

YtjAvsm0zf+NztEfwkMzJI/wVwL+ZjXRdhutRiUeDj9wZsiTYgdG1OjEcqXRxSUS9e9qUKAv

jj+FSrSJrIf0jWF4iZJqu1otLU7fd8mZ7NA7vX9QgR30XRj3+1Pu7HhVkUEBCPNJohjALo2B

+Fam3peEMbMoxBVsseZXDHnf5oLqB6qnePXzNnouqCHV8r0UVp+lEnrYjz/6bBU/bcaHEaki

TWKoZkSKD+OS24jvwue6K8/RJItbfHMhD3MEMgDz9bK2MZBNI64bXAIyPn3byVRrD9cepFDd

479K/iARzyCmHcfqWa5+Xg6j14a7c33+7v6yPcIArZjdATKS2siJVdJgN6pzmpcRjGaIbfnb

JVpR7x+gEPFkPfwx9YMy7/MHC6N+J8EcL0XAgj/IoC817ugllUbiw3fTQdP21e+9NI33D+uw

o3iE+5VlRMYILnrO3em5l3U5aGuvcaSvTWhkkMoXfZ5Mn9OjeLZpqaDk4FnribERRISnQU4V

BZB3FHJ72/gDeRJn2RODCXHK9HnTxcFAzyBspJiUW79dnRkJhGZcz82VezwBy4OlMV4D8rJK

CCB4URNUCNrmCWrhyPyoodvVd8YZ0A/mflLdJ3925NG0GKe+G1ZAAdX8krCidDc8h4caSujc

gQG1vPkZdzMeXL/dkHhmM/W6+FPh5S++oeT+O+e7Ov7V2AM+uVEzE2R+QZCnlU0apoNhwVmw

ruo7fq5P+n0rhev52PBpEQsSXDxLb3vRerZwKmEpdbaxJk8e5rfxcO9FjAjnYSBIfE+4Pqed

xCov9MVkhdwIcQPyGU0ZcVENZRmAtbjycqKNQFcFgqTa/5oNedmZ8TTgY6CgfnvEtaiZzSEV

uviyvsOkKx6my4ZlAL+d4aBIBNfuY+ClQGEGfPtJnq/j5d5vqbugsNQ8lPcCLDZHGi76/My8

eOLEjhfNVX3NqGZYxJTxBXL1LwckHyAwiFUxTfSOyXg8Ee04V52PHX3VOn6Rg+n3BtO1wnfW

wUZOAgWe+3mjkCnSBHSVNdLGvYpyFfskYt5s58x6EZrVXsF/Kio8YonY6Vm9Wu+X3olczfC0

b8RlWf59pDXpQNS9sbER1lu17K0XL1F2HZQoFm+8JWvXWky4jVn3eJVTk9B8DJ8FHyPzKQXp

2yNWx9oYipv/pOmWbxjR6IpsPB0r16Tr6z8dND2bPMlDqUFTnSJMBGtzBc8D9vLite0zj8ts

tViMAP6jOe8SPbenoiMS7JtGnWNdQ6/06z9sRDDoEd0gnx8qzfEqW5yzvnjY1rqRM8px1Sk/

oXarUsDLDZgoynRuAkx8EpHqYANHWoFlO5QjHQUGJCBEQtuRgYnxkcAPpf3rFyV+vwVWH8hx

oAxaT1V6OBb9KlH6gfTbr6AN/OuJtGwkShq8kSWo1DogI5GU/QUdAl58o4Q17F8nMe6kDf4Z

JIdX/dlYuvdKhoNCoo/g9+4BvmcyiLlXMbezrvkUwNcz3LV1tKY8kF3brX9CRL+rMLGVMZD6

G3xV/GpASapilveT8DySap8C4hPII3f1tZNTK3YNhfrRcvLOsFRZ5+I0wLkC+4svvUCh8x2I

mgkS+9cHGCEKefAF01XbJcHEIiAht9h/W8L0OhqAl7bIgXM5y51f1otubX6/AxjOrbCZhwOn

H/Wd2g4aRyaNeugVu/oToSoTVcR5Hlb5FIKaMikG33NjZAT5ojTzn5e4YW4TErtCG54PuvFB

qSc6uB+GHrvvKchrbKBqec8AkKJGnjId1lpEtsH0Ge+y3hU4VH7x8rPuJXiw53mRbO6Dd2hN

EAwYELzmb2ITD8TgCN4u+8caLn/eM/8WI54o4Twj7nP2ovD+Iu6oMH0UBEV1aZ5skyuYmaGW

zzE5gO62Y6sVPrDcMNTL5s5ofDkbkQCX4JaBv55myTSusmXvaddVPjNCOtdvrXJg3RLeum68

et5qvONgeeX2uU7BcPStguuoElM0fwcplyNi85H6D5gxIHLY9TLhO6H6ZARJNQjV99Vz6P70

RDgHt7U4va6errPEWt+aYip06DZ4J+ZVy1MtR330k4uST5UO9t4Oq/2JePuzca0g/1Ubu7Vi

pzoTPEMlr+ohDjvibHGUw2SI3G+WXtma5o2s0FSRXPAY3+izPIO7O3IY2RujrSN26xnQDY3f

E7uGhalwxV2tpsNaOLMdHMN5IdnOYVer3k5bxKWDN/US1hMbVWqCNeu6kIn9qL9TijvSGaoU

bX3db1BebaKcVxcuGJ52PQgy0Iy3urEvBL+FThImJJhIxEMgzw7TWvvJFCrzLQNMPz60sQZk

L3XIcBx+eOlMniKNfPelonjieNpSXhhhFWlj3Zvu3OqdoO/YMSCRl9ILKRI7vXQaBR9Cd/nL

voUwWUidWV7OJroiBXRHnWxkTV9qBMYcd3lgTX/UgXhcA7SqJi/PjZnOR6xtGZ4YLgQ8xbY4

RJrryeFyrBcvJwrT9vzPfwxNvXj0tTuaRSXvELu7lEcJDVbgGfS7K8N3dVQoP3SW+G8jnhE2

AlZrM5BUNeJ/8nmIcMeEnOMfH06rM62kDBqrT54UoFKf2MhNSda2GJ40Z2oba+B5q3E1Sa+8

eyiYrtgCKOAUSHGYvnhUIDn5DnjTgWFXrKxsEW119KMwYyxjv09HgjseMFAu81bL+mnXRIOZ

kQXOuauC30sfm5HYVSGQ5euNveBI/CF6+aPtfqlRZSatAoMq2+ixGKeNOCKOhLEetWq+52M8

VZkHH9eTViU4L56SyoDLbc9lFVqI3odiJE/SdpHNFcPdcaahyJUsAWRxV55hqdExjBPTa6B0

ggx53BxrtVqQ7nRzUvobSgmmz1W9PJUhwLlKOJJf0jm/u1Ob22R1vDXqjP/RIUjWmcFdiWuI

pm8dpihxKkEbb3xCspYX8lKvmlz9Ipk40vQppeIpU0IP3+Ui7oeZkX/PCUymouWgnzbkkBOv

NYiF++gPx3hmumdIFUvwxGT2uoqXnBSqZONYDcXLPr6sHZCMqHZAASqfMZ1wx27ltbZtBeQ+

lNXUvDaC8XbZy5lqm4nB33FrkG85ykrk8etrIPhsk+tkyai+jtSnxmzAwDVdMmQquakpHoRR

5iYWp5PWTs4ie5bmeFvgLS9cv3gxHeBY0bIcwabeRzj3oWJxPjttRPOCUDSzBWqB02tv44on

GARJVf5V4bNllU0WINd8UT+M5GVelGtTf89g+vi/ZSwYSpc8zdPSIoYmdbmdlxwVy5mNUJSh

4ooVOp/FbM0DIlX70Zz55SzGleyXlfQ6L/0NUKtJqMTwbBvQ3apf9ZEf1/y9R4ZWL6f9D+KH

NlenyrDJ5l4zVNMxDN+ZR1tNojloUq8ZwfRnnwdpEt2VtnomeD+8v4+XUEqPIsI5hiQ4Ni3H

AxNf7/pBJuoT/w0omkXyRM4iw2q+FaQ5UVlzi+d6mez5zIjTwvnCqRHf8dl25fs3r4bb88vW

Nwh4XnvKcY7YVZ3ELQR+07vYG40UaSoS6HlKOAErYWzmqgQDrLHCZ009x7VycZ79AkPhuD/U

QxCwmD2bBpMpLyC53Abb2NVq+NLT+6FuYw1qJBxs1PpnBDd3sTXdlnlfFfH5+VDvYvIemepm

hzqTQQcgUqKXN0pIHW8lmwRJlQnL+/br6KJNsnl3s7cWqQEMCTP8NZYe3WS3wHqlCdQQloCE

tp2WWl6WeB+XWppbgcNShiwSusq1TTMfLIdx28++t7GwRWIO2s5K2+yvCGfgp8KOt5meQ0z7

z6ItfHdrPddeE91gfbbdqya3/5W+cGep1vGHBOzu1U2az07zTTIUX7DJV8eWuFrs/vsAM+70

7enKLPpsE0tOCoTfOcui3aBbgGFgtDBY1gdMNdgFb88nEs2Ub/ve1wWDVwjHcj06DNEJaMJ6

VIlenLdNk3B9vjGq23bw+1Vb81SeJqlBiofYcy+cv4cU3kDal7IyEOSYTs/1ew/72bfQBXKD

giDISKm+9/dO9im/9QeLrp8yjEPl9THwSDU8Ckx0zk27jjGdv8IytN3pa4fCzvkixoXO3I5G

VaZFnigvaFFhW0+/VEof9HI7hIrdzT0lve7FjFBQd81MDxDVxrIs/HmX1p9/dZuzv5z2El/t

2FaBn6A8M5d28BCp3J/AtXAdP2vCvc7C4U6P6eaF2oL3BIg4ZR4kFE6IGGNK5SXHyxQH7Col

m5xWuteWQcI4zw6yoT4C4aeCZfyFlcowvXXV0fWJji3Fc2013+sj3rR+f9V/yMcR4HeIPZgd

gXzDho68qcBqNl5OH7QNKZMjjNc/vloIAyZLoD2AXe6ORDEnoSN409RpAdIQhAiSwghwIPbA

ria/f7ipplOSTUcjfgP91S37IJv0YdFazkjP1/fmNuQI+ztFUglfOC43VO6b5qDPnHEnztBY

vxKpbuVdXKC+2c7dLKzmm8EYUSr3uVMfqq1ti9OmtfiuT1Rh+99t/S+3LRd/O1lxKk0Q5aX4

wYfUYO4wAwBFfOZzmGXJtMFoYiLUOEb9yXjNY8H0xeuDMHsM2V+QqO/vRtvPe63nEoSzObF1

NgOMbVZGuULZNm8CkxwqvtQ1LrUcpjkHHKYPkVleWB92jfjXYeuts/8PT18d1uT/vb8NGEjX

yCE4pBkNjlLQ0SGMiYiAo0ukVVBgSDeTkJiKY6QIk5QeMUFKQVAkpKRBVBRE6ru9P7/r98eu

i794rtd5Ttz3ee5zXt+eDzRWT7fePj21OWGEz1yy0ZuvowCi+05XT4+eC+G2n2t7sLEPrKYZ

F6qeJm9Px+UolMe2b7kr+jrtFnxWK8MHmdKSul8OnRot5L+hrHZcPjPgqkOf25TV0rRNnlEf

Sy0UJnc3tjxpZvHqiWfTpYzvTTS1LcMnZFYFGPMAue+GfPPvNk0BOpdEdgSiFL1eO2S/9fUs

4KOSqpZRmnzfP473OTycO/MXflXHU8cAfgfyYd+z/DmndPWbxWTr3Ze0AUoIUW0e4IKPeFo1

Ey4f7jrfY74PM8iI2HL1tY48nVF5Seaesu3H2ABhXE8KL9z2ijyentM4/RWnOCNkbr8/Dbbr

2GuoUb8w97DuT+E1hHRnWO+pmL0KpBxQ8IYhYgxURyXVPhVQVlp8wHIfhXsLMm9MPMur6GA7

z3OjLdcm5KPFhWalkdY6Ws6NU9itMJ7gBnKJAAWgfxLzsJkKeKXRLKWMdkt7gfLMZ6EzgX0T

+zF8700kVFUU7VV5MDJ93dJldr/piPVd581ZXHBcc8WfPGpDXvlWN3ug3Txq2vcqZXxQX0+2

505efZpci+TjOk8G1UMzUL1HljjYHFvACrfd1Jje/M25f5/8yG6Z0ZBOI14fBZigZOrvTjAV

oTLgQyzq2UgAOxkfgzPyFWhNTloNNqii6YtdCSyE8/OuWiRY9+IflhdFHa9oac0NCKmwYl4y

sEFCYLXkQM8FesaQEP0Sv2eX9iZdN6t+wLhey5MTiuVUFlRLWeQvfL2/tOacIHK38HKUB1/4

/A+KYuRrre7CC/57+TygWOk0dE2fzopyaDvvGh3Q4EAr1kQEovvj8Nij9K7R7AytM9biNwN6

2tR5vG0TOXfb2HGYpuBusXREeN88uv7pZ1XdSEFd/UtQjDjMQux/OIiKuEtZRY/mGYO7+9HJ

A/qZNNKPyv8buNO+fzbjsTm/bchJ8qN/v5RZut+95yWNX/5UalEYDsXMtunFsds5Q+/uHbyP

6jCEIsgLrEbj7pz1dpItsJyhNjkYPxBxp51/qDzsx7/1cVKi/F8nmVsEOT9jLq78d1AqiQwa

WBM/+zNxauWv1KUDk+CVfE+NsueR4bor9Q4agVVTQnWTfTtgu4yooyXfbQOkA+/Pnbr3F/+0

20y8HYpHxhx90sgOedU+s7MWM151pYvG/qYkuW6TVbiq7lf7jWKBnB5dET5fXkIB/znbOE3L

60HP/rBen4qlfuK9Yqt1f43wX9aPkKbmYZYblBs7QEi69iqeR7A007H+UYz8K2nyMk3Z3Wf0

V/M7gMgin7vO5HH+WHcn7CpDjtJ7oIjBFv7U/+GS8HCBum9pLN9Iy17zWPs40U4xmDjkBusr

vNPijWZLBtLjkm+d/vs8TEWyk2vgvZRbRwRDcUvt7XpmOAF+62Dg+obGD+1QdZtExbjhnX1t

+SWS/yTJeWqT1G7fGXl8X1ZAeh1kJu9K0D+5Ejw7dC2kBPAt8VjfjSHvP8LkDOBzAxmchp0+

fPrhsX2krHYkLbf21/tMVCrzK4fKAs9R8esyTGkqNUhv5cFiX7UKg3yDVehS2oW9en4P6vFO

b4jsNkYcDN6q5pEPV5hnEEtsqX8hMdaDNSYnHwKM2ZJwIewXVy9iJVDdD++FpPwKswGmfHek

ssiR1HMSaKzbOAbbn1TAbvB3SixlyCHonQTEYUR3f4YZDoOjesm8mR9FzMc/7rBYZVqWvnot

lJ9fPWju7iSwKTH2MS6rOswJzYQddmes3qxuvYO0/xyiL4HqAqT8k+aU/vM9lsfS66jmJCOy

rCH2yfjY9S+jPLRgIwZFCwVHT0iqzRezyMkDJIZ8Jyqkc7ffvyRhoEdUJqFJe5+o5fubgZwG

gkh2xDfHpQ+bspR81oCF+nu0k01Z52K5GSamzkStXREVusVHxY4pwBwpnYUzDW8p9/gsXq5F

lgrBfwmTB/wjdwun4GZII3H2LGm+vtbLnF6jDQOpfwnyY6YGasRHSV9NfYOrQT4EI+Yd3Uup

aFLt1+LGMH5LSZXtR6uyEHm0nj99PRCXhDH4x2/8Ex9MGMHoXeOB7JfQT/HP7TU2TUQs0UIV

Xx0s2yCGvvuLhpG5KhAytHabL/zxcyY0OP8ATbyRX/XKS1/zL426Px1SoZ3PQjICrabw7wUJ

XzerAU+9qrVO/ActPxPAFeh9xYyY0FAsL3Ye1RXCp5opBqliU5Yf6+J9KVfA/wJw4TjxXRXd

YDybsKFmH37FWNtmze981NLbtLQvm9Ep4zJx/wgSKMo4Me8W8rfX/uy9GspeZNnc4QJH1Jvu

vG0Eq92N9vA/5aeAxL8nCvjYMHarg+crKhB5t25jx68gu6kiF0EeEy7nutPJGhdRuh7Ah0MD

b7UHAHjjA77Fstz6gZGntPTCHbhRXHS2nJpbiOYy5RfC7S566CP2KUAhYRGRV3ALx7yu8RCM

BPWcPagvnRu9GVpBgbwlWq/9ow6nJxZfL5niNO4voMH19zkSNMd6kB7IGwSBp1nQ3ZeJhtiY

NWYwaurDono6z7qLZNTyB8sc5sZ2+9a729JSdufLdujnwAoD9zJA/Nb2684+9oRcyo66MjFb

qlMRY5Cggit2JpsCX1rPqwmWk7AQMRlTtc8kFCC49+TFyZk8+vK/O7rgF43PpXPCxZqczz6o

yf2gx8B7894OUCPivgXGBK6bI6JNK+D0LSf/NvscxmHtvi0k2B+zgTyu4V/KuyuT/GWeVQh9

9bkpackyyloRy6vfmdNzJ3vq7XIwKZ5oMyoTipdokMVfPpRBHJzsd94SMWwKvAQdwPLPqzD9

T1YdkGcgCn0+Fgld+n7PWYIgB1OE8a6o5b/sH4A3zaj8K73QXqGsBBv2Unkj3fenXDqlhY9M

AMz5T3Cx3o8GdtoQ3xIfw+h6sJDHzHy7XayP+AZdmkNDLNc5sEMVPbcaPyeeIggyqM7xUq+d

o9mdyCbafKf/RNhwB9+hQN2ID19J843vtuH5l4+a41+hfZzQ7AM0p432pXqQq2SS6rSO3Rmr

fGbbxQZD49Xiog6EjSuzvmaAZGeWv3+877ZVKIvKvxYXSnKLuRtD4t+0zv0Hndedl2n6S5/z

EkUUlVxq3Xdee2ymsA5kCnDOfhZ4dtrjRiDnyyvvRr/pPMpNrDdesv7swovn8R93yDaAm2nD

zekvsywBcNgcDdL9NKZUNTGuQoJmxY1Ri0EHFTAb73FKEa8FszxMfsOOnBbK8w5yBuT1yTG5

MF4M62tHgkGG7t6JMSGbHAbK0+UGKxcei+X4qbsUSfqgYU83CSkKlcMsxM1kdAWj1lKqqhBX

x2QfrIVghg9+GWEZS1miIkh292ObiheVW+O0KgP6TJsxes2oMw9sMj0tYLWVZ5QlyB5uN821

mR9JcxOVeIt09l5nvAq+KKD7zSswlvhaQIRe+Tutu3WHJr1aieZ4iGl/7z3t1zTrM8CfCIQP

+av4X4mip6JCdSnZw+tXRxFYgOh3VXb3PNogRMZLhjfI3hI2uA87bIC7Qd4Rg+N7+0VN0VS7

diwOAu8z0H1oOIonD9AGsXxgxjH0tMke+4yPtK8JKK8vbWG7XrxzMap0nAShyBTNW0PbIRkP

ZorvFDt3JU8JT3ey0PTEWNTsSDzkKWJ/JtioPgQcCwvsEP5RQQeKGJneiL59+Pzkd9kSju8w

1wt/+YESK+Z2cOhVgGaxXIVEWdAiTRDAR4r8XSyaJmPLIGso2fpfa/JtBX9XgLOcqKpaWeRs

S6grVLVuSa6AUWS+Ny5niVEtryCLdP/2WZBVKRcgwVwoSe0MO49X8+z2nc8zVIRfyb9C04Tg

353PxIICgjnT7pgNexe6o/wFjGpZ4Hhjb23DTqAZ8gYxLjQ6ziSNXg5VAu5KRis5dhGP7vt1

hm5XgQZpWMCHOEfGdtFtSuuaqH0MvB1761yL8atwvlBV821BuwXMzdVW6hPVgzZm3MmXbbBl

utveFgcPN3V47ayvi2txjb6sGNo86jjR68drH7kLpwNY03jISdtSKi6HU5aoTWxK+u0NbzVl

0ly0G5cWp8wrJRTnMVgmpQDG6krzl4qtD//5ywTkuoPyCowDTe6ntTXT28tjeVOdLY/uD6t/

TpWBRvRfOYt6yiOjBmBI9Gp9p3PW7dmulkGzD4o2h7My7B8ZzCDIMFK0TNOeBNM+yaTLKhDP

wG3MrlLp7Y6gHyMDprd/T8zmVlF5G5si3sRS0StJ2qw1152TRMp4+E1cHVRhWcom54fhclyY

STbcS5nzZLMFoSP370U1GaqWOBX04+i275no80hYPwBVIgYbOd4shmjHs1lu1Q4q/IH+rvLU

ffkop5EiWf7NeF8fI026LNn/7UPwN4OaqYCxRi85+D/1z/DUK1Q6EPzK8efcy8NRdzZ6w5de

P0AOeoMlT5zsbXqRN8aPkwSijf1I2zfJkyfndc1nPyh9upQjVDDA/l+t0DMp5vZOLH8Xom9g

5rrOh39Y/NTgSuBaTduvAWX2pMaBX6QGOJuxIL1UzNBm/tFdLl4s92Ce8eBHqmMyw8ec/zG8

pQL1G9cDzz7Y6B13BHAXT/EIrlr7AVMW17B8uNzEWoFjsDyOrzRdAhtXcQ3XuG5nNT0KzsVC

RipcQlfjv8TmACBYbp46n3DnAHK46azsapb1006CCVgvaQTNfGoBXm9zPSugxDCml8/XXuAV

0JgSD5YlnkhSccw7MUzSMoayA2LqMS5RsSb2i/RDJIIv7j5v2Zlx/NQ+mo2McIquFnJPkgRj

BHRABp3vTxjqt+q+e8ra+ZhU4BE0bnHuXblLXj9g81KoXAPLBh26lE7u59QVdk1i+jiEDYJG

BvPuCv90TTYUp/i2fOC2otYa5qQQpR33iyz07fMMiuUyHjCFiAS/gbkbjQcCUuS1ZWrlJ2z7

PrL0KUrumaq7BGLidEE+gNmwinjY3gMs6cIUxnoQuck/DG4QtwIUWuP2ixiyE42navTPYATB

VawgSKkHAwnxCUHets8K0pn4RIEBnaG+ncM/1z/t8F8bNY8R162yz2mEQcyPh6jH73ttrvXV

4b2H6H/jT/jN8Ure2Y3DgRURGdsuiqYZHV2Fs5McnJWTDoJ7hYUcZq1BOC3tTOAyOXTnaZJG

8eY8YZGlD2/shEuWj95ATjwV0hU2FAwVzKGcxTifC0gTEM0gTpe2HoUX/Wpb1a25e2r9xIU4

Ib1pbSRybZtawO6JBE4cgMmA9HdkCbIbTRVe3EKQ2/7ct4uXs4Y+925l+9e+7HLJ43xelldr

8I9v74WXcwilMemj/uIV+ba5PixVk9ejQQDlguFx9tj1KSJgyqvJNZ3nnc6eTtn1yjxc8GF+

f3K2aHB6ouGb5fMvLwHgPiiQbeovs4PkNVNysrvhkieLrSSIWp3KIXTy2MqoKrZY9t06xFeR

TZhZukVw918/6E7S1wufW1YKfA2H/GmomLKLDRKowHwabNOEXcvqotCEsqykKqf2FlBKsJAY

n+NdJ56uoPTgtMCR0ELSY3uULKMrbcwgRcWlRpy9D/kv5gC898Xzub2Dz5532EzyNQhubr9j

/9UfEa2dgKKJB/1c/NacEtbEqfgcfTL34ESDztECh6iPfju64XrbIiQ0Ijq2npPrhZI4WQv6

7nUGGhfggXREWoMuT7010Tn60SOXiqQvYZPnqgCaEDQNS1Pu/Cn8XHVD9e0ByfH029UT4gmj

ZMkS6z+HsIP91rnjDY3dOUDfuqE3yuxW00yQ2fvyhmPzbCQzj5LzdzpuDCEXu9ufhJ7ucqGH

krF8I9IJs5HwDUxUnWhLzi+vqE8S5uO9QaNXLOum5AE8JO7gVwgw9J428/8+Vy9gKfPRWiqZ

khYVok/brgBx1hmQcrPRkK0Ukk+t8lzRZWoeFH191k8pvx+vqvdFCdU10KFCECYEiwvIFPw4

HGg8q/zD3WqwBei5Kn8Yh76Cg0zPhdnESjhLNBDR7Ok0aJN7vsnurLIY10KmkDs9+lxlSGlA

Y34Kb9+3r/sd9yLaz3TTZIv/zRGlZbKCckgaRKUi0EOHtnjIucla98E8JhxfCUoQcdf6tvD6

mca4+ljXDN3GR6z3gQoERUMAZO5RrkaiUoamQXKaH8e2bmvNwvyX0kbVvx9/qUbuT1y/pVtq

UPs7q4dduyryyR9l5orCx38+Ggpyhov07XRxRAYM1z3hv5i6/cR+UnbkXoY4k6R5C38AN1e2

mUIzEXRGCRckk8x8dlwk8aL04xV0eJpWTvm00n3nWkpj4IaBxPZzn1qoaEfWEnQ0J7ESkcsa

bvxnq6f7bpcpltnrOSu6GyYxBDUGS+k9WRoI19pBxI8PrIt5/KAEStWqUW27fCqw8MEoZS1J

/hl/nKCh7ORUg68RXvzpNF7UYF4qZQ3AJ+O8d+GwOJ51vqHK0yI42MKZcJ9a9iRKgqxon/W0

pYtdfsWn/S78xnk/4CJRP/H8m/J7FtnRxdUP0teA5cqdxoB+N9KYBnvTFN9IdNtPwgvElOfT

0E95a5wJfQY8b+rTlihJuEqxWQZ5AL/mlqETnT1szGW8mU38bIrKunyvZl0VizxX9Kgma1sA

X+jIgvENcHqqrVmF81jHTJBpFf+HUScI2fja7gMA0XrA2a9vvJvX7mCRv9PuacAuxniYXhom

MzUELl+bUpPutsb/frbstIl4EslkjvwLMMtzLxLKi4k8bDkexYvufUysDjAVuVJwHSu8mrGd

VgWAPOfJqmF/lJU0hHy1LC6bt8bk0W6gIHIh3SC9g28EBjDYZZbxyzmtLn3U8ILou70MG48Q

wKuWdWLfMWWGVodsQs8nSwp5doI6MIpD/xKr71tGZAeXRXQXZXSJiPneqvMfWQ4vQ125/uUF

jRGLZI7aFN8gwDAGA49T2MUClQPnKG6ZYV8pcTEubnPS1Y3tMKmP0ZAil19GmR/vsccvYgrN

GBIDUamsQj+XzZvTDuVRdmSWAKA6QegrnT059uhw7fw3VTpjMuMqm55xTsrlQyzfijo1ZGON

NpK8+BI4U5FlEpbMRvRVWH52Ma/A6OvC9LkIabFkcen3HSIVJvBLkD6SZ+9UoM8cwwgqiZxQ

X/OypqOlMTfnBK3GKfAwPsRq9LExo5+RLett0v2tMGvbIlA2Er71ZO96Uc2rJnuFTZfOFbLl

71meCnzNHQZZmFxMkVumQQhFme4rse0Lu/nGS/3CEy24gPEZCGOUDmSouYhF/nWq5gVjuMjb

23v8TvcXEtWUcFBr7WlICOLSv7lXwXmrMz4U6Lys0FZbJd/AweDxycV8auLUktUOobVLngbh

+LiUr2gzPvoonDnGQH1tm5rDUMhzcao71RZuqPcPuf9YM7rUkl4LYRt+nV6ezCIByKwea0h0

Q14X95Y3TE2DgesDyMRL5b6BXY3w2z1YTgxhBCmbpxOJ8QzTS9le6VDTHpXh+QJkG3m2Zlyf

PCFiZAFgzFTl3tx6pOhOuWd39X3SXrnrT10eyPey3ITk3cm6q7JvGjvLZeqeG9Mt4YM9pOji

//sCtYpES+hJiBkgS/z2DEggZP0Hhi8d/ON0QdZnAzgWJ7rMf7fzeFPJWPHXnbbX7UW/yIwX

SWev7o5+8TU6nwy8KLLkiFgvWH0qx2o3FKqVEy50Gljv4jmW9PTj9j1ybwvpzc7DjZlVfDnJ

ySJnFa9tcJrMjUaZmbmXUatySeMVPYpxWYh48Qke8Ol7PMQawo9LGtp14g/lQVkO2ZD1M2x7

HXlCrT/D7s3EYtxD41esnqSc5OE8MBI+3HX+wVXdOhqyUP7IeZdspV87+mZIe0AMDln86PXx

bR4ZJ4W3KIsj2+kp1wpJ1HteqZRHxpesWchJ3Dm/2pXnDEKcF4lvfvjy+/aqoW47/NYsmkf+

lgKwHGGVdxRN7W6U0oZ4ORymy9LCg8eiQZmhMxX+iw58bLHxIMaG7waVC8mR9BS4UuBXJp6c

UBZb4jVNy63idK45RvRWVjo/ZufvmhGqjE2OodIQeBjxPfg5M9XrMO5a5NpJ/biB96Kj0HOE

a34IQTen1ZnRhFHN0BMW3jRWH8220M1PXNbcf6yGIjxuqQUUp+DrkVkZQmK7pyPqDiWoXUIQ

J036qZptfW1EdfXKBip2u1jYNqSLGz7/kPEN6yPISjM1dbghWQAp37WxJSLuQNncdTcKTval

Ktpzquqfx2vbrJ4kVUKfi0vrfXl4dA+DQ6pC0wsJGBzQleiCvHH7SpGUqcQUl+qn4HIXbeRG

4eiC9tzByAQCHfWDMcrK5se3B615weYz1+srI6psK4visioaykIb7kAvGXTpvWsRXP7G++g8

u55194BKjpoCl9Zh/COPP1b2b6c6o1XrRAMFSvRCu0p0zmZUIaqni0BWAmv+hcHJIVZc04CQ

vvhs076UpZGfH2vK8viq6MuxB4Cc9e4BFCAn00Tg+FbMPNHvRLUpcodadI0t0nzjd7aMQqSO

RnYidh6IVwuO+MLkRvJHipN3El5XV4x/uHZ3i1ZtwSrdywSQvB5Tny0wzG7cjZ6MVA6r/y5C

D+eKUC7rv9O6bfvxpTyP36hHk2Nnt7PnBjr+hpXov5F7HaqSf8zRBhZMPK/mWV/nzY+U36Ll

NA3lyjP2xI8B5Clrvmnj3t4dunNQmRHuMpM+mLfTHU0HP7mX1zzbLq0TszbM3zM/18wdQ4wL

eKnLveqmOP6sWbxhzac5f6LYcMGQ9MqGWF1xBSR/nEs4Iz+Ido/aEKQ0+ieVTjVtXfdh3doE

SwJivVKkz3FqKKbAvNIVxPhuAGX8rICSMBlHVUFZDJcJUCqd36Mz5GzgHYCRwUcw5FDTKnCL

vrze2V0F09wj8p10Xi9u4LWOC4nAIuWY0gVZVVzNcjaQA7AohYoEdnAbyEQ9Pw0/OqQxH67P

XN6PRl6B0TOifGian9UGS9H87MN+5+mxFmogeoEU3NiD4B9lSNmdBT+542cIMM1LYTeipqRH

DlY8g0StJKIxW8pa8vdb1DDdQPpTaTirV387oyhUtbQmKq/PmpXZCWvmYEcLUqQSAmOd+X6U

xwIoAzwPlM3K/5xHt8iVcR8Zuugi6TfiMmQCcNBLOTiXmppSK4BDf+yWwVmW2k20JFbbScI8

CGZcBYTYHPdKkJRuDHj+Wkjc7gDvkxQSiD/YKZGMEE2MTUyWjn1SXa7qiLS1E0Zjz9CdOo9x

tFv6eJM7lijNBk9zC+IIgtHJKzzpZdqz65YTpSzyWlFwiNULHAxnu1qEfaxfxD34dIk1gFW1

oRL/0vBh02bsJpMx37nGDEEMUHbkeI/hsxBG59p5yRz737La92lY2SIwfDnDzIYbogQSfTvK

1nczmaePQkHev2i/b+hn2ORXg1YJcAnJXao6zEGTAHyDwy/FdOnfBAyVuAiuw4UKxB31MKxu

JtZ0sLmjlQublPFXl/fubxEGuoCK5BIW+FgPoVQC1XObcRS3PnTwQcNSoIx5LS+KbEzMrR7q

J9o+n48Lfvf6W0AL+aURl/trywKhemcGY5Nja55vF9iChcv40pm39qB1exx9hUsONyc1SJOr

xLnJzzOy6eD+dIviJUzXPD1m/ZGpsNWUh2A/cDed/8cW9MX00x14AbctNtn16qqCHgeKld6c

Qd45XUbmychNMyD6MqoLuuuo5H3pzjTJo86f1rIT33hB685cQ0D8gDUEP7G3KquKdCo9DjVo

n6/ou79pESn0mJ1eLaRQZWB98W2S100kC6INOuc1K/yBG5d7d/rr3WzKq1E7y9ZRVaqtvcsy

TLQX8K0Bf1btBZJVHfF1ymwAMo80DnVOq8thfKljeeXpGSryhSlAL3xw6UWgelKDpmwx0Vlq

T71Mp8nJ+PC4d6jfYL8UHA6nzM7Y95inojCLyzbu76dhDcYXJ9orUbwMWY9Xo4Q/7VnAoUCI

JcwLINcSkj/JlU0HXseYhzAUAVwOb42/Kr/38/6fjYnQkIst4EZ9hjxjfbcHW6/73gim/rBX

txsRTY9aFYmB4NGHtaO/T04ihQPOWHFBAnUM/D4jSWMMuYndiE/H1QQJOjk9sqYPZ17IsKZT

pag0XEiLN5G++Xsip2/W9qdTHC57vNbmywINg8FUO5/4PnwKfPaHP8NMK/O3PBeHNXA0Wsny

HuJrII4lQFloOp5v3XlW2my8VinTRQ19bApgTVntSvtsZgGUHytMjl80vxX0TsJVy98kLLjr

yT/Y02STjJTD3JcsZ7BARbzOfztOCKWUcuU6x5Bvi3bDvLZtTkJ5+1dzaq9B3yk3z1L/i1yV

uNS4+d7JpdNCrwyh3Adzh1//dP5nK1aGcixdsFR+ax9cLJcdHKRvCmDhsVgYD5Luaa4f2kS6

4nmIVxuLZfyMgdJj7BPlmiclEY/Y4M3b07nKoxdrGBRHIGDA1mBEQHPPp1c35coBfn0Jhrzb

HrxAOR59MzKb1U/hhx5RdfJncoLJTPdTg/+4rVwKjuRPGla4WTGuU4mnicQHbcXFxSdw8w6M

t5WUYHHv1lqtWj8H1mvKAZBC+tNI5hbKt0DlrctmvNlmbDzuSfa5a0Ieajk84rNmG4xW3ldY

qDyf8RnidLmMlZLfsUZIeRsyEgT8fCPFu/CgR/QkoChMwYlfHaa8cybBNDsuCR1Y3chom5cN

oexH/eSPUnYOkaC3Oyqz7nPRbVDMdXF1PNonOH0yklJ5f3UvrKKkBACpSAcYuDFUKVVgJAPU

vQB2sO7FRl/s5DfcWBjeddwkelGhHMChB7KE3kTpQb6l9JZfpxuGVYxh67e/+nceb0RW2Dxb

Oq24GuGjq9i+11DzKnNbh2BoEEtPXHt8AUKKhYdanaGtAxEf+eiIyO93EHWgS6apNw+sNP/S

rIOCXuO/x44N5xzBNuum4oWs05rZeIeEDjKqL82fT+6bfXu89mj5QKMe6Qf2+m/9xra0GTEu

qdaOcRaLUBl7BbKdInM3KIw9Qagd4zc075XTBl0zZH41fcXfVxddgSGOf3/sS7ORvLY8pPq+

6u6nG54TNweXMTF8OKpf6qVEa64rT7PIWae+j+bB1Tplhf4EyaO6Ux/eVOSqpOPQIZ3cOvFn

/2apvY0WMZK52DPZWHHAb6WMBaDJZ6y8e0yF7fDCRK1HTqM8AYsX6WQ2irHJpRySGx9xIweG

P9tchasSH9N6hhDU1qk9JIZnWBu6RC72TY8K2D6+OHjA7EV9jIAYHULP1I7ftnuqaBHxq6CE

XbbeY7iAa1VEbPFoJi7LboS4r9W3r61IQ1S7L4J+SFQRc3MMjYw2jfPrRYtgAwuL9AouuZhQ

Znz22teSp9W2FECPgaUbtoHlHdyfP8to8yuWb26h+3N6baL032oAn7czQc7QXFMZQ5G+w28L

sus2EbSVtTt4pszO13eWE/tYIc/49YdAM7RpAUQqrblm9uVnoIi3C07IozCYDNKZElMR4bmm

vM/8Qalbfvbt6sGl0NEFr/5dDa2B8YP+4xW7f3f8HDXDmYs003x4U7G+HLrynObDNbY1To76

lKjvkxcwXCQVJjuoIQAA6G8AANqoPwMLQzkmPWAchvo3mvqTfg0CFKfTxXCu/HmtyEAT1PKS

FiezS5c/KdOVRsf3Pz0jNMtvgHPayONTd/9utOGZ544D+2AZzFNOEBfWLvLBOy0I4U9aZ5Y1

aI/Kc/VqxjLnLEX1kk2Rna1k7qJuVjXNjMNLqhD5nAKpnCxUt6nPF2N4Mvo81xn+SDGgCkhD

YFUwBMvrLexj0faMTt6nu8vD8NpSZBNL7ntlIakp7gbBjkHKKOU9k682XD55pzidsl/5JI/V

FiEP0x3TI18/CAv+bjUX0MPmOmZFfDVpSO41/3mnhEJPxPKkF/AKjmTAXA+OoJqzb9oskW/D

pyMbO8eFR4R/rHX3oyUrYRDzs5cQXPCfYVDTkaIDFLJIzzlvVdPT3qDQDBT7RYpgULVf4Wli

lS+Slp6+p1d83H3KcZsuRPNwDydtudPp7gWS3UsCQHAQ0hg4V6NKSU8OVvbja8cylPNQt08D

JgeUiyyO+IhNiLBUM/iXGwEHuHEWsarU7NvjBELlYdHpIuSzRWPxOQqkeouWvNWu4yBAjtXB

rbc2XVMBY+rvhW+DLoBb/gth55dQWl/DXZz9Mc5i3RaFG0fVG/3VHBbrMS6wdATEFcvNdjOV

fg7AMAoyMWPX75JBcL0+4yjkjdR+ENULrftAdggLlP53WsIGU8O421l5U9fT5MKrX7srMxW0

C0Lz6nmKX4+t6DEjFh4mF3hNCKlGmNVxDwMSDZqEvUO/LfbK2DPIvz72E++8aWr64FlO9Y2v

GoOAlHQMXmGkaGe63vtj3h+SU2P7lJi3mpgaygeRfHJLHXTygEtUz/ubw7hf5b8n47/R+Pmz

nld7R5XnO/miQ6CTOyVGlTFB5v/e/7NcsCqS0DNwA+EBOfpUV7InlLxmSjmmXKR0NYgCeX4Q

1mNukkBrBlbkZOCZvsZgXDCb3RmmM17eHJYhw74G3JAFRmLvdki0gX77Z/kLVucqMODHLQEq

OM0yT1k7WfWrsoxOVNe7YRwBWnVqj8PdS6e7H3grPN4lgD37YeBIcvV1+1RTjse159qZMtfC

IeC7i5GtLLbYlFFbLJ39w7vIGwgPBey2Fh8XNL1QmkWq17jiz1Nm29Tvyf3ZzxGrlqHRaVoy

35IhcpUxilrObjqS8KU8wWt30h7PeTzVS+GtEnC+3ufy4IttEYj0d3vbttJvyS2wrVuGzrKI

ogJ/HmoDytjeURjZEfgxfzs2n6fnopiQ6+GNeyO1oz7BLn8tYj5dUlfN2Z6iw+496EvyMkUu

bWnDQvYOsQ8qHuOPnQEsVsp6RReHlRVrx+Jy9Mnd2OTPwKfGB7WniKhyTyC0wAvx9ljjPdB9

PQ4W7jNOjHzktfK63mZ+MXTb2EwYZSefdbHUUELPnbMqJFpCXs/AJnkZLEt9n6Vcq0kK2SFw

FAVfiBxUoUUwYw4PmmrGd4NMl6wyNSj6ObnO9R9TVwhAQ1XvqPsAAGnbBKmPPtDkUThJntY3

NR+R1GWqSjwP4E7nXXJrGq69sy83vxisuQjlS8+3Xi53D1T+hmcgJZKUuCDpTW0hlix9bpxV

AiUT6kOb/9r3V2eaFTDKkovnZV8UPa1zLZx6hnIiRlrYzlgyzzTcg8QBU/F2o5Dp/tPeJBsb

t99TO3XHy6tmhcrnpPJcpy6YRVv/3mkgnIfBmfM0+W0MDJPpdEv5kj4uXsoaWbqQVGu+10F1

yPSas28adIHJS+bnLetTmjnssTplHzrmOwPMAafN9LkK5YlV9c4lLPJ+Xmesfka+IrmKDEbO

1t3SZt/6CLCoLHOd6JBp+HDyUgPcH2uAhBzRrWKfAPh3/K+wJAIN0hNomuezjDkaVMuWsMEJ

T57d27KfI7gzyKqhvs0ojs0yZDd+UZwVwgygSWifZ2j2ltic8cdPws/wh3lLj5kTOD8lSi+p

mfRN+ta0yxb1Ev3wLMGiAbmafdhehpSkftL3pb0gLmHLAD2zEHIBq52AtLX8IDAjSbyV1O0M

VCfry06SJBPGucy/6Z/vb0kmJX7/K0KQa/GUcXnu48j8IVWw4lv9I11LH+SL288TLwZuIZsQ

HguTXyQTzoZ7HUcRBwPFouO/nALxuHAuHrKqtadSZ8/dJbF/Cus6jSX17caOm51qDSIt3x6b

he/5flDwkWCTBTNtSZ3cw6kDli6B1J027eiPfVpXZLu5iwh8bEWAHGxOBdZAq3x5j6JRHnIt

PfpZvdHhs/4XS72RGxHpTwXyMCh+8UrZX76zW/vbCtGoIehu4NamUPnPhF2ksG0piA9novpR

WwM7EKXw4su6Z+VmTWfk+amcmMeArMaGJ9pRq7GpVChYDg2hdYAVxZ+uyC/I57temY1FS6Sr

ZwL5oJyZ3KrmfQ5MGEobg49628ia/+dUoRSFgA7ETcMtF/ovwT6qeixlJWzyhqd0djCJ1EBD

xDmoOMO+4XVxEXmMxBi56mX9Y2cD20/VjtoeukRKoJpBWuqHKVvoRRzXq5tlIL5RiLVAutyb

pXLTp75lw0DGkUKYSygQesEydy3hNJZOeu5skfEcSB3qML8S3IU3zv8ssJw7xYDyu0f1f2Gy

dSIH9ugZfY7I9S9G4Xv+pzJiDcPbPGAwYb5NZEJnFR/sg7ZoSTtMF+lLWQJ94x0WqqrXp5zI

0qJegRQrqPNjBl00ZgvMfWacFAHBltv4FoarflAE0bmo3QcoAOEYrSLKRaF153T9zcim1tlX

IGZAPpNdNwgNI9Ti9eM07szY2XSBjKcwKl75EeEdHnVXS3IbBvSfkB7bj6mo+H7LpQOgEX8K

NfwqZS4b6sKznlHC2Oy4rgHlxpKI0esz4n+u0GNVGcy7dVYCAmM1baEqOGGensAPCA+8ipVr

7yQFFzOXThL4kkF48PbcQqxx8GM+2BNdgpwew5v7Q+tWxV2CQqVZx6/8I3xTsxTt3djPTJP9

P5je0GVZnfMnzU4wV3ABOU9S7N4HRZlXt6GVKvQa094v1YMgcZOGKxMkY8dRWzvZvEU3kQ9I

FKDcjzvuF+rtUBjX9AtEtqveaJuGkNzfDNdfuhjX/D97pxY5KrkFz4iXv4jqyRn/FO0r0hsy

4n5aCxUmKJDHThUHitIpp8CjbZZ0XKTb7YRohnJA2pOO3yVLRSpc1FBmKL/PlpinUG6lafR7

68mYscj0nrdk0LdPKtYlXt7sDls1NIlUypLOVIV2xxBGlGHP0W4dlFKerAV5egR9MiiClkZ1

4enAQNNpnR38OOM6jQPnyUrN0IKfTwrtpJKA7Zm55TAt0OrYGRkRyonoicEYWMRqdBvua7Lh

WmA+i58olr3xu5RzNm/gxz33omGUb2SKL2LZ8KSVK1eDpCRenjxUEv7X0tIUeR1WyZ1lFNSm

eYHKaoZHFTg13o42seOH8/6O7HGKKJuyEokpJi8+fhdwEDi394D8IjGL5VLfuwepSimx959L

J+8HVRF8cWhVJXrL2xzP3Qsnz8KkCPBG51G/xpi3gBPhTW+3uajlS0DrjyY3zCxuUXA7X2pE

RMGgrdOh40QPkJ2YaJYE6Bhr2iD71XeOZP6N6zfvNm1CcNIfmNxvym8LBrJkdTToFqFG4Lpc

XAHbUNdT1mBL5iUm7e9dKbvZa5VL5+wLjYglhUIrdpkDXhi6TFZQLpbvfdInrRrNPW7bk5sM

RUZIR0bggFhdlFYnvwSJiOpBac5T6Y6ZPaaXYa7/29raGqIqFvHSMHriJasp3RK9cLuainc+

l1U6upWOb/UJD9jyn+gDueY3gbmaHjB5lAOSi6gTOLNs0YoJckCoQLm4AAZNUMjmHaT6r0+Q

z0FUt7nhvyN3SxWdcPOFbhHA3rBf8xnBFGpWvIq3njZc0DEa1go+whbNSbpItACNkQnkfBfn

UR5rYUviXjV29O6FgaHopQ9BMwi/ou9p/g9dj98/1LCSN/2RZwThXP+SsL2TnnCX9+MpnQPy

I9ICsXJy/ZAxYfbV0jkwPWIC40Rf59VKE2XC5PyoTsXCYmVdtniQ/4jZWwkgiQSIzI1xiCje

WepYxg5pLLFyPOI7fGguxrLnelHyAwwyfiJatNjop8dAFEjFKciC1icDFeTt98ioag7xPYPp

r2H1bJJ+LOXZBT5zCrQFG/ElQWQaA6pHIhy8iEHGyuuKHTkIA9STKRI3wx7efUTt4zsjtRge

IJoYIVhBzU+9/0QvWOE1ig+si7l4YIZTNuM1SjieuspgSywfY1wM0IWYFbBi8BBxGdu1mlMj

UJnlhB9Tnu6Dqhl2i7eAZm5zhOpHqpb1R2EOAVoYHu9bkZ0pnXMKFBhKGRHYmAQ9oa10a8h7

xsPIC1+6P3V23sJZ5wcuHJ1dpJIhexrKUZRcheU5be8ClOaoe/28FNjWswBewN8ZVbFS0GXG

YyE1DRnGhb9PCIJ0LFZAIUIogKGcvsqcQV6P4gtNUGWATHdjeuueH28xi+6tlve4fKdTpoOA

zaB0QIWR67SFlJ/SaydPp72dC6K8Gs7+keOycAYDWL16v2VhKWJ6n6qOmgaavXsPVKlIimT3

Fv8cX8iq5U4Dn8icLP//UBPFi5IMmTAByuPLT2yuQX2LnwNlZ9eStc5w8aXHjD5krzeOBrmw

a0nhVSdO35xxRwvOBLxFbMYwf3fkheymKAVspGoENxJ1ZGCreYeRNT8ffBvbN/oXv1HOPy9A

h5Z0+0YvCM9Qk2va4Ob9YHacNI6QHHPPZ2KdzDLsk/nTaXzm469r+2rTBgX5v7Ux3daAJAxl

b74qWmBUwnKaFBW10ThV6272Xkf25FKf3egr/AMcGJcNyG688faoaS/auO73jZPDyJavqRgJ

vbjg73ZcN2hTOHbdrHduK1IzYdlvwKPGRSzy0IOOx69u6LViAb1TWzUbHOr+gXv4Ap5l69R6

EAYf6uD4p5Yf4MQJ/Opd9rRyPdtTqSe8PNB5RFhr01128tRG81Za2SOGPNZHkP1jxWqp42Pt

aIkcofiBrlxqFfq1KPDS14rH2W00LuGKH/EJz7du8T+9xpUhSXdDGEhrTJK1Ls/4LLO5rr4K

TPNIvhvQGGF7uinJ6+kYzitlfrFjzTSEvEgSCFzOCyytYizrla60Z9ukL6iXW374F858L+KU

pG1HuyfHtfHaEJTD/jbPj3O13OTFSG31IXgi8H6L/pdcgjzUoQimmx48gOCAGUOVns/GQ9iJ

foA1RNHGufiDQ5uYhtDNT8+OC8QVCmzVvs/X2DdU9v0En8d182JdRNl38adaqK6Huftsj56/

o0dvSflZefcMuJFBaB3F5Ne6RZfd53ZMmn9pRzcxcQW31SUKhI385HAA66f8VpoWp63vJQH4

lPy17f2zkMkwkww3sbeYy2rLATOJe3/xsTmntppR42gS9vE7VtLfufHW/1ZS9VhpTtKSoZPh

riNe89TH0GHN9e79QU1mvAe/+Ai1PiAGgPIwIRQFiSSqyGQzcmOjbeC/FjSt+QD0YoTES70L

KAf5a2/7S98nhiiJV1HzYLFvjnH6TpbHcqvmRYzJcDIX6geDV72NgqiumtHxW2F/aBa7p0aY

al9h7E/aYCmDjNi5YTiWIbt++C5PNFB2IxJBbLxCTt72fICF/NG6+DHqvEFqjxAJtuhSGCC9

Kl6ZXWDHoBQOA+z9JARKnT7pPHLPcJ1Np9J53ECjZjpRF3R9Xvw4STzs96jRewE0EgZkXtXF

uKtgnDfQd3nR5dgHV5krjm3pc9bpBZS+d7j7fAY5tHxAYQilIgbZBsl4eyoddsTgbKXGyhfi

o1llHs/3HsC0mAwHXaevbP6MfPG3ljG3VsQQ/6AFo9J/xKE3Rk7dXsWfXT0kxD5B+yig2aup

Zbo2c1xuJBKJdriNeIs/8+HcTmExITgjpZmlo7EZ03vocFTiAGTQHISBL8ZkDQcqnSakX1sx

/Bk+wu3ZXS6tB5Kxb5IdYhTAQ4or8dzNa9AAAMzvykjzo2AyMeI1r/pI4rhUuhPyWttXfxmh

5LoO98Fc5ZFih/tYWG03yK6qrvqWYa/fKoB3+gxx8o4ew4f7aYlofts8pqxTUFUgZ6rSdHrH

tNfr7iP6nDgZhr10RvbG42c9igMgHcJbApvsPNEvXfW95l1WBSwYx0THjoJH2M4pQ5m49CgP

QGikLfS9H8a7x1SAVlnC5lrFiy5fOlrgeNAy/+VJSYrKup/YELxOfn7mQIxMCTtXJDF2Bdjq

2nVgam/Hb4fvgQrTlrvpPqEnxkZDVo7cSV0H4s7Lndewrr3NMo0/3STHKEeKJzdjzE/M6BTH

nG6KgHkc/v/a8sHLye2abYZ8jub/UjaD0k3Isf2JQnz8Zzm7whYd6FJplxYa3nQgwoZNfHgC

FrKFgblnwRrfAzMeqO23fG73+fqGKbr6urJwR7aKjPlQRCg/QVPPm5pwGw4F9BbUBEtWiMHk

1KKgb/X7kGGup9JCBXUnJYoR3kP+PjHURPb94ar2Zz/MTapZ4xr0KeFmQLpMjAE7wk45gy0h

rQ4iQkYw4Ol/9FXwri9uFXS65nXqquu+cmxtXP1rldK7AIbDEqEBMk57tz7F87CrrU5d5OhV

x1ndDPy7kPD5ZoWZOREbowBa2J242NAlobc8H8NRHQBCg7sGxDBAWaeegzlrKxx7388/unqD

O557O42UIOxZTjonbMr+Fw+uQDbMgjQHiE9y2cy0NBjvp8VkezuYS4Du3Bm506ty16uhr+fA

mfT4ergeJYJLEae8KnWacSoH89rYYSXyMtVG8NijKkSuaWbSbGyI7Y1zSMaNOBxT6BguIywU

LsPoDPdLLAV+rsYG5JKZvX7ecPKP5SEGTE7fLdOerSi1CFwbFuy25nyH+8Q1ksBS1BbCnmV9

FUMZXcqmr7LzZ0+yFxx5cGP4heYmg7zPfs3cwdO5is5iFjnn092ok/fMcDFzHlDx23n6cmO2

IN/ppCospHgHJoeNK145Bd69U9JlfMz9CihDsMVrY29kF9UCSvq/Rr3zpjue533zT5TOFokG

oQDJ2eaj/QBua2SRz9y91IBezSmfJvNY6Zb+9bs6AFhf2c7Pszhjanj8jwmZHOPhVi+oiXji

4Brv5+kytpDYLxp+KRHPw87WT/dFs3jhzq5cCCKKcFj3jTHwgX91Mf+oi7hdF5uz7t0TzyY+

8sdR2vumvCfBCZUQnQTkI4O0DDif7soH31H9myPjUjHOXgnVozXjJKy6Rp+odOEyDd3pq05D

cr5fUzhR+AdlTE9QU2SPkwZK9a5dlJLxqLq3gLru0hgqEkYI9fpsHlR+liJdkZL/PnX0Gr8+

F0964eqy0aA1oxxUJv2ZbTte7iklOX6RJFd+QfksZz4runu8FiuUKRlOrAByBnPdU95v7YEx

DHk112tbS3Q+75EdTrOh3N7Z2/pdEfdysehPqo72xeQ7t+ZrGTeKC50QY2A6pFy0zAdSBgK8

dfhVsYDcrX+9ht4LMXdxMBCIla/bmXyvR4XiwrYt5LF4vr7Hq54s6HJEh+5hTb31oU5CLuWi

YkE/XpV42VAVyGchtdg2f4zqAcyJYQIjrVbB9reNSC6HWp4NxXKNTbuCAr9bRWwY5I+/xuYQ

rr20TUt0+VLtuNmd7JV8+hZjNj4bzWO13lk3Ezb8hxI2jLEojS9BaRcF/ThPBZlPh4BdgomW

mnjx9EfWSuL1UP7iv4YP9ZNZ2lNQp9tUPp63hPwdwwO2Ta0KrKezbeEjLYYFiwYIPGQ30jW0

Dv2DYweXInyBcniu4v6W43Lv19UGVwKnWhn+xMy7ZUYLkYP2W+fav9ybiyikydpD7wiE6mIU

x2aQxbB29n7va6yTtxkdUxBE6JvUUnkFx6B3ErrsZ/MUKwFWJ33PIhx6h6MUlgdfe1xq6mQs

6o2wDLOTX8pOESufq5051IfPA2ScMe6yGOsyl+aQ919AECERke31tRLN+DXpVXVWvNJhPVOx

V/GUwrRJmd7sL9ZEBEfgw6eiiHbD41ayy2GyDvAC2BB6ifz1Lhiey1CF+NysODv+M4f0a052

OqL3gP82stKR30q+afaYA4Y5KSRheUb5cEoZjoo6jD7k0sMz8hXjdyuhCJpPyoXKjF1zmCm5

n3RWSZyAl/HmwzOsyx83oZvXAkiICQUvVGHqjwLlgh5dJls7QMq4krcFUO5O2kZgEREbGIDw

uzjtpVr2bKnBhZIcviD3Uom3LILw6N/6JG2VuX3AzgWsnkxwo7onT7lx2e4D4vCXOwSLqXNm

HL8O/fhx2Sdu2DMyKebQu+yFS8h21Og2y/g+klHkZvL2dOZYHM+I8+dFTS6+0Qs4unkYoZuI

tQDL+dlQq0zRmP8VbbkibpCHVjBQhk6cSz3Ql+hYzGYFG/N9ZMhGD9DkUW/YSTH/Ek/AJf/U

HIBu3GVL8VuDdt3mIC06EDuGw+AAqtkakUV3p/2atAQ++o+8rnIuIS8kTolZnfu33BExpNkP

R9TPPi3WN0X2toCtxkUObsE2QKZ0bkdR358sdWtcxZiUeBCCPtBcscFBB8FINojtfbVITSpl

rae10/3l542Omt9H3BkGXudU8FHBNbyguIZKKdxRwCrEGiam9SZXvtEDV5VfAyrDeAy3/x28

vxL4VUqu/PkQMQWowu5+STHyYQQwU02b4ZchLk269dq+a0gh3YRotLnejW+yp64ZriMV4ErD

cgPV7U1oV95VIpvsf1qgHv1VrK8aEPy/UuFFLRV04R6qhLHcMNuQlSD85jiDFsFJTo9y8La5

rLNzzkdkIHCMTpmg8JXlq7jEENkw5MwSOuWHCo6XBNv4pg10Rl7HslqNWn4BRLvWnbYP8tHS

KxpLjJhoBEP8OJO87MgJ7rgB/h8uzbyXvG+diA7CXb+uvt5t66P5GOs19jxar0J72cW/9/ZO

+341F+RTXHYjEGLZpqa07m5ontYSqIMMYdf8lvnTxZ49H/fBq+R2yN28IpRC5UfZ8h0hq8BB

QfqHPfZz493owKFwaIg6dEx24lESq3H+6+et77EpaoXYJ/+ta0KyYpn1BOnlYrBxJp2sVvkp

iaZMVeXOdEz2AsIh8+WGCTqZ7Ib/cD3Rm0Uv88qJ+7F1LP8QvY3P/TxuGkyhiNEmgn8iGsPU

xElnUZ1qNZm5MhFVt3fcWWRfXq85+xoenXxsMyVC9zhwLgjsQmbNzGeyy3M/KU6svg8VW4rA

GLbk/xdUrGj2XNqBGXvPRb1VfWad8o7OruVTPKTGZpqgjXJoQwRCCwT8NGQHKlTWi1dDlOWE

Cj5e+vjoH0m66slXd96wvE28/RtZS6erLXxWyhtVezBW/E2+H6AZOgeQPZKjGyo+pmoA1jO9

UDvGkKtRj418fzOjmR7S8vOt8IMpBe3IaJw+Y0Vp+j0S7JHcH9/KUKsqxWupPTOWjCn/cgB8

OMhcmW7LWtWOWrMH8Q0IspqVxzEg9i4oLme48EKG8QFIDtPbnGzQdBlsD3IA2cFyatjgjnav

HbuIiRbyvnQpp1axbXMPYTQNfPpA12PSY9NtrEMIAjhaep+zSonE3WSo4frWZySXKT7d0PCK

Jm0BwvX2CWePPMdOrwcsG/laEPFW1LX45hFq3aHm+onmqwAQ40hHF2LmjghjrjYfYh6owOWn

bCqy7uxnZ70/Fk9r/v77TNKLa/Sb/kTn1DFdFDtXoh+vdUFkFDF47Ppg7E+mqVRLN27vrPg+

tk9jN78xa2dUcAiQAIY2XqBLJGgDVryvPrD3e/J9MhfsCXBr7k7Wgqzaci4ewYMgpR3JX74C

FbP0B4ukWYrqd5LjGavoSUrW/DLkCDsLanCXojStuP+TsuIWnt6dqhh5zk0ea9Qg3ZdnMA98

+ekdbTMz/PL1DFiO+XGKw0P+sYO83wFGLBs0Mdn1hKC8dR/qOWn6SGzC1BklwsqjwMZ8nJ9H

lH+MGZJKMLi9MdDg9PvCaDDQLK88eXVF68/Ll4uTe9BNVD3SZrwsKTzxthfxRTpSSm9e6YZW

3juFierefh3Pybt17bflpk2WmGPEfNzGP0TD/HpCv/BYBDq9Hn7Y5HK4bF9TG7j0lovMKBad

fFril8tAru9y56yvL5YHyt85NgKMRU3HQ1YanFYRAN3ifPZcU4tXQZk07fO0THoGLwsnrP0l

m4yfLx0Lp1Jxez0nO28Cg5iA910c+qGTmmJ6ZCBz08uir5vHlhWaX1wQENkRu6u8wNsBMy1v

1z/lXgDE053leoLlG40x5sgSAtuOe5UPzsdqx7d8GIuDrN9aCUmqdjueKAyefbg7rBvqSZCD

2oTKpgdSfqWHWbP/AHghbYFCCZOJ2tMtob7qbJeqtBkLi/0eRF+anpjH+jl35NEGoIZ1d8Le

2yMVX403v9s3mk3edm/esUu3zgF5iWN7I8GGtJsXvr7VOydMrwCExxDkcXxgY+KjL/duAMzt

iDFJ1djhkyI0TW+VP6BP82K/Mode82rJym6A2WeQ3QyjHD7La/AlD9eqk+frE6ORwgGDkFaW

jZLUQOa6oosQ+zoPi6vnr0z7YX4Vix6v2b69kRKSp/Gm/oUESmLamo8MGyBcqwmzBxtc797K

uhPKxnNt/j4fG5ttOXSzvezS8bp6S/cZDcWs7/fsw4IjDW6OF7Z9D63xffabKKVOW8m7LS89

IPuvMtJiOyn3fWTMHZ8E0cj7Fjvc6qPxk8jMqL8JUXbibZF1nyhj5BBH1Qyc5vW2z20GZ3c6

T08GVY7N0JRmfqW/onmn5+RzXwOeJL5BfK7Tt85VICHhsLzsls/UNx/q5Hpp/ySIlfbKs2So

0TwVKfgn5xPFe+ey6TSZGZAp6Y5+c7rHULwNL98Pt4akZ7X9o89BrxFSFDZkvoOFob+Uwo7u

lAwojYjf51IGKPy/a1skxrrNY8uxIqR6OIaBmDchomZisCtoJBrx28rZILqt2QF5L7U3OFmz

mxbTGxMvN4vibsb9hrp13rR/Mg4P4FY9VrUK7j+XMD4H/lQvA/4/pt4yLMrv+x6eGVK6hs6h

O6RL1BkaZGBAQGLoEqSVHkBlaJAQkPoMjUgoId2ClJSAhIBIg6iUgsB/br6/67keXs4LrnOf

s2Ptfc5eS5DYoPhFMNcf6eyqAyJlmKh7YFfcgU11g8h19fIokmqh0wNmW0Up6emaLTI0aUhO

8A1nAxbdJyUvtKtbPl1oldRFfzErXmrrVlgYDJx48WDm9q3PP5MuXpYaL9S85QU6HQs8gmvA

EIMmCs4IawFc2/uHEoNE4EWyOc3816hgI7/WhaXq0vpmbSb+8uLK+sV1hspPIF52eWfZ7H6H

bRmwJFic1hMsPplHjLCYt+5V3IRR0iJisbrTbt6LAcPG5pKTUiM5GeMZ922+hIx62Jio+DVw

OBlyoGlTv/9MvHx80bMP3SRgvjnvh1XqbKQdmAlM3Ad/f8jbiWyP2+eOKiodCASLXhI8O3a3

AH01Jsh4O6pZMrJdTSzysEZ7+e3FwwcLphwcf2j6Cfi6aj1thokjh+Hjk0lv6yOf/e0sFoP4

Fk4akBwWzF9dvOy4678U/PyY44KIXGqdednZS6yT2mqBmuPdid5AqXb52lzgjgKdtquOZ+cQ

FSAS5BmT+3T0zqePBaRmzEa/2rbiFgPcbC+Ssx7vu96+uPjxuDPYR0TXSCfxtSJW7RyaBRJc

ol1/MhJJ/mT7DvlAroOSEHAgazSVAyBhy1NWDaPXdpyMhiokedvcAj0r78VZRaqMfBaDPwWN

+e38E9Dc6K2iJmF+X24gfUpGX/Ed45fV/oG0AxmyMBIICWikdrm/9CrpqfGPhI1zqtpvt0AP

WYPKY7dVEvWIzcieJM0H5oYv8J3InaddxDQ/WvjSYbMpt9K3dnvm+UvAKfEYO5VxI2S/gP1P

LLpf5qog7Iv6KJwaAVI6uzw46fjWGlojRLzl1WvALOT3QNal0CTpwLOxaI2u6o94eGeAv0en

vxWrq3fbPPHFCZDg902+BAE5YT8lfsj6IHiW1Y4U7faAzbxYT9hqU/touYP7aF0yIqiVbCcy

jj3oWfu6Ax3KuMnYRz8YHTnVk7rqHzD6G/NSoh4ebK4wJENqnvDNd5IaD352Cv2ms10JYnRI

pFOh9DqVS6BbiLsx0Am6XRgElqEnS492NZFA6FeybuYQsI9Jl2XxjoAbRxWb2b0WPgTaYYz0

HN3s1AsiZYV9uanKsTugwhIGU2FuBXfbOi6fFwi1hzedzy2cz0HYcGvtZ6AVGAxE2Oqs5BGt

p4FPfnqg+AN3AvJD21jCqOuRZcKquZcXLtWUnu8OMq9eX3Za01tQvN/OcehTp/s5Lr/7prCT

rf/GK8N5sy8CC+zxSQbLdmxz9zypN1Qe0p+/jRQ7r54Nph7M2Tk0qYgUUQGIHOXu6kyMczKk

e39tLaQjRi1CWNPeKsWe3rL/aprbxyFSrvBi6V6FjrnOkm6/z+tjkVydohH2zGoE0rcLnyk1

9BLSm4qAVqY8PjvT00KFjbqeFjEV9oitgXRjjbNqes0mxiNLFGPVxouFLq+1k8JL418KlUQF

Tdzn/c1us0lO9Z+nE5uPF4EZ7K19ZnBara4fgVe4pLlJiuQxeTl2UozfSFhD2r0TxKkBg/HT

Qm8M1kZ8MWMPqO35uKnvlyP4Tr6N8L3/f04y6FghZpcwGfNftpr+3in9lwsNINbjZM93I4ew

2GjugUu7lDeUCg+VJ9hTaRdMZful3dnqm25g36lBrPY6wzuXty/CWy/kePFWZPzFDbAiliEd

qwFOw0t4Ujgo/ty4e+S41si4awjxJIZ8Z9OBM2u65yUphISW2TtU0Yv9faPFB0VZT+9YV/KB

Ug4ntzJgljiWj1kVJJrb5j2P346usLOpguoA3gva7//1koGV0mQ1TyUKYXd2f3FdTHB9HlCO

4gj6ngodfyi5IKj5Tel9442stcK4aXbfQZ7P2+spEOhheZYL4k3cmr9w5NBQhqhouSKJ3isC

ey+lbhCBOejG+cuwwQ57Fd/c7rjN9nDljZtrfgRWilv7QnqKW55ouxOX83JtLcwfbnPwZF3y

WGbD6UWjAaGS3VcVC9kBdYEcN7a+kxvvCWS6+BtvaNQVRMktfJDp5KJxotRz/yCion9tJ0p2

fhKKB9G5Z1K1Pc0Kp5Hxt6/2Dyt9fVgWIq4uds+cboe5Nzbg0U1+qiUthZS9Y2DKMxMmxp90

SEIqaxVAT8n7OVwU9hai2yNMLiieK+VmD/AzCOZhfKpNw/WoE0AM6En5PCLx+3c3cu1mgjrF

0fyNJIch9XB57xWFs6VJmVHDGnlN1txvv0sIRV7Je7I2cICqf7h5zFRVbDzWzKNG1xZgQXNa

XZC0F/2rG64hS9wEgcib3w+zzzOb7IRgZJ5oNy3zvWWw6Mx/lKu9mAyOOkXnlo0nvqGxfXOc

+/tfv6oXEo2ANRe60FFXww4LH355BAWS6Y1qO7lc89RzC6ONRRUPpnxOwIl3QgV3LrVGXsk/

nJMqZVbgdh8/M3S0MCrISeqKozUfe1sOIkny2SDORrpthCfoEzBRGVxvgFRS+iAZ82qfXwsj

rMrVoWqQC0sRldHIQgGWFEg4OvdMnmPUbCn4leAybfGzJCLbBGFZOtOPE260XWaxkim8M9n5

L9zw7USQM531drnHbPWbnzRLkz2YuLCnU2KUQ5f9zV7ROlmf1p+qDJyPnLiESOT6IjOxfPoM

dquF5+HjhB3dOpihO88zPo5g2MzrwoY6rJqSzxtZauP36TVI5h9GpOCxfXjT1eB5HN7+p0y+

WFy7weAz7TckRtkiz4Y8MJFKVEeTBxF9bRWKDx2M701XUFgux4qR75hMAconwblunlFKz1eL

60eFREk+kYqVCYhpOkbGn/r+UQyOxvC7mzNr7aTcpapYqlEsxlGARVZJfcmUjjess2tka/0+

qTWVdTiKGN3wG1E7+o/6DVKkk54wx6TfxTUB7Njjf/GN2Zf1pbEsf73TcCbyp0fEC8Pd0KFF

F3SUCTtmUr7WPqW/YyWIKgBu2NPGlQ7iLiirvjHdcqyW6/cpOgeUOecCjr+Y6eCgkdDdau0m

G6/n0lJm9rPNWbOPghKAcIj5h6KTTXkt4/bn2rT0TnUGxWFKzp70yRyz6P4TQDDhATB9P8JH

pJ/zASWMTkiLSA5ZdLhdjAm7Ol/masVXFSoORr9UwPcZp8tKeRHfk1Ifd54vfQ4i5AcLgoU0

ixM7hh4rsA4jHfGfDFEKt0Zvlz4FMxIb1osyjv5aQgvnamyoaw0rx1aNkFTBUQi7sK64QZ2F

llp7tN1L60A3zr+DWvIhe3Vah1gtVVzQ4F3OyfIgsFBLWORNQ9UYH+E7uuUafeUXH9UhsPkP

Po2Sse8po6DOzRd9HSBGkC5cH5YDQYVmnnQimtwvHnS4PE37EXBisTxbbRd7wa4vPSG+TC6z

37t/9AHDaHjOLTRHGx8W3jj6a+3wcxH4/cTExIPuXE8HrnoDzwduAUl+AaIY/h0z+AP2Vs6X

+ym1L3Lyh8AA8bOBiQRqygB8yFphRvZrU4UIeL7LFrK4xjm7eHnSVIDM08VvTqNW/+3t7EN4

O5Fg0hRdSk/zzUr3CF9VH/8ugrV/3sGKKTb0vHW5atu81uhVQmlhGwF4QmY1jGZ/K+48brd9

4/1a0quXXuh1hSP26Lit1pTJRhAUCUX//vIpvDH/lv2CTwo4b3+geUOW6rxpJCaOV7WSIGfi

H47Mab3p/NdjofPR8n3eKBnaKizpnEJX9AAa8se7ej+G2H4v/mJfyTvpxdvkJCzf3C2lNWQv

3fljEHkZu4YlkwZdIh+swadaw0nGI3rghNnch/0vh/Wg0ELVP6KFnQiHgno1vHExFH6hOrFb

IK76w6VmCFjMeiHAIFxasa8DvhkTFY++4n0uQXQsGf4rXvTJCCHqX4dY+T3P5Li1GYCuMKfz

YqHzTSr1GHuZYf4t0tUtHyolRUSTTz25/pFiqg1bUkGqW1L+xPEW3YdtO5jwhsRqgkixl9b9

rJkPERezEUttf0cfVef1Jqmfbf2nfLr++OTyF9dVnaYFwpT4ti4eJrIioX5l3pfEnkXrArX2

8K/N9VtmtHzjMtAq82q1mot+dSg96/yA4ix3cectQ+Vs+y8KWnCalm10x63JbmaNX2Ew2hNb

b0cu4kVM7JqkiDwpX0uhtNhutdaCIwkzQxaFDNmw5+HVnAtvDyzKXgUrT1SFxTQbXO9C1/92

IbsUo/N3/HbJ1cl/r60wA+Q7Ze/GPIejzqZP3NeHMtRoKbrQVyaLI6lpyr3dN2WWuHgKxm+Q

iNkM0H7/6X0JS9S8IEOvkgKdrx7ht51RjEjGQhgOdrwLPDDyfLDXnhZ2YFX+78fXw4Krf2Q8

U5EZrYvrEqO9XJc/WdVYT1okUFCSJ+lp5HRxXmk/zDJnNwXx/rGMpqWkXaLxWVU8txJGI9J6

dFdxv7Z0p53rp7r3NvUJey4fRUA5ZFcI0q3u7r2CRXWoYFjbap9QcMJvtuB3YH6GKOWLzPL+

qX5GB3/ftzli/8ndNs5cBKsQ2i93XgAfMNxes2cBcUO2Xk0YjZPSxJ1xSfsDaVLdH9B8gktp

EGz+CjsIsTVwgbBj+uv49l+7Gmu1KZar1SjAhptXt+DK5q0rNi1f2Jb/fNjB+uoi7iuGnywD

8lpQ4xEa6sKEp/eO29+9eavenvf4a1Bb76wjowaB11nFyxuiCDYFL/b1o7Pl7jsTbzAlioNF

J/Ef0UTsrq8p2feiu1hQTwxRmkd34YWg2E8FNJZDLQlPrFVa6LroaBlpNX6CKvfLkojGOo4P

2VQfhYHSsP8de4cSTj8Z220VaFmVXyn1BCt1NJErVVHKRVeRC3keth3UVl+QTj8trAvYnWG1

q0t8aNLJNfg3LMlg95GKwQlLxfQbVOB19411Pp+h9mX7ntNhJiST6Lji74t6QWF5ENjVGxZ5

h+Epm91+2aH+DlZ0ZrPW75I9gr1g8JwavTq3DRGI6u1eYwjfuFng9vWkscnUSFqJP2siT1/E

LOIo1BXEXfkbx9RePlNZXyRCj7AAJeLO7oV+o7977/6DQYjo5al2CaQubIUjhnECOnYF77JX

MvcRhdkfcdVjU+aaxBR2JJdGHLjtbxFJduittj9wM0Q22avBjOnlRGEYmJDA1vfv8cUYnnPR

uZO2tbtxxVvRn4447Nwr4YItpfnkIAyswglU5olTxOmlEn9p2EqfbajgjiEa/yMOEmuk9N5W

4GMmoZ6AftIhOLRcSANDF5YLo5Ynwu+JyFUMjQFtDoO7xgaMemTmPj/eFqrL1Rg3/e6mDq8t

dfN5WBztbVb/Ve1kzuF1Gp9ljwVFTO2W2ViQhZlJ93TLYNDLavqiT+xmRVO5Xd+mZ7c+aqn/

Tp3vOa253Klxb0+whC4TmKnmJ9dXphkqV7iMc+NEwMKe5EY+XNOqxxX33hge1M4G8Lz+01mE

7gonlFXcOCGoBXH2fDxVdXVaKaKU2EGpboyE1HQzH0ArwJwnpmP11b7SRSpaX2XOqcZ/qtfS

NpjgiL8yFewe54akIpLaN9u/hpNjNJ6FMaG+XEX8jObSzwmUTyVbSfgz6kmgllQSq0GS7saz

+Ix9V8FUNqaZeJ64UfrPz1cXgSA3KR6YPjHTPxtvAaJpUFS9wvLacY4jJhf3NGP66P9Mh6yZ

23eljN40+4Ch9m01ALceQzfLB3zoeVIgkHClbHaOoiGNy4uDiIhEbLnoKqnPSgIzW8C6FUu2

nP2+Wm6lNnhNyAdXnPk34X7H74wG5/XyoqTKCXpDAa3UQ1Iz9ctfyfc1vlVBKSlBxb3tq5SP

mGNS5Av9KauYKWhN6zpYTJvfwA01oi6iCbwijMU+3SCmPyFPJUJD7HuLk33KlSa4x8M35L5S

o0A3/9Qtz0lGPi8nfXcLzDS+2qq0wt2vPvLrpJ09bHlfadNwGM6jSkxyYlvIkXq7psHwYvA4

sHvopFJjtFF+5Sll3IYi8ZLlvQVK7z9qhYO+BDca3WS7vHcDuEci6JCcV7Qpsd+CD0TxJb6B

rVMMAE1LU+IngRlkN4Tpxk0iAI+R69y3CXK6x5q5RiIEYgy69EI8KH7n7a6YrvkuWWkjy5L0

EWPgUitcW/F8nrtV7fcg7+tt2VLN/jbhEYeiL5rPE/P94IlbrLSb3sGJm3HPyUD9kbtqG9LJ

2XSonq4hQFpzZ48yxJopmpBesaMwI9oatcAY48Ax1nAoQS8HJtMg/DN/SsENpuzqLraLXYx8

kNKzF+9Jn+1n8x37WFCdQefnpdS5bGHj1V+v3d2ZCDIzUMLFO1sVOZTRF6T146WABY3M7tZA

n7b6GhyrOFjGq2QOUflq32m8O0xjKvyRiJx4RjTAGZ4DN2z7vRRxcBr+yDI17q8+GEgnd4x9

hEI08xBkxT8xDNvyuS+x+fB5XX/z36HFYUGSpLS3pe94OCpojqsN+MiItlsy8zbmx+cQjeGm

oQ0y7i6K1Yi7BJjfITt8KUlaAzPcim4PRjp/79zvbPFKtqvetTf+Ul2EfnbI1TUZsSMvsuDD

QLFwuvdIg0hxYWCPejJ17+YJhwadN934JDHT6ed3GNoConD7COKv7E9+2ncSfYBJr3xYw1aV

N/9ijwkLmercMHEKeXT4iv1x+K7jOBLt9SqSIAWyhYnznKxhwYPOUX2nMuB4BVLjx6fyT+qJ

CiBmEu/xZm/pLWJofa+7lZSE9AZJss+fPb9CBKtuwhiEeTjRRo8nLbhn20MlnF09qdTQoeB8

cfMDj4BxqGImMcv0uyMVakq1yreb+SEzrjpMusQIS0AXqfBL2OnS7gEzPlHKZ4Q5oOoJ67VX

d5ieLDv/gKbY+y93MBZ+C+UsNCp0gPfxaZRQCnse5l7MvgkbUWevteciEs19fN50DJnBCYFF

T2x3d1otqc5x0VBWFpYvzq1R1AP/keq2dnGOmzujeSaV283qP/pw1OiVOBe/Xbtucw4SURGK

fWeoxeMhcUeo+VbYjklB5baNZkvie5HGzTmEWnx5HMMrb4gSxthJEWMzZVi2Cvp4cd+hcPel

NllZOu9HaYjoDkVxxt8O3H/KV0RtwaBKDtMb2m4PMLoMy6/bP5YPHdWHX5whzyO3sBc9lwQQ

XH6POi8EdNn24dJ+2V1LdmhXq40YW79afJ5FVKstzk4oyk2aC6JbrsiMNnnUebxE67l91RlP

h7qDIQSdWcNykxxWesTeGXx+rfThwnmgthsL8IudVOypAsmeMKeGodZXmlnUTKuqJ444Ct6s

7YxP+d2vFcXaswqRiR9XY7hsHpDvUgl81pPo9Kcd4xr4FCaskDsWqExpbkdMCzfVoIkRQhOR

sghf/Yy5pSpZeMfpIuRTyNdDkacUUem1mIzlq4vlGiQ0aTm06sDeVOlWchSDEfr715ObOMk3

5PVRxBoEAsSIm2TeCeWmYB56CybzLm04EYFZ1gWUwWccHHcxoy6K6wlictvWYmSUK683bdyW

X+g6mL6Id3u6Gmyf7f9JPZe/uDhQ30kQeDYqQFPmxiyMRsPHOlIdmeSVTuY7ZMTvX/04uKze

WPGb/G7JpibWYt18S5To2AlKhzL2q4bQqaXA1o0YItt3TGvcqdSOxskkiIk1yLVX/+ksx1EZ

gkU1HymFt4SCuZAMB2AxDUQYOShH0ug/ekPF/xpFMyHypMbzxK5tP4AL2oDwTY88pncMX/3i

igY7rF2Xb93/Skwz9Jv2nLT2oizirCyysGe+FlIZQLj29OYVk3cqhFi3fmu9asFlv2jlhlQk

f/S96BkH4fKHQz2JV3k9H88WVMH8ciEiKtd3DJEbykT6Nh3IcqB1X37TLN4XhI1RP/ovMfQ0

Rm3P7prRf2PscYefH6CUCujJj6tebN979PW4+vFnWtWxPBR9iqxrnsBbvOlSPnjQ+HDb7R6F

Pijuju/Gpe2/fluU9y9zQSlD3IQvcMPy94pdAwkdK6INKISNam5KYw6ydrR4N/krf0cxtRVy

2pogzLLW5pVKbW3TCmX4oHPlSGihzGBLl322DnQ/WYOoGFuu7UOHTOUkzgEbFfOyWkEMEXp0

xsYV/wEXBWcRMmf8TWbp0UXFigrGXXBDgfhqoGAF47RjUdfyyQ3WwuZKW4XRlYcnObNtpaUf

2QPn7EaHbS9/n7Fq4Ch3bub/SnAG7oHdeDseldJCa05fAWBE3zpkv0HNunW+kK52suNRZ/2y

Hku8P2vtN3WjCS95XCIxPcMv5Q3/ry9K196L5yiUXfXR39tz86O6M28kQ2oFq3y7HH7+eVmx

YLc9tz7ocIO2i1xDn33+eXpjg11/R4nbXX8YvRJYGBZSqMXQ30Gae/FS+bn4uiv+dFAZBPgP

a3jodGSqwMJbJ5C9RuiTmf/zqeD0hCFVTAsVRyOIHL2y9/g/pxZhdEfyu+PcTdWyLw7JapVp

voC8k5Q07mFSrNShfl+Yn27W5zOAf6lIvV+7Hjt84n/pG/Kzm2R2ohvwXSP/jWyXGQapcy+M

zgLEPMthvE1EsxyBYjcRyFtjyLmJcJz4JQITfvEtk15p76TPGvrnIJu+lMM09nzfyU4Zo/TJ

tTMXmbFaAfpJ2kVp5LPQeLsLh15sfpDzkrHvRCGVYZbqJ8xpbiX56F04SpIHn7nEMwhE8J+2

x1dj9qM1s1IydJX8FVTUbLr+ddjJl7KgybT8aYCav3rbbIUXJrrSg60Y4Abnmo/9TWaQWpFG

kmWRs5Tt8FAHab+btQkxLdPP74g9sIe0AeTeTXVPvnp0j46pHCzudV5dHvuVxp3UjypbPurM

OLyfXviCNW6m2nqB/sY2RHcWYrZIIh+3qZSh7MGiDYJMDmISIGdCzj+0SDeXvkgmeRxMJIf7

J2b685R4gqXR/b8Gv1iT7nayo9D2cM+07G2g/sZATwPy3hUgDJ5vtUaFNe3clIl6oTtaNwQG

nvjK+9rRdrw86DjoOJ/xF9m+X/OkX9R9J1YCwf6fQuffUSgdXBYugwd7okU91+Kn04uH+adV

qWTbtpbEeh8nJRquTJte9AQdhH3n5bJYHXysTywUrf+0/8zneVV81CJA7bDWJZthcU9Ocr4t

0xSPiCgNXArCAg8CakKs1YhbMEB7YAD3kT3R+dW7O3AEH4I1CelJNDrPfqqiKk4quMyXEnGo

EGHygOYeiVmbpqBUZ9OytLCdE2nL3tthTYbPJFXvKXd74h4gobQd4RNPIDoiclwiJLbXk4eb

jHJCMCGNkrxw6ES8VPLCcLGBz1EkJMWOXeSYl526wp5sTcn4oobtJWREKH8zIZLK7259pwtN

LoXMQYOEsRYgDvR5una73pRYxHiQge/UhIHOzPguUqVShsMc6frIdpbYNP1FJN3MY2amYpNH

dNpyTsZaJGDdhdybsqPjGnf3++5cGOgZ7JcPwWeIGZPB77pL+xXXQkUaHFGGL4CBqRrQczyU

agiaiLdBTekowsEUntxbOZu3oyRscYKTfW2fZD5p9cEpY8mtVChHEIa0amV9g2/le7U4Aqaf

fL0AOGE2ACFPz+6dw9J3Eho6cTnLkKz8vyMuhmRiuFsbPjSj28krAuXFz0uxlfBX3z6O1BGa

J926/EMElcvWfdDkta/zi8E0m6oKWwliXOArEulNK4+7E+T2zBrIy3FbupqmxhVEhb4gAWAi

AUOGXln0e6r4D+1AQ6HvaENNB5eZfrM1s+4HcUxS/T3ogwFx/s4J+Afh0+AX6Jyqw+ow2R1E

XJ2zcbzQoMDc8M5+eKFa5pG1FbeVcgwRS6WbqbaLHbOdXNTPNwMsPgdWCbkDq6Q7XRjuYZhZ

GChxZxRnJbFptXfL1uA37lpsfEMpihOZT9vkS8EvcwhoqJgaZQ/O136rs4QeXjii8B7rkkHv

BLz612UzKeyRfrLvYftglQeDaZiqazEalzOCBGpEycqk0Bwc5vrLLJfk92Er7qBpmZDsf0+t

p/q35hyS3zzrBQl0Ib4j+pxgrr+sJ2eBx01nrZiU9bgfiMcaZGiwhLtbcVn2UuvDJCAkBUwg

mI7ZmWhNAdYOs8XHocKVtvpI6NkHhY6JNOcKdDhNeb1df5hRUaxWJ69tzxANXyWOqE7nLt4p

5Wu/maH6H/5hMdUpYcQM3c7Cu+KLOCzZk5VxEoqnFbZgYk9MNoWVWDKDWBfdRMbJ4VfJ+W6e

1OCALjCJLNffQa0cgEO9Qc1tUYZ+btvV0V7zp++I9MD0VjxWj80SZHoaUhUTzOLmxt5u/mjs

6xrn6fuNa03aemwldk/IUOIVnx2/nCx0ZSsbfpByl6qZstBfHCfCqi3W6BqNh3JT2Ep9Z3R/

EHhOkcmx9duqEE5EwyklwK7/bUJlsTG5Nt58S4T6j4wLOH9htVBaNoQEFE9jneGWZipQ0S4n

3FkqthroLQY4yq7w5JMw4jjRYL5ImrSFj93JD5yP/qQV/HPMa8iZolv5djzzuaU/GBGcdZB0

8OtVcdS2tnPjnvmH6VLmjzMNFIqRL8tU14UDStdxhJn4HPDF6eXxXtNJ/23MpFwNwY4zsa1+

rT2dNq0BMgP4qfb3d8FbSoKR7LihRs6Jz3rWSCZUz3wXjFKsSKRiGmKsRENvZqxnqOn/Obkv

lEL/aXSzZLINvCgvrh85OalY6GTEmjkwz/LKx6avZxMfWZzIfn1uYOYPpE1Q3ZJiujtsrUiA

xugxWWpAs+IC6JxuoH1E3+xfnnZG5JGX5r1gHP8m/UTG/gJg57o8eQvcUPlV433rfLsrLmz6

8h9A7YpEsOlDthVJeKZiq8pNaU0/6nDHlAHCY+5hHMCkEFh0pPnLW6ABeW0YL4BBAgNAycUg

lc5ihQEU2Rj2jb7gvQGct4t/R2seM27YG/eAo784yqd+PgXkmJCjDlART9DnuWR1XIpxsq2n

0XMIkwiU7d0hL4wLgBhPzsAtILjiRrVfsfeq/Lr+fDVPBqQXRruA4qXFwHfmbFqKAQmlodOA

WPbYW4Q0a38byhDdL4j/EKtw43sR53H5A4Sphp45G0r1RHkzRk+y3R95MdZf6bnQmAjoLr2h

+ca+QJRRK1EbehCyPFyuK9KQgqL6AMzZTZwd73qgvt+7Orr3+t3Bt6kO5v7+Co4JkESh5vf/

KMWRKnRu5uwRNDQV6A1rtzJ0JGuAGHXEn15R1aygBVKOtKuRRYXZ2I+8BDYYPf+CG65g1EwF

m9N26bOPGQp1uQfxx7s5612jwRd4A/i4petuaJrb9vVxx2FecAJhVf1tfjE0omXDPqGyjy/F

kobk/345mwW4L5KXEioptBQWvXu3Iv4NRCySoRa5CCV8wrzDx4D1d6XjXVNXJjWXlfJQGWsJ

iqxGwHnvXHYhGPgK+WHik73ECIssKtvcK+1uCKEXwuoEH0jOgq5J+A18WtOZm0Zk6BMjmZg0

jaaeMzKNnijHvvWfFdxwXz3yeaoYtjSoy1wuzRV/xnHwUYfHxK9CzmPmCBTBZNjCSEPgujcV

L175+7Dgqs3FiPB/pQV0VML/QOXiaIrp84FVFZ2p0m7Vu52/sqASD09zu7FOgED6ZuULXXHZ

DAIZPHzh67tBQhRy0P444AghycyNdSX26L0N2DBxiR04s5xlol2bAwt5jNiDiQHPzd6YfsFn

ZxFsKD54vj45rokIW1TNvHWRURNaEhWP7JSor58VxontHyNDPzXTO01wfhn0gj8hBsc7GXf7

S6eROU8OAc2g3HJFrFoqHc0kUXpjJLSmjlqFkdEP5URTXC8Ok8Rpsyl4+f/jrxqpg5tSkCnV

UAMEm1WKWjXWrTNXaYX4tfNlRF+v3XHyriGdIHaNmtAcrriYjH3uL7YCg+odhGFoUjNBhA28

yIRP0kp/VqJ324TJHEts3Cj/tXaet65RxTcbiKVdQnQNVX/1bRSnGVZui4+EDRsqrj7dAPq0

iu9BYrtM43S700lv66eACY80SMS2q/PnR0xfHlM6tgNClQYkgP/yp2nEQaJSK9DPlEr3mjrP

PtfspcV/iOz88y0+JOchPkiSmMEqX6RpUGnRmvqoP75kd/RE/5qTw2fKT6NHNSh3nspcRSDk

3LGMVF+9ca88lYa3QaPQA8YKJgEopfbnaZGMcuLumjZ/epjMhGItVlkUYz8yOUA0D4WEGIgF

BQtCff2GhMtkz85vnoqfzzR1yFFJdvW75ge8s6F1qzOkdapTlyhFhnJ14ZKInqpuSCdXpKGi

XnxEP3MQglYpWrKX4k+jCp84YaRgvkInmvf4+r7bZ4ZkC7HWF4E/4t3Yyp0fn5+/uL0CcYWb

ske8kve0RHX61emi+oOmu0zYjFrwyCVaC5B+ubrWz3QVIXHGp1idrdblC6/9nv6PJGB9Pl4x

4Hv2UVWYTG3qeAlrGGsuxZgmiAzN4ohGgMV//j1p6lwSkmk0VB6WOs1ez6fGgPEf0WIhuUtY

DBuyD4MUznfZEz6gJDOSTibjzqYw0x8jeQgy+WKFzzIWGZbQc0c2w2/hIRZZa7paKgHO8R8j

Oy/Pdnf5Urr4Vvh+NL18Flu5xb7F/i4rfNPeFG6aK9mtO9tSa599u9L23zem60BaCQTS23jM

84aJXTz4NikIzX5YGwgnaIOLmGnowS2LU2LfYgiRdG5mGk40hfWUVcyex80CDOf44L6cG7xT

QTB6+IsVRGBTVRRAYDIjzC2CIdIgqoWfyuwnNEietAawGP+7RWomC5L61r6ZH2I2J/xKDJ9f

X9OZTgzy4ESsjW7Eb8JN94bx5acFyjBUqSNEICyxHJDU+qZUM1X95/ew5D1zlij82hUAwC5f

KxUNv1537VA3wGl51LKe+cA9vdtVnGb1n5Y/r1hmAC9rahwRzXwDL2Z9kDe5auy5bM1t4JK1

J/aXkvLQvy2tW5VNZXmB8++3CYvDvOdYXHKRL4M4ntTlzwwrN2MsC0DlXk8RvKAAUXaeZ4cT

k0+M/BGOCBPMUuDCG03HIQGgt5Uj77U4RzBlLYU/x/XCaKpKAy5GDxS/u6nAzVrc89G9E1ZH

PDZoflk+lO2SbwGGB/NI+bDNEDEO7zVdL/799aZr9ivubCjR/kdTh6btJo1fT80ksoFYgaK0

9abrMdDDNFDqx8nOnh/eMSrTPSEVDmB+9NNmzNt3n9RblYABfB5BrX1gJK3hcEylRjoo+9Ti

1u40UWagrrmV6+fNvablcKiZP8nU5Hs2a7AkTFT5eaQwoswpjb+q2NngpU2wGzVNfCUFJL0R

8b3f5+0cTgQIkCEtINYuZkIh60PlUUlfusFVbVS/xv9Zu7O38DVWuK+kgXfceBuw6I4MXBAu

B3s70YD17XNws1hB9CFyzItjYp3bvvNLVnDjq4FUEWLzetKT7BWC3PdO3ETpW6F9QdK/5o5n

bW1HwyghEu9XojQ7Gk4JGJE4iVqhluRmAob58w6XW+df1vxq56j2b8CUUmHwjWfSQx6t6Qb4

siwHiodm4NDUVjx2KI9Lh5//sY+Tx3Ky0IzDATGiSl+AToAK5ohy+tHgNlWK3PQBwX6rkuLt

SY44XAaI/xBgjjiqONJnvMT1PTrWnSLOCxRZcLHncq0eFJxqz93jl/vkAJoNvrFjXk+c78XK

XCj82rj1eeyTP5wFXMv8L37v2l61NP8eEn0FPDYe0xDgcnD3mnnzYNbq8VLAsdyK5qspbC2c

Mh551wCE88hOlzgWuX6R9hiSGejPL/D637tb5+82gInEPJKND2yPZOOygA+zDvzipHb+imEE

RDc+2fjDl+ofpcIi+paVLN4vnockhx8VPSISmeyen3kO9RwFNIxmD8ftz/LiDYoQY3lj73Af

YIEaxR7W6DoKRxcUIMshQuKGD0kTw/26VKouEFesK2Eu3L+3n0LKyn8CIRfn0w+9j/I2+kNG

U+wcybptjxPbsWB4e9B2ODYlUksiq3yVNewIaKIUPVY3qe87jSv/U/359X2FhUZPAvkmWtfV

PguuXS/rrrQcViYzA5C/eDwxaF5k9yeRmT1ED3GKfPjoleph9qcqv94sz3NkcjDq4geQAqn0

UETTervuvTr4Ch5uigd9zNb6E8T4dGK5Q8ZcO0mUIV/1JDEHCnqZpjGWKP/oq6rIHXHPGXVS

lCy1nfvT6aM6+bb62wj/eW5joAxDFOL/pzENySKRLirahLaBB8eG5PVdfcYk/9LKV8dvv2F2

xiJOiXbjsXer82hOThyRUNv9uLhgxgmKBk60Y+VMP7rftVI7pv71rb9ptyq6YMfkoe9r43L/

dFy6U6erXnpUN5dCkpAWbp6TU8WlzUIeIG5EYjY7nX5kRtaqjX//w3NAE8lDz6HCFoPgubw8

PyhIu1PqbEBrCuaJ5i7xyH2MBJTXJERIvvKlACJrFdb4nz3R/X81UPyCkblsGX5/yrv53Oom

AxH9lD+wxSEU5vB8RGE3mesNtN3Y8FjFRU4FcH3032v2cqA05hE2wdi/tA6sKHLRHMVAjJB9

VKiunueUbDkTExMLIALBfHr+3zAR+mc/NPcAVvRf/lLL3TC5Ec+sHOhNUwKybXOY2MYLkDpO

CScS3dH6GnLPYeY+XAgniuyk20a7m2Niaa080daFDo1hRbMCmPQTfrmxQ+dlpkRhroLCF/N2

iQkJR3uzJ2+2u3ThporZ5EqVxkmf8h3Sj4Pbc0qF3wadti6HWdbSpTJ1KuA/Lyzj8LA8kvUq

Nqe3nIih2xm2NZaBJmqbW5bl8wknFFlBOFqi1ICoAkPiLbVC+/udumYqG+CxSLsG4izDYsE6

F45S5L5oWtTEOBmh7iLPX9te7GgKcnt3KQqg+8O2eQSeEpJQB49Hu7/Bxgu5znvUtO/8E8Bx

ZP5Nupw1KP/2PcHCtnA9akTYf8LzU3dPcei2hsCSni6zFN3tOs7GyGm2BlHnlZcwknng2ZBK

1SuvlorHQLXoeoONUMhzra3zMO+gamD2ju9Kk9fS/IPO8DBrSQ5IYstrIockYeGMMVFueE7Z

g5ln6VKbhG4viekZJw+syEQ2fyPdat3JI2P9WrHNh3LoG67Sg0XCsX5Nt0VpJTCwsx+5YqNN

BVSvAMUH4oxoOQDSFbvmTUl8v8IjgnblXXaqCrSG5nSftsvVOr1ud4kQ9jTWHVsNIjqGKXuz

ZPtNpJXVLHwCFABzggVewI51CaN9QosjYse1P8kErX0NObDmkB9maHlQwNy9HxH2eXBwMEvC

TqIPpzrDu+OKU2HGBH8ZtjHj4JMi1NRHV+zORpJwmpPvepIIu+2YFmOODzfpgd14a3tST/ZI

yxRi1fLzm7T3hlDlsEjOY8EO9k21gfS13rrtOdpEFEHpUm29ZIVVF9yPTLgQTZQgddqKx6Cs

B590uF3ur+da8YoQP5Jo3XvbEpY3iyjMc4kkN8IXKbIgfGW7jg85qOLnFfdHgHoCizIsvTbx

bdbJGsWfOFjhszWeSm5PMgweTCqa7NxvQSaefE+NW0LojpjXkC4/ZokM+3qYf39TZrUva7kP

IUv2J/GHDmLlvRoAKPt/AMXiq8ftu9bHN4uDg/LOsrE//oQPr9udG9JnRcIqFEDPHPpiIUIk

7N4ah2eznR3qklD9aYQaWDs1hzh/6JOekc5+LdBuJFgB5p/AopIRf4c9XNTOj0JVfl5T+2Nb

jwZjVL/zQL9zNBXuptylcqO69e9nMDuHTx/tcV2LZIO3e2+b1nfjyoqzelAWBjrMfgU0KBhN

CSKfVf8uSFS+YlWMyzwwDs4TrGnZqSTj6kIQLoGoFfHGUsqPkzpRu1Ix/3V5LZMF9JLT+UZ1

pZvJX83TG3YciaO73O6/44HqzsdgNa88m14IDRSWPye31ohGERomqgb6aWKzvNFwv66J6xZH

XXLYQwPem7837+xEucN/KnT+NUhMAgnzNmo6KN3t2gRKdQM5h9yi86+nHZ/FTv9OtiaA/GpB

ccosnfffxIU+HD8CNLEYv0ZDDV/Kyu7mPDuu+DKJh07SnKYshMJ2++VxYX7qgpFiAyH3mjox

DANVpMUOcIbJULjdpGJvMfIsL0nH4CbcHm4y6jn9nJGAoQuR/qFrMPRirERo21Z6xVFqs/SV

V+VxBG67RRDCROOAFoKJE7+S5ad9lklGbP7vavJQw6DnfzZyHQZ55YRhUBxrISEfiJmWyRCL

RAqz5goVFcCYJPxXEKtqaSLrPYIZXd9TNYistAluGj/eqxsw24zv5eWAJ8ZBQo2OADFTTbnp

JBDjcKhhsegfqwYhzZLPzZgMqf6/e4FNrRxYd6+I84X7f6RhntYlstgqZhZ/co3i/3RE39kY

sys+NV6ul2rkGHn4SZjABnFDpILDzAcPAZ8R3OIwBxOe2A10hyr9NO5gsNI79LXSLB4IgqS8

T9RBtW4E0ep29mKiDmP8Yk+Zy6ViUoPlBmod5ndvVsqEzNe7TZXXW9A6bz7edN302N8p2Yti

WoGN3i/T2ry/+aDLvvAjKMMDZA6WGtvErVu8w0cP2P+iR/F3iJM/vRXWHuv8/kls/aCt/Hzp

xlPeBqB3Xf6sGYmJ3CIX5PL21tYYALRRLaNhlTxDqw2AYIU7vE/oTTBUiidDD0UgpE1Lb/cr

eNherVgMO6NNsLaoP032xffTcPbLMsqc+k3/icyxdQVtorSvJc8/EFnMytTChmBve3gACaed

82FnHSOd0TicWf+lHKnRPLEzu8shi2nzRo7HzpnmfEnL28BpR2VGDXq3/HATOFqVa+LBqLyG

Uc/QXgVoqNxV/k8ttc5UgKix2Bum91kMzPXlBLJ/vquKDuEo2zVFpQcY0T6c0JJU+dxrTTUA

xOVYtcEVR9Rg/6hRxdTavTK/BTy5Nb+J+dGmfyNCw0Xn7GI4zDhoaBmW+jFg7Kp/JKSCd7Je

IxIbg3wwzl1plz3L6pMBgzDD71RFI2+53dhQj50ZoM/eLMnEcKbQ+XVK9R+7m01vYisxGUKX

JIbsAqlcvJ2asPjrTJHIpjBDilColEGmI2TvzE+HIkzjpuYJhIwFwPHP6WGpXgg9iKJAfNXT

IE/Z1z+DCgfOszbZ/e6F7ZgMvPIYGTiwjhPZ3EFumlfYIh7XPkQZ2tbcNwlCaEMs4TbFz3XW

TD99+7f8HDoRSHBLXRKoL+EiJB5Affmxfxd4I/KGAEyJ5sP0v0GJ8XrnPmESO5C2JEG3PXfg

b2JhL1dKDe8qpn5S5fVsjYBR0QtMtl9OPGCA4otbDNiBiElkwaR9F8qioCcqnYcqcsEQM4Yt

v6iO4zePPn+qZ0ez8BNKcpNVeXeMHEAcrd7H06GM3+F8/x0pbtL+38W0KqNberWJLGqzXbGq

/X77jqncMbljVsLkL2aBMzejXqU7fhSgmyzvCbOwHawPpbAT4eLoiUTvzouT1xXOF/KrN8RU

yiHCRWOPiLPjRKr8iWxye/OmCMwpNJWWlRX0ruIGdQFPJzWlmgG6Yy/+OQpbu99i6GoZR6SG

gOIZwBUQmPgkMa41wclmeEJKRDBRw0W6EISCy00neGvCxYvNA4pYNa0in24lTKjLSWnc8ZHY

NLBrl62JNe6aZ6yFNRicQTB0OkjZR9OWlWzmdVRke0pO3EOPTyV/4P3YYiJT/EEwLgqXCIZF

V3GYThjoCbbblSEs7g9EgwlSjbum5aLJJtUoH4JYftKtQFSJb5Nn0ZombulOt/cd0oYF/Vvj

siUhPzMQpzMP1MDDvM+LwggCO34UxkkWg+DTVHE4CFB3QfcHLf6V+f8d60fS0DZAvwhJXorO

6/3991NEeJsXYa0/ZeEWzdo3Z0LDeZDRxCtbWnVzVy05zpPamM+sGV6o6HffmrHuR/dfa4Zg

kiARNDIcRrGDw0DDktVCGrZ1jggIjTlIG95vqogP+qhnY3wb8V/YLSfYbX45D5EBw+R3EpUy

pMYtGwGgLtLHE0YcJ+/GlF+75DOMO9prDWgtwDVKHrozFNoRA+It+bQ+YPHwR2xmEP1i50q7

m7PGTO65BMUpcVvaSq9qLPNKcK8edTRrmlHQsTi+uDSV5alP31djDRAb2x4b9fosFpdFAI3W

LyoqUr9ullD8nzGTsnvTTcc+LaImgynbFX8etISbd8XHZ8lKM73d+iTppOFfSi4qhmNFw2Ok

PaWs/+kHuqRnRMPUnkbP2L7xaX6iy1PnNRUJJTpxLttUBUNr+UwR4mQuQxQnEn2aSdBTkUto

2PbjZiAm5cAqcbWhyrV0yAz6e6o+W8gM373jXBL/HgK+wg4PY/nRIL5EujbC95hM6tAVgrVx

iDyFoX+RYPirD+zzTA/wlXsyZU65rQ+VsK75F8NtYudw6KZN9F2YGEww7fbwxugrj6f9QdaO

/aD08vpIjk1Pt/YvlGL/3+FODD/b/LOWzPWIZDHwLDLSSfNOiVas8XtsJJTYDI4qvvG+XOdK

JqR9zA4syt1FNHa+gKTk9TfuhMsVB7HkmVJP2b55oJOTPTjkj+4//B+RhcCG/wQIROGWJjY6

8iiDS/IFjL//9Owf7mn6dJWelniSCqnb3Y/c3nUJ2bmoYKeJcfZjfHGQv2Y8yli4WS5jxLVR

h/MYMBox4NPdUWT0ueHqo69Dfagyj2RsSkJU2IwRLaFqMdBt9Dw7QZk+yUJ4xpX/tMYLKuwO

Zcn3loO2KrsbQrFUdl6eHgR3x2JA/c3zSgwPX3FPhuRtRqQcVhUbx2utE+YAzRlfWuOjeaKM

xsMDpXf6ooGb+oPWxEJdzxrs+rfyGHvR/O5mCT0QuqB9iVCYCDvLtsCIlVjaaMrBt8rnxE8p

LAcaLWyd7T86JCmVzgy6ZjyUZfppLgF9NuUUFvYIGaXrbohKirSs4qyl06ADBqFTOftvswei

EKeSE1Ti/RxskzFZDnIjDqMSsgMgSRtBmaEKSldat1TO0mqEgR7cApf5TOlSn0z07ZdnUGL3

hyRGaRMZHFM5ch6aiG0KiUi6vI7cgjy/IjbeNMjuzNVux5WprObZy8PWLcWszxuK176ra64j

HvjRYWPk9b1sEXswQ5thZVa6eBEOkLmtvAk2wh8upg5bhe3ztodL1fMGgr/XAy8wavIiihO2

uAXE/+vUbUodTKZd3A4EO9iQd2V93BoZtS/1ZLJdcfguZdJh7Pfm29wxyI/JqAUftyiNUbd1

12s5jnyrTuBst5/X86TeG5+WHy4m8PElsFJshEkk7WPrtalNDuiQjBx9FCht8rSkG1/1h+b3

yfD7s8k0AX3z6ZyA7IbYQgVwPTHNjewk3qFaX1QQicJN5dbXSnHjnO/1LTYbX/znVxIpRKkD

d8PH/gpEqe+4YFUx45vi7Cwt8FN9JgjIYITx0aQm/V3WWLWj8bseHcpamkMvU1XH4pXpPVNK

HIUDN0PbthCSlUVvdx4IxJc+tRJrf9wijMZpoHWR4SPUa7A33vXL/QJgfjkGKLpGjhsmEM3N

T1H+3nS6mtNxruLeumIVR9dIDV8UrvS1R+7ncjkCCUwpuThMXH3gEVaI3NzPK4VRoF0/vf/v

N0BDkqMeJGiNjh2ASRGbKH7qXeTUM5jsBsXIVocTpOqoRF/8ftnJrrb6lF6kvNzg3+TLDtRU

V3HcNSVVvM56oQH+FHXdboip3U13VK4wtcN07yqxGJfDEcXEzNJyFWxCYGl9+F2OBEhYf38u

h5udBEYi+MI02xjGo/5IeZdlvF9pZFDHXd00t+dXOd5HEem3PZb/ZhH+HhKt2WOB0xyDBGCl

k0/nnbMdlkjbZ0FMRQc4cbD4JBbvbtsF7hbFz4hqFQ+wOa6pVPDpZMq4amyXLtGhct6/5+0G

mTma+L8SPzDjz9lbt74SW3q1/fqAvGqwhCN/l9/3GR0s/1+iPMInSlw6+ThwadMaFsBxGas/

3fNPFENYfnRrqNxafAjVVeFqMiDlmVSSFST2lqefWyA1N9Y5ByLwjZcpn8D0a37hixyTjLAW

pv6PXr0JNvESuo8nL7xoCuvFdyzgfG0Rc0lBSvkhxnII1c7L45rZjw8Sq84pR8KGVQe+rI+w

ej66G68dX54g30wLMNkLdST/tcAM4qvQpb3GBS+5fU8cqna2/UfAqPr5nsmywh5rfokQLeOm

01VJbHAr4gQ2kX+zM/lqKUIMxgvJB645jPFnw1g0nYpFjRCimGneL1/8uN/qcXzLfaxBTRhN

9hd6wQS0Ma2JCkMsw4Y3mdxWnr6OMRYbU5ybzNUHBXWBSaaxNwjEKbL8ecXxCBRsBYI7oo6m

fom/4Mm7OeKw0YzBw+pv9mxAWz6NjBWZqU0er5y5xSjQgsuyPTKN6dhinJEHHQLqso1QEl+L

JpkQQHEn8S2InkBlQuO2Mteh7etXk3l1yxuKt/GRoEqExBsf6JEfB7On4wGF26k41FPwq1v/

em9VKW1dJLPGAXv9JvHu3Ke/9677xw/nxqe0o+irhzOmtTyD5GKN9Dn9Urw/KK2Q9SLM4FSL

JHwr/IUlbKar45+0UE4XZ8dqNHZ5ijXu7VlJEZ7vRlzbglRA+pj4Uwxj0U+04DUfW7mDG0G8

J27QRneO29wOJjWjR9L50E619QXjjPjb0ydLLQFy8zB7G1k3Tz2R6+agL5CbBl2lNmNNbtEb

3TAyevzNfubqvdL9UkwJY5xE57/flpixOjO+sW35WWy9sNs9d3nFLaT/mM79Ap4W2LOPIZ8f

ln/yZieqh6PwyKbPT904Ly5t/vCVzWHOLApUx6n/er6x3/eYnKILw1T0sxBRjAg2h1vYP5hT

b0xTztS+4QDTMUZ60q8okJqJkfhO9gMTWyh3FeBWUexF2kgzHUe22+328qE4qKh7t9PV2nOc

PlhvtAluoriubO7W/roXSpMqQy8eWvRedcQPLDaZ50+wVvxAoJ94ix1fgEPNIZZt1ctmgTbo

/kcEoiu9fNUbmnSf9+bdyvLkvThfKdK8x7ZgGLftaJ2Qw/Yr3DAxT7SdcRvA4TVdHkf6ubAF

WgvZClwKmMUX4CIZ85wZ9C7AGWvb/HWkv2XoiINSP+kicJ/Xuip6LjBmhN+zDb3X92t++FQr

jU62KS5GrzjCCG6y+08A9OoUtJ61ViLZXvdPLIQdD001wg9HFU41usltfkZtXF8YzQ2MpDne

0XCmu+0nqBM9xaMbTbnRscn+uhARl7VFYZ56st6k50dvN+kmNrkOz5n+i4EW2keZC9t6GoEl

NTRV1hPwwaxiOhB4l8Xc9x+NDw1PtsidCflC34OQ5daNwnvybmtWgPT7oXAhTl1v/wYazEmr

Q6vEQiiILvbMDGo/ad+5qfi9Tizh7tX8bEdj48l+0wuOlpsdXkstnIpSCqkSkYV8K9/33n3i

JGHov8K9fmnl+/FJ2a2m+ZWcmx93b8d/AtnheCxfXl0eXIVfvzecKVPdQSZX0kKfna4QVmnf

NjmdSqwGQReuVqkjnhwWkqi52uwEAec9IYpf83iJZy2tyURsNiZudvnv2ONq3qKp7Pc+jYC7

s/+HP/b9crM3lqa3n5mI59C9CeolHv3+FZCl17mAiOz0Y+51JZ3G1cMJe2T222P2Ux4ttTQI

zoNF/G8ScCjnXey53GJLxm2xH79a/lfaKDibaQFu1I5pVhgJDh+Vm5XtvNh/5IFCDJX7xfgN

ck8hadIx9EtdI141+ST19R73u+LKp7j+dXPJ3gv/nfaOzVwkQ9czeSj2Jn7V6JJCm462o/Jt

uGCPIoPXaOmo9HbEolGGMLrib8pZojYSAp0ULJGNZZTqX5NOC8HoFQcaEIqra6WP1w3ynLbI

10o1SJGNljwY01KeEy7LnaTvZ+g2WiA2Gqnhscc9EzcC8ykjjlvhS+4cDX4zbkYTbQ6+OKFq

hwy136nJVQ1CxiYlvdmqJnejsNXYFldl0EP2hR23DYLv17v6+vp6ldzYWFeRY1LK2biMDhn3

V6icelSWKMHhSCviSEtuqfSKtmI6gb+HW6bwcy02LrNtg+uGx6dvVGiIlX14amxh/xq22rul

RKPB5OPiqXoFekcZLvR8Px1QbmkXVP8VC+UuTogDgRlTdd1sJtsprCggGeMWLnmfQ35Gc6mu

g6LxZSBtWKozGWr6LYZxYVAeFLiD+uFXcD6NrWAtyGWQydAtabx7Q7TimUh/9cIDo4ir8+UI

G7Kduzd1wA4ThBpI7yte4wqWXaBZdW9WsrDqdYZFW69ATj/He+z7+v8QwcygbUi8BNr9/shN

uuGeLjKNuCSH3mrb5suz3RCyVYT8Q4LDHO3eF8Slmv3SShasmYNxy95lKktulhNGNT6LEF7P

BE82vxqsqvAHEjXqsK27Hk2yN+d2jeRH9lN1S4z1NNe/A1eM3jJk7t+0xrr8cy+kambn54Q2

a8l3FnLcyLJms8POn7N5aZvreL68vhFk34CDBVosG8SdfZiCwJJgCVqfWG294pgKt1ih+HKy

J7RvUuYJSVtqezSS5mmPRTscslKfjr5SmB1zAXqVHqltx9K9/4CXrGcPiiMrTLJJmeufECv5

6AcmT1UHUdZKC/HAdnKLssKXw049rxW0fyVHhPrN2cXIAVdXrwASkMT51v/FKyogh+ZUd16e

7Xh7r5StyT4Nap+mKMrpzf1T9zq7FBPLLkwhT6ZagMmwXKQzRd4Em9t/CPQM7bUnPsVnx8ln

jKmM45OJb73/dX8EruNyvhUn1gnpilGb33iP9Jbg2AHoNSujw/Hh9Fijc9nvVz/T7A3uz8n/

tgsu3Q6BYabSjEpbi87wC8/J7qG1fJT4wL4/MQsF7skbKkdWzF7zZj7U+LqSRcnK3d3AfQk5

aPfgc3979A6/eF0DnO9vfTwuY94ecfBVGpfmiOEZ8VC6iDhxiTDjKL4cGI1vFCTSn8+RTb3U

Kja+OVlq8OoDHH658eiyFKLzeOMkq93a3QkT/5G+dRympp+OcDcHAD//ZA/cS7baqGnyGZRx

ArpUO+InM7I19Pm+7VLIkEm+MRhxWoNHxvWNoicqFMSq2zr3Kp0vSjyVNthrVvqL3wm8kOW9

0B9T2zGrZ18GZg40Yr3Qxt0Mcx5ZPJWQXAAr49NXBt5k/h9Xbx0WVRf1DQ8lN4OAtAqIgnSr

tIQ4Q4M0Q5cgjXQ3SCmIdOMwdHenII0SAtIh3SBd3zng8z7v+/0F13XO7LP2it9ea++115J8

lterofBeuIvr/lufOafqep1+QnWFyesc1+GjLJ9+3reZZMVqRdr89F/QGO/0Tw0wRWhMY9wU

Vy11iqYDfUI0MvqlEOJHjixAUIhkeWSxxPKFq6AWDhNvifVzCtwaoFNqhuAqmxZnct0vt77D

A3vVMLqXjRsf/FkyxL7H4c5DyuY7aiOdjEVj7JrToWjka3Y0AuDJs1IuFdg04SsjvRfJk4Tw

jHv0z74K5WhfXEn0Jz3DYuWmFthpOPgOI4YEmYqPGYofD8sLFrbhmvIfjijbYLCta04oxjpp

Iir41cjtwIIqL4p9onkKMEs8No2o85mMJrB+VGbgq4jGdpNTvQkXMdO7w+FAbzRBlE+hSP69

rxq5O8MzvM5vkqa+svA8yx5//2FnrZgbBFXq0xU1y+aXYU2XwZyrwlzpD8ZVmFY77RE0nND1

T6ZHIua6IKYa5EP2769ylhHAYATxCZMaL3kyzh+8S7alMDWT0ER9RiOb4+ghMjPYWnCvZKZP

+vOZpYEAAbhEKpyQllNe/kVtgY06F40fNxv2z5IJSJqSChRJJCcXILG97PUFYqGnSajkUBfJ

62fHoUbkPyVjiJkStrk2HSfy88uHSWXf3pzzb4W+0vOTBhR0CywSelBIlXKyR1rs0tFANlLd

gdZHUjLCqUq5xRV5l/tpOizgmYm1c6/X2XCaGq4LGhsNe3pmyiOyliE5XFywdEi9aHC4XlRr

zzvhgwToi5Z3RetqasW608OBMgJxGgv9qu2QsNVQEo4NIBD36Si09k/PpDLTqLUz9mQlMmy6

n8abckCYboAUGOrymTJ6dBAPZePHeQtQ1u8HUsaUkTj5fI+WQUzFWJjBa7OHsbBtAVhG8ZSx

HDphZL6YopFnI9yDeGQQDG2aCaKfRC00ZffMDG7yZXZ1KfRTinQP89Sn82gRFGojA6sFh03H

jcXi5MvoalDEX10gvB2VerBjF1f/AjxeyccqQdyhgWkXRERzRMYEl2HWtHuKZhR1nLbvYAqE

L4YgWWLdU/ljU76Bfdw1D5AU8WjRmCBGJWIBGLWsnOy3lXIy+DT0gH/PSF3c3PEKTdHrDaQX

NiAPOFUmr8d0nKfvu0AeCuiVHvwQueYh+5Hivl27CFAO0wKM+22JTi8gdTRW6E6m/5rTIRDf

VaBLO+BYYIQZI9lDezPD+3kKIKQp1S8WIThgGpsHBYJQJ2T1P/1SXaU2dIWWEEZoOSXK1KKv

JambgyrbljKIPxUOo1pkTV86qm72rARvgfdb6J1PPAQriQAmpKEAmFATCdZh8nkI5dmr7928

iXlzzk9gT0eLdLRSBKa9YdJ87PMNq0pk8nL1jzoPEtBjE/FuqjnTU2M+nDj8oOMyH1jNhe86

dfzwHoa2KBA7gY3SIGSEZEwGVvqEBoNH6hKcTAZKTXdaQ8/14Vs9lk6YYcFQBTQ65/rJ6Ttt

0pCw/8JIhrGFVl9xs/XvoDPQsPnQidJVSbQkH/LaSFOoUZYPiCCz6wiENzR+5NkPcGIdpo59

HxcNXUENyPFYeAFakpn1FYgZPbraIyaVFXYOl7k/c/zAWfWeagixPwZvIiz3JdmmEdMVbnBc

73PkH7QN/jaO0zEXVG2Oylgc3eFcTwLskUrVdqYTdPZHHFju0cQwfaQdgBHwLUeekQxi9fKv

JzuAvbaQrEjmxzAJjjvCDneUvy24o6wfucz5VsaU4htsrUoLliGN4tk1yrFY0Jh9IPFge8hM

XFY0ttBtKvsJnI0JOuTIjK4+/E+3E4SFRnZ9Hhk7kA51n8OgRszD1qnuRW2blMnqQDK9+UdJ

x5t3AzkKVrAOiu7me9oDU2STArTrwxP82jMSKpc/n5KCWlafZnvei75b5lKIM21dt5bl6rj7

K1vShosw+fThx3E7HxL+3sUVwJvDfIty656OWyx+TahP6Mh1lngzWbRrrveW14sOEm5Rkzzp

2q5LMZWfSv4+HXwJXxpE693g20ammOtVvIpd7pgfRR+/pI14WbY9hmQJnWgNPSN9Po1B8Zmo

hGYB2VHqwNj5zRLli5UjWQ6IjkXfuK6Fpq2NsvyHy/fniZfHs83ySCZzzKGLo5wtnPfK/svn

lMX6K+B9osBoyPNmvBzO5kkuDs31g0vqqoTV0knMWHC5lwdNSRoS6I/SH1stoLQPb4yUC4cL

NhoyE3/6LF15D6wbRPLCngXCIK/BZz5fw5nRm/zkdF/J5GOL34vA+iUj86fiDBXXVyMq5ucO

QHQSkTC5CLYE+BQKIWaSR2MaPIUmR4/xJPHaWPdht8MYxgo0hoMd3CIuNR18lK2bCHNlDR5h

WCvGODcsUjmm3WFe1kdjI9Sx7Z05nzke/c+/qk0QyoKV52YuOZH+7D+1uhaiO0CsBR6ZFtWt

55l75R8Mep1vqY8d6Oy4qQuJtyJQTaeFd0hRzo+8TuYPhbwiNAX9SSPRx4S3fWkfD0k/nPqt

NnGf4mfJFjECXHU/AEtGf+CIbU2wCJi/Sxv2xqWN2Hyv9ij1MZbLXb8vIayhgyv16U1UivM1

tRxBad/I1jjFtWi5YSg4c8isFYp0xNSmB+0Ljd1W5Rh9AcoJzMSkXHwh82mEXd2h47Hvf/QK

8/EYMYcbYwSWmVpHazMf8CjMfYWzUzAIZCfIWmiUuubVfxaLy5Q2St5lmBEYv4aroiQeJCvI

ZGwbS+jDYXTILz6voQjy28q2WCe6Fo14+O07vCJhW0+nZZKMB2mj+KQnX3QXOHAw6QzJpx03

rPxKpIpU8OcwH3GQxmCv8nXg019IZtg3fCz257tryzNi+W3Qg7KrmxQBjFlJOefG3S9nzqUX

f6VTws+yPyoX+903srnfNV7qjFwh0p798G3ThiDJE4s35iRJ5W2tix99GWsv9s8+8dhPtEDf

cxmyJLYZ7N0vGcev366zwIq/kshWmsxk06r6aJsK34NtkzTLYBDLoTErNcLewJTo7aL71Rca

CV+ZYUBdcMKMh771VRJtfXwliKi2ERz1jQo3QELXRavGXomcb5a7N8nAsD7XWIHl5YnS0V8W

WJx+Ii7qXO5PcldaRLX7vrxzhvr2QGX3HOmf+JeTLc3xLgb7AEYdCo7COuG7NjMoCMcquF8B

sdH/cWy5cyQJILBxrt2QLLiP8lFF+Pr0RzF+Y5smbZg45QPsVHtrJ1MznWEpDAxuqLbO6or7

gkS5tsySC+jfCUJtdQ2boFZ6vrjZioRl7KJKRh+f+bM2n9JxuEo5vuXjsP5kGPbSlvlcL1La

Km5A6HiKS5F0TSbd3+xqzuUPZVge5DIk+c9+oq5gHtHn/T5g4ebJevQa1bqH9zMjpXRx8ji0

RlKG2KBEPupVG4xoy5ZS6gHWUwiAzJb3Ciq+0q0rUwYNzZrU4VPwWK4mzClqxrk9YnI0d3/B

uju+Vyypd/wCg8x2KuzZg48lTVW+aNAVETODcOeV0IQiGRDOLGKiwAxTtfa10XkL8KYbN7O4

Nj/X1l/GrPGpHFp9A//HgWika4bJ9Pjq1xbLcpqJdjwk0+Jo9nzs4hG+uNiEFcEV7xdQQWjE

TE9o5JAyVWj6pVR/yuzfn91MF/RHTR6LknOcM60gsvlLLK+TezQ4dnaYUBGrUj5QTgMlvkl6

scfmyKZvwuyJGa9jHdjSafIYhxbP3wmECSpE2i2N36NCo1dq4bu20sdBrInhKhAqghfazEeM

yoKH3t40Z3rjPjFsfhaXhTn4WfRPzXS0aEWHrQ3k2/Fv+sfwwsTrlqr3DefellqEDGuoyXJ5

0BlkVZUHy1BQxUZqrcnTMM+1BwrSRz9fuL+mOMhtKtCCxIjAbSLsuxrrS/oojVEMXkAbkPr6

mJ+SPGMsNIH0yp8so9BukrZnwVP83a8pxu8EplE0NNDMdI15q+t8ILjM5/tjFM7PhDiCm8kq

RW8amaPukr3Pg/PfafV/wYn1Z8tUmkKJb8uqXLbiALwGw6S3/mrmdMBZ7XOEvL7+Hb7+diYC

BcWVOy9vWjnSo5Ol74Od08UTTPandVJclxOEmPQfEqwarlIy1EEvLCUOTdI7WgIXdQNUL8MY

wxa1Xqg2JrZCdxlJ7/b9rjIPcHo7DaKZRm4yJ5iAw8o/FbrqG0yWztWdHB1U42MvBtNC3lfv

6fLccZ99+CqSaPQD2cGD99vNp/027P8xpJYbohAB7Yws7/wXkZGQTqyGHIK58fji1p2IZKeW

77kHWrRlhhUxDz7FriMLzcDpb4EpHIPlIiFFELOBF+8js9oNYttW4+1nn4VXXU40Ze9OBXvz

JqLLViwY15mU1hBYjqB+V2/1hltgEFHap7SARQd+5Jyr+kB/Qh6Bde/zHG/6k71XnLzjADZA

uEiFstAwC+eL6r6BYW6afcPXrVDg1Z+v4T1o9IV2Nh4k+3lSDSNTaldDJx5UmledhxfpgZpO

EUMManoQ6pKJYaoBl32cfYqLpaJ7mW9bM88v9vqs+DqPysHh3sKIaSRUFl0JEta5rvJx1A7/

TO95MTqdeDi/g1expAwfG+Wz3QXudDg2fbPQ0GuYxkc+lr94CMVeowqtF9JjoP8TbtqfyG2E

fIB0MPlEroH2ywDpLX7t+/HyTcVSMG14Tgkaa4NEEIeZtI4CjqRiPunRHwaRWnb3w3w9HaoD

0xVcBMwZRoSnKTv2xEZCRbSzccdzx9wKkXAXga6CCu+/k4OgXmEon8FoDhF+I8H1c6FGfXjh

YsX5nM3c54JadIDn3XLKXsLvNj4AwE3S7doAQNv6zCcmfi/T+36/4zzPBONQi9kXejTNEYf7

jn84a+MxyGg/7Q9ljBqvpDgXRRWbkfckrHt3NMisB10cjDVfHRI7PS1PJqYZMkyCVDG2reQE

k8BZlPHvvpNcx0OgCV1GSGWaoJKs68zu3sXAxn/WFee1et+B9VkkMVXrZme6ZgWkPaf+ZJ7A

G0FLY87MN6yfSSWHw4fjPhSVqmLzy4bfeqt3/QXK7Y7PZHW2Fgv6XZgC/L6vhI90C4jqP9FV

gBCksw+aE9DDs2mmYzkp+8tNg6tp68FaOk23aIc3EVvKr72t+p0m7ktuhmBZAMMf5Nwq+VP8

iBE82uqtBuuByDYX+SjFTqeKV16NjGFiKj40xjCvxnB+ceMldxkpDcZKSq8op47QP2gI7z3R

kJqTLX28kvtW3AT+tapT6/KYiAuTAwGf++E611u5IxWqyYtcnZ/Vatdp+3bZ23DyMh/fKeD0

obHqbtqsKUt71lmwqKIZj4Y5OOD0gg4SiBbNGV5tvM6J3EjryjD9RE9MaRc52J28v3+5mKuX

jkFZwg52JEzvcL/r5NJ80G2JLvq7SuiQg+bJY1PmEzAH3e2ORTI1JP1FyVjDMnelCZ6s9BPu

2qctxCkp/Y5ywHTpCv9JWDRYzAU/spPyMbnTIDq5MVsQ/2skHpI11NooFT2XZSijj6RwJvDb

t0jeNpZq968oiVMhcfFfY4ysR/Vnb/Cixyj6lyEPrZZKfEhTmlG9kBjy5pOO/p3LmZ1fmmmy

GDL9Ku/SPI/iXUUh0pP4widz64wSvu4UCBq2vj1G9K7N7EfPI0UJ5dKHwlEVaPAonJ/sX55Y

bURGeLxN2VWwx/upj64y+CBt8eQOu9Lr+tw3WF/clun3+FtoRY1pwBZPCnvCKd0ozYGqA70B

dSGr5NbAVmIF058drlbIHfCAhIBE2rWyEVZ3t+l+9E/x3052qZORUs+UAUj7nZvscCPtEnTW

P07H5NPi7LtINvFHcEOYwR8n/yjJCDvCiClr/DExmYhndvmT97JfTyTRGFcyX2bb0G480vHn

M/bKdvgMngUL+Gjm2+mOQFmjJ5JHFu4pzGOGZQXnAQzh3DqZZ5wco7QIlytZqLKILOumTFrP

Q/lUZjD5aCbSl3z+juJpf6Z4f5bti5E1odmnufmvBJ6mGXw6gm/xm101UB4Cy74vg2ae5opi

B5gKt9aBXWQRMIO75j7Fv++QalZb63Ag1QTOQx7mrg1eyk4kBecyqiLuypu+K8h5pMAf9Bt/

GUFkXCrUaMM+ygvYdGwBmCjEPEhEboLv6j0oatuVmfw+3DAc3SocTokSZxrAYq2zTmBBIwke

+jsrvPMsLw/jS7KHTtzHWDv8pQp70Que3bYH5TPb9rqwz7LsDJkBUZ3zz/cLq1okKxTHr9RR

SsrQHIi2Ag1WWCWIunU+UvUOU7abaFCfIz6TWvLDkfti0KhohgFHmDJMaTO7pc3IzESJhn9H

83MS5dCfiDq/2pietRMIL82L0V9GzwcFvQqIs9NoCV6ifMv+NYkkDERjvoOxPLTHMVmIzfni

P1sPwVi0j4fYVl6vx/2pL+bqPsESWqOlmC7Jkd9pZFvkK7pdnxjQ3cAZCK6hUbTmc4ZsZ5wa

0aKEdf/hMoQYPWXrCdQ1J1nclKStnd6yVk9JCiTRQHuc+B+CI2OE8j5+YnScZCDXUGH9lyW7

48x+H67p0Jc2mIkHbXzWSq30YQMoJSs0UkKofMnCFk+BLCYr0ofmUbqmAJlkSHDo4r0cH/NO

WoyZIz35Os9YZXwlj++KElSq2MSU2Ugeazn0btEwrd77kqXXSTL/tfCxF4Q9vFeCpuAERLZa

rT0qLegqDd/r+rhzPqtwT9IMwJuKKYuFfFYa3rl/kDpuWEWGmWegMdmaq6Cy4e84Ixmt+lfc

UkDN7s69cb0Fn64RCMxKWhBx823XLOYN07b99O4uxEQg+4t/F/uGC5DyH9l98/yQ7KL/07vX

j7Az/Fum/qhRJX2ycHjoqUqfgQE77vfSqKHlSq8IFd6DAUmm+S40SjOuQ3/lXCZMFQcUrsID

TBYdfRxTQjy0IU0yloYVbQySc3uYGrraS2zLzfIjRUUyxWhINE+y7Nu9hy3b8VVFQ6OQzw8r

wR62Q1ixnIOTBn7SOaJSKdPXXbQRyWoqf0aU32z5kioaRt4nVGlhcLREbCSD297SN9veE09C

+CTRFu/VPk7KaA3Oc5XSLngl9ceRpSqueIBpiPQjBq1QT8d0A/7+zFIAyyY39Pd1KBZdiQFK

gyS32VR7js6LofPDGiQrn0hhEE/OttGBc0D72ip3BBVq6MbZdrrVBqwaNHVIXTELQyuHfn+a

GKlh7M70xOc6Gyh76R8VEaGpwXmUbqtfSYVh5OgqEwoLjsQJY9LExAb32FQ/coSav0cvcTAw

fqaPxpwaJ88jq4CT4n11KqSooEgz+CWE3lEbLKU9QcXp4LWbdjqtd7munr35MRaYXS6Oinzq

jT/Z5aeCY6Yjbskvxj4RajVZO62ERIV1PFtTtJvkF5vISix/YlfPj3kZoadAxEWEg/6WsqV7

dDin0lqsKpAxNNwQzOU/PRqaP+OQyaQfeeN9NszVseoDbmCA/Z+STXrhF5CKcO06L7PC/M/C

ND7Ul6sSFk9FDWqOx6up/NOXwepufHPBiYmiRA3BFbJ3WNFeiEqtk4sa6CASoIhlChUxsAjS

DxvnprJpq9fconeeooJ/FyFzNIssvhUVdfArymnebkT6AChT/iRXZ/ZstNp8hZqJLjaEE+Ym

JVid9KBfVYEDifT61h5C/4E4JXKy8KTJaxedVJ9rbxINm1KBiig87L8vXdIV1mSv0A3mZMae

+9AYYnb1OQ9e56iYp4f6Cx6Vp10WyItD+fguCwC/DmGW9JfjB8a99CGn2F7hCXsPuypHXGUV

DjnCHMYsdS069K7TZZfnEa08JWicc4EH1tTUmGyxuaqlj/SxUAFYNXf9YjhLkOkzEOz3iW8U

cKymakqxhVEFoUXStsS1RHhq/mQbG7wyaL+69JvG+AEUIWvsCXlhQMfNspAepGxdUdrsItYd

Nkajyhw6AsWPdYgkluczGOTbX1cdGQ1O5XTdEk/jfw7dIcWSyUZ7kczLxEP8ax+l9BWdyCgc

Ix2dD2xbATjpKg30NMzK/H3GaZtSWFHLKHrYMfPuwuXdXc5e+NsW3PeEGiSOQOwiGXknS1x8

ckHyOvE/tbqfROmGau6fMbfJvwzrXaWlviL//O589R7j0N/KYs/CrBFfks5TMc0VFeYYzQpm

hmHwaqHU29ZgJMl/gx9ClFB/vrvjdX5H2SazdDSwHyFfXMaxQUNQwY88j+tnC5t1xmixupWc

+ThpxOsw5bDnlMCbrh9tfeC8kKA6wtHAmBAf+FmcZIAm02DUGl9fEo/VOtq9SDFOGjpW2R7a

5/eeMP9niK498ZMokuzcA6bWAlUgt7p/063C1wPral04WZmsbFhvtDi70NZ5qBc8Xen/0tPN

Dd7Ce1YvmE1vVy+XyghnZl99l+KoJkceZd1W+uVhhxSRjoZl+pAqyfjz9wu21wDQSU87DMsZ

6Ys6YMSvZv0CuxtVfIW/ahz9zqXAqbNSS5khtBZqriga7hrR9lItnsPPVEl5Dr0HG+wYF9nB

+J3cAE1h+kUJ8Cs2ZORDjT+yO7kgLUAUH8K3NvdNkoVzkFBiPrfBuuPQuW44xXyvoJvwzcu9

ds3ZQW8LIA4kJSQN/PMYLmBMoUaPEQshnf7rtRemp7Kaxp4TbVRM/v7tF7Wt9sms4bRoOW4T

NI4W+Ai8gi6dbugbDTerQLAZu8EcerAsFqtSCys2H03s8CUe+HnNNpCATJgGye+NgI69SBo6

IViYUa4i1OOcQy4zttAHmt2Mx4zGEoUmI4qroDhrt127MsD3cC8q7QKVPSMd8JT+HXepQXxn

3cXa7sr9O+zpWXhsNGyive8YeyIYZVCBvl/Ba4PoUryArM7iVBS42aGXKRQ3iQ7MMSVfHiZW

7GByJDyM0Qwfmu5tKu5nU/bZOhqS4SgMbxIg9mkr3QH7Gk78pIlR8owO7pF91XF3i+YJzQOf

9sfoylPUxzfJOJplEHK27+BBF6u5Jk0PklO47sOD9J/cFgoCCJ/QYBbEc94QN55prOd4rOBW

EQB+KszcQQ8fPHigXE7HpkQixhZ0KhcvflegkykLmyn5MEQf8CZEsd66XB/5QHUcf6k2ggUP

uY1lBOhF/xu+75fiMCR1yA/B0JZ9P/4hVpKA2DjEjWyXtIXIzCB0W+4ejjxMfYKQLH3hOKQt

XlIJbzJp9mIZS087DUTfJ4w3/sGyePWUXe/9zrRF9oWW2pUT+6NM2J1on2hIDE/BXXSyO2o+

oQ9JD1Ak00XXMc+H1rLTZqKc6MSQB2TK44+WS48aGNI89vlqHL7C3eLrYoPLYJrxFVWMTdis

SFbv0zjv35t1G0X9YKE3zc4yw45QzU76vKdn6GotlPeGxTX+MN2QEFt7m25y5LiWGTfq5zqI

hX913HTc+FCHf/Hjc/MkiwF+BiHLZ/pmrwG5KxS/1/nUc+Qnjeb7aFxhBz296fpyZ8zRgeK4

MLv7zeQcehO6Jo2QLFQDpjFhZmClX0oFbhLwgF0XrAqe0PzZG5SgFppZj2fqIVd1HbBPVVb+

c/v1BJZbf0mdXPt96/3spEXrR0987JYT3oW/8WE2Xv9k47GIKnlGWMKYs/JnRxIWKGvJuPB1

ButzfIJOr5EJ1WLTktdrALRwTNH41zVhGsj/9NhkSGarfeEOUqFxOT0yuvtfoIxIxrsozBIY

dil54yr8sJ74//nyG7ALzTChjEC05hdcjoYSv8BzkfPfPxLBkz+B7XUQNMkRbT5Qfa6IEI0h

Z0yV1Vgt6zUmL2xh/Xa30uE3Io2aL3neEGFwWr1H40u/yfChYbtbAqOSqW8snbhf2PcLhZle

0f8sV1+CylElI1Y8gD5sU/n/IkBCq8ryAbGVQprt1ekKb5yOk4acMbhXxKx/sa7ebA4en/F0

Unt72P+JlJiBArYPqJYr1ibvrMcBvj/Ul3TjtMi5Md8vuOuHCv0zzLctYTm4poTgeTuYiLaD

HiZAFngUuql3tR8X8YaS/0GBy5s2cN1ks6e7SZnZXE20KHrwvDP4v3bHMR31rQmLYquiprP1

5VCWopxddASMmqbsmUZAYOUr4+k6x3J0Zkw1lO+a5B1RURLiS7Mk/i9eVwdpY1337Gf3wfRp

cd0LNUUy+Akxmkyfh80keHcgfs3rXgEiGwzUSO3+H7E7aWdkZBgluzC9gRhvTVT2J3JbJII3

0Gr3vlNQbIXh9o1IKb1qPZ+9voLSgkZpgGROjVKq8ro808AgVSo3HBKf/Zp1JyDAl6jjHPm6

+WKJYwOzCPjncssm/3KZtzl3zUp3oxG81lnXgt6DXNUNgLtpt4Tm4OubSagjTeBx5ZdHkxw3

pPyDBYqJGlsjOTTl9+zohugjZQW/Swxe2/eyVau4aFSaqwbG5hfV5Y16mS4JEpbA3sIZCn9/

zAmQ/Q/nXurV3+yxuihc9pp09NCzRB6UD/Fn4+nLO2amgHoViS7zF8fQ0McA5kRooJifQRz/

YN0o1t2RVbGZqOMIm8pB4eBm18zk/8cd6EamgO1Rv7yIgMDEx48fR87peTE50l9XwFHwgMDX

BIiW7seIwTb1pDkgPGPeGD4HBpkAMw4dyTwUn7xHV4LJjYxLakX1mDRexiJt3zM252LroqrR

qFpo6Ap0vhHBjyceJoVhFcSrL/24vvhhEY1VAnPAQkHIFWOEjsYzXKcWH6kr90/MJoDIZZxj

90Ty5viPaiRPNf873/VQZqg1BjmW7ncfXNP5PxhkhGTwdaW2llCk+5G696H6JxK2SGz71Ltn

DVSqGmmp7Lotc1Jv3JSsMlkvZULHOsj1Xj5SJJRiKq7Er/b9gM4p9EPP63SJmzkDotfelcw6

SCerZXTIQsM6hxkQ/1cxCk2RFn7sla9Jmr4/ki1cedM87p3Qhga33/NVd2Vwo/SjCjvmjRAr

/Yk05j3CWEnk/iNPp/OBm5M+nptqXmKzyR1oEMAjZpNmWGz3T+gWtpFwaMUi/4v/crcFilfn

ANYMzQGCIJgX5Ndyf5LndUCLAqRgxREi4SCezbmmP/EwDBry6FSob8e9nfaR4opiyKk664Fg

6xBx2kk7VJ4+769L3o48wJ+RZwq1957eGBe+dH/Pisj1qcDe13A9uDJ6WDTnIEbguolDRJH2

UK5omLGAtdyRhiByf1po9knPEyJkLKxXP/Kemb5+3tjG6ZWU76t3pU4OxgoC903R6Gn45ySH

ISU0h7jJBYhSpBMk6syEChVh3Aiac+at6pBVWE1WccnXucqM6Jue5qsZ0/y8Dy50PsUnupF1

x1g5wQIwCj3CsBBhIwk6Zhq/DOHvAhC8wO0fHsvPLeI4079+btIqHoo5I99KyHCiW9Yn5EJn

pWFtWmnc8bQ5yJEQyjs96RTRfbL0q9jLcevssCJbqFDcEfWtcU3OJk8x9WpH/kZDlorsuG51

ReNnsddhfmnO89O+d8LKK+T855vlFpF1ktBsbweHCnGWKb8YCuuarwLHQy197sgP394Ga14y

S6YVSj1mGAKvG6aqtSGZkLRIMZonSpWp1xcrYzzfRrt3Pm8bp1yGO7Ubb4wWCukMwIxENQXr

iCpZ6nxD0l+uviLI46w4nnEfk3/7GOsxUwV5jNs8rh5iw8my+OQC9LnYjGLCXt2gYL/faIGG

snLriKXk14U5+6FXwSMMOqV8u7Ijr8xHwHSih6qRV2+FieYW+H30yzqQ/BikzLuDwx2yvs2r

oZqkVE2iuKv77gVJJGwpDTDtgknypt3AiUKZPx3uDq/C0N23wjJdfQk4AZ/fnXrXB1sFcVPR

K2zNijxXv6ofLFYIZQJPPc2nZW6Cmcy8f4vy0zokW7G8nqjR5dmhEZIh2XvwTq4qDZ41hjbf

uqg4A5e8iMvJ5jsRrRXTvQeXEanPScdXpbCUGeyBtVwNUXol+lQfNt8YHBb+ziR+zItPwFlo

ielNbsce2FjrU/xm5Zhuf9rVWhpPhGufkbk6ByFpNYFr12vzfJPHGH5TftxmBi137jWuCO10

t52B/LoUicEVu+XXlxEkYzQ512eeXx/wHNko90oKtarVgvc0q5e5FRFFqRiPK2YFx87mCbzH

lfU5yjBUPJoFomNY1EfFISY/49BNBkjL991nGliREvQBJFhf9jN54PULYPU47kpZcs7jSiO1

NPT2l2S26BL68PWpfN3DPAGDt82H9rfcudJaQn4u+QLAUTmjAlEL8gNG9F30CLkknk8hZcGI

90P8pxMnoUV33S61pSMbNB9UPm/SC8D6yOhAbqYYha7UAh2+D2n3efBDy5tYev2/ZV4ZwnI8

lAPafbYv/bLU9kWSrsQagyF9znkRkcJxVC2gi+rI8m+RxC3JmQ8+w5dvNjxlLCPP/UxGb/zx

dTFGvJ8HfP3bnZif3GPaw1FZmexwuZCKAgx8vvQsEymtsEQy+2/BdYxd2Ezp4gycuYYCiYAB

1px8QjIsv0EzpGFTmoGpwTRQ3iGrwX3j7PAb9Io585a+MZ1aQn2uVqSfPTfjUCqMDPbQAVcZ

4f13UIL3+sjmWi3jAQ3ZARbzV3RVIW560M86AItLkbWLbBoQWBxN2f+YUEJ49oO1PRjCo6vu

tLE37LZBn+l3tH9GY5HdWBhrOqrsP0g9bjibhEe2QDkPzuFaMJWs52ngSVtm7NdbNbSuBNsd

R4mEJgbzxDvDOjmiXjE3xSlxz34mmmhwtf/hwVC/Xbfhcsxefdx8fcnSEO97BR7TFz6PPFri

xfMjFTUSkyEGf7K95BxWIMmLwfnD66jcwt/3JvtFWi7nJlPvYWqV9bSASVkXAF1s90XN8luU

2SoicqCmBttad7Tju8L8XBRpS2ieYTbR4MnON4q56Wd42vpAuyJ16aUxxm+yzpi5c29jCtIz

YNn/fR4lchoFpUdj8pdFLXkd1+ulzCkKhSWSdhzSsPh0UD5Lh803iLn13wnnWwjWTEOqlgrE

BUTfUJR7Q5F0ZE7oqTJN3rNIeAVWwcuTVgLrmbPR6lHGEJwnlRyjKi1/wpe1uJ48FT0Naz4J

g7I+pltRBEU2UhFzo51MAmuoKDdzpSw/UrKW/d0gkQaxECnqfiUbpGTUq7NkECQqMcZBb3sC

6jqcJYfDBAo+MeHfHCqZ1xWzMFiGWlBhTMnqb4vlyot036W6mlhZWOqS9WNUmMqL3nzN6dZP

iK0Wl5Bw17wb9gGGXdLNCt2Cy58932L4iLoRYfQNRb1aAFJuJGASBcBU6MDCOLmqrmBZRoay

vgcr4PLJnX2rdUuFoA9zHJ390vglliUNbnAkehZuPM6TG6f5f9/K/0TBe9TnWTZpXS+Hq9Yg

btBYq1yWrw4qz7L27SrsQZeH9FfvUxBJ8I3RcfqdqVFqCD/4Rn3FeZPkFpPofmta+9E5ofyK

MGlgwooe12djzcKT97JByvn+fSo3OI8x3gZDCkGhEp/TA17tnyQBy3sAs3qteOvKisALpQXz

hu4AIbmLHEy1TO32qfK/pzpua5mNYA4nN3jfb+KO2k3qqG2Eu/Zo3g2Tav59ii5K1GuRYtbU

adbz+CHXA0xGq7CuXkIJysjKG5IfFt2ahevadwqbzcYF0uKce8+oEISq4ClvIrjQ3aYYjry/

VYNemexkO+k3Kpkp6GRzQ4HkEaSjzXNYHKZgxsfH//fLGcF5kM+QKJ6cACyw6GISuB7/G2z3

32ASDKkuCy5grayAygzmm3zXXo7ml7fcfNj0j7TVDxTWq1QOP1+RigIc/TdEwz9FaXKACAKa

mQiWx11k0lfWAAuIAFLduaUis9hxY/Tw6qz4uk5MUjBv4SqdUeb2jcrHt2oko7eS5u21A/hx

Qy7Q8cdgKfqCm5q67E0nC7em0592S4mZxeL3T41gVrGjYWe3fqAvabFi+T5YZuA3AB1ZPpng

S1f/htVCMoPZ5RYVb29KLE2tCB+bgclyyyPKb/pzbrB/Wf1WrRxIFWNWt8Hr1WQdxxKUtrBy

s+Gsf9z0umWVjPpKirPup7wp0MLwoiuog0LyXm7bRljIi1z+/ffq1b9Xlf2RzI8zrawU9hKD

894W3nyKLODfFNa/yLCvCYE1XBRj2FEVbPpLYBXa8pVUdx4RABTAajrANAK/3sxc0+0Zzh/w

GHL5CbCYVuh3FHb19OoelZn8ylP9J4c2hVuNFJp+/w2vMQ4IWEhFEeQKgEaO5MVPCzP4gueC

I35K/95K8djvblyDqd6P36sDOFLbvxSnl6p4w2U2ylvrGVKCqcJkaPKICGNLeApcqEr4r04W

n/+jK/OWLk2B+QBia1KwFCXi5YojWInnfyjPvn1DYF38pnITxvhr6rOfy8NpVw7/5L77T0Cv

BXzAbY9+8NTDrBV6UPePja3Mt5r1Aaz+496rNaP0BGauTi5bR59XtlFUzwNW6fkfcm6xVfNh

3Zwfrtv5dv1OIZI5na4Aj3lT97hO/WC8U7iKf6ti+BYEKzlvBRSmR8FrvRnyuT2ZSUdhDT1s

LEfDdctCbzL62ASKuBFW1q2w9mRUlkLeeBjKbT3EZDJAYzluWBFK6ny5zNVP4LXr/4/c+Vty

yap5rKf4RsPz7vqB5Z+Wdr8R2PBYTUT/4632LW8XRk9X0kR4UnKkEf8HU3B1b7XQBdDC+Od0

PrC/bxWiOyxgqiN5ljMN/LfGqDl+a08d+bMXy7xGNzkf74p9oiAxr1qIFGOor086/0ch1G9F

rZvishBitCyNg0jomrhnD1byBOLGgVvNJ/tn27brgG3fF9xtwbAwJ7f4JjVGk2fodA7uvP8b

beGfell+AoLFT+HhPAVjG6r210mzFyYpvo8C7qJHF4U0gZWJrcFyJLfmyoZ/O9m24X7e2ZdO

QED0Qu98Yiyx+fq8mboa7MHRD/boXgbv3B+0kTeV1HYKbQ9OXW47Fz8GlO6VIpkohiVYOvZ2

SWd79G+4n1VWk9+9DpJmX1zvc1wPNQCxuU0FrVcbcerPl4sPfpimHiSvqCjLXoNxL/p/Jy7g

YrSDXVGD9x5HwXa2DAzt/mdWt+bQXyzaAyfXGfFYfU1tDpay5QHLnLLEX3ToXcAPPvA2fHUF

1G/o4pfe5a+axqvDYpujSZvmZTQCF9EDMCVW2OkcbL/U1g3eEfxKp99xOe00yfZPYB63Ajsd

/sQ7w+c0Zdv5K7gbrBOxrFrspnpzDc4V7HzacD69Yz0DuE0vwEq7hX1l1Y1bVv03l5gMCNwR

gQ+Lsbi3RU673xSZ6aXDYR2eijEgRN9uMITJ3G4xiNTt97B0Xl38uG74bf9DKAnsZtGvNXs2

aitq2wvWJsd78RPdFBKOrxdE5YQ4ABCnmt27U3BmkNJjt5VbbrPIudEiBXPoHX3OjUoP3m7n

feBIt/v5Cpsb9PAPvvM22b40fPafArgLh/+imFxu7wFYwzEw7oSyeujb0bTz7EQV4in9P8Lk

bwnTRotRbz771X91vqOXwUR90oKdeAzEfb9gEug89BgxnO/tV78GjTpwKiZCKHtxk1UkCT3B

SwtJ1Fe7QTisN3zUvuXj/FpeftHDqH2sxy0hbjHA4ljFvxxvlHe5NXtlFUheGOKLOwd55C8a

6Iq/e9PIZJD0PdFgAoSMkPyQbS7Hwxv9xgsli7jVez7NWrslBMrENxIsAdYP9kixPQecKm1B

P6wWzBqfRElCDEZzJXQ1mi80efvp2EI5o03tZZwtNDp3f/okAPFJrLJ3VMstBhXfaH2iu9Xv

MuNN6us9apYcHwKrAFBm4Undj+TOTNsk7hHP3fRvEdee+IkuCum9bm48xx8okz3ma3o3sDnA

DoVKKwvA7qFHxmJKiolxiJvRpEcHsKfTlK3bCjH/t0lIioAzhYax8GBaBiNp0sfJyO+xMvqR

mCH9mKIDVgR+7HgdtMdJQmI4n5x6mWy7PsHp8h5wLqrHlCF87vbXNCw8vAqFenpc2dCKFOG1

HOd0ZtvvS3ieUASBDOC3QyEkDREiV+PDk4wZ4p/KNMpNfm/+Lp9+V2LSF28Q8XJf0rqdUTtL

PiWRgq0VZXxxsldb7RX4RqPilwzHhIS4eF1+BCnjfBQ51qdYa5yN3+UMk60QyDtsQywIVE1T

MzG76+eI0dnfte3AM30hYB2x7k943vnIfZOLnCvRg1H7b3liDeYgcsvgVE7jb+7r87rvCK02

PyvD+VZkGrWgU4G7i1Kr/erPJ1X+aBAoLzjo6Pqv/GkVOPb89WGx92/lN0LGB8v9vTpvhE9R

QnvtxDzO21NT7wdjSx9r+kmFVQUBaulpbRGfxSpwjDxgbP0DK56WgMNr7+Og079E/H2e2MVo

IuC4/lbP85B0mBQiOi9eABFt5XfZTc+20hWYKuruBszp3Q/h84Lzu16Xfc9/jA+/EfGUrTFd

J5LVrIDLTn57YTyYQEb1nSCLdX6yzbrp1ERGVrbiAx5FHWcPBYtmYtGqDvmlOxmbJqwA8m8G

A+FUglOLEXVYsrZl7+fFyHE0zypH/bBwLa8uTrfPoeRyuvviYX4M8WWYQbv+5aytVZwdXTHq

umbc5iPvJxtfSOEY0nnUIXNlinUbLduDCWMTErrVOAHS4SDpGs1ejdkULST3OZpOkI0X+72d

BXG6bt2el4Hkunz02i9scZB044/ILPGGNWJ3rQxelZhqIczN81TzVLo/4FO5yeZgliIzmT4+

+jKixWGJhQEhMQcV5GNBAeubV0OZMuS83Bplb0Maz9bztw+AkL/38nKhI8z+G11wLODFCTsP

AaIU2CASNsapCgzEDqsKXJuSXuqJmcb47PqjELMVWah/Vuu0NfGbwqbhFcgQDpAh4m5uddk4

wVn3ixv2Q3ExCnlnPYYLM2Xi6g7PNorrXXAI4nZNcbJYoWRyGg4QkXEyskesAp3ILb26JkTQ

pmOKrQtIdHfoo5AGYL7Ts6/BgdnAgb9fXZ4LWf0YInn9ah9A7mtDNq2qvhm3DTZyDuiDDpl7

7K8qTG90I4A62VixZHXX06Vkda4xi17gbTGim4LZ1YiOn/93iu8TNQgkkKwUHYJFG0w63ZR5

X6PWLlNrp+FAfhvaVGXYAa2O5dDbRhcXKW5RrDB1j8f/s8EKzH2JnDVxYdWJ02pnfaq2POzL

ohUGrjW+xWxT47RdL1tsSsrWdbHP6yOIj1gwAs3Hj7A9VDdaPaDheMa9yvwX8/EpAJrXhp67

rdjbyrPqXas/TNeRgEpHmvUgrQxa+WMfI/yesyZ+WZ0KFYMHrThmltKznXaEIk3+rg7GxsaK

g1xguOGCLwb2S6zXs02e03//ZEQIlxGIXPz0NL88n7122liMEKnithgdZ0jzMKTgsSw53Bib

nKi0mD4m4Z1gz9oyYMAla+xEYtOSsgiMUDe0EgnrDBaTcvJOO0QBv+rzNDE2JmSB+LSFgBOI

jI1dZrqnWWE6X8SgFl2g2zgBfGVF5BrsAPY7O81rvejeTJ1jvuf5VrU1EJf3e8qhZbQMkpUu

Ysm8r7Td9UHhT2ywSh9vT09Hw6Oo5JT25dWUlJQKrKfrtgtw3/2vDJ4/H07iNPCrl0Zw9LAo

kFAnJpqa+e13kOuNx7JpWe7MNMamploHEVBX0UqEj7f6Y1tdX11WGXXin18c/JiOpnsJ8q31

q7uORQFO2MJrgtfr64ZyGiSsiUWYBDBmlb82IWFh9tfsKc7/l9gFBSeVVWAwGEJFJdp9hMsj

P47m6X8xr4PwzVhGvZcuBrWhqTr1TrVpvwLgWm0OH+C8gWvmi3OxnMA32AyUs+UdeX2Z1Lab

r72cU0qzWCbOSDHDmtSbPFyPhxrbghBoEBJN0MySKy3G3EpLS3nez4mGRUQ4tyIRv2tsM6wm

Krrl5O3wa65pVNAfPHgwc7Q1qbO6ejfMGjrs/2VCM8vik78zAvjqZMtDXmtLIbe/XZ7e8GHS

FL1B2sgztxQBx6lmuidPWuH3gLkwVgSTQhj5tKqtDx2E3y73JVgLxg4Ur4YaUOUQZDFPHDki

EZE7zdcz5/u9HNNOnNNEwOgHqXqDQ08zTfoTeRxWFZwF4+nZJvCzWEK1Ks2NAZKrUoXcNQG2

W/1Mf2W9kRABzkcenA+lHDxLLskE487d92NELJpfvnzZTLQostWqIWEVyLYrQwzOHgAeYk3X

YOV3gPk2JaaC8QPFpma9cVXO064rKTyeZw68qlJyco6TPx++MJ2jf1lXhCges3j4TQULopAD

KJ5CiVqh5tIas0FHYJX3mj2Ahtuf68XEtOoc2JdggwveP4bZDCbEso4RL3QGw44BsJOJr/Jf

q7ww/5VX29ys1+yVxWZ6uP6rXD5FoLZa1cEJft2PTyVQgnUXonByM7zXxZ6EzUJ7CDuJ3+vD

ujJEFGmjdXHng8PgxXguI22PVWajFKNBMjYrwmFBRmx8ypL+JN767p76naakc8Tbe0wCxUgr

k4llAF2ZnNlKq5LN/DIkBxNIp2WzklpImM/6uroUKG/sJwy0nxXsD9ksgY5NfzaKm3ms1pQq

PI5+v6uy/P3M+XB3vNRo2pVI7jURMbHV7lwrO6dDflyVIxavG5P5X+amgUxTQyIqqi2aTGBm

TgP8KzVsenWHMkEblVhyFvt/usHQpBpPVvlRFjPEpxwdVGkOIaHp4dYzYc+zms7H3HQA+vFw

WqFNNrpXu99V0hs2+uz2Bk4gxKzw4oFisiketfAUsKYti4nPfy3nPGtCijerl0y5bRTWckxu

UJF2hOLPbPywmEC+Pg6AQuYKRAsgLQlfk1pJSCbOMp3VXhgA6C3ovF1B7XXSanU5lMQygay0

mRU+FpJ7VXEp8071LyeKnqsOz3JvoWO7kdRz3YRTR64g9yM6fKdoNfFPELXX+LRwFpvh1mS1

c2TGNf5kM+BhYAHQNpAMIItr4oeXJ3P+2yacVntDJDDsZccT3Z1cRu0XZoPtdPFVqxOGVEXq

FatnhtOsWVqtfyVRC/DicbDwpINc2UAxZukzo+93nR1tQdgxipxw+g7o1vvRx2qQub79jG/D

Aa+rfc0mY2fgISEhtkHz736kbonBCMTN15FsBtC7Qv/lKmg0ulW6d+tGvP7wRmO7ZhHfYggV

Eva4sRqJGOThFLqbC3xzdsjXQwwYVu0JOGxPX99fhyKUWCBUrc7BrJq9Zg6dRb0o2Z0WHsG7

znnRE8MyTcbZEWpNIKhbsPrur25oFnPdF4RNIbCSyFk45DRZjBWN5qtzAG7y8ebqYIblNTok

WQcwar5yYGVdAjjSz96wK8aiVVUQRuK5fmzcE207r1RrZ2wxWVUo6I2UxEkrWN0MNYSr37fI

Q1arvkgY/LHu21Vrv1LnfwoskA68H9buiRCTQlo0QFR/LhMBGy3Wm+0IEaNDQGP1mRAVIEmc

odGA5S/Lq1Woymq1OLzXnWy+uF8KgPzEI5c5tI3J6uK1xLc6Og3OO7rgzI9owJkPkn53S1fU

avFD4ERE62PpiVxfHMgZZBwwtMLgWs0O53FFrKPHDjGlhkvr+cVO2GukTAIfvXfnXlV5okEG

rAFESeYHJn+YyG2xnEXvikHngTVMhvWpTVyrTfzTwyV0uFa9A54tDBZAR0enYWdXhvfgWXuK

siJq95kQJL3rRqS7tG31K6nudtnMnWEABVExoaQsmkk8VlNqJSHEDBMoqShZ7yAASrI4rLCG

Cw3q1k+6ImlhUEi66Y3ofoKO5xse1UGlAlNchP8dvCktZjMzs+3Wrjnl4ahvQQQs8lcsK8XY

kPRV4P30OSzlmP2l3jSlAswVjb8LngO/iZGYEIWLewC07L5QDfn0yVGdOAhb6gQaEaOfh/z2

F7Ce9HGAVen6Syl5fz5F72YqDP4wzQOA0zAhIQFgQPrJzVOsd6ovVPl10wOK9fOUyk3kjq2h

XwFoH72Bdolwyj0TQE+zmLMB0AX8KCd1Um8AaMGfu9CCZG1O1Q4PW+xDY6Ks0IaHVDKlY5h5

rCZeAIKC3DioMhyNf5iEX7Dh+MEGiQp2FQZ3/HNDZ+TB9bDjEQgeRmNFOrqADWn7BGBLz5C2

Q5VJIZD9xyBppnmAri0phwJmvPJXUwh8YAfM9/2ZWd5QpYU6+eNW15gLNU7VXM1KZvBhGyH4

EEuZFN61h063ozRSYT2dmAuFQOZBlW50wEC8V6PzyEPqUdv0INPyEaVIIMa2Cvg/L+h6nRoX

K2VK1yrHPFZqU3cpiGZW7aGhpbX6lafa/j9veeJT8s19ouQfkpPx65b2YonPW+2TlpYONX77

FqANEgBwZe4vEPl8GquxXYz6EBprmPm2+4tasa6QVq0dHcBaUV1Q+x6tra3NnOwtFlr+LrPG

HQfo9WAyBRyHvLcmJkTAOH8AF7xl7Wuu9HCW3FbDwcA5PDrgWhiRmDdSqBUHzukU1KLj3q6u

98oxc/0kHcE0dB6BQdLvT7xafNBkVSGQLgKAvc2zgAfWuLpqyqvaTcE0zxIcAwQhY3KqagWI

VzkQyGdqQEhe1CmqD3ittbdVllwiiQoA7XkDYDskGRP8/ZsTjZhFLOkTaFoeq15TsgIaZA4G

sOFky4+ixeHqj4ohXJn0UhuwEM/jaWeQSQxiAOE21baL4hzs7AONYtSWaMPvAK0knYZkjW1l

yyWJA999/wx49cIpjIxtn71ulYacpRM3ZhcxWHxoX6hZWSaXxANIEpJ8FySgfyBFsJFdp67G

Sgcw0x1oFjO5nkepXIpADEiLCsDzz82bm5Y7u/OvY2OPooxNss5ZvhXaNF+OWi3lKXwV2yYr

iWLrkFZS+uJ5eTgGUpjtB2CR0antgtVsU/+M17mV++pXbDZux3Q6+qrSh9zm9aqNbo75Spll

MRx6A9LRfJ0DQseUIrCByoMB5QpK7x4kRUuFjmVPNBOoOdmhwGCf07wE5th0zuoAvejRrLI0

qrToRMAChIururoiyUgd63/l2qfEsFG8u76czdx84828dn32rH63rc6rILqy+SIzIMVeHoec

ff4r0sqwVYMU5P4FtB3qs8DOwtILuFefQPgx/2X+ltvcYXfxbQDwJ67j+4wNm+bLtzg4z9mY

zMKpuSI0tacc6jfLuLxQI9WhpFoIh7981+9sDr9lBem8f2XFooiMTqoKoGf7mhs6kMepCjBP

HQAAknfuR5t73yOoV7AlZOr/fNkeLZnfGm04fUHOEBISsVQgcTn742iM9fh32ZKRNbfZfrNa

lSVtvlph+fVh0GVa0nxQ/9t8dZvPMew6bO/CxmutQVde+PKvMqBXPnr+CDQFbcA9/7UxuMic

r5IbAod/siUmCQxBzzTufSxfYfLoHZPmo8quro1CldxEr/S7zt7yw3Ht7RpkFO4R1FxUmz+8

2Y3pZFKNLs+PywEPGdSKi4cgYxhJmIUKDDsQYeFX9dT37e2qXJmUKrzwo05OFosDAiR05lSK

Zzp6onM3roWiptLUd1d3QiO8u2hoivaMMj/iPXwRDCrPGDh/3lbY0kLYYoHrQe5o1dbz0az+

lxbTZ1IWv9ZxRF4s17kMqnHIqYWTM7dKS/50KtkD1lkdEU23k+a0eT84C5OU95UBwDWv0fRX

tO4AMP5HBoF44RliidqWuR+z28y1+KrV2iFxI/GpdP+O0VjMen2ttKhuIYg79ap5uRHUOwz8

SaBgT0RSiqiZaGlP3RWRPJs8XRkrjY8P4R9O+ElWtqtvNoRKYNM6om9Fh7TkghSTB+FT/c16

k2ZdaU5XC5GS1zVPEWxeLqYbzR0m2hjfUxXR1t37tkQH/Nn9ZuxLzf7jdH4/mprqzR9Y7+Yi

pgynTu67OF2BpysWrRpxCiXtHUKrVWGOqz+7nTbH5UsA22QG7LujQ4K6caejvcJRnUDPtiM0

uXKq8M+f6q393jhgtKzm2LO9/URqsjD7NuOv1GwH9hmZxjLw3h+T30g4AaU0/ZXnWLq/pIU4

WCaoK8YqJYLG8o9WrMHyFWlTWT6iQfhUQRnqH2+n6Er36AP6U+K4th/uuHEU6bh19lVLp860

0UZd9zSVmn3nbL5siCCuWqfGYf1vnePm/UdsPzTy1Q5YufbSvAIwtb6RsJezPrOLjmHVmE58

USu4YhEao1CCuYKgobWpiI9/OlliIAQyrhvAidC6DInyRngYGeJwvXRbtkdVvbDykdBo7a/G

+lFN78I9jGUjEd2rrQU6Evadk/mylwyagN9HxmVF4D6TYgZuGkT9rGdxPi9FWnyUqFXopmCt

m0DY1ACK1j2N77SrfyOgkJvvAF7mCh6VQNv6WPNMoHSxrt74L/UgtR+pmmnnetd9ehQXPqdP

WbWFez7F/kQt4W2M24ZQs3KsyGqkOgbtvuYN6gfE3+3UioUHgCHLpWTCPDodCdurkoAslsON

iNLx8aeTNXu4oIERA2sAiePGWPHBwqJjzSXWxrR71OFa+W89rQs9bItyas6kC5fToY6wtkyJ

iEPrhaHCyfVkqV5mGXndeYlerZu9rK0Jtp7fZGR13Kzs20/yFReZWdTZRxN5vbs6uktLiRKL

2tunNrBlyvrTRNIQ/7AfruHkFFttOkgjgl909Ppt4+FW/beixiMt7y2HjUSLpsMxfBHdqnML

C0SN5V9v3UGixIqAqqBGah5jjUT7WPhk2/J5K6CPNBH19ixug7oR8OVGftlWZLe0xwXtVfO7

+EwUqoz07r/JGT94YDYDuFKFBt8GvaIty68um+3z9Zo9+TcERfSPziwiqDnq7dqMk5JqApDw

qNg306dkVnjnrj3IctYJsqM8gK119sB/ozV702rIdjgZheBpDTitvtKcnMkCqaisKptZXZCV

oCMVWtbo7uzqeXb3L4ZBLDXTOSv3oU8myvTyLcYdU6rdMa9rd5GzDXcRXRL2+um/gEgSKzyW

BioDqj5cMhyDmzRru573WBPL2tsv0i6XOJYKX/knXYjiTBM5WZYEGGYqZtg6rWVyHbVi7xCD

CzwQqytEW81cZI41uDIMJzHn5q4BwXprsmNX4ciI/1WPw6yMlJT93lDzNQE/cdw0f1SsTVsW

K8WUBpkVriAP4m/OH0OLwQVqtTwVtmOkJ6PC/vce2eNlaYe/1xowmB+4Qdr+z00gMdbzPExw

3utQ9HKwrG71L7+MWSrOMGCZvIM31LM/Fpns092HE3fJrin2TktMmSzF+JQfoRaE1UuxTRk2

UKiS87PNfHRzK6g7w/rLF141h35by02SfK3qfLmEZzGAUjwWAawZKVuq9FUMFRZu8K3vA36/

d2DTzulGDt4DpA//Jj17YsWqbFgWq0AvUuubQzjcpuLipYHGtm7LWG2M+a86TVh7pVdNgAjl

aS8iV71YsPR/DAnwBJp2e+KKN6wPHwpPeZUW1bNXiH/kpOAfshzJ+TlUfOgY2Jv+KmiKnzzl

3aBGrJE/3ThRVc80CQDkYryqgzwlatuZ57XNwaQpGiHhqZvX2jLuc77YwaCD+boAwthDwmLc

o7KPMV869XjwXQkJ/ZieDY9bxe94LhPeWUseJ8vVg6wksVn1iruPPNqpegiscHsFDQZ/faeu

y/80We3dTRDTxK6mWT2aEXlQYNybls0yQZbVLe1/x7sSSmr+eyRX+X+/BITem79ylSfZm/i6

P+DJOBsQySr83aCw/g/ew1Ydf7llY+I8bex0PP31h+A25/mGXr91AxcJj8D/x97bwDdX1nfj

6XK7RJ+OZBI0m5H846yasc7FZwWilBwrFBe1YuZTIGhVqlSNUDVsRYKkPtShUMazv5W/g8I9

3eobdwFfClOsdx1afFB6g9uqgpQ6dUURWsDZMkrzz/dc58p5u06Sc/Le+3d9P7nbO03O97xe

3+t3/V6uzWLPuRg/918wy9T7jpsefPXT9y88/fQJ38Ec0/3HPC/01bM+//DvXfuc49LnPPXE

cb/+6PNHiuNmeeD3Dy974I6JWyae+sULHy1q6AXPfvZfvvUfXnbq/37jG9544eK//3rlVfe8

5A2v+NebD73nX7//2aG+O7ZHvvKBn33/wjt6//xD902dvnH2RaNnP9x91TEP5m/Izj/+0sd6

n/egd/gLKc8dv/nBpy+8+we3Pfo72//y4YF/Gd37wdQvfv+mcyc+9szj17zr0Pn3/OFt77jz

d9WH6TVXvGLxjOM/9P0vDr/hy19+1wvSt194ywO/d9I773jtfT/4+WnFUcDdib13nJi77cc/

+dqn+zLDL0svX+N71tWf/bNXTt5y0zWvueKxia+ftfmazVsv/c9rPxude90Z6Xf+/L8ee+aT

f/3oyFdX5w9+6Z/+6aW7Z37oR7/6tz9498YNz3/HJ0+4/UvHvPD/7e3vv7p0Rz42f/vaE3/4

56+97eGHCwt//L/S55z3mZf8iefBrwXe8Iav/uKRbz498IEn/u0vz/8fz7+uN/3O3/7mX8+/

5tT3/nXhmU8fvO/IFbdd/q47brr6NRtn/ebidz68e+W1L4n2JN/85U99KpcNT7956dt3Hbk1

vXDzBz79md7z/upXv/nST+8840f3/eOPS4/bX11/Uv4Xf/Wrf7vrkt+c/Y4H7zj80zNe8/xE

8JL//sDjn736Dz7x2MrnX//355049rc/fvLI9b3nnPfb+zPnv/yb7z5x/MYf/+aX5x/7kmI3

f/+pz3v9Wb/bvRPb+Ol3H32syP8vP/9J9qav/fDXn/jEWekrjnn5ue/79YeHv3Te605469f/

9vTBv711+eqX7hSeOe3cW9/e9emSCE1PH/xGbvOG85797E+87zfvPpJKnXr74NU3337Vn773

/De96QuXXfSNdx370s/++Nc/vvGq4z569w/mzr/q+df3Pzn94+k/+PQF5xWeTHx6/u2XXHP6

Na/91e9d2+X+6gtf/63nfv0HZ1/x8OuuPVTUjksnPjWyOf+W97/afdPI4hV9F7xypXD/6zP3

vn26MP6e8eLRv+FQcRzxIoj8+oMTZ11yz3X/ddtH3Lf/8/WHbz6899JH/j3ztdPPuGYh+cnr

zv3ES555387WRy+bOXT7S2/cue/GD594z9vO+PXBwvdvu+L453zn7kdvv2Lla+8+4Uf/JzKy

cvnfPf2Te97en7vwIt9rfvX2Z8KFs39w97UXvPcXd/d95Q/7vv70373ivvTCJf+Svv2yu887

7zffTGbu2F77v9fecMPppV15e2Fvc/Hc8cU7r/nEuY8uv+B/vvXWdz/4/ju77vjt/Z+87PWv

//Lr/vSX7/tfX/zz29IL151z6aVve+QHvzjmjl998elDbzv81Inv+1H6BfEPXlPUhPctTfav

LjziWf3yL0KJDy6f+8x/n/Tf+T/9cfKTX3xP/r//9anhb1566PTTH/yPbz706Ttf99jf3PrX

jz7vnNQP3lJ8SD7/ne/0/Oj/e9uFL36zy3XyH2CE+KXLnvnDW06/auivn/rFkTvOXQqc8Mor

PtP31+/7bPhPz330648Mn3vLyJOHPvz0B1Y/852X3fSXn/vHT55w1g/vvnZ+88Jji5bDy074

y5f8YCVReG7+37909ydfVTyzf3jSN/+18ONvDX/mtGclBo//4C33P/Lp7/7858etfu3Jm/Ye

uv1e3/XP3jvy7Qe+8aE3Phe23XPkIeo7/+9NI3f+zYNFnXvd80949VcfHr51/U3fveOxV753

4id/99P8o54X9F9yffjP3vbAP7z6BRcsTb780PhDLz/0xoNXX3bv+y7yDfzq/v+49+q3n/vM

P//9hcf98bcfOO6sP7n9ppvvf/tbv/6y4Wuf+tIT173qe6mF957wgr73/tPc3AfeGiuaSlNF

xZt957te+Nv//P5Tn+u74JIbwse858IvPve0q6697JavRJ/z/N5n0pF/3PzlN6485kePPOvS

fv8XLv/t15fPvuLRv/rnkU8cd0Eh9fmHP/LaC4674z+uPK44Sn9y+PDemY/88OXf+e1jD74G

JuUXMWy9+vgrZ//n2M3f+fZbNq+4q+v5J6RH7zr+jt/cfPenYp9+7X2Z7X8c/OgxP/SFb37k

quP++IwL1pfuvPa6697xwlf9Kc7hORsrr3vw26d/qThKOmP1m8+csPr5++458e1LZz7wlbHn

46m65dXFjvxvA39yzamvvOtX//7IeYuXLG5e8Re3XX/j1BnJiz//7s888b2zH3/Lre8+4ezT

Tntb0Qw799DE5i27/zUXPiFz6A3XP6so/c+89fO/XntDcVe3bioaMlfedOat3//y/Qvnnn3e

fwQSr33F3/79F1/25sFrjvnOlcdf/v0XnJCORj1/8sr/3iw+5rNv/dAvnnPHf143fii3vXDt

//mzB7745o9/5ZsffvqBG/tf9eyiwlz2P3Ax//rn333H+C9/0LP69b8646orfzVa3L3MH53x

2ac/8sF/+2hy7e33fei4Z121cqioZN996xlvufktXw2/9Cs/+e3L3/qXl/74XT885/Wvf8H1

f/bT44uacRIOdRyTD+G9Wz/89Elrn3jj3vdeedHDF7zhuu6v/PbRjfsXfnjhrZHX/Pbpd3zw

R28758RLL77291543S/yj37svx65/ch1fde/t+d1q1/+3d+78LZvfzt+2a+7v7Sz89hl//T6

L7/x1HNGPb7zce/tHl/sKKeKt8Hjt13wwHlHTn169r82E9++5u+Ghm8ZOStz/0WHel78k81b

PMXx6KmF7dvPvee6tz5zZnR8LvnJL3/sY8ur8+fmr+97JHbu4ctuKJr6x0aL9zL8zqHX3ffE

z655+n3fu/YNRak998Tcb0NPP/DQ8lOPXLj9oacfnbj/gtsfPD9fePrAud/YOa44es4+sJj7

3AvjH/zYa4tj2oswofjtY8KnPjz3ucI7v3X3d+9N3n7nFR8/1uV6TqA4FHG5/uHM4ieKLZBE

F++aHPh4UWNcrjNfBnu0+Kmeoua5XNKn4Zd1uV42A9l3uT76XPbl9z91Z3gv/KybfnL+CzZC

+J7rL04fOu3mgbf/7+KvXul3vC8u/gwWX7/jX3oAf3e79O0FUpf059gwPqO8iu2w/FpKnuZy

DZ/Gv3OC/MvZ7gi2XXydV3x1F1/YLn/veIWPt1OKb95afB2nfPaAS//7IA5d+e6bh84883eL

G3sTDvgtXaVtvKr4x1u8LlPD/pxdfJ1Z/P3PcO6Kr6Vz2ff+xvVYiftlms92ubrMG9K0QqFQ

9u+d2KRW7wC1sk1q9Q7s9xZequnrUpWf6yrs1sRTbfM0qY/yFQpLzeBJFArrtXxfqvJz+UJh

qxaealtRQ3aaQNNV5GnGDecu8uzVsgGpep5m3NieJvH4wDPZJJ6lGjYgVfexcK08Vbam8qw3

nidRK4/UJJ4qG/EYmtQkniob8Ria1CSeKluzeDqmv5aaxFNla5ZuN2scUjOPVN3Hah4nVtma

Ne5t1jgedklNxyNV+blEk85buEk8nubcb7jhmmH/yBeoFp7qW75JPIlm9KM180g2eJZq4Km+

hZvGs94UHl8zxm8yT1MmeIo9T7N4miJARemuhUeywdOcGdJmzcQ2i8dVkwBJTeKx0ZolQB0h

dFKTeGw0EjpNk6r/aG1CZ4enWQLUnAvkqcVkkKr/qLtJ/n13c6YqZFt4vUk8ju84yR5PMyS1

Y3xnVbaa5nik6j/q22e+s6bNke7W4EyXqv9oYqs5TnuZZ70ZPOGm8OR3aghCkGzwNGnuv6k8

TRiK1MQjNYnHRtuX94FTHqn6j+43H12iE3x0UpN4bLSmxtY0nqZp4zfy0Tls+Rp4JBufJR+d

w1YDj2Tnw+Hm+egmm8LT/j46ySbPkkMee60jpi5tNOdTl5JNnv3mo2t3X6Bk69O1+QKrb+Sj

401qEo/Ntt+CURwLqmTv4+Sjc8qz7uyLkr2PN89H1yyeNhc6yd7HmyVAJHRKk+zyNEuAKBhF

bpJtnklnRDYbCR1rUpN47LbmWY7NIXIaJCLZ52lakMhkgykmFZ71xvKEtxQeJ0MEqfqP5ncV

ngZLtyw9noZPYndt5V3MydBYHvdduNF8Dif/pep5DqNrCzfcacLC0hLN4FkHz8EGP6i+JfDk

EezggEeqnqdL5ll3xlN9O8bNeBINdgYeI9tYha18g3mYwhV2nDk3JTs8W7JPq/HHs9MMHqbY

TeHZc84jVf1JFj7a+OPpkkcGjedxyQT5xvPk8QA55ZGq/2gCD1Adj+cYi/flByhfvyCE/JLF

H8LFByhRN54uy/FZ8YAc80imd3iej2fJ+JfikzoZrtvxeL7FxjMJ03Cw+KQuhUtBPCfXyONz

MZ68afhUfFLXwzxorKvWozqejWe6BMOaQuFxuT/AkXrs3d2S6R1F/93r+Unjn+SbQBmQ1jyz

mFB4rjCfmLDCgzMa9tQ4nE9cLhN48uYT41N4cEZPcdfIcyo78yKD18N5ijuSszecl0zvnOyz

5HFzniX0qjXOkJ3MpiKKw0/The7iPOs1xVaw9irWH4dF/Y/ci+7k8ZfLPDXyKOPN491WPEt5

PEA7PltmgyTimQSP6AFhvWgCt0CxZ7DDY27K8YRFdjXrRcPFS9O1XusMZrgMDysvBX1wbdZq

boXZDS0+nj3shUcZ+NjZqmR6h42jxRNTYTmk3I0/1Ww+elh/LObZAU8X9qTm58fN+mNhNlZC

5ine3vhZI09XOZ7dBHiKN3bB5nSFZH6L7albyMM6nXBJhWppYfkKd5Xh8ZVUtZbWxTqEvOA+

SLDRAdOHmj117EgS1jxu3mlX3yTBe3lFgCx41hV9mLTDI2rsjFn2o+uKtVUzT0JmELkwOU9e

EdXaWrgiT8I2jyR4z6cMBM03bljhCdu+D0TNU2AzrtY8vrrc1x6lQ7DgWVIGWDXzuOUOQVSH

wFfiucZmfyAJ3mMdgsgly0PXfbu+ekxjW/J46s2zVIan+NO356kHD+sQBELGQ9d9BV/t+sM7

BAFPl8ITrof+YDM7Yh6Xsvk68bAOQTQQzLPLUjeeXQuehNPjkURvsg5BxOOr63lzyzwiV7ZH

fB9YTtWUb8ymF/F0WfA47OsKhYO7Ytd8gj2n+vFOFVEwkgWPbH4sCf6UF/B4vuXwWkGX18PC

kW2Ce7U0PHyqxnaDLmMIvWTB49HzHON0rI3rvOsTSlm4xLOl/XilLUqWPHvirj8s0NOEU1tI

Pv8+oekh87j145DERxwO5uT9PVgQ7aY8TO3S85zqdshTmmAxf13lWSq9d7KnIo9kwfMQ41ky

/YkNH/X7cHK41uNZt+DJ685p3OlguwwP62MSunsk4ZSnNNFmfoDcXOjs8UgWPJczHvMD1KXM

jmrPWxXPqbj5dt3ledxGnskaeB4Xaiab185rN+1zfDwYB+51CXnYhdFdEo/T6yOPA8vy6KYX

3E7Pm6zLe25hB6cMT7QqKJxrqJqnIM6XK/Gsq+/VxlMQ8ijDBp3ZL5pr0DepLjxOw6XL8SgX

RmeOOw1jbgce5RzpxmyVB3CS8F1f3XnErRyPco50ZqXTMOZ24HFzHu3fKg4UJeG7nrI8O+ZN

O+ywSzyC0yHkcRhe7C7Dw6+FztxzyFNyXAluVyFPxTBmyTYPP2G6TTsN+7Ue79SXJ1+GRyB0

jjvsRJnz5ohHEr9d7Ej38uL7jZ8wnaA67bAxH5EQP6euBGP31YMHwVRhC55wQZmv12zaaYfd

xexGYXcSLpjnt92VpmUli/fzhT0+SWlsPu6I0my5S7xLlZtHHiYKx0s+7ojSnKou8UeraMW7

N2/Jg8PUX5KC0/n5Ik+4IPI1yZ35pF7bwuvqsxYWbk4qw9O1lRBdXV/BNB+c38mXnrW8YNfK

NPlpDItnKgrM5lZv+sJunj8DXTbvcGW+SNAhJJR+Tw3w6dq6LM9vOPeT9oYKynyRyNBSroV6

J7uX8qVnzTMpHCpIVjzKPI7QYCgY5oM9hwulZ80Ttjd3xedxzH/heq7hYZ37kpP1vHzsnhJ0

CAgQAY8qdD7OU1CPq3qedZfQgOoqTOYN88G+uwpqe1zII5XnEQQllXhUofMVD6g0pLAZSOZR

eNYFPAUDzzHF+58PxfZszpGx7ljQIXQVvsV5+D4cE9bwVJ4jE/AIOgR2glzaiItj3qaoCHjE

c2SSFY9biRIxPahuDY+yE7jfSkN/m/ebW3HWWvOoZr+GwzGP6enW8iib9NTAw/pdQYdQ4lHr

31bBI1nz7LqEHYKOZ13zVqnZORwuY+YOoRTkgKPY0rzFm00fAOMxdwhdfFu4+soNly+R7Nou

m19Q5vPWy/FwrVZPmYWeShV4zB1CiSf8TIknobkB7I6AmSwLOoSCchwJzbXQODYSSzZ5rDoE

S551ewQlHpZfZrp98gWup+o9XJFHsvxLgt+8Ih7Zv7oTLj1dbufHk5C/KOgQEspxFJYSJR6r

sXh1PFvCDiGs3Fp5I4/xg9W1PLsK5t1MKPteWM+r267EI1m8n1jiV6HwM8OZyyvXorClOVd5

u/0a/97jJR7jBd5WnpWC9poknMURdhWeUq52omC07jcK8ltdOp6wM/+9+3HekYQLhi10PcQe

VD1PpfgXSfy2Z5LzmKxht9L5m3icWPa+BN+KyRoGT/HUmXmWjBuphod1wOsKj3YT4JEdJHnD

9XFAI1+Vu3iHoL/h3NcUtrpKg3aVp7wZJ1ny7Hh4h6A/9Z5riptUInzVM+rQgxoOcx6XiecK

OQ1oqy48pxR5fCqP9pzIkVUJ+Zg0PAln0yGnJOR5JM6jfYDkqRykHOXt8EgWPIcLyvmSr89u

eF3P4ys+QHntk+XweNjjg/PVVdjDnJ82uIVF3upThc1ZPFW1cInHXZgsFLSdJLKAZA9jQnve

6sCDK7SlOS1K5O2S7vmpxCNV5pHnvPLq3+Qhqtz3aJ5ghxEvSr+zxV3q2sdDtrPzhdInGI8z

x4xHw7NZwK2wVPpbmMuS9smqA09BdyHgZHepHjy++Uo8kvhtt4lnXf8Bbioql8XubFipGXg+

YuQpmXCTtfHk+UHIG9xzG3ncdeLx+bQ8ux4jD1PTp/l1EyUL6ZpkSaTjCZsGz7gHMTOyruHJ

u+w3rtcW94EymtfxdDkZIriVk2/Fk5B58sr58jCJdzDkcSvH4y7DU5D1rsTj+Zn1zSBZ/aHL

wLNk+HseU8mTYZ6sKkezdznpFJSDsOSRrQWf8qDKs4KhvBOefEHVU0sebu75WI0MJ512oqDo

qfZ5VJts/SzxkBiFx1q8Jcu/hAvc0JKb8c/M+ulS9sDHUh6dDBI8Si8JkqfMZ0Q5mcqdKOvT

ZR4nPDxGXb5O4lkEOd/+oS3Oc7G9VETe8oWSobWVNz0ZCk9iz7PDed5fJhVRsubxfKtkaK37

Ji14wjtKfF/xn/c7DRuT72af4KZWeXzbqg8g79y0X9dOgxr+JvMok7Hy8Ti731xK2JTFcmPK

8bj5zVKBRyrHE+YD+UkLnklX165P5mFkjsOWmT/J8rwVebbCJR7HqYgsj8FX7vp0rSc4jzj8

r5rmsZrz1fKwTmO3lIApblI5HpZfIA7KSCg8BS2Pw0GPMvlmzTOp5fE4Tg3r4p2x4Pthmef9

7CaTh281rEbFIxoEPPK4qyjUhRJPuNxtIJXlsc50ZLPkbjj1dxUeoTO8usbiKIXBH+iOdtxI

Tt9VRlSVgy7L8FhlILICbcXtJ5jRtyX0TVbbwoqzScAjr0pY3H6YHcqWkqVm1aSyPD7LDERW

vqarsOVjVvGWsHBGtc0601EZ3eS3PEwc1sU+6iqb2zLTEed0DwEbv19QPJzuGhK63Urqs+jB

kDtZ9/plMmWRRxirUGpSWZ6usjxLxX+XUGUkwaZ8HPZuaJaZjpzHhYcmjx60Jh72TAjPPOfZ

UbL3wrUkpFpmOqo8u0o2YvnuQCrPY5npWOLJKzPmtXQH6gjBmiexq5iYNSVaW2c6ch7frjKV

XlMlXI9lpmORR96ue8cn83ykfLcjVeLZCy+Jo1D5VNnFYTkK5c6a6ju45Vu2LI8ydbVRU14l

u5XK8yQUi6+m/E159CR8BE08Tvw/pYbh4HpYdI0N563G/HTw7IRFI7MSD5/yM3/ERsNJEWcg

lnisZmZsNZyUPWGytjoFrPAslduOVIHHp/CYHw6VJ19QjKEamnzywyKTTuVRboRaaFjfdVi0

t6oR76sDTynUaKk2HqkCD384zHdTwsgzWWFTNfN46sGzq7oAyvF4aqwnIi+yK+y9VB54uCoZ

WVIlnp1wXXgqtQQW2cV8uKlDUHkwjA/XyoNpd2FmoMbDyIL212vhkfuUPdHUgIYnX7kflari

8ZTnSdTeX7NdvUbQkSbUd8L14imU5/E1kkfjMa2iXpJUgSdRDY+r9uOpjifRTJ6lduCRmsRT

qZX0x/ScannCtetPk3h8VfFUXopXqsDjqZ6nwpaq5DHpnNYZx31Fzpvbkkd7hLUvxVsKRTaN

Q/R5rpXMLKkSUXELz1Q8njosxVvssHcq8+RrLgOWKMgl4wX3267+U0u18YTlwqaCy6xjDld6

TKVKPAgPS4geDx2PIAzYZutidqPAIbyr/1SNPEibNMUomnicxotpWpeSo7JelqdSPJ9UmUgO

zxDw6O50pxVe9DyJQsL4AHXVnafYMbu3THGbDeBhSTiGB9Umj1Q1j+FBNfD4aj8eXkmqAs9S

XXhMJU8axGPyhtjkkSrzMLemsUOo//EwnrxBYOrP41PKuJblsVnmXcyz7jIHWBvKcJsC5AxN

qp5H/6Da5KnQTnZxd6PxQXXXjccHb3yJx/ig1o+nsMuuLuMxJs7Y5JEs/4IN+1ggCu4A44Nq

4DEFZFbdMDN0vGer5NY0PKgmHqfjt+JQaf2UxE7pSTFkuNWNBwPEV7EIOCVjr9yGK/FIln/J

ywPEXcRf7zJe3YNat+PBWDePCNVv8WgU3YNaI0+Cf1wxSPaKp4uHBuoeVMOGrVcjETa1CIBS

Og+5hew9j95mMNzIlQKJJf1/PQWjF0Q+JLwR1o/lPfZ4DE3NYdblyII7oR9jO+dxL/GkOYVR

bXijeE/k68IT3inVmZV5PLrj6doqbGlTMW3ySOqvmCBUDTffjoFnKX9E2/M4P57dQqkOsHx0

jOdxxSaRy1BqNm3soKt2a3Zt5Se7SoZbQc7/4W0pbDLunfPcVZh0oxiOSwlqChdMrSKPz+rs

SaXf3IcVw23SZSYAR34pX5EnUXlWpPRgXqPbPMKS2b1Q6Kp8PFUEB3jk6YgN42FMcp6P7Ln1

PEu6r7PphIsTlXmOFAqFXY+Rp3QS79rTDRWNA1B5mqxrPax/t9QklQc7vmPi+RL/5SH9fSDk

cR+pPEyQGXZ8Rh79vVCJp4pZbI/gJijDY7Qf8iwLu7IMlT8SI49pi4xnN2HBI5V+C1fBs176

dMI4g8V4dI+YuCWq4FlSN1swjBtZHZ3Jyuctb4fHnBcuT/D4qhiO6Hlwg+9q35hEIk7pCMwz

PozHaPWVmlT6rXCXdqsu44O0lN/ThAuZF0ZIKP1vpePR1pjgFWC1bSuxk9AUeOIf0/NUcV9r

eNaNvDKPZ8mnqxBtmMrksxmVeNwGHpehE9ILC7uY2nfCSnLaunjzksrzkdKuK5va0j66+qeF

X0Utz25V/Y5nz1D8L6/v7HQnSfnokuathBKNbcnTxQ4/v8fO3A7jkQO4ElY8bu0Jdim7VYHH

w7PKtC4YLYPS9N8x8igF08o8P7BB5cv6UGnXTSJkwaMvNAfaMjHYYd+Tos2a2qTmO+YYCw/7

b5m09FP0e78jOGVyW9Lum4lHKfZSpk5fzrA5Gzyae10p9mLJIxn76SXD/4U8CRMPmPd0Ibrh

ST2TYXM7FjS6G1bhMXhq9Tx57ReKba8awS6YHhYBT0Frd5oMCISqVNMM7qsC27D6zkOsSIpq

3+p6Ksm1nqiOB23JmkdZX1qtYLNkGGqXBtDVNWWuR8sTxq/rjKekhT7jun6btmjY5vkvk2oH

hdMi8yin63eNE+uWG6vy/lAanIWTmrrlCX0PIik8u3JXf7n6NaUTu8IO1ySvpsP6u0nz8Swx

0zRcOhiXwlPV8JG3JZlHmUUzrsmQL/DsKOb4LfB+WHFa56vn2ZXvCVbMs+A2DMATJf0sNfYH

7rS2cUCTfHamADnT8kglyTDxcKd12M4BheWv4xY6aDgenkWUYHFhBbU7yZdWJKz+gIpbYdmv

BaPhwo/PV7KyOE+C3Tt2eGQXNZ9t0N8HvD6gh0XlFdSezMfTs2y2n/GD010fvmYLogwLOh5l

Ct42D2/64yk19eCVN7p4oV65rdeLJ8//XhqyhNeVw0Irewp384I3xTQuH8aF6GfW9e9reHSH

rTv8hJlG119L2v8k5EpBRs+UW8/j0j5RO5qvmo7R4njkxHWe+G3m0b7LN6W+x6n3+Al8qszE

X5i55g3vdpnPtpmnNAhM8JNWxhLyybkXxqmtqnjkcSKORZGWdZd+RknS/gdLAloUytOzcx7t

V5Xu5EiFa4MGq9zYnVfJI6chqveiaRu6JheyONn0dt60h3kTj5yGWHq+Ks39JsTvmr6a5xdb

bQXFzjLdm6xJFZjR5HvWMFlg4knIRxeu6nAsGi9ZUpYnrKkC4ozGZQ7fYbttLDfFeZwmAvGS

JSYewzUrxyNVy6N7RxSbH67L8ei/K8o1UBfwcsrjMd1CZrtemZh118qj26RonkLDI7qtpSp5

9O+IBk68wLTzSEXB7J3gsVcXCnPqsRXko+fNzyNzbJhOp40mqBeQMHYHnCdvwSM54wmb7yuV

x/TpKlvC/E2f+Xq7lULWzgOkBemNHvN1KC1I5jhSUcAjqJ/KJgzEi/BVd31Eaa55037z3HXn

eZsinoRpv3nuuvNAX9EZN89UKxFyecePjzit2nRbKZlgFgGrkmMe42Uoz1NFE6fXm95UQheE

Ob418JhqYpV4HNJYlY0w8eTL8Uh14zkmUePxiBb8FvGEa+YRrjYkuN8awmO8r8rfB1JlHvEa

QiY5q/l+s+IxHGXpOZ10zLMkeDdvvDtq7g/Ea0mZhk9uHrYk3IhUmUcg2zKPKfC74LLmqaKJ

z7hZN3lh+0bz5Hdr4xFWpxDwhLfK8Ej143HL/1YRwWPRhAOlLqtEqRp4RN+05HFYyLdePFJF

GrGc1v94msUjltMm8ojHt46vj1i2u6zMUMfHI5ZTy3F0/XnW68sjllPLJXYdXx9LHvHHHR9P

2ILHwpyqgWdJyGMx6+GYRyzbdnmkKngmBe9aBjTUcDzN4RHLqbiXaD2PVJFH8KDkeaGu6nkq

N3P/D/dAM3iQUmAZEOSUR/Dg++7acllWlbPojySLzZdC7vNmnuPdO5aBVF1P2RuP8nhTUfFS

1Lm24nEvVY6M1u5WKexfWKlm1zIAzWN005dv7sf3+DZFPHvWPBbzSJKYx7OknOa8QJ/zV+yZ

zUal+ax0Vtx8vJqTaDr6Uk8Znl1jXFXZdoyynS7R9Pr7fWV4lmwdT1iZZjW7SsCTL1gOd3xd

tq5PWJnP9Yh4PiS7p8U8x9hLpEt8hE3o+kzT7i65XrPl+rrH2LsPTmWelyUffMmmnSjDY/N+

O0XxjB0UuQ8TcuSnPR7Jgoc5RBT3i0f/VVZBoC7HkyhoeRL6WztsUUkPzWPPjVHiwRaXDJri

K60NVDNPmPMgTG/J5NVEoI9Ff23hLpEq8GzhyLa0iWbyiNuSx2YBiVIAjVzTw6ApYTmMykpP

bem2PlDnsNG77bb29tlb68EYGb2u50lY84TF4xNJ/OniDufL8BSsedyTZXbf1KDbKsuWPjsl

UY7HZstvaSKcDNkp9eRBnhWP9tjrqp1HKvdHnlPradzxsFZK0hDwrNeRx7Tck+bN9uSRquNZ

178ZrvfxJMQ8dT9vMs9Bg6YIqGttchdj1BR5Xab6Xh+2WoCJx13v42HjN4OmsAJDdeVh41GD

prDs0bryYMd3DJrikwvt1vf6dMnPqF5T8g2431zmDfJevL48eavw2DrzhEVxBvXv33Bjm99p

wPGYV1UIN4THPM0n7Fprb6bCVEKpqNgk+zx3Ned4Cs05b10N41ky8Ow15PoYvfVdbP3Quh+P

kcfdNB5hlkoDeC4XDOkqNsk+j9JqWp5AxLOu+79q6dWXx1jvQuVZahLPuvDzFk2yy6Pmk9fT

ADK7NVUep+HCdnnqe8NZ89i64aRKHzBWaHDIU7EZeTT1Cibry6O/3hqepUbyuJzxSJU+YHLI

qjzrNngqNhNPvuk8de0QTDwJRx2CZJsn3JiOx+RvbBCPKVBU5alvB2fcXMIRj9QknsrNOCGd

bxCP0WGdZ/mFjefZE6XPVWqSbZ6CI57KzcRTmtluKE9Xw3j0+ox+yAGPVPEThsBTN1a7bMTx

mHhKBTrqe18beDzM9dQEnp82pn9LGJ2AP3PCU7kljGlydzWGJ2x0zh1pFI8h/fMg56nn8+PD

Xax9IyGvDsbapA2iCi2BIgLa7SU0DsL1+vGgSpruAuUL+dKNUMcB3K5xv/N7pcOxcyNI5f/c

JVfN0e63lqd+FpD7zsOG/S4VZ6nrjeA+bDw/RR61JNR6vXg8xgelq/C0WubHxohUqsijj3gB

z6STG6F8820Yrre7yFMqSFe/C+S7xrA5d6FU9eyZOvIc4zPweFQenND1ajcklf+zz8ciXjQ8

JflBhad6mSY+JeJF80aJZ0m4TKVjni0Dz52lzsBdvx5Bua9VnnCJZ4/X5KuqSRV59M99mE3D

7spxkHZuhPLNVBggofDI626E63YjCHg0JQ6skqjtty5jP5Zn0+S7pb2ockNShb/ze6vEs6ct

cWDjRqjQEsqzUuJli9ooPPm6aXfYcOKUwmpbpb/W90bgJy6vLAakFkuv8kaQKn0gr73j3LzS

87q6F7Z2uyJP6UbeCWuvV91vBCYNCV7/clLdizrdCJxni282r73Pq74RpEofCJe6TReLEij9

B81Ttx6B8/AqJE+qV8slKvfntJUiFXeEYV11uxFKx1PQ+H7UTcs3gqfyvSBV+kCixLOu8uh2

Y9ci1cVew+3F7uXd0jnU/NnDVpVdqplHvhzsQCYFPLhkl9fjIWJnjJ24sOYW1/x9s4qHSKrw

d6UgicywK+Jh16/m8ZVSg4nd0Yflk2hcqM14Kh01HvCfL912S/poK+UedHVN1sRTHPfKIqAG

FhsymZQRxKRFXC9vUkWeHc3mWFU8/RaVo3SeTy23Ut6SfL2fkrepv4kTcpHCpSpWXijXSvlE

mkhpPY+yePD79THndpuazsNZPiJ0eD++Xj6PSarAo3Yp/OExJpCwK/fkkZr6Hk14lRyrHsY4

RM/jkpfnfrK2Ib02fJ/1PLumxKjEXhXrLldo2lWzwkqWgamgh8zzVHkeqTyPR9OZuZVKjGYe

3Ap31tRn65Y55H3PkvEzBwt4hh6v4U7QTVomrHhYd7RRw1hbl8bIeSZFPONGwdA3qTxPQnsx

Li3HU5s66G7ii8Vb067f45RH99X3Kz2CkUedV1p3OWv6aEvleIwafbwa+mB9a0uVeDT/U+5r

4111inrenN5wbmOpTNHGErXzeEQ8xpOTV3mcDnv03wxb8CgzPjvlHiCpHI0haTcsvqkuVaXW

4RjBkI3nE/NcXPODGtYvTySqalls70/UynOqXjvNBZDlVroPwmVsO6kcz8mGIrs18JRtOcMX

FfPEiuewU568aa1LEU/p8uSd8phuVOG1lnmU5TsseaRyPHs+UcyG8VNh9XZzeDxbYcNG86Jn

UZujuOSIZ91YJCpf2GsEz09FazWY+kp2dxys4fqYLoaQp6sanrJNeL+ZNSZ/eUGxXR2et3x1

PPL9wXicjUmNx2NZzbZ0a1sKnVSOx1ibwpJHDSottznLlhDxCMcAtd3YxsXXuyxPTYnH0QUy

FgmpgsfqAknleISx18IxQInH0QjBbXju3JaXusae9DIjrxVPvsSz7oTH0MQ6h6Yej8WQVLLD

I9ZtPU89prMTljzKeTviuCvVtjKJJQrP5Y67Um2zGL+hJZRzZvmkSjZ4fJV4ds3LOjppYWse

5U/yzPNkrTwJax5+qILlQuy3fEWe9S6rCyTZ4ClY83j4Q5rHP4K1L2y0rjI8bv6Qhtk/tcwp

uZXFp0Q8XfwhxYFNGvXRJs+e9fHgfF3OLxBca8a/S9XzcDN0UvTHhJzmXTxfeTb7LPxQHXh8

sruJPamWB11d8ykZbUIeVnNMXa1svQaeXWudK9qy7ICXlDvPeMNJdng8ZXhcPNmbP0mOm8JT

RsjkhzRRK09YLuNQjieBv3rkha1qeICUPrnMFnyFkrPQuDeSbZ4yZ0QuV5AQ8thoYfGdpG0F

PpVeB571Mh9RHlIcU808S5U/smXmkarnUZ70ch/hMpSv5Xh8lW63kkTtVtidanjKK1i+wFut

POU/Ey6tCDap/4NUPY/16Fq3L09Vvl2q4Sn/fW126vsd8lTlhVMvkNt5oWWEGlQYySRKPJvG

9QGrbV1V3G/wh4c501L129a1St0omrsUdVG4Zt0hT/Hc7yUq8HQpvs9iu8vpYLHIs56vJJSl

LDH9oUv2eCYrCnJBbU61Ow9nvQ0e516aKnYy3yQei+ORqqfpkr3/jT9vXXIGWKWbtXYed2Gn

ilWE6sGzVW6ddaVZ3AdS9TweWzwbjo/HU1h3V+4cOc9Bxzw+mWeySh7n/YGvsOSpPM5MqDza

W0aqnieMTIKK+xiu+XjChclweL1anqcc8yQKk6f4KmqKrw48rosrR4rKoyKPXCLO4fOTL7i2

K++jHADorqU/yBfMi9eYm1xhraZ+J79XDQ9GRds18RT2unZ9lb+rPqgOr09ht2srXJknIeSp

vnUVedYTlb/r47H6jnl2un5axXeLMmVYX9teYzJXxXfzkwLbXrLBs1Udj8ul3G/OJuE88hxR

VTz8RlhyxrNuXjRL3Pit7WiA7aueR3BjSzZ4liyr0xta6VGteuOahvzqRHXzkYlaLhAKwYnX

MhHwPOP8AiEv3VPdrRrmPbZ6NSUbPJgqr+qjvsJWwfSkVtvkZIj/p6qPFh+BvNMn1U6h7i65

EDfaum2eKoZuajtF7rW1F0iq9qs+eyfbw0KH7F+g4+0VBHezhFL7T+opVUipthUwSnbwpOZs

DvvCBZfWWSdV+z3BOiZlm3vdxRw1NptdHrSwgydoz2OfBxfoIZt93JYxRq2KpkmJlar9znrY

QWfloI9bd7LgTgJjbXtfcdT5ejCTNmmTx8Gwr3iBvnVY5pGq/YqT+5pdoCVb33DGk7etDcZY

q+pa2DaPMx88lFXmkar9hngZukqtq2Cxro1l8zgbLV9mb10bc0xXle34sN3z4MwtwdeBkRx9

2z5Po1uzeGyuN1Mzj9RgnipmIOvSbK5r47zVuaqaZcvbHB84bRXyX+vW7K1r0zFNavUOUCvb

pFbvALWyTWr1DlAr26RW7wC1sk1q9Q5QK9ukJvGoXrsGtnWX601Frn8+8bgS76u8LtctXvP+

nOB2uc4uvs4s/v6y4uvi4ktSvrfs+pjrlOJ3bvWyv/HPdrn8lsdXyBMIBAKBUC+QrhAIBAKh

niBdIRAIBEI9QbpCIBAIhHqCdIVAIBAI9QTpCoFAIBDqCdIVAoFAINQTpCsEAoFAqCdIVwgE

AoFQT5CuENoVa7lCfq/le0EgEOyCdIXQXngwN5vdHrloaKvfP7DVv9W/2R8bXE3nxr8x0eo9

IxAI1YF0hdA++MbEwvDVsV+G7g6uBJ8bAY4Ebwq8xjvg/Rv/+3ovGrpknOwXAqH9QbpCaA/M

Zr86fELPo6FA5PrYjbHDfRwf7n0i9OIDR4LHRu4J/ioUGzwn0+o9JRAI5UG6QmgHbI9Ee74X

/FDvN/seij8UL/TjX+Bw8f8HY309Y92BSK73rOg9wV+G/AMP5lq9vwQCwRqkK4TWIzv0ucBz

I2ZF4TbLjbHHQ2PdZ0cv7U1Hnwx9zJ/pXSRvC4HQtiBdIbQaFw3dXbRUCv0AUxatujDkeg8F

jgQv7c31XtL7vMihwNUxUhYCoV1BukJoLS4aeiz0zT6touhV5WAMr4OxE3s+7j+pJ1e0WM6J

nthzJDhNykIgtClIVwitxEyKqYqK8AB7MXXhs2EHY5fKFsslRXvlnKKyHBe5p6gsa+RnIRDa

EKQrhNZhNX138PoYs1GgJsBe/17/T+Lf6Ls+dn0s18txQ1FXjo3AxwJ75aSek3rgZ5nvI2Uh

ENoPpCuEViGdeU6kr0e1VH4Svz9+UW+s57HQFwLv6j5fxule4OP+mwNbofnAa7xPhGCvnF1U

lhN77gt+PjCTavVREAgEI0hXCK3Bg7mt/iNBFgO2Fv9UzB/5QuD87s8FHgmdGX1T9NrY1/se

jN8QuyF2TjQQuTe4EnxP92ne33GNdd8cCEROLNorx0UCkfmAN5Ibb/WREAgEPUhXCK1BfOyR

0Ddkf/3FvZuhse5fh27re9XgjanDw4eHD6belkwMwoZhUcY3xhAJdnLPPcEXHRjrHuu+KfB4

qK+oLE+EPuZPJVt9JAQCQQ/SFUIrsJd/xeDvRx6KXx+7JzjWfSjwqdjxAweLmlIYAQ4P54eg

K8xjfzAGu+XS3kt7nwyd5oWdcpV/0Hulfyv0ZGgl+MvQbLbVR0MgELQgXSG0AtdnXx89O3px

75X+mwITvfDZvy15MPVQGqryUPrwMLNXWCzYjbKqzBZfJ/a8+MCJPfCuPF60VE73rgTvDX4+

sJpu9dEQCAQtSFcIrUBw9AuBrdC7u58bYVHG4YHEYH4IyoJ5sPzQ25KINVZV5dLec6O53uMi

Lz5wX/DknhOLeDJ0U+A076HATYH5vlYfDYFA0IJ0hdAKXDT0Mf+g9+JengkJXYHFAnBVgbVy

MHZj7MO9NygRxyf2wEY5SfbaHxd5MjQfQKxYtKfVR0MgELQgXSE0H4sTfxF90YHnRljWI4sJ

g7JAWzADpleVWVlV0tFLepFzPx84UVGVQOSJorL8juufAmmqcUwgtBFIVwjNx2x2LvBx/zdL

qsKUhWdGMlVhusI89kxVkA95KABd6esJRAKRYyNQlvd0j3aTh4VAaCeQrhCaj9z4ad5jI/Ce

8MqSqrqodcHUGTCmKqgLdihwlR8RYYGivXKsbLPcHHhXN8UaEwjtBNIVQvNxffZd3bleraoc

1tguXFV4dDFXlbOLunKV/1AgEDmuaKswVQlQDguB0HYgXSE0H5eMn9/94V5Wq5jXLFZrF7NM

SKOtcnLP2dHjIlf6r/JzW+VYxcfyveArBlt9RAQCQQXpCqH5uD57fvcNMZGiaFXlUoOqnNQT

iCCH8lh5Fiwg2yzHFnXliwGyVwiEdgLpCqH5yI3/MnRyDzLpWT49cKMCpiiX9hptFdQEeyJ0

uvcq/7E6e4WqTxII7QbSFULz8WDufb2ByA2ybQJFYapyQ8mnMmuaATtJzoV8IvRHB44Eua3C

/CuPhz4XiI+1+ogIBIIK0hVC87GWiw2uBGdl2+TDvTcqP5mdwnPr0/JKK9xWQc5KX8+9wT86

8HhI7185EtwI0cqRBEI7gXSF0Aqspr8XvERWEq4ofPbLPAN2kqIqgchKEPHJ3FZhfhasG9nq

oyEQCFqQrhBagUvGfxU6sSenKAn3pxjtFFRsYbbKcXIe5JX+se4nQqp/5djI46EvBBaGW300

BAJBC9IVQivwYO7mvpsDl/TmNEhHc5pcFajKWaUZMOZJGeu+0n+sbKcwqwUWzMMhWtmLQGgv

kK4QWoN/T1/hPy5yiawksFG4nXK2bKuc3ANb5XmRE+V1IZltshV68YGbA/rclY/7aRaMQGg3

kK4QWoPFiatj9wTPVuwTDjb7dZYcVQxbJRBRY79uDpzmvTeo2irHkrVCILQlSFcIrUJ87OGi

3QElYWrCFEXvUwlobBN4V54MaX0rV1AFFwKhDUG6QmgdskMf8wciTE20iqKqijZP5XTvPcFj

lTrGzIv/xz20BjGB0H4gXSG0Dt+YmI69u/vYCNSkT/HQ6+0U9TXtP917b5DbKsdGrvJvhLZH

Wn0EBALBDNIVQisxm830jnU/N8JivljcV0BT/4vnqdwbPL8UC4Z3DgXuCpKqEAjtCdIVQmvB

lOXxEJ/hMtop3Ldyupd/BrbKgJfiwAiEdgXpCqHVgLKc330k+EQoEOHrQKoxXyzu6zTZt/Ln

PfDWf9z/ogOvJl0hENoWpCuE1mNxwj/w3eBNAWiLWqGFz4JthQa9H/cjz/7x0HzgNO+LDkQO

DHg3KMKYQGhTkK4Q2gOXjM/3fS7wcf9K8N6iunDb5YnQkeCg993dW6HN0BcD7+p+UVFRgMiB

KYoxJhDaFKQrhHbBWm57ZCX+cOhzgY/5bwrMF62X+cC7u7tcLzow6IWiRGQ7hSNywBshi4VA

aEeQrhDaC4sTwdHs0HTs2ZGP+ucCU/4p/2g3VERVFI7RbrJYCIR2BOkKoT2xlmOv2WwqCWUR

wRuhvEgCof1AukJodyxOJKMia2XASz4WAqEdQbpCaH+spke7RTNh5GMhENoRpCuE9sdsdiPE

bRTysRAI7Q7SFUL7Yy3nHxB7WAa80R54YQgEQvuAdIXQCUhnmMWi2iz4idmx5WBwtNV7RyAQ

tCBdIXQG/ANWUWHTMbJYCIR2AukKoTOgWix6m2XAOxeIj7V67wgEggrSFUJnYC0XGxTbK6Pd

VIOSQGgnkK4QOgXMYmF+Ff2LfCwEQjuBdIXQOSAfC4HQCSBdIXQO0pnloBoLpr7Ix0IgtBNI

Vwidg7XcSlxc0YV8LARC+4B0hdBJWE1P+a18LGSxEAjtAdIVQieB16DURxqz3zb7W713BAIB

IF0hdBa2R5iWmH0sVDWfQGgPkK4QOgtq1Xx9RReqmk8gtAtIVwidBmsfS7SHquYTCK0H6Qqh

06Bd50vvZ6Gq+QRCO4B0hdB52B6BxSKyWaI95GMhEFoN0hVC52E2C4tFNBNGPhYCofUgXSF0

IrJDIlVhPhayWAiE1oJ0hdCJsK7oMuVfGG713hEIRzdIVwididjgaLfYZqGKLgRCa0G6QuhM

UNV8AqFdQbpC6FSwqvmwWow/5/tavW8EwtEM0hVCpwIWi8heQdX84CjWY+EvAoHQTJCuEDoV

WJnYbKuwaGNvZLM/Nhgb9A/4B1LJ4OhsdnGi1ftLIBwtIF0hdC6sfSyj3d7ISnwlPt8X7ZkL

eCPJ6HRsJpXOtHqPCYSjAaQrhE4G97HobRbMhM2k4mPxseDo9shKfDk43+cfyPRmemODVEGM

QGg0SFcInYz42FxA5F/Z7I+PpTNMWYKj/oGN0Gb/wnBscDoW7UklaU6MQGgkSFcInYzFiUyv

1lZhvpXsUDqTG09nVGVZiW+EskOr6ZmUf8Abme+jnHwCoXEgXSF0Njb71ZrG0BT/QHDUqCrB

0YVhb2Q6tjC8MDyTSiWT0Uwv5bgQCI0C6Qqhk5HOzPdthKb8U/6NUKYXPpXZLJAb1yvL9oh/

YDmYHeLKMh3zRrZHWr33BML+BOkKoXORzkzHUsnsUGxwJhUczY0jmhjQKguzV4KjMylmscyk

ZlL4RjIa7aH4MAKhESBdIXQqZrPzfStx6Ad0ZHGCZ0BCV6ApPB5sNb09Amz2w8eyMJwdyg6l

kv6BaM98H2VNEgj1B+kKoTOxlkslM73wpDBVYXZKbnx7ZCa12b/Zz7JX5vumY3ht9vsH5vtG

uzf7Ya+kkqlkbBC+fFqthUCoP0hXCJ2J+FgyuppmqpIbxzzXZn+mdyOEaC+eae8fYOqSjG6E

5gJYY3I56B+IDUJXYLHgL5TPQiDUG6QrhE7EWg6qAVVJZxaGV+LRnmjPShw6w2e21nL4W3wM

M2CrafhV/ANzAeS2wMMP+wUWC77V6mMhEPYbSFcInQhYK9sjs1lk02+E5vu2R8y5jrBjmIcF

ygJtWYlP+Vfi0zFYL8noStw/gDxJslgIhPqCdIXQeYBvZToWH8sOeSOZ3oVhkTLAXtGrymra

PzDl9w9kh6Any8Hl4HQMFgutL0kg1BekK4TOw2wWVSSROZ9KpjOzWVFU11oOMWGIMGaqAqSS

U/75Pua13+z3RuYCmd7pGK0vSSDUF6QrhM4D6hgjszE7xKOMzZ+Bd0WrKjMp1AfbCCWjUBX4

9Tf7k1F4W7wRmgkjEOoJ0hVC52E1PRdA9jwsEqYsRu/K4oTRt8Ly7KM9qGmMWDDoCmoco/oL

Zd4TCPUE6Qqh8wA/yUoc2fSAUVngWdGrCmwV5K0gyz4ZZTHIyHEBUAWGslgIhHqCdIXQaUCM

8UZoe4TV/+LqwrIj8YLOINdeb6ugegu3V+BdYfbKZv9831yAdIVAqCdIVwidBujKdCw4Cu3g

4ArD6rewSpNGVWFVwZJRljHJrBVkTm6EKIeFQKgnSFcInQasa78S1+uKFlaqAn99tIfpCrdX

8G+0Z7Of6oQRCPUD6Qqh0wB7ZSW+PcIrFfM1Vhi4ophVhdWajPaovhVmr1DOPYFQX5CuEDoN

3F7Rqwl/qVmQRlWBrngjyajqW2EKk4xmh1p9TATCfgLpCqHzkErO97Hq90xJOPCe1k7Rqgq8

9Svx5SBmvfT2CukKgVBfkK4QOg/bI6hlrFUU4+yX0VaBqkBXpvys5qTqX8E8GK1JTCDUE6Qr

hM5DOoMKLlxHxIpiVBVoyHQMdVxUWwWv6RjVyicQ6gvSFULnYXEi07sShw9FVRSjnWJUFeSs

JKNTflVR2CvTO9/X6uMhEPYXSFcInQhUMkYWvQqeU6/31Ku2CvTEG1kOrsS1/pWVuDeymm71

0RAI+wukK4RORHwM/netohhVRT8Dxjz03Guv2is0C0Yg1B+kK4ROBHJY4GPhSqLOfBlnv9Tc

elRswUr3+twV/0Crj4VA2G8gXSF0JuC7X4mbFUUb/6WvMJmMYhZM61uZjmV6zetMEgiE2kC6

QuhUzKS8Ef8AUxK9P0U7+6WtA+aNaGPB5vs2QpS5QiDUH6QrhE7F4gS87lhNhSuKSFVU22TK

j1kwtS4YVKbVx0Ag7EeQrhA6F1iPGB4SVU2MdooKbwR1i7XVWzK9onUmCQRCrSBdIXQyZrPz

fSyDnimK2U5hr/m+5eB0TLVVklFvhLLsCYTGgHSF0NmAzQJLRFtJUg/4VmCtcL8K/of1Jlu9

5wTCfgXpCqHTwZSF+U7E9koyOheY72N/m47NBbCmPcUXEwiNAukKofOxOBEbRAX86ZjWbtGq

CstbmY55I6PdDNEe8q4QCI0B6QphfyA3jtUgN0JMXaAveM33RXtQwxhemOXglB+WCjDaPReg

GGMCoTEgXSHsH+TGZ1KZXvhSsC4kfPMbISgIUxSAKQt7RXuogguB0AiQrhD2F9Zy6cxqWs2W

jA2iirFeUZjNQhYLgdAYkK4Q9ju2R5i1YlYX8rEQCI0A6Qphv2NxYjqm+lXUn8zHQnFhBEK9

QbpC2P9YTbPYYvOL6k4SCPUH6Qph/2M2i6gwo80CbITiY63eOwJhv4F0hbD/sZaLDaqzX/oX

rUJMINQbpCuEowFYrUVrp3CMdm+EqE4YgVBfkK4Qjg7AYhH7WOb71nKt3jsCYT+BdIVwdCA3

jmqTIiwHyWIhEOoJ0hXC0QHuYxH5WcjHQiDUE6QrhKMF5GMhEJoD0hXC0YK13ErcHG3MfsYG

W713BML+AekK4ejB9shcQOxjSUapoguBUC+QrhCOHixOZHq1lSepaj6B0AiQrhCOJqymUTOf

LBYCoZEgXSEcTYDFYq7mQlXzCYR6gnSFcHSBfCwEQqNBukI4uqCtmq+PNl4OksVCINQDpCuE

ow2omi+2WKhqPoFQD5CuEI425MZRNV8Eyo8kEOoB0hXC0Ya1XCpp9Nnzn1TRhUCoHaQrhKMP

VNGFQGgkSFcIRyNig6qNov+5Em/1vhEInQ7SFcLRCFgs5GMhEBoD0hXC0Qmtj0Vrs5CPhUCo

FaQrhKMT1hZLtCc33uq9IxA6GaQrhKMVm/3MPtHaKlTRhUCoHaQrhKMVVNGFQGgMSFcIRytQ

0UVvq/AXVXQhEGoB6Qrh6AVVzScQGgHSFcLRi7Ucs1iM9gr5WAiEWkC6QjiawX0sxuxIslgI

BOcgXSEczWA+FqO9wnwsq+lW7x2B0JkgXSEc3VB9LOaKLmu5Vu8dgdCJIF0hHN2YzbKq+WYf

C1V0IRCcgXSFcLSDKroQCPUF6QrhaEc6A4tF5GPxRuJjrd47AqHzQLpCILCq+aIX+VgIBPsg

XSEQcuPeiFlV8O9GiCwWAsEuSFcIBHVlYrO6kI+FQLAL0hUCoZyPharmEwh2QbpCIMBiUavm

66ONqQYlgWAXpCsEArA9shzkfhX9T6roQiDYA+kKgQCUq+iSSubGg6PB0fjY4sRsdnGCYsQI

hHIgXSEQGFhFF7PNMhdYDm6EktFoT7RnI7QcTEZTyeAo2TAEghVIVwgEhsWJTK/YxzIX2Ozf

HgmOrqZTSWjLdAzIDqUzrd5nAqEdQbpCIHAwH4vRv4KYsNV0bjydSWfiY6vpZDQZnUllh+b7

pmOYIWv1XhMI7QbSFQKBQ+RjmQtkerdHuKoAC8PRnpX4ano1HRvM9Caj2yOt3m8Cob1AukLo

TKzlcuOwHrZH0pm1XL086f4BvccevpR0JjcOcGUJjqaS3kh2CMoCqyXaQ3WPCQQtSFcInYfc

+PZIdmgmtTCMnt0/sNm/MAx1qX270zE++7URyvTGBuNjufHZrF5VoGbzfcnowjAwk/IPZHpJ

WQgEFaQrhE5DfCyVnEnNZrmOBEezQ8HRmdRMqjZfx2x2JT7ft9mfjGZ6/QOwg2aziCrGv3pl

AWO0Jza4mubKMh0jZSEQOEhXCJ0F9OnGWpCYkcqNw9/hPEJrLZcdWonzOS9oCWbXGKAtemVZ

TWd6p2NMVWZSqSTUiJSFQGAgXSF0EuJj2aHFCeO7ufHsELQAyuI0ryQ4Oh2Lj0FPeOYje0FR

0hnYKPDlQMEw+7YwvNnvjWAmbmE4O5QdSiXn+zK9lNNCIACkK4TOQTqTSqLvhgWBvh69PHr7

7ZHY4MLwbDadQfyvky3PZuf7MI+mznylM1ApzHAhY8UbATZCyIvcCEV78O5cYCUOawX2SioJ

L8tmf6vPEIHQDiBdIXQK1nIzqe2RtRwifVPJ7NDCcHCUZStmhzb7N/tnUvh/Kukk7pfNgTFP

Cnw1K/FMb7Rnvg96xaq3IPoM24c3ZSU+HUtGWe2wzX7sC5RlJU6RYQQCQLpC6BTkxmOD8K7M

pNDTa6O/FieCoyvxVDI2COshO2Q3Miydga+E2SjMb59KGjmYsjBtgZU0k0KuC2wZpj+wbZJR

Wl+SQCBdIXQOgqP+AZFnHj15OuMfQJ+fHUIPb9fPsT0y3wfViA1CI1bTZg8OtAs+e/hZMO8G

ZfEPbISgZZgTQ6Yk7JhML+XfEwikK4TOAGbB/APmXpvFa6Uzm/3MmsCcmL3ZKKy9gizH6Vim

d2E4Ny6yOOC/Z957riqoFYZKx/DaQ1uQ7wJdWRhu9ZkiEFoN0hVCZwBrBYv0AqqyOLE9Aj8H

4rPgw7enK5gFSyWhCogyxtbMn4GHBbrFVQUxYdAVeHXgXYkNrsTh2Z+OrcRbfaYIhFaDdIXQ

GVicMNd45Lkl2yP+gfk+ltUYG7TruUd9fG9kvo/nrpjXV2HWiupbYZn2qeRGaL4PHnvmXUHk

sTcS7SEPC+FoB+kKoTOAvEW9rnBVga+dqQp7rcTt6UoqOReYjnFVQayxXllUVVFnwZiuJKOo

ls+VJTa42Y8oZGPWJoFwtIF0hdAZWMuhR2cVJnkePOKCEQmmqgpDKlm9zbCWiw16I6jawsFs

FmgL5+CqwvwqvHpLdgg596q9wrJdloPkYSEc7SBdIXQKkGvPq6ug30ePjxgura3CXzOp6reL

LcTHVF1hyoK4Yl69xWyrsGzITC8iklVVgcUS7XGWmUkg7B+QrhA6BfCwYP1ftsY8syMWhpmF

otoq/P/VZrEgHoDFkgHQEONLZKswbz3sFa2q+AeQw2JH0wiE/QjSFULnANn0rNYKXxEFefJ6

W4WrTLXKgnkw/wCq34vA7BSzrYLsTKzqhVr6qqrglekle4VwtIN0hdA5gMWCVeU5kK1itlVU

xAYrZykyewX6wdZWYS8GraLoVYVlrUR7UFGf2Sn8Z6aX7BXC0Q7SFUInIZ1BrRbVukAlL7Ot

omKzv7KyQFegIAzVqQr0zT/gjcBe0ftXaI0vAoF0hdBZQE38VBJVjJkGIHNFZLNMx9hrs7/S

mizItId+cCVhasIURVsZX6sqwGb/XAA1jDf7uaogOzLaQ9XyCUc7SFcInQZEHLN6xtsjC8NM

V4yRxnZsluAofO1aZamkKrx+MVYrRvX8ZJRVnkRkWTLa6vNDILQapCuETgQqGKNeGLLc8dIr

CuwU1WaZjpW3WWazmM1iKqKqiVFRtLYKcvrhSZnycywHoSx4j+q4EAikK4TOx2yWxYVZobyy

wHM/HeNaIlIVs62CDMi5wFwAa7CwF5QF2StOVn8hEPYXSFecgGVOYLS8mk5nRHUKCc0FqryI

/SvcZkFVSatvYyYMPhumJCJF0doqsEvm+1RbRbVZUNeF7gYCgXTFLpDhnYwuB7HmxnIwcmDK

n+ndHqHepNWAsjidDVvL4XNstXoVVqqCqK+NEJREa6+w/0/HWn0eCITWg3TFDtB3oYZtcJRV

JoyPQWGmY4g3bUZ0Kath0uqz0K5gNoveTlFVhdkswVHx+QuORnvYapNcTdQ8FR7/xW0VNgdm

tlem/KPdGyGaByMQSFfsYCYV7dFXq82NJ6PI1ka9wdV045hRXxEZE4hqjQ1uj9CqhCIwm4Xb

KaLZsPm+hWGxsqCKJCwTrihWqsK882ZbhSsLalg24shafW4JhOpBulI9ZlLzfaJ3oz3Iomuc

sixOzKSSUaydzuoaTvkR2eofqJSXcTRiLYeq+WZbRbVZUNle1EtjhDDfx7VE9dDrFYUhGRXb

K9xmsVNPudLx5Ma3RzCigC8PdZZbfYYJhMogXakW2yPRHvZUs/pU/LUwvBHKDmElwUyvN1J/

OyI4iipUmHlj/1+cgH8HMz7eyEyKxrFmxMeMymJUGb2yLE6wvhtrCbN1ulRF0auKWg1fjQUT

KctcYL6v9iuzlguOYq2wjRBm8JJRbHc6NpOivEtCu4N0pTrMZpPR1fRsdmF4sx+jVdarzAWW

g2yEGhtcGM4ORXvq0Z9oMZPyRoyjX+wLKvCy9QpJWcxQlcVoq+htFmTBIGYYaxjDRsHIAMqC

/BTmodfaKepPa/+K+qr1ysxmY4NQFO7LW5zA/VU0XHuSUaoUQ2hvkK5Uh4VhZDhEe7wReFPY

k85WK4yPrcQHvBuhaA+y8+prsQRHvRF9H8J4F4a9EdRwxwrrscFWn5t2hNhm0SKVxAoqyIeM

j/H1VtIZ/wC0mmuK0U5R/SvItLeyV7jC1KIs6UymNxmNj+nXrcQxYR2zxvryCIRaQbpSDRYn

4D2BVWKcg8B6ggvDU/6ZFGJP8Zn6VbNFHjiruY6Zt9V0dojllmOWhs+9oZYI+VlE0NssRmBu

0T+wPYIzy6DOaiIPhdsnotd8H3IgMYawslVqtVlw5UW+vOAou+6NjhIhEGoD6Uo1mM1ibGqO

82Gr1C4MzwWQSRcbXA66XJneerHOpDK9ixPIl0GmDOZE0K/BrzIXwNwb8zLDo9/q89Oe0Nss

Wk1hcWFstWF1lTDoCtYkhrJgPgyRd1qwypLweDDdgdXSiNkwrAjDr6nel7ea3gjB18Z8eTSe

ILQrSFeqQW58tFu0ajmbO2H2CuAfgG+1XpyYWZvvg57MpNIZ3j9ByzAXMuBdDi4H0UduhGi+

XQzMUZotFWRIated5Koym2X9NVMWaAuqfcFGZIrCbBXMeCL/MhnF6iuIzhPbKs6VBbOfmAFj

IwqtLw/jiQEv5vDga1mJk2+N0J4gXakGufG5gDHCk3lXsLpUdmguwPIdYGHUS1eCo6Pd0A39

HDuAMTZsJKxY6I3Aktnsb/UZalcwm0WvKrFB1N7RA+qCCvzeCHxoDFxdUJ0F1gu0BL07LERE

TsBeWJzY7EfsRvnZMHvRwYgL2B7xD0A5EFvMfGoYT2APWcUYzJM1IvqQQKgHSFeqQTozF9B6

VpimwFbBCiB41jEjBWVB3aj6cKaSkQOiqiCMGTYSao2kkslo5MBGqNVnqJ2hKgu8KtADriQM

uJpAOjPfp6oKUxamLdBu/DYXQMRfdgjWjqr2C8PLwdFuVUn47yqQ4VT9/kK1xL48xK95I4g6

xlwofC2tPrcEggikK9VgNrscZDNRGDeyXomryvZIbHDKz9YPhO8+2lMPxrXcSnwjZM5UADui

l2ZSsFdQcQQ+/HrZSPsTuXHUK+Yxx4jm41A/gyu6MJyMMntFry7wtWDUAItFrA/bI3pl0b4Y

loPVZuHPZge81r48ZDMhMjGVzPQOeOvnyyMQ6gnSlWqA+JyZlDoXzzQF8VhYWWqzf8CLEeaU

P3JgwCuK47EP6Ip5JQ9Vz7iNBNTPRtqvWJzgyoIcJG6rcDslNx4cXRhGRARqiZpVBVmoqG8M

ZbGK9jMqixHwhlWnLKtpeOtEx4BZV3iAUCET4wnYLK0+swSCCKQr1QH9UjqDXh39OrdUWG+D

mSgoCv6NHKiXrsD60f5fO/eGnMi5ADIw2Dia+pdKQOUwrN7FZ79wJrdHEGkBHzxbmR6qwqHa

LdEevjYLZh2tq+2LbBY9qlMWWKJmfwz35WHNZIxxcN3n++i6E9oTpCvVIT6GzBTkIqJXRz0w

9DQYN272T/ldLqYpwJS/PnUHEceK/kU/85bOgBtzb6Pdqr2yHGz1+Wl/BEfn+7CeAZtNYrlA

yAVhc43IOTQrCl7wqMQG0Y+jooJ/IJW0YuDKIsaAtzqbxagrzGMPVcF9t5qGj4j58lbiZKcS

2hOkK9UB9sNGaGGY9ercUsF4F2uwcDCbpT6ZisjQUz3M3E7iioZ8SGavIIOFVv2ojOAorBVo

Ciq3IHJb71/BLBhih41A/BiilaEoON/lVp7U2ixiVFaW+BiPEVFHFFxVoIeIO2fjielYMkqR

xoR2BOlKtUBVLlSq5eudY8yoVxUG2C68QmUtSGdQGQx6wmfemD8HioY5HUQD8X0Q5dYQtEC1

zuBoOjOTWolrs4HUv4s0Bb6VzX42A4bcSlg40CRrHrHNMuDlr8o2C/KWVtN8to7NvKrXPjY4

F0DFBcSYY99afV4JBBFIV6oHUxY2J4IXIrGMtgr7idy12vkwM4O+kM+8sSgBHgPGZ0OwqhhV

T6+EdAar1iDDETNf5tXRUKmH2StcX9jPZBQVxJh1iqxIWC2xwXJWQnmbBcqC6gzltoCIDb0v

j0eIIEZkyo/1x7JDyF3SrwVEILQLSFfsYDbLaqmj/m0qiTgwo7XCbZYBb+31IOHTQWYcn3lj

/hxYKfDUr8TZb4hxbvV5aX8wTYkNoh4KYOzXuX/FaLVg1Ru+1j1sBOTfl5sJA7CKKLNP9LaK

arNM+Tf7jWMB5kHDjBeu7sKwyJeHUQTmP1nt5WSUxhOE9gTpij2s5VC5fiMEj+5cQGSrsJ8u

lygHwS6QVY9KVmrPxm2U5SBm+/0DyL2m9TgqA/Nfqqroc1cArHWCnlq1WfBCdUl+/lmlHsQF

WmWxqID1Y7ZXtEoz2q1m4bM4AsxsIpee1WpJRrdHVF8eVxXVTkWmFM1+EtoVpCv2gTpS6F9Q

DXK0W2yxwGaB371WLigLq+nOo78wap4LoHeBqoCFfLeVgEqOK3FWD59XcUT+Cj9zLItlYVhV

Fuaxh02a6eWazn1qiDuuxAhlKW+zINMJGof1RpFDD6/Jaho6gtwk/BV6xhSNX3tUyId/B7Vj

yLdCaF+QrtSC2ax/wGyrqNoyHat9pgLKAg8tZj/YmBVVqjDXD02DXURVJythcWIljhgIbW1g

bXYk92Ugzg7aglhezDPCT46qn1xXmLYgL7EazsrKshxE7UrU68esF0cqOdqNmdRklF9z7s+D

2iGHBnX6W31OCQRrkK7UBsQRWVksQD1qzsbHeJ18eHS9EeTIILefZ83QyLUSZrPzfajgyNSD

/VQVRvWOw5uB/hv2IbMWMD+l2irsBU9NNayqspgVhUV3YDaTW1FsHxBJPh3jcYWoWYk4EQCV

W0a7EVuMiLBWn1ECoRxIV2pFOqPGGpttFnF9fbtYy22PzPfxrapZmOwdb4RmwsoD2Snos5mq

qMqij+LWxt1xvwZ6c26vQFWY977aeo9WNguuG9QhOMqVje8HIqExZlCBWpfw8mA8gSizZJT8

KoR2B+lK7VhNl/Oy1Cv/fjYb7dHm9WsZaCasPGazK3FEbIugxl2pqgI/B/NtoOqB1lZhEb7V

rwlqtFkYMHuZHeI2k2pHYU9grWivM//dVWxabz+B0L4gXakHskOqhWK2WTZC9VknI5VksyfG

7Q94aV6kPOC3X01XpypqDBb89bAUuKJwwB9SPTeLDTPaKjMpdfVjdU1IxA7wKEN9DDs0BZX6

qYIxoRNAulIPYJ7F2mKJHMj01mOmCit9ibdPmZHlgehweDKYiqhqYqUoXFVYbXyjvYIMfHvs

WKEaSsFVRbVVeNQzr6wcG7S6jxCrgbUTqvPtEAitBOlKfaD33+ttCow1a8+SBEe0R7x9igmr

BFQHY7ULxKpi9KtAVaAryIPU2iqs3qP9+PHV9FwA9gp88aw6jz6PhkWlBUdZBQeRTYpqzLFB

ZLnYUzUCofkgXakX4mPLQZH/g/tA6tEbYA1JMWgmrDzSmZU4LBKuJNaKotoqrCoY1lzRR/tu

9jvJRF1Ns/iOZBSeFNVOwW+IO4OCRXvEFRwwckAFGaydgBVhaP1hQnuDdKV+WBhmeQdWNkXt

WZLxMTVWSL99igkrj8UJ5BNCQ6pXFWhIphcxx6p/BV57p6v/YsWuuQDinXk1ydW0fwBxw3MB

b2QlLqqNzevNoS4dgLyl5WA9rF8CoXEgXaknNvv1sTz6MWftVY4pJsw5mL+d+VFUf4ox/ktf

MQe59Xz1NKYssCucVnuczXojqC2GGmCICIDlgSr8wVFm/4j9Zwyj3ai7gDVjkLkZ7SGLhdDO

IF2pJ7iXxSoHfzpWq1VBMWFOgdoIC8OqmmjtFKOqcGVhXnstkBPpdHQQHEUFfKx6jDosqMST

G9feD2pUofHncpCtc41vYZ+8EbJYCO0M0pX6YjarrZ1vRO1VjikmzCnWcshGYRW4KisKrx7M

vPaqbwXVjZ3uAVZgQ4VJ1B+bSRktDlRUtrprsBIPKpxBW1BPG1ugaqOE9gXpSr3Be37x2LPW

LMlyMWG0Gkd55Mbh++ZqovpT1PgvtQ4YUxHMUmkjwcqtQlwJixOwNVCHGHNhqE9m/MRMSmyL

ulzwqEBZMC8HbwyiwuhqE9oXpCv1hzZL0oxasyStYsIGvLQOSyWgriSqSao2ilhReB0wtuIv

t19ig84iwRhy495IphcVwXgdGeOcKFYgFl9ZxKlDVaBLUBasZ+w0eoBAaDxIV+oPNUtSbLPU

liVpFROGDIdWH3m7Yy2HKOGZlF5V9PWKtbNgiCHjwBxYLbbm9gjLiOSZ/ogv1n8C1WaMtgp8

K5neKT/WJINvB9HI833QH6poTGhfkK40Alix2DouDGtr1LJtq5iw5WDtkcz7HVjnHjYLVxOR

ncJesAx4LBhUpbrq+NZAxAWqX/LMTJbFwtaAwb8sj4V553B92WvKDyUZ7YamQFUArAkDn0ur

zyWBYAXSlcYAawiz3l+0luSUv5Y+yiomrD61k/c72BpfqaTeRtHbKkxHVGsF/6st4gJe+eXg

appl+avKotYHYzUAFoYxz8UqvqAiGDQQurLZj1m4zX62DvJKHF6WVp9JAsEKpCuNAsuStLJZ

kB/ndMvWMWE0E1YN2GwY8htFdgp7od6k6q2fjiE/sjbOlTjWFmYZmSq0lS9Z5DPL8sfKYmwf

Mf8GXeGqwl7J6JS/1eeRQLAC6UrjkB3i/b8oxsd5NQ7rmLB6VU7e/9gegRecrcdotll4PiTz

qqCPx6qOtcRxr+WwTZ7hb11NRs33Z6sPY42xlfiUX68qmAkje4XQviBdaRzWcmzlPys4z5K0

igkb7a7NB3A0YTaLFYXhD2cxX1pVQY1HljECS4UBquCcDfNgWLNSzco05/yriqJVFezFgJfP

fzH/CvaLdIXQviBdaSS0WZKiHHmncysUE1YPrOXSGdT7Qo+NzBRYL0xL5vsArif8VctMGObe

Mr3ImjHn++tVRW+rIL4YK4NpbRVmr2yEWn3+7By9ilbvC6EZIF1pLMrVfHK+liTFhNUPixOo

1gU9YWoyHVNtFBV4z0l9fBULw9Ee1JHhGf/a7Ex9XTK+nj1Tlc3+ZBS6otoqzL/SOSOI3DiO

jvuusL4aVYbY7yBdaTS0qxSbbRa1yjEiTVnVdFZBvfzIjmLCGoW13Goatopqp6ivWnIR05nl

IHpVQJ/vr1UVo60CL9BGaC6gt1dQs7IzKoQhdnp7hN/N7H84Zhr97G+QrjQa8NhaWyyRA9Ee

RJyuprH6xlxgyj/ajdVqUatjYTg4ajWyo5iwxgFXjNso2p+Z3vk+5/3hbBYRXtCPcrn+XFG4

qrC6+Ig35oqCn9MxxCy3+jxVBu5rfSTJ4sTCMFYIgOXW6r0jNA6kK40HKkOpfb8xhgs1w7yR

ZJTlS2CGJDuEvLflYLQH78+kRH2ZdUzYcnB7hNk8NJftFPExNhtmftXiY0klcTW5mlipitZW

gbUy3zflj/bo7RV4V9o/8g+qYh4XYVYMKy4jhqHVe0hoFEhXmgH478X+EMyErcQXhvW5DNsj

qSR0BXkW3ki0xz9g1hbrtSNh8bCcuplUfIzq3toHsvL1tgpXllp8LFhlmNexNOb6630qiFJj

GSuwTUa7Yemo/hXMgtW+4kKjkRtfGGaqwvz1GOfghffjY8yrRbNh+xWkK81BcHTKb1xLEqsA

rsSx6jqrQ4j5MHXddSgLVgxBRRFvxLyqufXakei9NkIDXoxzN0LwCtDzaxfxMbGPZTrm3H+F

6j7JqD5jhnmzzarCbBVmmzCvvWqvTMe8kXavZryW2x6BRTWbxaqYxpWcoSxYh2Y13e7qSHAG

0pVmAZ52rc0y2j3fh2ePg6mKNvca9QXxDCJaCZVwY4PaWQWsPii2geYCmE/Dt+f7kDm+EYJC

kd1iB4sTiOU1KwssB+fRTAvDy0Gs6KKFOvOlnf1SPfS4evN9qqpgVa/pWKvPTyWw2S4oB1bD

5OrB6qBhzIS7OjhKFst+BelKs4AsSTWGi1W2RV0otta5SFlmUrA22Aw8sq5R2VbbpzGvjSgv

xj+A72/2zwU2+1fTyP/DioM0n20Hq2mxjwXZjU63uTgxHYv2sOos2peVqrCq+NEevW9lOdju

1grqGeC+TWdE9khuHPc+7m/y3u9XkK40D2yVYpeLWRRMUbQvdSaMV/VArUKM7di4FjqhKsv2

iDdiFWPmjbAtIG4olcQ8BHzGG6HsEM07VIvcOCwWkbLUUtEF9UixWhhXEqYmqqLoVQV5KqPd

0zE1FgxWaPuvOL2Ww4yX2EKGhwUrMONOh7K0el8JjQDpSjOBHAZWzZirCctZQb4Ky13RKwss

Flb/kCkL6tjO90EbskOwXng2vzkmjNWdWhhGL8YsHlgt2BrlpFUL1BY2+1eAWkbZ2SFEanA1

0ftTjKoCG3U5yP+Pf2HBtvq8VMZazsqnh5kwZq9AWWCztHpfCY0A6Upz4R/ALJVWVbgFAV2B

pkBRWE42fkIL1LwGtg4t1uHAeoHpjFVmzFyA1Z9CVgx8NFyZ2Fwa2SzVAetsiXwsWO/L+TnE

XBiURVUSpib6+l/sJ6wVNRYMcWAboU7wSCxOzKRE4xc2fkL1HLZKAOnKfgXpSnOBvoL7VdhT

Bj2BlxPV0XklEdZ3Ye4d2QuITYUq8KoezDvD1oEy5/IDmV5e1ZD7aLAFVhsXXuBWn4VOwUyK

2yjan7VWdEGGJOxOvaKIXizTntsq0R7kJrX6nFQDzIOZlZdFG3Nd4TNhrd5XQiNAutJMBEe9

EeQbQ1XwVEFNMr3eyJR/LgBLAituoB9BDzLaPeUHIgeSUVYVEfaKfwArb8QG2TbiY+aYMOa9

4TNp8D4ziwW6AmVCn0ZPc3WwijaudTWW2SwiKaBPZhtF/an1reDzta0z2kygFg7P2+TrYfKZ

XmTb89WYMVPb6n0lNAKkK80D6oOsxJl/fmGYZTwigxvVWtjThx4HTxtmsGBjoJYt1jKfC3gj

GN9CdeAx4asMIn9PjV7mq9diRp6voAuLB6vYsrVEoCz+AeTxt3+2djsAa0vqbRWO2iwWNqJf

Dnoj0BaRrcLyIREJhshiKAws0vb32HNgTMPvaVVVmG0OK5r7VzrD/iLYBelK85DORHswjoMN

gbhfPF3G2QLMEiDfXq2cDl2Al2XKj+8gmyE4qq5eu5peDrJZMGbfoMIYaowxW2fKj5kU1CBj

9g7zEkObOmXk22o0pqIL33YyOhfAPOV8n1FdpmO43pgVjfbw/Fesad8pWUi58ZkU8x6yF7dV

oCa4r1l8CuJXWr2nhEaAdKV5WBiG3yM7hJ4ET53oM6q9wpXFPzDazebA2Kh1s595/eNjqSQy

rzdCbJ4MOZbIOsN4kH2XrXvIYsYQoYwKZMxbjLkwymapBlg3xehfYT9rtVjY1lfTTFuSUWwV

OgJNifagWkIyCk1hOU8AcmlrV7NmnTeMjbj/UKsqUBNWYwLxjsidbPW+EuoP0pVmYXECs1PI

SIkNomqXKF4GugDPCFvnnHnaMR8CRcAoFlGn0I/tkdggFGWz31zxmGkO3wa2gvxJ2DmwZtic

PuyfZLTVZ6RT0Iiq+VqgNgJ8bLi6uKqwMLXg2bR4dc4MJiwW5Nprc7MAqAmr4oJYlE6xvwj2

QLrSLGAtLuRKs1gYPG3miBl1FmwmhUgwPk7Fv6gliZy4dCaV3AhthPwD4qxrFhGgnUmDxQNN

QzwAeq/pGKLKOiNitfVgPhYRaqnoYmZZnEAla5YpCR+Yaqdo0Unr66DCJOZsVVXBiIetvgIf

C+Idyb+yP0G60ixsj6AiPo+EwbNmrGSvqkp2iOXSaz3ybDYL/n745dmsl5kFWWcYE2pXtoVv

H/4AzKUhXxszLPDwUFRYdUDdgnpXdKkERJBr7RT11Ql5kRzpDNYFYLW6uapkh9i/rIKN1Xww

obNButIsoO4kbAxWA8yoLBivsggZxF4iR0WUlxLtwQwWs3jEM2l8Fky7XnpsEJWNVa895lyi

PbCeWn1OOgOzWVbRxYxaKrqUR24cIwuzvcJyXlt9RuycO9jeqD7J4+pZji6vjUYWy/4E6Upz

sJaDd4SN3dS1VnhcF9SA5drDzkgl1Qr4+rpfmMVKJflMtVlZoE18K+p66bFBRJLxVW1Zfgyb

zW/1WekUiCq6MKVpXK+IygxGW4Wh/dde0QI+Q9yPzFvIoVUWmo/dfyBdaQ7WcvBpoGqXFlwh

+GpebPZqJW6sUczrfo12xwb5N5i9o1UWVVWYrvCVo2KD0R7oirZWLlabHO3upP6plYDFIvax

NM5iQS05s70CzAXav56xEWs5ZNkb6zizlQIWhuk+3G8gXWkOoCtYbwXzXCwXnv3kL64GqD2s

XbXYXKdYr0q8ciWLudHGganrECJ2DLHI+nU94GfppBmV1kKtmq//Od/XqHOILFp19kv9ifGA

f6DV58PJ8WDdFbOyYGas83SSUB6kK80BegmuK1rgHSiB6mnnuiJaVyU7pLd4mN3CXnweTeux

53XF4E1huqJdx2O0u16RsvsfqJovtlgadw6Do4g4FlksnRNtrMXixMIwt1H4TwZaN3K/gXSl

OYC9Mh1jdYpZrWJVTVQlYGqwEhfbK4gxFdk67KVXFLZmC3uCkVrHKoJo60+hQkxssNXnpXOQ

HTJXoKxHRRdrYL0eva2iRht3Sn6kHqgMJrJZyMey30C60izMpFDFhauJVlH0qjKT8g/wzDi9

zTLabbZ3VLuHb0vdjlpdn+uKtv4Uiyxr9VnpHKAGpdhiaVwfvz2CaGOxxdKJ8blrOXW8owdZ

LPsLpCvNwvYIVlJBz6+qCdMB7awVU4NMr1pNUmuvYN16ZusYZ9DMs19cVeCv3wh5I/paubBX

NkKNy7/Yf1icQO1pcwXK+lR0EWM2C4tFG2XMf2JtuFafESeAxWL23MPHQhbLfgLpSrMwm/VG

YoNQEb2qqPaF1sZgtcCM9Txig3qLx2zz8BgwVVWwZgt0xVwvdznYibP0rYO1xdI4u281zasu

GDEda/X5cAL4WMhi2f8gXWkWFifQK3EdUaFXFFUNUPMFtVuYorCxKjw0TEm0amJWFK2qIBNy

ys/tFe1ahHOBVp+TzoK+ar4WWP2gMZy58Y2QVbRxZ0bzMYvF6LknH8v+AulK87Aw7I0gWh8K

oFUCkarwqGB417G6E+p5jXZjVTC9vWO0ecyqgji00e5k1LjGB2LEWn1GOg3pjNhime9rVNUu

aJlYV/aTxcLuW7JY9g9IV5qHdAbrnrCniKuJWVG0qsLyTFAPjEUGo2ol0xDVThHNoum3Mx1D

H6T3r6BOWCdmQbQWWEdNpCuZ3sblR8bHsNJB51d00R6ReCYM9Y9bvW+E+oB0pXlADgvqsGjH

aOVVhdkr3NbAWrQrceMsmt7jz+tkaLcDX41xPUJoFGWj2Qdq2httFfZvIyu6ICrMHBk22t05

60dqwSwWfv9rfy4Mz2ZJW/YDSFeaCVYrX1sfiauAXgnUiGBkL6q2BlbnYJX7VIhsHv8AvPVc

nVBnklkq+lmwRo2w9zPaq6JLZ0Ybw2JRR1V6kKrsD5CuNBcLw3MBrIViVBSjncKVBOtx6Ven

XYnzmTS9zaO1U7QKhXVcNkJqHBjz2kz5OzOzrvVgFV20tgr72biq+ahZyi0U7U9EG3fqVUQd

Sr2twl4LwzTa2Q8gXWkuFicwA7US50qiVQF9/S42C4aK9ur/4YFHlry2GoZWUUTqBIsnGeXf

hy8g04u4484c6bYe1hVdYoON6hPZaiwiH0tnVnSB3We2WJiykMWyH0C60mygOgdTFrbaPF9z

Xp8Pz2erpvxY8VzNOUFvwmbS9LC2eaI9WMeYZ0Ky1aKWg52z6mD7YWGY2Sd6mwW/NapPZBVd

RDZL59Z4wzrEWrubv+BjafW+EWoF6UrzgSzqucB8H9cSvY2i/sTK9tq8E3wL/ddycL6P64jW

7jGqE4BZMMy8Me89y9t3uab85LN3jtw4rk1zK7pYWSwD3k71k+XGtTO52p9ksXQ+SFdaAYw/

oREiG0X1g8DfDvXhdgdWt8e32UrE+lk0K5sn0zvlz/RivRXtupOdtjZUe2Etl0qK/Cu4no2t

Qam1VfhrOdip/TBWkjTaKwD5WDofpCutAbNZuN/DbKswvwivvgIbBdXBmBYsTkBj5vtUn4y1

zcNm0rCKl77W2IB3vq/V56Bz0YqKLtkhK4ulU8cI3MdiVpdOVUoCB+lKq4BsFvjPMdJlKsDV

Acj0Ih+SZTDCQ+JyaVcJrGzvcH/MlD8ZZbaKce3JKT/5WJwCWfDcRtG+GlnRBVm1RluFKU0n

rh/JQD6W/QrSlVYinYG2bISSUTabwhQGnhR4RRC75Y3AKwKfCFZfUb+5OAEbRrV3RLYK8iiX

g/oZMK3NMuVvXC7ffoeVxQLPF6u1g3/jY/qVomuBdv1IbW4kXp1Z0UXrYzHOhpHF0tkgXWk1

cuOoiw912QghWzHagyw4xGyhz2DV8pm9kenVfm8tlx1aDqIyjNbWUW0Vlg8Ju0frV9HbLJ0a

pdp6MB+LyGaZ70slkU8OiwbXJpVcTc9m6zFTxSwWo72CV+deR+5j4Rm+HGSxdDZIV9oBa7l0

ZmEYNYxhn6hrr2jXYHG5loNGr3BwFDHLyOFXo5HV3HzMgSGmTGStcEzHyEfqDGaLhVd0CY7m

xrEy9Goa+s40JjtU+1zVWm6+TxtprLVaOjU/Ej4Wsc2CtVHZ6tpAbhza3Jl+pKMRpCvthbXc

4gTmO8w2BtaLNHtE1nLbI6h1jLk0qAtm+PEvahXC/kG+Pq+1L7JZoCz0tDoBrpPZv4K6ougD

2Ss+hhxWrOc5k4oNzqRqHYPz9SPNPpbOzXNFTRcRMI8IXcFZxKoQ+Bf6QndrJ4B0pf0QHBXZ

GLBd9DNhHLB2skPw5MMrsxxEZX30NcjV9w+splPJcjYLVgtr9RF3JrQVXfg6LDMpVVWA4Kh/

ACPv+BiuQ2ywtjhkdf1IfXYkrnWnWiyLE6jpYo42Rt18qAg8VLNZnD+cRayRStrS/iBdaT8g

jljsD9kIlZtHRy1YNfN+e4T3YfD4im0V9pP8986wPcLzI7knJT42m0UvqCoL5jc3+zHSxngb

VkttysLWjxT5WJLRdp/RtFIDnCOxzZLOLE5AWfDCvCI7q8FRxEO0+mgI5UC60o5IJcW2BXJY

nGxvNpvp1fpqjJbQXIDW6rOL2Wx2CBXXoCjMJsHI2qgqzGKB4mA2rHZlsa7o0s6rsTCLA8fP

XtAL9a9rOa4rWs89sJpm51S1Wfj8ojpqas7+41oywFoie6kSSFfaEfGxKb8ohssYE1Y9ZrPe

iBpbZv4Z7aFnxQ6gKujbtkdgi8BKQW/DZ224urDe6P9n731i2sradc8MKnVoKQMPGFj3I0mZ

xNTnK1nqfSUGvhJHKvTBOWWpkMqtIMVS0arwJVzFUpDiVpDiVmqS1JW6mTU9Y/i5RochQ3pU

MLsM6RmjSnFHzZA7O+2fX96stfZe2/gP4D+serRjoMDe3rbXs573z/OqYhFmoT5jkDVxp8J0

ap9mGdVqY3LvJna1Wxf1ZnML+adkfkV4Ra4paGzCSVzZ3TpX/na6dogyo5Dk1eT1IyI3rtms

20LglVEEc1p8+sJXE9YtLtY+ZtI0i+RuArN0i4Mt+sThD+DuX1kHNbsiaxGKhY4MWIUMdKWc

WRxkXfJXG1OZPnqK5bQBg7jvLOK1xLXgCPmdk2qSV6Tv3tYroliqNbm6aJabf76woJ3PoU4G

vQXTDPvajjICr4wmKuVkj3xaTVi32F+lb9+vWei7DPn7blHaqJRFo9iswtesftl1aotPqqw9

wiYwCV8Js+yv4kDd/6Ob+ZHxY/S8eYgb+X5K1TDcgGaRfLyZfaq3olY0vyLMIjVhhlluNhrG

48UzOQdbF2vyKo8ei48OAq+MJnqtCesO5wtuT4x73x8zNzWZarKwW4+W3Z205uTNnByqvTkk

+8JPdipwCnqF+ifq9Pp9fJ0fmaw27lzXcftArenXsK8ysDAKESYYha936/HcPd2ktlYRSI5F

c1dc95uLSMEgyfoAFBg/h1lCVjINgVdGE+Rn+6kJ6/ZefVoo5O+7A2qE/TYRf/bZeEmjTzRi

onEwcivZdVgkWqYGmWiYerxQt9dvTZPMj/TpldGqNj7YKm3o9RAG0cw9QLOgB2Ttls5gm1uk

H1K0jPwtETWut+Q69Ppm128ifovypL9Vv5acvdzymjY25dUPdWl+BF4ZVeyvmr7766gJE+zW

z2Y6VYaN6zSP20NjU9RKY/OkypSC/dVkP4XNLFJhDPdUyvTfC7vsVIiM9XsO6dXGhfzoKBau

AdzCeqzXDr0mvKLqDe4R9mG9ligY7Isa0OsHpwgfSzZf/x//Fzbv5axUN8m+QO8HtpCcPI8h

4NzgDsmoUGcgFQNyLjBjyLKkIfDKqKKxeZS93powQXbdX2umCP33nSG5Ff4lluWPwrDDVVaR

lZHIF+sotcl0uohDfL/ngO4UJtHaML39mBmd+ZHy3M0+BeawOUU4RnMocA4rOFxkX0mTWyGv

QheLqD4yLcos/ncsfyuvg74WMJc4gppDGMSwieR5DLMk91lwJTpJ2CV8WnwIvDKqwA3Kryn6

rwkToITSFcvi1CjFUkYNpw32yyiV+opkn32/Jfta9bZiFdqpHJdkJSUGRkyMSFj/uQFRLD7N

Mir9kacNdzdPXsLVKlwNasWoDeM7l1HM38EOJsdS2thfVf0iPfgSVXOZI8kWyhhXHfbv+dWI

5IWE44I/ph+BV0YXJ9XrrwkDpv/er1lC/306DrZwKxalIjnl5O/ILtlEwVgF91ePS6yqsuqh

WoiI9R9FMfMj45pldKqN3cwHPOOyCtAcS5o3S7wniCu7v6qRK66mxK/SNccg8EfYqGSTMxcP

gGFf51FE4JXRhR0Ju76aMBD67/vFbp0JK7KqAKI47m9IB5/NKhIz2ZuXHbaue1SODZIpk/mR

vmM0IpnwiHvl4loFTpDK4XSvYhMFsyNhRMtUnyij+DRHr7fxw8cZvOLk1uRcQk2YH4FXRhcm

EnadNWECN3+f1Cyh/96P7DpsYFglviJKpsCwijLL/iq8InEwQX2FSS39nwnTWJL5FdCcFvdL

UVTDcx3pzCtcC3GRVK8C331Il6nrjqN5dMMsN4Xkp0z0E3E79RUNesWHwCujjPSasMFnCF/V

fz8au95RAzNVtDNPDl29tSsyqVUkUkMHixvnp6+l/zNhFnKao8vHDJNCcbZuTpcLuJfdvgcw

+RQ7Skjdrptf4UpIH0sa+/lYRXIxyirCLINokk6HzYymQ1N6IlWvBF7xIfDKKOOmasIE0n/v

9wsL/fd+oDNsVhFmUe3isooyC/treIUeF3s3TN3xIOdSrU3lVKPYIMeCB8pJNVo+m2G6G6Ae

7Xa5xdQXA+kndHlFqsHSmMWuBdNra+sVYRWOm9Ir5oqJopLzQaUQwZNzGY0qiVFD4JVRRnpN

2NnMdcR1Q/99bxAnK+P9FYf0gMe1iqyh21F9xd4zS/Z+sPNJc3QpF5TXTqqF/FQO3xhmXR+X

bnN3LX2RZkWWSJhqFvIr9ISox5phF7OCx/2hbb0iz09u+82nXHV7UvWdD2wivZm8ykHV+xB4

ZbRxUsXP5fprwgQHW7WiL7+imiXk7+OAV2CPOJuoTklqFcFOhTiY23U3OK+UNpjhZnSK9NwX

8lIxZZilXOARmXNdLuxUbm+HzVnYK7Ps9E1+xWYVl13cGjDXx/O29ArOO77z4QzE/TJk7dMQ

eGW04a8Ju65ImOvs4tMsof/eBZPTZAqHdtvZsBnF+Bdz7FS2o3jNEr2Sg51NtdacdrXKUXZv

XldddUDZXz2b2ZtXJpvKHZdu6zWlE5K8vK09pJNRaoSNA5gLWcF9WiWuVwSGCa6+vap3xe2W

lDO0o5yoFPEoS+/IDAi8Mtpwa8Ls47o8BnExTNcsIX/volqLlqXPuxOruFpFnCbtvL2ArvvB

zmZ/VWZOSxXY2QzcZbSTORfyLBqFi5ancnvzt8Us9DGKE5hhC5nHArMkecX+vaRWkeclM29s

vZLsgLSZJska5tCeIm7hY/NIkp+nBtqucpacirz6wR0sHYFXRh0SCbuZmrDOj6D8EvL3Bgdb

5wvigOgeLqO4WkV67MmvGBd4WeEH6z/dX4UhtqOzmbOZWrFSlhqleOWAVA3UiqKX8I/JLKJf

bm9N5Cw4K+0/ET0l3fZxJnF7VZJaRVhEJoOZ/ApX2GUQozlsCB/p/fFonc9cK79s8MqKm1hg

lXQEXhl1EAmLa5XrqwkT1FdEnfg1S+i/NzhtsO+Ps4qtDexsvbIKHfrbEa75e/P4Tso6mFkc

RHFm1wt5u4bA5CncujQ5G7gEpwDxJcu0XtjzhdvSodRfGxZQZ2J1pPSzSjwCZphFfVzsa6+a

Q3otjerw9a32eu7cu2EjOFp8zAKrdELglVGHvzvyOiNh7MK3o05ZlpC/N2BKF+uaDZdR4lpF

omAoBo7t6HyBPTU1Wv2vebv17Sha1v4ZuztTXd1tzUTdANpG9Aq+/celqdx16d1uIL09sjqr

TqA+zOaROKP4tIo45cv1N5oszf/zeqB+mZITkm7/EBvujMArow9TE2Yf1xkJE2cXf35FbkP/

vaKxSSeIMoswylWscr4AnxicL+A6OUgVN3E1qUmSPbm4M7JS71TwHsMlhpliqKTzhWgZvUKO

BWaB0dBPhfxwPRMlq9+JWeJaRauKlVWUaW7eEU19FILLZHcIvDL6SI+EFfKdvJV6Q2njKNup

/75WDMwCmG2PYonDxyjapQKXiFYxt4P0kpgYmKy+dJzvzU/lmtNH2UL+uBQtwxywy958IX82

05yWeS21Iv8HTkOxlAvDzpxJzMrtMvWxiT1xgF4go1UkChbU9Kgh8Mrog0gYnugwiX3LStGc

LuS3I1zbe51vlMT+qk5m8WmWxanj0rCvxGiAmjBiMS6juDkVM4UKZZFErdg/r+BHLWqFvHJ9

ZTuin/58gepX5X5216go9Uuhd0X8XQp5cjwAxTLcFRl9ZTL6PnZJMovk+1WriKtx2PGMGgKv

jAP8kTCYpVwgUr7+YCp3NsPaMliVSqXs9yPT/vtB62InBazT4prozqiyGUVYBd9iV6uYPEt9

pb/1sFoTtVLaiJbppicuF3/V8dy1cyxE46Zy5FhE1RCLO18o5AftzBwMMqPF71vg0yoSBdMY

pOqXoFZGD4FXxgGNzbMZ1SgupnKsGtvRUZaYPTWn21H/3Vqnje0orY8FxmlOh8owcNqolGWi

fSdWkSgYvOLTK/0zC54w5KrLhUKeGS6++7D1ipzTTqVWFEeX84VyAZ1LlKxWHG5dE4ol7l8Q

1yl2b71MLnZzK0GtjB4Cr4wDDrYKeZ9eyX3VnK6vsGeT+h6qjMQHqt/V4qr+++vxJRt/VGvH

JZjFwJ5sa/ooyHsktYocoB9mISeP+tibJ4rkm1kpNWHi82gicsel5jS8Qu5lb/4oyx6kkB/2

FDBRHLZG8TGK6caRGZHKKoNHfwNuAoFXxgHZ9TS9sv4A3w6iA+UCSoU1JLNYyNeK/c4i1P57

n2aR/vtQuS85Fj+zxPu9yWMktUr/0bDdOkoD5aHdhsnXw0TBDKvsr54vNKfJ25O1zywel3DS

n8oNO7Z52tD+EB+zuH0qWmNsvg+7nNFE4JXRgM7w9k223V8l16o1YW7mnkiYZI8r5bMZov5G

tfQbs+rcf5/76rhkVkLxqZVq0eFNkLptVGt0xzFbmF5DO58SP6j6TdMr/WmWxubHjLKKRJDi

7xkfq4DM4scMnAKrSLXYUZZ9ybCv5m5duhn93aY2ZKK9YZX+5zgH3CwCrwwfB1v0Q+/Ny5wM

5hHaE5Fw66DDO1r26RW6I6V/4qRaK5LPxeNQqpD6Zxbtv/drlo+Z/VVxPaeGFgYTx0NmfLjn

PpmAVYi+7NajZaYSd5qlXikfl1jDfVqlP2ap1j5myK/ojt5lFumz0Iy9HZmDV5rTmUWiYJwR

/xIZKxeGfT2FWbSGWNxXpEPIZRlRK2ZOZGCV0UXglWEju05lDsyBI1+lTJSDymH51GinwsEW

HoO+OFitqNWu0fJR1nh1RMvlQr/ZkIMt/9wXhdSfSc2q9Pix98WjfSoHv+D5O6napbHJHGK+

guvPF+QK+LkF3qUmGZb3M4qie2bBnRivfnvF1Q5J/lWvFFeriC8YekVYBXBbyB9lh31FAbsU

dkR6vqL3bB8weUbqmMP/GfY5B6Qj8MowcbDFftZWFfhPMekW/ULPo3HroLrUsIl+dZSV7mNW

kp0KnKTugqwj5UK/3Yy7dTt/H9cs1KkyncJ2MrlY25tvTtOTJ06I0fIk6hb4XTLFu3W4W3b9

xyWXWzQayerNawHvmrowP7t0xyxMHy4X7EpbZRbjqWxXFyuz8H4gv5JZVGaRA7U57Guqzyzu

HinXU3WL9q1INULIq4w2Aq8MD3jjRstxZ4jd+nGJDjcm18ILshcl7lQpwye2kwtRMOJmCipJ

+TSyilD3I/nd/s7O13/P9x8zdMm4TvG6mrFyob3ww0K3DLvW6PohMzeqNfpBZIXWXAW6hdcT

fuHqo2TYFRB54vVEiwqDxLWKohu/MHoiqQOzHWRcNxmXUQyrcEYfM3q+olekLmzY11SfGR40

5pz1a2ETImT67CY/0jr+CLwyPJDT1a/NnFM0TGaRz9Le/NkMjnrq83pSZZ75xwx90/S2NaeB

3H7MnM3QI8eqT28F6wgZ2kF6qum/v3fPrgWTfhm3H9r2871YO1/AN5eIhtQOZBYnKR7Gnrqx

yZotcUfDLLpaqy8XCgYXBH5fV0Fe2fRIWLeaBc97yT7EvclcVnG1Cu8JsimqU/TgPTbsq6pX

x6dXJBrG/5E+ocAp44HAK8NCaUOcPMTdCW2B2sDfA5XBukT/vLpz49bBPFnxfiI7rhOSxKlD

+u+oRl5/wDQOds6seswH7H8yl91/T7/93rzbw2a7Acq6Jt16siJwTkfZYXfeXSfwBuPacz2Z

lqVRJRvSIeLvTRVm8QNt2p1mYc6wOMfEXWSMN5mdVxHtSiyOXYcL+u+HfVUFVEO4WkVuZYYK

/Dmo533A7SHwynBAHoXstsTg2ddWa8Sx6FYD9BbQswanqFtHsrM4XvtDtxx/h1cHHCQuUGcz

/eY47f57euo0N2x7OMXj+pUyUXytHjhfmCRmqdbqK9qH19gU5nbZJVrmKvB6+u/BaJa0iNhV

zIILKbktcW53fckMq7haRbTr3jy84uqVWnH4dcYCdle+/EroexxHBF4ZDsjIU6NLrZf8pLRR

LsAqchDZOi6VNpibAaf466tk+p7OhSD6ROyJVYS4eXMa3XNcwu2j3/OU/nu0Ciuq7Qyofubx

bDF10ax8kmVAhzWnJ8ULmSttrgyVu3HNgpoh+5LebejTLGgVOfi3M7M0Nnk9lUXSfclQVjar

wCFUD/KOkNpnKg7KhfrKsK8q0Ky9q1Xgz8l459w1BF4ZDkobxLyMjiCHLzpFtAp5E5kYy9xb

/8RUmcPnZmrhE2Lp5GhE/RBfKxf6Vwz0S+S+IiKnWkXmfeh5y1wKm1mkr9tUD1AnNmxH9usB

UUfzXWOTq2xrFvzzxWO3Uxd7p2jY1ZrltEEGR7IOvbAK7y+ipGTn2G9IJduwHY3NtfTnVkI1

8Xgi8MpwgO+K/ZmBZwyriF4hglVf0c63+EpDpj/pAUWPgnpAsW4QEWMCR/+fz906Z6V5FV8H

nnSzmXh4feUoy2xCWdU4D7okJmGFQInYr0NpQ1dtOegrAaz2ne7HZhajVbrVLCdVyWC5nmTJ

+i+Burbgem36nthviMPMaMQoUeY25HmEKNi4IvDKcMDn3f6ebjcTBTvKMoeJaJL6JSUVi1nV

7apS6X3T1YRdaq1IrVj/LlAXa/T7m4m3aBbptKfvkokeUpMmZ4wKQyeJapKqNFY1agnGP6JB

7Mu8Dqg2uRaA1ZwsGVxP9/hV9+SPhnWTwa/WqOhIdmHamfqkVoFV7APXyeFP9lL4a8FOqqPB

egG9IvDKMHDa4NNvf19f0Wy9qhV0R9ytw40+xVlFvDrWH2gtmMbQ2an2G0VnPvH5gvTQSNfG

dkQ1M532PIr4NXEeMheR/E5zWiYXywRcWddw8nenJtu+YsN+Pbp/3WAOlJoewrS8PmTrpa+H

vffV82qv0iy4FqRdGRRgfcX1IfMzilz9Ql7ZxPVqGBUVuVs3z8FGmMowrgi8MhzgE6mrBvte

elNcvUJXod1PLVlz1QwSxU+6dcAr0o1nan62o/7zGxdrhfzFGnkccjdTOXLG2XU3KhefTYgj

O/th+mqkYpq+jnJhKie7z9MG8SPhJ/ROrYiLzbBfke6AFoEJtddI9JtwvO4DeE264cr+o2HV

GtfVXoFNPkVZxWhW8luuVlFvuaPsaHSu4o3jqwUbl3dFQByBV4aD3TqZcN3zHmxRDWZn7ZvT

+Li4cN06fE4dZPqZIWl6qmVNx3eln7M8bdDhwEqJ3mD99+3D43mek2q0TA0YXZkwJB00xONk

FavWiMrgAwNPEv+j2xK+GodV5LRB74iphjOeA9SAyeQpU+N3FWAWv1a5SrNEyzjlqD5JYxTZ

WdSK/hkLYDTyK1yzJEIUbHwReGU4ONiix0Oc8UV/sFLYzHJcUheoODq5dZwvrD8gai68YiJh

hXw/Z9nYnMpxr/w9uR7/GmdXO+tMd7poWOHEKQT1xVngBQDL2DMOqZul0xNeTev6GCXs1ncq

9BXZ3TtSAYYTAbe9aIB+o2Fkvfh/wiZ2lj7OKnYULB4JA3vzw1696bRPOrjAK8M9r4D+EXhl

WGB6h872ZmW6WBO/RpgFvQKvxOH2Vse1inhAMVEj3lXNbMF+zpHVS9SO1A741YpEweR80ChE

vHgGhfx2JH6LzWnYjpmX8SyLXAkc/bPrxGvGYS1pbJKhd/WjqBX23b3mBESz2BolDsMsMp0A

R0upsSPiKUwibGI7y9iexWlqReb4DFuz0BHsw2jkfgL6QeCVYeFgi6lQxluLlZkaK/Is6BXc

BX2sor3VPmdBuhDpp3R7qulS6C+/slM5m5nKRcsyz89XlWZPvIUpXWdM473M1+sPmtOud7P0

wVBjjWszzDqVG4fKUskHiJ4UVsG5BW7pJ1+hmsWvV4RZ4HQ6g/bm6ZJhL8/MHuKJyic2o7jH

dkStnk+rjEY0TKJgrtskz/Dq2oeAUUXgleGhtFEr0jnt6o/WEpCj46SQZ+1wYZw6fFpFPKCo

B3MBr/RTD3ba2JtfnEJVqbtknFnYP9usop7HcQ9kuV2cwltZmIjnabyAcZ7BA4po2Kj4inTG

wRZTplj9JO5H3pz6hn7vrbNmYa40jAJvaeU5/4qXgTgTGyZJvv7wik+rqC/2MJmFyQP+7Mr4

1AkGxBF4ZZjIrsMsfIYEsAZ98vUVPCjVw7V7VomW6VYRvWLnV6jp6v3sDrYKeSJTyZo0rbCV

KVJybtGymV4cn9cit2iR0gZuZ7CmOGiK53Jz+t69oyw+aUTdxqW6VLUaaGwOtgomM/g2q8C2

4iPtVgzUV6hIL+TjzGIOUCvSYTSqmoV8ldsNGaJg44/AK8NFdn072psnsiGfKlYXIhqsvfjN

K9sknTriroKAWLrPs7aQ72cnvVtnN6xu7KYmzfYxVq21v7odJbWKDZQPlcrbEfWjZhVmdd6p

4PxPbgmPtEnooOwdB1tM7PJrFbzZtMJDWQWOpsYOZiHT4kY/za4C1oZ5ygV4P65V7Fk+w2EW

VGoc9OaEKNg4I/DKsMHcQSZA0edBlwcRDzIvxLTEI9zWKElWifdVs++Pe9Yel/o5s8bm+gMy

QC6z+OvS6OvspFVkyiQsFX8UtE9pgxw/fS9HWbIww65QGg5MNMxmFeaJaq+Myyxcc6nyoA8I

RwOZ+mJDakGonYCxcXpLi4YNR7PQueVzcBmH+o2AdAReGQXs1s2ujY5uPt24QLFvc5060lwF

0SpEvHBSsbUKdb5kavo5q8bmxwyxuGRdWrzSmQol1qxOuHfPNwcGtcKzx6mK5xYtM7dsNLr1

bh9xzUJXD3NHhFEMs6BeiKEafwbhFvpQ2ZfIZDHUISxN9gr3A7pm8UIYJc1iR8Fs3NV3wKQg

8Mqogr4OpqP73DqSrCLxdSZsSB7XxNeZB9ZfTIHuFeqckhOkDKsos9CxYse84lqF/Emy0ktY

he4PVkN5blQejIZ3+zBgMwtaRVlFYLvHUKtnO5UadiEupvEx9hl780ytlPs/qXZmltvWLPg4

JFkldNqPOwKvjCpOG9Ey67phEjdLb1jF1AARQ5fuFf3ZINNXDrbgqGRVmssoOhuyVuykVe7d

S3ZmwiqSpzmpkqmW58ieelTcEIcBZRYig3Scq05xnXPIrbisYkAUlapCnICS96/MktQqittj

Fplp7+OVwc5AuJd/b+d5BMQReGV0gefjdmR7daS5dZgOOCaYS0Rsb561iUx4vxnQ00ZmsVwQ

XlF2SdakaWQOZ7L0/Mq9e+WCvTLymdd6Mip2ySsJc+IBMy4VYTcDZZb6ivjB6bwb9fyBh+l1

NXrFPriOvCaoV/+6erVmoR78dp6pv8a4/ygYexXeT2QnqcxmgstdrAIZNgKvjDKk3z3dqcP1

AaNfXWpOyamQp6CytD9nMAEOLqYK2q0gsDsyAfXDvv4VVSzNaeqTdW2UzLP6nPE4rIcwC1PB

7noUhGmie/NSA6ZXi6sk+Xe0nbCKyyyAHL166eBM6b///VUqu31aRfAxczt5czrtec1Vk+tt

vzXGRAfpGyXuJ+wrNTB3/f10+wi8MtognoGrls0ofrcO/AXp0pfKUuYCSr/CIFW72XWmVroT

pJLz0zUyR3W07IHdjkj5mrXK9QA27plkZ+BPya/052U2SWB6KF2W0ncqu29mDohLP96XhleE

Vcwt66is0KjWNK2ajIa5+bCPmZvXjNcdBWN+Z6VsZ/HEhY8e3P3VoFpuE4FXRhvkOGAWZRPX

UdDtqmatkRyL7TLIHJd+H323Tkeeupa7FQRu9YAwHnNWiL1Jp4RxcNH+FdP7olXK0q9+vvAx

k1mUe+s/HzQ5wKMFtUJWm8ouujnsdXGnYvOK0SxnM6gZatZ5RZgAnV4Bsb/6MZPebyT7gJt9

liYK5mqW/jrtG5vwbvyn2XWmB3E9O03gDLhuBF4ZdcAs7EJ9/k+m+40VvTlNlMSwimKQfEWl

TH9mfDaGyyrxCgK6cKgrIsJdK0qVK06UHzPiJG/80KR3gVlhzWmJgu3NDzIzeTJw2kBx7NZP

qnCKzx2GuCHM4rILLgaoSyJg9LLwqpwvdJpnLP0sw9IsuKz51Eo/2ZXdOtEv+xrqYzBZk5xL

ZjH0xNweAq+MPsjf4zBo13kl1YqsK/Fps6IZjrL9RphLG8yqN/VoaTVpNqsQyVp/IH2e8j0g

7qLeNK4Xc7SMq77UghEPG/b1HjZYC8mmULOBakkyg+iVOKvw+stV5ZqWC9sRkbBOLM20nmFp

ltOG9GzF8yvdzNpM3hedT3xFVYNOl5MrIdxMJoeJRzf1bAJcBF4ZBxxssY9nhonPA0pmbDSn

ywUzF1DzK3rrVmN1DyZ76ax6ty4tjVXIldIDzudZmUVyP+Kgj/qxNQ9d9lSxwSromuDfwd6a

GBaOvpK5T/4GV0qYxT6o1TZsjUcy3abpj4QW9mkVW7NIVixe6Tw4kp32ct79RMEam0yFa2zi

Use0M7vKBK9otBtZltuqcwsIvDIuuFhj8hX9g3b0y7AKq0hSq5hjb76/dQHFIhOkDExNmsso

okzozhQOlO+FadAh5GtkzqFhFTIqxNrgr6lc6LMmKy98IH31PmZB0biMIk6eMiFNNSUrKrm5

To8mzJKmWeg7Wn9QyJMzo7+SCuDr6glpbO6vujpYjn5ib1R+4NhK1t4+P2ocqjVxoyCSnF7H

EHC9CLwyPsA/is84EQ5x6pCVmznxdNGdzfi1itz2n7+vlKkzUzaxa9LirCIHUTCiduZnRofs

1uEYuFFmHbKrZmYhGZa9+fCpB/SYMstYEGcW6fyRWTWGWahHl5oHif6IwqT2+6q5A2maRSYb

sF/BcbtS3o7WH9DBz1zq63iWpQ2/g0vv904+Ctbw/SVT57gWxNz4zIR9y+0g8Mp44WDrYo1s

CysJfY/sJMULGKdg5smna5Z+HehZech7KJO4Vc5uHkW6aCQKpsxHfM7E6Q+2yA5QvSTZfGIt

9N2EGIUAnwUq58ycFZtdWCfFo2B/ldo/qYooF8hOk82nWlv7nWQuda141SPy+vrm5pAjM/7/

5DCOskw1YFbO4M9T+C9+9DPNiyhxZtHnPSddpOxgqD2EWULu/nYQeGX8wCeIri/TLWm6iulL

sLWKexTy/WUuD7Zww8WJPV7lbOsUOWpF1Ir9PdmT+P1l1yVKQ3SlvoIL1rCv6qiA3pX6iqnI

dtlFWUV6f2QicbRMVgVPaWJhts81Lgjd9MUKs8T93OKZGfwXzhdKGyjSQdfn3bpEwdzcSn9R

MDSwX6tI/w/XAU87ImWBV24HgVcmDfippGuWNG+Pq0BmhMx7nE1MNE5vxaFK/z9/lV7hFToK

koBX6BBPg1Zpu57SHD69Qpyxu0e1NQvuCMmJ0WTay4WLtdIGE5AHW6Flpn1cr/QTBRO9Elc5

olWk+5bIrc6eC7xyOwi8Mmk42CIS7mcV/u2cx+10v3AETpR+naLOl+KorHkVasmGfUXGC8TB

UHBxNtEjziqmapv8ivCKskq3egUYzWLqi+nMZDU2UU/qMXhEtOYgVbvaaW9rFnpvULK93hdd

9XY1tboFqf8cOUHRK/BLyLDcBgKvTB5261M54RAfszBTpb/7hbGY8EH+06dZiOUzX0p+Qk7m

Ljve9w96Mcx8TneSmvoUxOffiCMYeXvVKsIseMV1+7hGs+BonF0n609n0d48K7P4mtJJiQcd

/TH9u05rFCx+9KcmyNvDSKKpbP858comrsjVotI4dLDcDgKvTCJKG2RZ0pjlKNv/no1pY3TK

kEFRjaK3MkedOmOpH7gNL5BJBH5g/vmccVaxO0z5K9Z6o1Ukb9+LXhRmYecBh2xH5L1MrJLV

ulJef0DVBdUChXy/WTETBXM1S39OCyi8zKKZUqP+c+IWdFLFiUjcTYOXy20h8MpkAo8Om1nc

rweJYRB1kH4JuixkNiH/EgEjBgbvSOcDUZV+o253GaUNYk06/VnZJI1RbN8CqupsvSKzrHt5

7N0689n81cSs2LyvUEblQu6r/ud60hGZ1Cv7q/29K6s1KiGli9StbOBq0XF/UpUoWNjl3BYC

r0wm2MP5a8IGd8+Xamf6ZtAn1HTRQYM+kQkswihSWzSVCzvEXtHYlA5EQZJV3Gy98ZWmSsKN

gtF10ttaetrYmycOljYxen+VjJl0sfcb5cRv0ueO35/f5G4dpUxOr7Sh9XO2Bx2ZIa4Yfg6h

6vC2EHhlUoGrWDwCZm4HcTlWnDbw2xUf46mcKpS4O37Ik/YKFKFkmOOTn+OzOm1WwfmlVnT1

Cnn23l7n0wZOc/6J0TLThPyZern1l2ERv8mkXunnnUJuBVZhJg2uahox1OtFzwrVy7iD3XU/

09tE4JXJRWmD/P11d0n6USnbE6LM14tTIRLWO4iEEevqnlXEtYWee5NfgWmoPO7lkfGDi2tZ

suE6MZrJLzLZkyqB/vYm9L77omD91BifVLcj4rHCLbgNuNcMtULUjXnat/f6BQRemWRol6Sr

VXQuSv8ux0lUa2RVkv5SRMJC9KFXNDZhCM2jmHxKMvpluiCZGU3lk10LRjd+r7yeWawV9RXT

+iqdwpZdr6/Qj8TjUiXQD68cbNHBGWcVqTHu9b7IrBhWAfgNcZXkeuEOQE6/s6tzwPUj8Mpk

o75C5sNfF8Ysyeta8yUu75tr35wOkbDewewVGMRmlLQp0MIk8IpEwRSolXKh1306FX8yMVpY

xZ3tGS1/zNDfT03AVK6/7nh/FKz3+9qtw4HKLMou1JLgCEHNgvg+1FeC79xtI/DKZIP13maS

OPp1OU5ifzXNFzdEwnoHORaiOv7pz+4EaHHzobrbjoLJmuubcF+tdV5ncWmR2iogWXCd7ZlZ

/JiRCWzk1PrRu/hN+npXelUUu3W8BGytYsCUU3HLv+q5BtwMAq9MOuhJ6NR/f1398I1NKlR9

miXUhPWD0gY8oWxia5Qkq4hfi0xyVlbBYzF53dnj0zOPC7//ccncU2XsnxiNazZe/Ewd66em

kJn2PlbpPQq2U3G1in2EuNewEXhl8lGtnc3Y+RUX1xWnMpGw5NTBEAnrHfgHMzHSZpN4TsUc

UmNsWAZO8t0n3pQya4FuQX+/yMVacxoHYFNXJZxCTgXXbOm37G9eNG7Wyor2ba9RsOy6KJV4

fuXqWWYBt4HAK3cB8S5JV7MM5vRkPwr9K8k5HqEmrD8QC4Mf3HyEq1PUXRINohEwMgt+FQr3

460vR5puwbf4KCveJ1p7Jo/NZE+yK9Hy2Ux/rymd9oNHwahrQC/5tEqt2L+/TMB1IfDKXQBd

kv78isDXB9c77EhYqAm7DjDJDXeupD6xD+lckd8Sp8m02CYOb6pXjG7Bld/9PZnrCaO5lcx0

wFIhgL9lP+8YiYLFtQr/9pIFOdhCj8Wz9apWzhdCRmX4CLxyN8CK0mlK8XUoilATdv1gJZbp

miZ3YvpT1AOM1dTkVTplzHYqRMyMZpEjOZ+Xrlq83uQxhFtQK7jCyUzpfp7LLh2RK75pXr2w

FPHBNK3CJLJhv2YBgVfuDnA5ZqX3IfdVc/o6YtKhJuwmkF3Hfw2nYptdTN8KXRtSaczvXVVX

jBeLRMOMbqkVk6ux+MDhZixz3PCqxrUHHdPL2VOrXK1drO1U66v1Sr1S4czLdRhlRTVLL7sO

yaz4WWU7us5e34D+EXjl7iC7Hp9SbHIudEkO/pkMNWE3A3o+6IOn9lgmhGoETKqJpfeP+Fd3

u3W4hUkGqlfOF/xxysZmZhHvN7JzHzPrD/jN3vRAY/Pixc5a/VXlTf1D5UP7eFtZa7HLWn0N

loFdeomCVWvE/ESvxDWLv6o6YBgIvHKXsL/K/Iw0zTJ4/j7UhN0c6C03eRHp/9uO+J7b84Ve

Zy3u1nE54T5rxU4aBw8XZpdk123P/Ktx2mhsnqzVX1TeVj4k8Lq+Vnlbf1d5UV+V2SndnnO8

E9I+ouWQxRsVBF65WzBTipPOLtfRJRlqwm4OuNMLq9goFzKLrPn93SdTepMR0BYjVLPrg+S/

T7cu1urVljb58EWnXB4VuYVZ3tXf19/W13Yq3e1nqJI2SkU1irLK+cL1uRIFDIrAK3cLdEmm

14UN3iUZasJuDjuVJKvAK9etBPHpT69C7gYHWydrLS3y3qNUFO8ra5VXrX/ft3TLq52uHudi

zRf9kmNvPmRWRgmBV+4a4l2S7m1zerDPZ6gJuzn49Ap9itddV7u/SuYFUF/VO7ccbF28aOmR

mEaJo/6uUq28rbxvsc+7+uud6u4Vuw7YzlYrrm4JmZXRQuCVuwftkkyrDBssnhBqwm4GB1vH

paRagVeu+3FwerHRG7e0tcrbNDapfIiMYnnR0iwtVmnhbeVNi1k6PAbTu3zRLzmuy4so4LoQ

eOUuYqei7mA+bikXBsmyhJqwmwERzNvgFbIYRq8Y3dJdj8lpo6VVXl2lVS7xtrKKYmnplXcS

DUt7BOmETEPohBw9BF65izjY2ptPVyyD9d+HmrCbwcFWuTCVu3le4RXUKmSbXbajbrxWGpv1

tSSbRO/bmZT30Tvn9l20Wnl1qVdaiqX+Ii0Gq52Qvoz9cSnk60cPgVfuJmRKcRqzDDalONSE

3QTgFZ9e6a/3/Srs1pkAY+uW7ejq9bvFSGst7WG0yvsWX7yuvKhUK8n/1lpYbeFN63fQK63f

3Kk2NpN7D/pCparahzAHchQReOWuorRxNtOp/77//H2oCbsJ4NmV1CuFfGbx5h5RdIuwS1rv

pI3sev3Fl+zJmxaftHgjqlZeRa8rb1uapZ1biUS/vItetf9/Oaq0K8PetLF2Uj1NPIpmVnwZ

+5BZGU0EXrm7kCnF198lGWrCbgLVmr975WY94emJJLfhq+NlnqT9/cHWvmTs39fftBRKtcUb

7zrmV1AzRrdQQ/a6XnXfdThvGq3iahYmzoTMymgi8MpdRmZR8il2bsV2ObZ3qKwhelyF9Jqw

WjHk7vvDSTWpV5gzfPOzRk4bTPiK/zS7jqvMxZpZ2RubbbXyts0Tryu2PvEd/P/W70Yv2rGy

tRbDtJSNm2Mh05OuVUIn5Ogi8MpdxlVdksQ+8PGo1vZX8aLCf/B8IVq+WGtsdoqKpNeEHWWD

32x/SOuKHE5+gQko6kuvVcgXL+qvW5qjKpxyZZXxh3aN8VoFXnkbva68ilZQLftWvXFpQxSK

nV/R2+NS0L6ji8Ardxu79XiWRb+DBdYfEFufyh1lydsyn7aQb05/zDSnz2ZqRRyp/OojvSZs

/UHoYOsPOukxrleGwysXa2aWvFQhZ9d3Vitr9ar6gUUWk3i1CnVhb6O1TCWzllltY/n8u/Ol

8++YVblbx18sLVcPu9RXhv2KBKQj8MpdR3Y9LctCXdjZzN48PuYylba0cbHGXHF+Svcckzv8

1adpNWFEwkLuvh/49UqtOJxY0ElVGMWgPSWm0kVHZItN2hVg76I30avz78+/i5brlf3VizVm

HjNNhqkv0TKH6pT4gYNziKeOMgKvBJj+e1erlAv1lew6sfVqTVDagF2YNHWUxa+Q+bdnM9Fy

MnvqrwmT+0X5RMsn1cYmu9JhP/vxwGmjUvZ3RQ4nc12tUaXlMkutuF2K3sSZxDneVV5UVior

UTlaOf/hfCmzzJ6lsck7QQ7qjHcqTANAHfuy9dIJGaKpo43AKwHxKcWwC3PMSxt8zgXCKsos

+6tkkPdXT6qsAVO5WjEe606rCZP7VoWEx/vFWtAvV+Ng63zBp1euvyuy+zM6qTLt6wun0KU4

f/6zX69EklOpMjMmWo6WydKdrMIlB1uA2926sAvZPCaUpWmV0Ak5+gi8EiBdkkarsN6LmjCs

oswCq4BKmZm0+6v7q/UVUS3xOH96TVghDxs1p4+yrJXkbuorgVs6I60rcni8AqR70syWr0WZ

16laBVZpR7eo/iA35zKKsopoFu7Vl60PnZDjgcArAQCXY9EUxKngEf2UK7vYkbDs+kmVWNhO

ZX+V+eSVMtPQ3c97Y5MZYj7Nwszj0sb+KlNu+eu9+bOZcuFiLcTE0iG8kuSW4fKKnNlJlflg

7enyS9G71PzKG9EqVBWSlxdWURhmkfcaM5X9eiV0Qo4DAq8ECPZXm9PiDeayin7abVa5WLtY

q5TRG8or0TJVYzazXKx9zPj0CjVh5wuu5oGXmtN780G1pOFgyxcFG7ZeUcjsyeOFzKtY9Otd

5lXmVfS+HQV7wbuEOnUfq2gUTHllp+JGwlSzhE7I8UDglQBFfWVxaipXrWlEgk+7dEKeNvj0

84k3zEKf3tlMfQVegVnIs/DXcl+lDeqTJaqWrAkr5C/WqC3bm29O11ckmna+0JwOtWJpSMbB

5PvRcVzb3ayvMsnL0ivvz5+1+GB+b6nFLW8qa9IBVdrgXWUf+v6yI2GlDarB4lrlfKEb78uA

4SPwSoACxbK/KjtGPuMal+JTv1uHT06qJ1Wy9XJLjiRaFr0ie9GzmeMSfwWrbEeigHzAzwXs

VOiDQfNwL8IsYT/qw27dp1cK+dHp4jht7Fcrb+woWPRmu6Tew3sLx99RQXxSNSrF9YHhPWbq

RMixiH+MrVluzgst4HoReCVAQO99ZlH2ixKZ4F/pKMgsMlPqY2b9AR0tUvtDHWhzejtCrUgk

jJj42Qy8Uy5Ey0QzqAbw1YRN5aRb4WLtfEEqloWdgmZJQ3bdl1+pFUcph51dr7+qvG/7g7V5

5fx5iwuKl8dlfXB2Pc4oqlWqNaoLpY9FeqVwvbQ1y958tBzeG+OBwCsBgp0Kq73wCpXE7BbP

ZqjawqtD8q3SU7A3XytO5ZrTTAWDB45LmUVqR/n/5cL6g6MsORoUD5E1X36FbkqJpqFY6LzU

LM1xiTxLyODHsb86Si4ufrRe72rlcsIKUbDMCzhFZzoKu1AJZjL18j5Dx5B34VawN89PeDdI

XRg4X6Dy8Obd0AKuA4FXAgBxluOSxh+mcmczVN4QCzdOk2RYpC+SKJhk26UbBSZhXaAuKPfV

2Yxk/lk3qDJzPY1FrSioKzubUV4hAk+dWVg94qiv+PIro6VXTrdOqpXX9csZXi3N8u782d7C

dsyDmByJ+s1VytIXKVk83jFaHXKxxm/QewmjsGtBB9dXUNTDfp4BVyPwSgC4WGO1L23UV85m

zmYyiz7nL+EVYQPJs2QW0R50ocAueHmUC5Kj0WgaHZf37sEm8q8onMuq1JbOYebtx0xmUfUK

u1fqAcLqYeO0keY62f+UnJtA6/2zJpOF9YjeHP+4t2DPeCRyyutOVVj8WcZrD3cqxyVUCjsW

iZYGxTIeCLwSAPDNwJP8KItPrD+KLREysvfsJvmU47OPrmFnWS6Qf6GG2FQnZ9fhHJyR1x+Y

iBrxDqqSydYQS7t3j4plOEUqhlAwe/PDviKjBdErqlnklirj0eLf0639av11e159G/X3bR+w

1+c/GtUiPZG+SKfWHCqrsIch08+7TbhFag9DlHT0EXglQPrtWevxZpEYVppakWx7fUVm1BLl

Ep1yvoDX8eLUUZaJHOLydFw6m4FLomV2p6yA3CuxDu5FmClapnPl3r2PGfrucbMknobqGa2d

+HCB047fdXLU1thGrV6tX04Wvpxb/xZmOf6OTInJ3PueY5xVShso4vqK6GNUzvkCmna0uDTA

h8ArAaz1rOu1IpFvqTKOf/JlCotEwSplOlO0N0XdKvEvJirGykA0jd4Kn/I52OJ+JEsjeZq9

eXr80TsfM1M5OOq4hG4a9lUZHRxswdq2VuF2VLoiHTSy68IsdWWV9nSV8yXcxHYqZOziFcYC

k1+xHU7RsCgW3is7FVQ103+G/iwDrkDglQCyK0zcglXEXZJqLndWpGEV6sY0A+/WeaE6+Pxv

R81pP6dwT/COzSoSTZPMCtoFH2XyNFO5UFOqoCsyOdt+JHml9QpfMKuLafVv9YhekUuTaXBS

wR7nFTdrb7pv0SfaLwXolhydnp2ANAReCSC7sv6A6i/1LNZ6LlMRqqyCz6DhknhfCn5fEk3z
[truncated: 359,964 more chars]
