# Supplementary material for: Assisted Tandem Pd Catalysis Enables Regiodivergent Heck Arylation of Transiently Generated Substituted Enol Ethers
Source: JACS Au. 2023 Jan 12;3(1):261–74. doi: 10.1021/jacsau.2c00645 (PMC9875267; doi:10.1021/jacsau.2c00645)
Supplement: Supplementary file 2 — au2c00645_si_002.zip [file au2c00645_si_002.zip › Figures_revised/Figure 6.cdxml]

<?xml version="1.0" encoding="UTF-8" ?>
<!DOCTYPE CDXML SYSTEM "http://www.cambridgesoft.com/xml/cdxml.dtd" >
<CDXML
 CreationProgram="ChemDraw 20.1.1.125"
 Name="Figure 6.cdxml"
 BoundingBox="291.07 17.66 1091.26 516.34"
 WindowPosition="0 0"
 WindowSize="1073741824 -536870912"
 WindowIsZoomed="yes"
 FractionalWidths="yes"
 InterpretChemically="yes"
 ShowAtomQuery="yes"
 ShowAtomStereo="no"
 ShowAtomEnhancedStereo="yes"
 ShowAtomNumber="no"
 ShowResidueID="no"
 ShowBondQuery="yes"
 ShowBondRxn="yes"
 ShowBondStereo="no"
 ShowTerminalCarbonLabels="no"
 ShowNonTerminalCarbonLabels="no"
 HideImplicitHydrogens="no"
 Magnification="666"
 LabelFont="3"
 LabelSize="10"
 LabelFace="96"
 CaptionFont="3"
 CaptionSize="10"
 HashSpacing="2.49"
 MarginWidth="1.59"
 LineWidth="0.88"
 BoldWidth="2.01"
 BondLength="14.40"
 BondSpacing="18"
 ChainAngle="120"
 LabelJustification="Auto"
 CaptionJustification="Left"
 AminoAcidTermini="HOH"
 ShowSequenceTermini="yes"
 ShowSequenceBonds="yes"
 ShowSequenceUnlinkedBranches="no"
 ResidueWrapCount="40"
 ResidueBlockCount="10"
 ResidueZigZag="yes"
 NumberResidueBlocks="no"
 PrintMargins="36 36 36 36"
 MacPrintInfo="00030000025802580000000013EC19C80000000013EC19C80365052803FC00020000025802580000000013EC19C8000100000064000000010001010100000001270F000100010000000000000000000000000002001901900000000000600000000000000000000100000000000000000000000000000000"
 ChemPropName=""
 ChemPropFormula="Chemical Formula: "
 ChemPropExactMass="Exact Mass: "
 ChemPropMolWt="Molecular Weight: "
 ChemPropMOverZ="m/z: "
 ChemPropAnalysis="Elemental Analysis: "
 ChemPropBoilingPt="Boiling Point: "
 ChemPropMeltingPt="Melting Point: "
 ChemPropCritTemp="Critical Temp: "
 ChemPropCritPres="Critical Pres: "
 ChemPropCritVol="Critical Vol: "
 ChemPropGibbs="Gibbs Energy: "
 ChemPropLogP="Log P: "
 ChemPropMR="MR: "
 ChemPropHenry="Henry&apos;s Law: "
 ChemPropEForm="Heat of Form: "
 ChemProptPSA="tPSA: "
 ChemPropCLogP="CLogP: "
 ChemPropCMR="CMR: "
 ChemPropLogS="LogS: "
 ChemPropPKa="pKa: "
 ChemPropID=""
 ChemPropFragmentLabel=""
 color="0"
 bgcolor="1"
 RxnAutonumberStart="1"
 RxnAutonumberConditions="no"
 RxnAutonumberStyle="Roman"
 RxnAutonumberFormat="(#)"
><colortable>
<color r="1" g="1" b="1"/>
<color r="0" g="0" b="0"/>
<color r="1" g="0" b="0"/>
<color r="1" g="1" b="0"/>
<color r="0" g="1" b="0"/>
<color r="0" g="1" b="1"/>
<color r="0" g="0" b="1"/>
<color r="1" g="0" b="1"/>
<color r="0.5020" g="0" b="0"/>
<color r="0" g="0.2510" b="0.5020"/>
<color r="0.9059" g="0.9059" b="0.9059"/>
</colortable><fonttable>
<font id="3" charset="iso-8859-1" name="Arial"/>
<font id="23" charset="Unknown" name="Symbol"/>
</fonttable><page
 id="1074217076"
 BoundingBox="0 0 1440 540"
 HeaderPosition="36"
 FooterPosition="36"
 PrintTrimMarks="yes"
 HeightPages="1"
 WidthPages="2"
><group
 id="1074216770"
 BoundingBox="291.07 17.66 1091.26 516.34"
 Z="2510"
><group
 id="1074216083"
 BoundingBox="918.32 17.66 1091.26 233.40"
 Z="2506"
><group
 id="1074216080"
 BoundingBox="918.32 17.66 1091.26 233.40"
 Z="2503"
><group
 id="1074216052"
 BoundingBox="921.99 17.72 1012.47 75.08"
 Z="2484"
><fragment
 id="1074215882"
 BoundingBox="921.99 23.68 1009.56 75.08"
 Z="2411"
><n
 id="1074215883"
 p="944.42 58.87"
 Z="2402"
 color="11"
 AS="N"
/><n
 id="1074215884"
 p="955.55 61.85"
 Z="2403"
 color="11"
 AS="N"
/><n
 id="1074215885"
 p="934.44 64.63"
 Z="2405"
 color="11"
 Element="1"
 NumHydrogens="0"
 NeedsClean="yes"
 AS="N"
><t
 p="931.55 67.78"
 BoundingBox="931.55 61.07 937.33 67.78"
 color="11"
 LabelJustification="Left"
><s font="3" size="8" color="11" face="96">H</s></t></n><n
 id="1074215886"
 p="934.44 53.11"
 Z="2407"
 color="11"
 NodeType="Fragment"
 NeedsClean="yes"
 AS="N"
 LabelDisplay="Right"
><fragment
 id="1074217121"
><n
 id="1074215888"
 p="924.51 58.85"
 Z="1871"
/><n
 id="1074215889"
 p="934.44 53.11"
 Z="1872"
 Element="8"
 NumHydrogens="0"
 NeedsClean="yes"
><t
 p="930.55 57.01"
 BoundingBox="930.55 48.55 938.33 57.11"
 LabelJustification="Left"
><s font="3" size="10" color="0" face="96">O</s></t></n><n
 id="1074215890"
 p="944.39 58.85"
 Z="1873"
 NodeType="ExternalConnectionPoint"
 ExternalConnectionNum="1"
/><b
 id="1074215891"
 Z="1874"
 B="1074215888"
 E="1074215889"
/><b
 id="1074215892"
 Z="1875"
 B="1074215890"
 E="1074215889"
 Display="Hash"
/></fragment><t
 p="937.16 55.83"
 BoundingBox="921.99 49.88 937.16 55.93"
 color="11"
 LabelJustification="Right"
 Justification="Right"
 LabelAlignment="Right"
><s font="3" size="7" color="11" face="96">MeO</s></t></n><n
 id="1074215893"
 p="961.31 71.83"
 Z="2409"
 color="11"
 NodeType="Nickname"
 NeedsClean="yes"
 AS="N"
><fragment
 id="1074217122"
><n
 id="1074215895"
 p="961.31 71.83"
 Z="1876"
/><n
 id="1074215896"
 p="955.57 61.89"
 Z="1877"
 NodeType="ExternalConnectionPoint"
 ExternalConnectionNum="1"
/><b
 id="1074215897"
 Z="1878"
 B="1074215896"
 E="1074215895"
 Display="Bold"
/></fragment><t
 p="957.98 74.98"
 BoundingBox="957.98 68.27 969.09 75.08"
 color="11"
 LabelJustification="Left"
 LabelAlignment="Left"
><s font="3" size="8" color="11" face="96">Me</s></t></n><n
 id="1074215898"
 p="961.56 46.26"
 Z="2412"
 color="11"
 Warning="There are too many bonds to this unlabeled Carbon."
 AS="N"
/><n
 id="1074215899"
 p="945.24 42.36"
 Z="2413"
 color="11"
 Element="46"
 NumHydrogens="0"
 NeedsClean="yes"
 AS="u"
 LabelDisplay="Center"
><t
 p="945.24 45.51"
 BoundingBox="940.35 38.80 950.13 45.61"
 color="11"
 LabelJustification="Center"
 Justification="Center"
 LabelAlignment="Left"
><s font="3" size="8" color="11" face="96">Pd</s></t></n><n
 id="1074215900"
 p="945.24 27.24"
 Z="2415"
 color="11"
 NodeType="Fragment"
 NeedsClean="yes"
 AS="N"
 LabelDisplay="Left"
><fragment
 id="1074217123"
><n
 id="1074215902"
 p="945.24 27.24"
 Z="1879"
 Element="78"
 NumHydrogens="0"
 NeedsClean="yes"
><t
 p="945.24 31.14"
 BoundingBox="940.52 22.80 949.96 31.19"
 LabelJustification="Center"
 Justification="Center"
 LabelAlignment="Center"
><s font="3" size="10" color="0" face="96">Pt</s></t></n><n
 id="1074215903"
 p="985.01 27.24"
 Z="1880"
/><n
 id="1074215904"
 p="975.07 32.98"
 Z="1881"
/><n
 id="1074215905"
 p="965.12 27.24"
 Z="1882"
/><n
 id="1074215906"
 p="955.19 32.98"
 Z="1883"
/><n
 id="1074215907"
 p="905.47 27.24"
 Z="1884"
/><n
 id="1074215908"
 p="915.42 32.98"
 Z="1885"
/><n
 id="1074215909"
 p="925.35 27.24"
 Z="1886"
/><n
 id="1074215910"
 p="935.30 32.98"
 Z="1887"
/><n
 id="1074215911"
 p="965.12 -7.20"
 Z="1888"
/><n
 id="1074215912"
 p="955.19 -1.46"
 Z="1889"
/><n
 id="1074215913"
 p="955.19 10.02"
 Z="1890"
/><n
 id="1074215914"
 p="945.24 15.76"
 Z="1891"
/><n
 id="1074215915"
 p="945.24 38.72"
 Z="1892"
 NodeType="ExternalConnectionPoint"
 ExternalConnectionNum="1"
/><b
 id="1074215916"
 Z="1893"
 B="1074215913"
 E="1074215914"
/><b
 id="1074215917"
 Z="1894"
 B="1074215912"
 E="1074215913"
/><b
 id="1074215918"
 Z="1895"
 B="1074215911"
 E="1074215912"
/><b
 id="1074215919"
 Z="1896"
 B="1074215909"
 E="1074215910"
/><b
 id="1074215920"
 Z="1897"
 B="1074215908"
 E="1074215909"
/><b
 id="1074215921"
 Z="1898"
 B="1074215907"
 E="1074215908"
/><b
 id="1074215922"
 Z="1899"
 B="1074215905"
 E="1074215906"
/><b
 id="1074215923"
 Z="1900"
 B="1074215904"
 E="1074215905"
/><b
 id="1074215924"
 Z="1901"
 B="1074215903"
 E="1074215904"
/><b
 id="1074215925"
 Z="1902"
 B="1074215902"
 E="1074215906"
/><b
 id="1074215926"
 Z="1903"
 B="1074215902"
 E="1074215910"
/><b
 id="1074215927"
 Z="1904"
 B="1074215902"
 E="1074215914"
/><b
 id="1074215928"
 Z="1905"
 B="1074215915"
 E="1074215902"
/></fragment><t
 p="942.57 30.39"
 BoundingBox="942.57 23.68 963.25 32.14"
 color="11"
 LabelJustification="Left"
 LabelAlignment="Right"
><s font="3" size="8" color="11" face="96">P</s><s font="3" size="8" color="11" face="98">t</s><s font="3" size="8" color="11" face="96">Bu3</s></t></n><n
 id="1074215929"
 p="929.87 39.66"
 Z="2417"
 color="11"
 Element="35"
 NumHydrogens="0"
 NeedsClean="yes"
 AS="N"
><t
 p="931.20 42.81"
 BoundingBox="923.20 36.10 931.20 42.81"
 color="11"
 LabelJustification="Right"
 Justification="Right"
 LabelAlignment="Right"
><s font="3" size="8" color="11" face="96">Br</s></t></n><n
 id="1074215930"
 p="968.06 49.66"
 xyz="968.06 49.66 -8.89"
 Z="2419"
 color="11"
 AS="N"
/><n
 id="1074215931"
 p="979.38 47.54"
 xyz="979.38 47.54 -8.89"
 Z="2420"
 color="11"
 AS="N"
/><n
 id="1074215932"
 p="984.21 42.02"
 Z="2421"
 color="11"
 AS="N"
/><n
 id="1074215933"
 p="977.71 38.62"
 xyz="977.71 38.62 8.89"
 Z="2422"
 color="11"
 AS="N"
/><n
 id="1074215934"
 p="966.39 40.74"
 xyz="966.39 40.74 8.89"
 Z="2423"
 color="11"
 AS="N"
/><n
 id="1074215935"
 p="967.07 61.85"
 Z="2432"
 color="11"
 Element="1"
 NumHydrogens="0"
 NeedsClean="yes"
 AS="N"
><t
 p="964.54 64.57"
 BoundingBox="964.54 58.74 969.60 64.57"
 color="11"
 LabelJustification="Left"
><s font="3" size="7" color="11" face="96">H</s></t></n><n
 id="1074215936"
 p="995.34 39.03"
 Z="2434"
 color="11"
 NodeType="Fragment"
 NeedsClean="yes"
 AS="N"
><fragment
 id="1074217124"
><n
 id="1074216184"
 p="995.34 39.03"
 Z="1312"
 Element="8"
 NumHydrogens="0"
 NeedsClean="yes"
><t
 p="991.45 42.93"
 BoundingBox="991.45 34.47 999.23 43.03"
 LabelJustification="Left"
><s font="3" size="10" color="0" face="96">O</s></t></n><n
 id="1074216185"
 p="999.05 25.17"
 Z="1313"
/><n
 id="1074216186"
 p="981.48 42.75"
 Z="1314"
 NodeType="ExternalConnectionPoint"
 ExternalConnectionNum="1"
/><b
 id="1074216187"
 Z="1315"
 B="1074216184"
 E="1074216185"
/><b
 id="1074216188"
 Z="1316"
 B="1074216186"
 E="1074216184"
/></fragment><t
 p="992.23 42.18"
 BoundingBox="992.23 35.35 1009.56 42.28"
 color="11"
 LabelJustification="Left"
 LabelAlignment="Left"
><s font="3" size="8" color="11" face="96">OMe</s></t></n><b
 id="1074215943"
 Z="2404"
 color="11"
 B="1074215883"
 E="1074215884"
 Order="1.5"
 Display2="Dash"
 BS="N"
/><b
 id="1074215944"
 Z="2406"
 color="11"
 B="1074215883"
 E="1074215885"
 Display="Bold"
 BS="N"
/><b
 id="1074215945"
 Z="2408"
 color="11"
 B="1074215886"
 E="1074215883"
 Display="Hash"
 BS="N"
/><b
 id="1074215946"
 Z="2410"
 color="11"
 B="1074215884"
 E="1074215893"
 Display="Bold"
 BS="N"
/><b
 id="1074215947"
 Z="2414"
 color="11"
 B="1074215898"
 E="1074215899"
 Display="Dash"
 BS="N"
/><b
 id="1074215948"
 Z="2416"
 color="11"
 B="1074215899"
 E="1074215900"
 BS="N"
/><b
 id="1074215949"
 Z="2418"
 color="11"
 B="1074215899"
 E="1074215929"
 BS="N"
/><b
 id="1074215950"
 Z="2424"
 color="11"
 B="1074215898"
 E="1074215930"
 Order="2"
 Display="Bold"
 BS="N"
/><b
 id="1074215951"
 Z="2425"
 color="11"
 B="1074215930"
 E="1074215931"
 Display="Bold"
 BS="N"
/><b
 id="1074215952"
 Z="2426"
 color="11"
 B="1074215931"
 E="1074215932"
 Order="2"
 Display="Bold"
 BS="N"
 BondCircularOrdering="1074215951 0 1074215959 1074215953"
/><b
 id="1074215953"
 Z="2427"
 color="11"
 B="1074215932"
 E="1074215933"
 BS="N"
/><b
 id="1074215954"
 Z="2428"
 color="11"
 B="1074215933"
 E="1074215934"
 Order="2"
 BS="N"
 BondCircularOrdering="1074215953 0 0 1074215955"
/><b
 id="1074215955"
 Z="2429"
 color="11"
 B="1074215934"
 E="1074215898"
 BS="N"
/><b
 id="1074215956"
 Z="2430"
 color="11"
 B="1074215899"
 E="1074215883"
 Display="Dash"
 BS="N"
/><b
 id="1074215957"
 Z="2431"
 color="11"
 B="1074215898"
 E="1074215884"
 Display="Dash"
 BS="N"
/><b
 id="1074215958"
 Z="2433"
 color="11"
 B="1074215884"
 E="1074215935"
 Display="Hash"
 BS="N"
/><b
 id="1074215959"
 Z="2435"
 color="11"
 B="1074215932"
 E="1074215936"
 BS="N"
/></fragment><fragment
 id="1074215960"
 BoundingBox="994.52 21.71 1007.04 34.24"
 Z="2437"
><n
 id="1074215961"
 p="994.52 22.72"
 Z="2436"
 color="11"
 AS="N"
/><n
 id="1074215962"
 p="1006.04 22.72"
 Z="2438"
 color="11"
 AS="N"
/><n
 id="1074215963"
 p="1006.04 34.24"
 Z="2440"
 color="11"
 AS="N"
/><b
 id="1074215964"
 Z="2439"
 color="11"
 B="1074215961"
 E="1074215962"
 Display="Bold"
 BS="N"
/><b
 id="1074215965"
 Z="2441"
 color="11"
 B="1074215962"
 E="1074215963"
 Display="Bold"
 BS="N"
/></fragment><t
 id="1074216050"
 p="1008.02 25.12"
 BoundingBox="1008.02 17.72 1012.47 27.12"
 Z="2442"
 color="11"
 Warning="Chemical Interpretation is not possible for this label"
 LineHeight="auto"
><s font="3" size="8" color="11" face="1">‡</s></t></group><group
 id="1074216053"
 BoundingBox="998.99 30.59 1090.43 87.43"
 Z="2485"
><fragment
 id="1074215966"
 BoundingBox="998.99 36.03 1085.15 87.43"
 Z="2452"
><n
 id="1074215967"
 p="1020.02 71.22"
 Z="2443"
 color="10"
 AS="N"
/><n
 id="1074215968"
 p="1031.15 74.20"
 Z="2444"
 color="10"
 AS="N"
/><n
 id="1074215969"
 p="1010.04 76.98"
 Z="2446"
 color="10"
 Element="1"
 NumHydrogens="0"
 NeedsClean="yes"
 AS="N"
><t
 p="1007.15 80.13"
 BoundingBox="1007.15 73.42 1012.93 80.13"
 color="10"
 LabelJustification="Left"
><s font="3" size="8" color="10" face="96">H</s></t></n><n
 id="1074215970"
 p="1010.04 65.46"
 Z="2448"
 color="10"
 NodeType="Nickname"
 NeedsClean="yes"
 AS="N"
><fragment
 id="1074217125"
><n
 id="1074215972"
 p="1010.04 65.46"
 Z="1906"
/><n
 id="1074215973"
 p="1021.13 68.43"
 Z="1907"
 NodeType="ExternalConnectionPoint"
 ExternalConnectionNum="1"
/><b
 id="1074215974"
 Z="1908"
 B="1074215973"
 E="1074215972"
 Display="Hash"
/></fragment><t
 p="1011.99 68.18"
 BoundingBox="1002.26 62.35 1011.99 68.28"
 color="10"
 LabelJustification="Right"
 Justification="Right"
 LabelAlignment="Right"
><s font="3" size="7" color="10" face="96">Me</s></t></n><n
 id="1074215975"
 p="1036.91 84.18"
 Z="2450"
 color="10"
 NodeType="Fragment"
 NeedsClean="yes"
 AS="N"
><fragment
 id="1074217126"
><n
 id="1074215977"
 p="1036.91 84.18"
 Z="1909"
 Element="8"
 NumHydrogens="0"
 NeedsClean="yes"
><t
 p="1033.02 88.08"
 BoundingBox="1033.02 79.62 1040.80 88.18"
 LabelJustification="Left"
><s font="3" size="10" color="0" face="96">O</s></t></n><n
 id="1074215978"
 p="1048.39 84.18"
 Z="1910"
/><n
 id="1074215979"
 p="1031.16 74.24"
 Z="1911"
 NodeType="ExternalConnectionPoint"
 ExternalConnectionNum="1"
/><b
 id="1074215980"
 Z="1912"
 B="1074215977"
 E="1074215978"
/><b
 id="1074215981"
 Z="1913"
 B="1074215979"
 E="1074215977"
 Display="Bold"
/></fragment><t
 p="1033.80 87.33"
 BoundingBox="1033.80 80.50 1051.13 87.43"
 color="10"
 LabelJustification="Left"
 LabelAlignment="Left"
><s font="3" size="8" color="10" face="96">OMe</s></t></n><n
 id="1074215982"
 p="1037.15 58.60"
 Z="2453"
 color="10"
 Warning="There are too many bonds to this unlabeled Carbon."
 AS="N"
/><n
 id="1074215983"
 p="1020.83 54.71"
 Z="2454"
 color="10"
 Element="46"
 NumHydrogens="0"
 NeedsClean="yes"
 AS="u"
 LabelDisplay="Center"
><t
 p="1020.83 57.86"
 BoundingBox="1015.94 51.15 1025.72 57.96"
 color="10"
 LabelJustification="Center"
 Justification="Center"
 LabelAlignment="Left"
><s font="3" size="8" color="10" face="96">Pd</s></t></n><n
 id="1074215984"
 p="1020.83 39.59"
 Z="2456"
 color="10"
 NodeType="Fragment"
 NeedsClean="yes"
 AS="N"
 LabelDisplay="Left"
><fragment
 id="1074217127"
><n
 id="1074215986"
 p="1020.83 39.59"
 Z="1914"
 Element="78"
 NumHydrogens="0"
 NeedsClean="yes"
><t
 p="1020.83 43.49"
 BoundingBox="1016.11 35.15 1025.55 43.54"
 LabelJustification="Center"
 Justification="Center"
 LabelAlignment="Center"
><s font="3" size="10" color="0" face="96">Pt</s></t></n><n
 id="1074215987"
 p="1060.60 39.59"
 Z="1915"
/><n
 id="1074215988"
 p="1050.66 45.32"
 Z="1916"
/><n
 id="1074215989"
 p="1040.72 39.59"
 Z="1917"
/><n
 id="1074215990"
 p="1030.78 45.32"
 Z="1918"
/><n
 id="1074215991"
 p="981.07 39.59"
 Z="1919"
/><n
 id="1074215992"
 p="991.01 45.32"
 Z="1920"
/><n
 id="1074215993"
 p="1000.95 39.59"
 Z="1921"
/><n
 id="1074215994"
 p="1010.89 45.32"
 Z="1922"
/><n
 id="1074215995"
 p="1040.72 5.15"
 Z="1923"
/><n
 id="1074215996"
 p="1030.78 10.88"
 Z="1924"
/><n
 id="1074215997"
 p="1030.78 22.36"
 Z="1925"
/><n
 id="1074215998"
 p="1020.83 28.11"
 Z="1926"
/><n
 id="1074215999"
 p="1020.83 51.07"
 Z="1927"
 NodeType="ExternalConnectionPoint"
 ExternalConnectionNum="1"
/><b
 id="1074216000"
 Z="1928"
 B="1074215997"
 E="1074215998"
/><b
 id="1074216001"
 Z="1929"
 B="1074215996"
 E="1074215997"
/><b
 id="1074216002"
 Z="1930"
 B="1074215995"
 E="1074215996"
/><b
 id="1074216003"
 Z="1931"
 B="1074215993"
 E="1074215994"
/><b
 id="1074216004"
 Z="1932"
 B="1074215992"
 E="1074215993"
/><b
 id="1074216005"
 Z="1933"
 B="1074215991"
 E="1074215992"
/><b
 id="1074216006"
 Z="1934"
 B="1074215989"
 E="1074215990"
/><b
 id="1074216007"
 Z="1935"
 B="1074215988"
 E="1074215989"
/><b
 id="1074216008"
 Z="1936"
 B="1074215987"
 E="1074215988"
/><b
 id="1074216009"
 Z="1937"
 B="1074215986"
 E="1074215990"
/><b
 id="1074216010"
 Z="1938"
 B="1074215986"
 E="1074215994"
/><b
 id="1074216011"
 Z="1939"
 B="1074215986"
 E="1074215998"
/><b
 id="1074216012"
 Z="1940"
 B="1074215999"
 E="1074215986"
/></fragment><t
 p="1018.16 42.74"
 BoundingBox="1018.16 36.03 1038.84 44.49"
 color="10"
 LabelJustification="Left"
 LabelAlignment="Right"
><s font="3" size="8" color="10" face="96">P</s><s font="3" size="8" color="10" face="98">t</s><s font="3" size="8" color="10" face="96">Bu3</s></t></n><n
 id="1074216013"
 p="1005.66 51.57"
 Z="2458"
 color="10"
 Element="35"
 NumHydrogens="0"
 NeedsClean="yes"
 AS="N"
><t
 p="1006.99 54.72"
 BoundingBox="998.99 48.01 1006.99 54.72"
 color="10"
 LabelJustification="Right"
 Justification="Right"
 LabelAlignment="Right"
><s font="3" size="8" color="10" face="96">Br</s></t></n><n
 id="1074216014"
 p="1043.65 62"
 xyz="1043.65 62 -8.89"
 Z="2460"
 color="10"
 AS="N"
/><n
 id="1074216015"
 p="1054.98 59.88"
 xyz="1054.98 59.88 -8.89"
 Z="2461"
 color="10"
 AS="N"
/><n
 id="1074216016"
 p="1059.80 54.36"
 Z="2462"
 color="10"
 AS="N"
/><n
 id="1074216017"
 p="1053.31 50.96"
 xyz="1053.31 50.96 8.89"
 Z="2463"
 color="10"
 AS="N"
/><n
 id="1074216018"
 p="1041.98 53.08"
 xyz="1041.98 53.08 8.89"
 Z="2464"
 color="10"
 AS="N"
/><n
 id="1074216019"
 p="1042.67 74.20"
 Z="2473"
 color="10"
 Element="1"
 NumHydrogens="0"
 NeedsClean="yes"
 AS="N"
><t
 p="1040.14 76.92"
 BoundingBox="1040.14 71.09 1045.20 76.92"
 color="10"
 LabelJustification="Left"
><s font="3" size="7" color="10" face="96">H</s></t></n><n
 id="1074216020"
 p="1070.93 51.38"
 Z="2475"
 color="10"
 NodeType="Fragment"
 NeedsClean="yes"
 AS="N"
><fragment
 id="1074217128"
><n
 id="1074216194"
 p="1070.93 51.38"
 Z="1317"
 Element="8"
 NumHydrogens="0"
 NeedsClean="yes"
><t
 p="1067.04 55.28"
 BoundingBox="1067.04 46.82 1074.82 55.38"
 LabelJustification="Left"
><s font="3" size="10" color="0" face="96">O</s></t></n><n
 id="1074216195"
 p="1074.64 37.52"
 Z="1318"
/><n
 id="1074216196"
 p="1057.07 55.10"
 Z="1319"
 NodeType="ExternalConnectionPoint"
 ExternalConnectionNum="1"
/><b
 id="1074216197"
 Z="1320"
 B="1074216194"
 E="1074216195"
/><b
 id="1074216198"
 Z="1321"
 B="1074216196"
 E="1074216194"
/></fragment><t
 p="1067.82 54.53"
 BoundingBox="1067.82 47.70 1085.15 54.63"
 color="10"
 LabelJustification="Left"
 LabelAlignment="Left"
><s font="3" size="8" color="10" face="96">OMe</s></t></n><b
 id="1074216027"
 Z="2445"
 color="10"
 B="1074215967"
 E="1074215968"
 Order="1.5"
 Display2="Dash"
 BS="N"
/><b
 id="1074216028"
 Z="2447"
 color="10"
 B="1074215967"
 E="1074215969"
 Display="Bold"
 BS="N"
/><b
 id="1074216029"
 Z="2449"
 color="10"
 B="1074215970"
 E="1074215967"
 Display="Hash"
 BS="N"
/><b
 id="1074216030"
 Z="2451"
 color="10"
 B="1074215968"
 E="1074215975"
 Display="Bold"
 BS="N"
/><b
 id="1074216031"
 Z="2455"
 color="10"
 B="1074215982"
 E="1074215983"
 Display="Dash"
 BS="N"
/><b
 id="1074216032"
 Z="2457"
 color="10"
 B="1074215983"
 E="1074215984"
 BS="N"
/><b
 id="1074216033"
 Z="2459"
 color="10"
 B="1074215983"
 E="1074216013"
 BS="N"
/><b
 id="1074216034"
 Z="2465"
 color="10"
 B="1074215982"
 E="1074216014"
 Order="2"
 Display="Bold"
 BS="N"
/><b
 id="1074216035"
 Z="2466"
 color="10"
 B="1074216014"
 E="1074216015"
 Display="Bold"
 BS="N"
/><b
 id="1074216036"
 Z="2467"
 color="10"
 B="1074216015"
 E="1074216016"
 Order="2"
 Display="Bold"
 BS="N"
 BondCircularOrdering="1074216035 0 1074216043 1074216037"
/><b
 id="1074216037"
 Z="2468"
 color="10"
 B="1074216016"
 E="1074216017"
 BS="N"
/><b
 id="1074216038"
 Z="2469"
 color="10"
 B="1074216017"
 E="1074216018"
 Order="2"
 BS="N"
 BondCircularOrdering="1074216037 0 0 1074216039"
/><b
 id="1074216039"
 Z="2470"
 color="10"
 B="1074216018"
 E="1074215982"
 BS="N"
/><b
 id="1074216040"
 Z="2471"
 color="10"
 B="1074215983"
 E="1074215967"
 Display="Dash"
 BS="N"
/><b
 id="1074216041"
 Z="2472"
 color="10"
 B="1074215982"
 E="1074215968"
 Display="Dash"
 BS="N"
/><b
 id="1074216042"
 Z="2474"
 color="10"
 B="1074215968"
 E="1074216019"
 Display="Hash"
 BS="N"
/><b
 id="1074216043"
 Z="2476"
 color="10"
 B="1074216016"
 E="1074216020"
 BS="N"
/></fragment><fragment
 id="1074216044"
 BoundingBox="1072.48 34.58 1085 47.11"
 Z="2478"
><n
 id="1074216045"
 p="1072.48 35.59"
 Z="2477"
 color="10"
 AS="N"
/><n
 id="1074216046"
 p="1084 35.59"
 Z="2479"
 color="10"
 AS="N"
/><n
 id="1074216047"
 p="1084 47.11"
 Z="2481"
 color="10"
 AS="N"
/><b
 id="1074216048"
 Z="2480"
 color="10"
 B="1074216045"
 E="1074216046"
 Display="Bold"
 BS="N"
/><b
 id="1074216049"
 Z="2482"
 color="10"
 B="1074216046"
 E="1074216047"
 Display="Bold"
 BS="N"
/></fragment><t
 id="1074216051"
 p="1085.98 37.99"
 BoundingBox="1085.98 30.59 1090.43 39.99"
 Z="2483"
 color="10"
 Warning="Chemical Interpretation is not possible for this label"
 LineHeight="auto"
><s font="3" size="8" color="10" face="1">‡</s></t></group><group
 id="1074216069"
 BoundingBox="955.76 185.80 977.40 208.76"
 Z="2496"
><graphic
 id="1074217036"
 SupersededBy="1074217129"
 BoundingBox="967.07 195.46 956.68 186.92"
 Z="2494"
 LineType="Wavy"
 GraphicType="Line"
 HeadSize="1000"
/><graphic
 id="1074217037"
 SupersededBy="1074217130"
 BoundingBox="976.48 207.64 966.08 199.10"
 Z="2495"
 LineType="Wavy"
 GraphicType="Line"
 HeadSize="1000"
/><arrow
 id="1074217129"
 BoundingBox="955.76 185.80 967.99 196.58"
 Z="2494"
 LineType="Wavy"
 FillType="None"
 ArrowheadType="Solid"
 HeadSize="1000"
 ArrowheadCenterSize="875"
 ArrowheadWidth="250"
 Head3D="967.07 195.46 0"
 Tail3D="956.68 186.92 0"
 Center3D="1045.42 473.27 0"
 MajorAxisEnd3D="1058.81 471.95 0"
 MinorAxisEnd3D="1046.73 486.66 0"
/><arrow
 id="1074217130"
 BoundingBox="965.16 197.98 977.40 208.76"
 Z="2495"
 LineType="Wavy"
 FillType="None"
 ArrowheadType="Solid"
 HeadSize="1000"
 ArrowheadCenterSize="875"
 ArrowheadWidth="250"
 Head3D="976.48 207.64 0"
 Tail3D="966.08 199.10 0"
 Center3D="1059.03 486.04 0"
 MajorAxisEnd3D="1072.42 484.73 0"
 MinorAxisEnd3D="1060.34 499.43 0"
/></group><t
 id="1074216065"
 p="926.90 229.53"
 BoundingBox="926.90 222.13 939.35 231.53"
 Z="2493"
 Warning="Chemical Interpretation is not possible for this label"
 LineHeight="auto"
><s font="3" size="8" color="0" face="1">B.3</s></t><t
 id="1074216076"
 p="1013.38 97.04"
 BoundingBox="1013.38 88.09 1038.68 99.59"
 Z="2499"
 color="10"
 Warning="Chemical Interpretation is not possible for this label"
 LineHeight="auto"
><s font="3" size="10" color="10">+23.5</s></t><t
 id="1074216077"
 p="974.10 88.53"
 BoundingBox="974.10 79.58 999.40 91.08"
 Z="2500"
 color="11"
 Warning="Chemical Interpretation is not possible for this label"
 LineHeight="auto"
><s font="3" size="10" color="11">+24.2</s></t><t
 id="1074216078"
 p="1032.90 106.03"
 BoundingBox="1032.90 96.98 1068.36 109.53"
 Z="2501"
 Warning="Chemical Interpretation is not possible for this label"
 LineHeight="auto"
><s font="23" size="9" color="0" face="1">a</s><s font="3" size="9" color="0" face="1">TS</s><s font="3" size="9" color="0" face="33">B.4</s><s font="23" size="9" color="0" face="33">-</s><s font="3" size="9" color="0" face="33">5</s></t><t
 id="1074216079"
 p="935.97 82.66"
 BoundingBox="935.97 73.61 970.69 86.16"
 Z="2502"
 Warning="Chemical Interpretation is not possible for this label"
 LineHeight="auto"
><s font="23" size="9" color="0" face="1">b</s><s font="3" size="9" color="0" face="1">TS</s><s font="3" size="9" color="0" face="33">B.4</s><s font="23" size="9" color="0" face="33">-</s><s font="3" size="9" color="0" face="33">5</s></t><graphic
 id="1074216064"
 BoundingBox="1090.57 232.71 919.01 18.35"
 Z="1941"
 color="12"
 GraphicType="Rectangle"
 RectangleType="Filled"
 Center3D="1004.79 125.53 0"
 MajorAxisEnd3D="1090.57 125.53 0"
 MinorAxisEnd3D="1004.79 232.71 0"
/><graphic
 id="1074217038"
 BoundingBox="935.46 218.21 932.81 218.21"
 Z="2487"
 GraphicType="Orbital"
 OvalType="Circle Filled"
 OrbitalType="sFilled"
 Center3D="932.81 218.21 0"
 MajorAxisEnd3D="935.46 218.21 0"
 MinorAxisEnd3D="932.81 220.85 0"
/><graphic
 id="1074217039"
 SupersededBy="1074217131"
 BoundingBox="971.57 185.96 961.18 177.42"
 Z="2497"
 LineType="Wavy"
 GraphicType="Line"
 HeadSize="1000"
/><graphic
 id="1074217040"
 SupersededBy="1074217132"
 BoundingBox="985.73 199.39 975.33 190.85"
 Z="2498"
 LineType="Wavy"
 GraphicType="Line"
 HeadSize="1000"
/><curve
 id="1074216058"
 Z="1942"
 color="10"
 ArrowheadType="Solid"
 CurvePoints="916.07 217.04 934.27 219.25 952.47 221.46 966.37 204.80 966.37 204.80 966.37 204.80"
/><curve
 id="1074216059"
 Z="2486"
 color="11"
 ArrowheadType="Solid"
 CurvePoints="916.37 222.02 934.40 218.70 952.43 215.39 960.74 195.35 960.74 195.35 960.74 195.35"
/><arrow
 id="1074217131"
 BoundingBox="960.26 176.30 972.49 187.08"
 Z="2497"
 LineType="Wavy"
 FillType="None"
 ArrowheadType="Solid"
 HeadSize="1000"
 ArrowheadCenterSize="875"
 ArrowheadWidth="250"
 Head3D="971.57 185.96 0"
 Tail3D="961.18 177.42 0"
 Center3D="1049.92 463.77 0"
 MajorAxisEnd3D="1063.31 462.45 0"
 MinorAxisEnd3D="1051.23 477.16 0"
/><arrow
 id="1074217132"
 BoundingBox="974.41 189.73 986.65 200.51"
 Z="2498"
 LineType="Wavy"
 FillType="None"
 ArrowheadType="Solid"
 HeadSize="1000"
 ArrowheadCenterSize="875"
 ArrowheadWidth="250"
 Head3D="985.73 199.39 0"
 Tail3D="975.33 190.85 0"
 Center3D="1068.28 477.79 0"
 MajorAxisEnd3D="1081.67 476.48 0"
 MinorAxisEnd3D="1069.59 491.18 0"
/></group><fragment
 id="1074216082"
 BoundingBox="920.11 201.85 939.50 214.15"
 Z="2505"
><n
 id="1074216081"
 p="922.85 208"
 Z="2504"
 Warning="ChemDraw can&apos;t interpret this label."
 NodeType="Unspecified"
 NeedsClean="yes"
 AS="N"
><t
 p="920.11 211.90"
 BoundingBox="920.11 201.85 939.50 214.15"
 LabelJustification="Left"
 LabelLineHeight="auto"
 LineHeight="auto"
 LabelAlignment="Left"
><s font="23" size="10" color="0">-</s><s font="3" size="10" color="0">2.8</s></t></n></fragment><graphic
 id="1074217041"
 BoundingBox="1026.96 102.83 1024.31 102.83"
 Z="2488"
 color="10"
 GraphicType="Orbital"
 OvalType="Circle Filled"
 OrbitalType="sFilled"
 Center3D="1024.31 102.83 0"
 MajorAxisEnd3D="1026.96 102.83 0"
 MinorAxisEnd3D="1024.31 105.48 0"
/><graphic
 id="1074217042"
 BoundingBox="1005.96 91.99 1003.32 91.99"
 Z="2489"
 color="11"
 GraphicType="Orbital"
 OvalType="Circle Filled"
 OrbitalType="sFilled"
 Center3D="1003.32 91.99 0"
 MajorAxisEnd3D="1005.96 91.99 0"
 MinorAxisEnd3D="1003.32 94.63 0"
/><graphic
 id="1074217043"
 BoundingBox="1022.88 113.27 1017.63 113.27"
 Z="2491"
 color="12"
 GraphicType="Orbital"
 OvalType="Circle Filled"
 OrbitalType="sFilled"
 Center3D="1017.63 113.27 0"
 MajorAxisEnd3D="1022.88 113.27 0"
 MinorAxisEnd3D="1017.63 118.52 0"
/><curve
 id="1074215881"
 Z="2490"
 color="11"
 ArrowheadType="Solid"
 CurvePoints="956.24 204.28 969.44 179.52 982.65 154.78 993.83 92.28 1004.18 92.65 1014.53 93.02 1047.48 204.40 1054.53 207.40 1061.57 210.40"
/><curve
 id="1074216056"
 Z="2492"
 color="10"
 ArrowheadType="Solid"
 CurvePoints="970.97 212.61 983.20 191.02 995.42 169.44 1014.70 102.76 1024.28 103.09 1033.87 103.41 1064.39 200.53 1070.91 203.15 1077.44 205.77"
/></group><fragment
 id="1074214820"
 BoundingBox="291.07 240.55 319.71 288.99"
 Z="1946"
><n
 id="1074214821"
 p="297.19 263.89"
 Z="1947"
 Element="46"
 NumHydrogens="0"
 NeedsClean="yes"
 AS="N"
 LabelDisplay="Center"
><t
 p="297.19 267.79"
 BoundingBox="291.07 259.45 303.31 267.89"
 LabelJustification="Center"
 Justification="Center"
 LabelAlignment="Left"
><s font="3" size="10" face="96">Pd</s></t></n><n
 id="1074214822"
 p="297.19 282.79"
 Z="1948"
 NodeType="Fragment"
 NeedsClean="yes"
 AS="N"
><fragment
 id="1074217077"
><n
 id="1074214824"
 p="297.19 282.79"
 Z="1499"
 Element="78"
 NumHydrogens="0"
 NeedsClean="yes"
><t
 p="297.19 286.69"
 BoundingBox="292.47 278.35 301.91 286.74"
 LabelJustification="Center"
 Justification="Center"
 LabelAlignment="Center"
><s font="3" size="10" face="96">Pt</s></t></n><n
 id="1074214825"
 p="247.48 282.79"
 Z="1500"
/><n
 id="1074214826"
 p="259.91 275.61"
 Z="1501"
/><n
 id="1074214827"
 p="272.34 282.79"
 Z="1502"
/><n
 id="1074214828"
 p="284.76 275.61"
 Z="1503"
/><n
 id="1074214829"
 p="346.90 282.79"
 Z="1504"
/><n
 id="1074214830"
 p="334.47 275.61"
 Z="1505"
/><n
 id="1074214831"
 p="322.05 282.79"
 Z="1506"
/><n
 id="1074214832"
 p="309.62 275.61"
 Z="1507"
/><n
 id="1074214833"
 p="272.34 325.84"
 Z="1508"
/><n
 id="1074214834"
 p="284.76 318.66"
 Z="1509"
/><n
 id="1074214835"
 p="284.76 304.31"
 Z="1510"
/><n
 id="1074214836"
 p="297.19 297.14"
 Z="1511"
/><n
 id="1074214837"
 p="297.19 268.44"
 Z="1512"
 NodeType="ExternalConnectionPoint"
 ExternalConnectionNum="1"
/><b
 id="1074214838"
 Z="1513"
 B="1074214837"
 E="1074214824"
/><b
 id="1074214839"
 Z="1514"
 B="1074214824"
 E="1074214828"
/><b
 id="1074214840"
 Z="1515"
 B="1074214824"
 E="1074214832"
/><b
 id="1074214841"
 Z="1516"
 B="1074214824"
 E="1074214836"
/><b
 id="1074214842"
 Z="1517"
 B="1074214825"
 E="1074214826"
/><b
 id="1074214843"
 Z="1518"
 B="1074214826"
 E="1074214827"
/><b
 id="1074214844"
 Z="1519"
 B="1074214827"
 E="1074214828"
/><b
 id="1074214845"
 Z="1520"
 B="1074214829"
 E="1074214830"
/><b
 id="1074214846"
 Z="1521"
 B="1074214830"
 E="1074214831"
/><b
 id="1074214847"
 Z="1522"
 B="1074214831"
 E="1074214832"
/><b
 id="1074214848"
 Z="1523"
 B="1074214833"
 E="1074214834"
/><b
 id="1074214849"
 Z="1524"
 B="1074214834"
 E="1074214835"
/><b
 id="1074214850"
 Z="1525"
 B="1074214835"
 E="1074214836"
/></fragment><t
 p="293.86 286.69"
 BoundingBox="293.86 278.35 319.71 288.99"
 LabelJustification="Left"
 LabelAlignment="Left"
><s font="3" size="10" face="96">P</s><s font="3" size="10" face="98">t</s><s font="3" size="10" face="96">Bu3</s></t></n><n
 id="1074214851"
 p="297.19 244.99"
 Z="1950"
 NodeType="Fragment"
 NeedsClean="yes"
 AS="N"
 LabelDisplay="Left"
><fragment
 id="1074217078"
><n
 id="1074214853"
 p="297.19 244.99"
 Z="1429"
 Element="78"
 NumHydrogens="0"
 NeedsClean="yes"
><t
 p="297.19 248.89"
 BoundingBox="292.47 240.55 301.91 248.94"
 LabelJustification="Center"
 Justification="Center"
 LabelAlignment="Center"
><s font="3" size="10" color="0" face="96">Pt</s></t></n><n
 id="1074214854"
 p="346.90 244.99"
 Z="1430"
/><n
 id="1074214855"
 p="334.48 252.17"
 Z="1431"
/><n
 id="1074214856"
 p="322.05 244.99"
 Z="1432"
/><n
 id="1074214857"
 p="309.62 252.17"
 Z="1433"
/><n
 id="1074214858"
 p="247.48 244.99"
 Z="1434"
/><n
 id="1074214859"
 p="259.91 252.17"
 Z="1435"
/><n
 id="1074214860"
 p="272.34 244.99"
 Z="1436"
/><n
 id="1074214861"
 p="284.77 252.17"
 Z="1437"
/><n
 id="1074214862"
 p="322.05 201.94"
 Z="1438"
/><n
 id="1074214863"
 p="309.62 209.12"
 Z="1439"
/><n
 id="1074214864"
 p="309.62 223.47"
 Z="1440"
/><n
 id="1074214865"
 p="297.19 230.64"
 Z="1441"
/><n
 id="1074214866"
 p="297.19 259.34"
 Z="1442"
 NodeType="ExternalConnectionPoint"
 ExternalConnectionNum="1"
/><b
 id="1074214867"
 Z="1443"
 B="1074214864"
 E="1074214865"
/><b
 id="1074214868"
 Z="1444"
 B="1074214863"
 E="1074214864"
/><b
 id="1074214869"
 Z="1445"
 B="1074214862"
 E="1074214863"
/><b
 id="1074214870"
 Z="1446"
 B="1074214860"
 E="1074214861"
/><b
 id="1074214871"
 Z="1447"
 B="1074214859"
 E="1074214860"
/><b
 id="1074214872"
 Z="1448"
 B="1074214858"
 E="1074214859"
/><b
 id="1074214873"
 Z="1449"
 B="1074214856"
 E="1074214857"
/><b
 id="1074214874"
 Z="1450"
 B="1074214855"
 E="1074214856"
/><b
 id="1074214875"
 Z="1451"
 B="1074214854"
 E="1074214855"
/><b
 id="1074214876"
 Z="1452"
 B="1074214853"
 E="1074214857"
/><b
 id="1074214877"
 Z="1453"
 B="1074214853"
 E="1074214861"
/><b
 id="1074214878"
 Z="1454"
 B="1074214853"
 E="1074214865"
/><b
 id="1074214879"
 Z="1455"
 B="1074214866"
 E="1074214853"
/></fragment><t
 p="293.86 248.89"
 BoundingBox="293.86 240.55 319.71 251.19"
 LabelJustification="Left"
 LabelAlignment="Right"
><s font="3" size="10" face="96">P</s><s font="3" size="10" face="98">t</s><s font="3" size="10" face="96">Bu3</s></t></n><b
 id="1074214880"
 Z="1949"
 B="1074214821"
 E="1074214822"
 BS="N"
/><b
 id="1074214881"
 Z="1951"
 B="1074214821"
 E="1074214851"
 BS="N"
/></fragment><fragment
 id="1074214882"
 BoundingBox="494.63 261.98 526.32 308.12"
 Z="1961"
><n
 id="1074214883"
 p="519.65 285.33"
 Z="1962"
 Warning="An atom in this label has an invalid valence."
 Element="18"
 NumHydrogens="0"
 NeedsClean="yes"
 AS="N"
><t
 p="516.32 289.23"
 BoundingBox="516.32 280.89 526.32 289.23"
 LabelJustification="Left"
 LabelAlignment="Left"
><s font="3" size="10" face="96">Ar</s></t></n><n
 id="1074214884"
 p="500.75 285.33"
 Z="1963"
 Element="46"
 NumHydrogens="0"
 NeedsClean="yes"
 AS="N"
 LabelDisplay="Center"
><t
 p="500.75 289.23"
 BoundingBox="494.63 280.89 506.87 289.33"
 LabelJustification="Center"
 Justification="Center"
 LabelAlignment="Left"
><s font="3" size="10" face="96">Pd</s></t></n><n
 id="1074214885"
 p="500.75 304.22"
 Z="1965"
 Element="35"
 NumHydrogens="0"
 NeedsClean="yes"
 AS="N"
><t
 p="497.42 308.12"
 BoundingBox="497.42 299.78 507.42 308.12"
 LabelJustification="Left"
 LabelAlignment="Left"
><s font="3" size="10" face="96">Br</s></t></n><n
 id="1074214886"
 p="500.75 266.42"
 Z="1967"
 NodeType="Fragment"
 NeedsClean="yes"
 AS="N"
 LabelDisplay="Left"
><fragment
 id="1074217079"
><n
 id="1074214888"
 p="500.75 266.42"
 Z="1386"
 Element="78"
 NumHydrogens="0"
 NeedsClean="yes"
><t
 p="500.75 270.32"
 BoundingBox="496.03 261.98 505.47 270.37"
 LabelJustification="Center"
 Justification="Center"
 LabelAlignment="Center"
><s font="3" size="10" color="0" face="96">Pt</s></t></n><n
 id="1074214889"
 p="550.46 266.42"
 Z="1387"
/><n
 id="1074214890"
 p="538.03 273.60"
 Z="1388"
/><n
 id="1074214891"
 p="525.60 266.42"
 Z="1389"
/><n
 id="1074214892"
 p="513.17 273.60"
 Z="1390"
/><n
 id="1074214893"
 p="451.04 266.42"
 Z="1391"
/><n
 id="1074214894"
 p="463.46 273.60"
 Z="1392"
/><n
 id="1074214895"
 p="475.89 266.42"
 Z="1393"
/><n
 id="1074214896"
 p="488.32 273.60"
 Z="1394"
/><n
 id="1074214897"
 p="525.60 223.37"
 Z="1395"
/><n
 id="1074214898"
 p="513.17 230.55"
 Z="1396"
/><n
 id="1074214899"
 p="513.17 244.90"
 Z="1397"
/><n
 id="1074214900"
 p="500.75 252.07"
 Z="1398"
/><n
 id="1074214901"
 p="500.75 280.77"
 Z="1399"
 NodeType="ExternalConnectionPoint"
 ExternalConnectionNum="1"
/><b
 id="1074214902"
 Z="1400"
 B="1074214899"
 E="1074214900"
/><b
 id="1074214903"
 Z="1401"
 B="1074214898"
 E="1074214899"
/><b
 id="1074214904"
 Z="1402"
 B="1074214897"
 E="1074214898"
/><b
 id="1074214905"
 Z="1403"
 B="1074214895"
 E="1074214896"
/><b
 id="1074214906"
 Z="1404"
 B="1074214894"
 E="1074214895"
/><b
 id="1074214907"
 Z="1405"
 B="1074214893"
 E="1074214894"
/><b
 id="1074214908"
 Z="1406"
 B="1074214891"
 E="1074214892"
/><b
 id="1074214909"
 Z="1407"
 B="1074214890"
 E="1074214891"
/><b
 id="1074214910"
 Z="1408"
 B="1074214889"
 E="1074214890"
/><b
 id="1074214911"
 Z="1409"
 B="1074214888"
 E="1074214892"
/><b
 id="1074214912"
 Z="1410"
 B="1074214888"
 E="1074214896"
/><b
 id="1074214913"
 Z="1411"
 B="1074214888"
 E="1074214900"
/><b
 id="1074214914"
 Z="1412"
 B="1074214901"
 E="1074214888"
/></fragment><t
 p="497.42 270.32"
 BoundingBox="497.42 261.98 523.27 272.62"
 LabelJustification="Left"
 LabelAlignment="Right"
><s font="3" size="10" face="96">P</s><s font="3" size="10" face="98">t</s><s font="3" size="10" face="96">Bu3</s></t></n><b
 id="1074214915"
 Z="1964"
 B="1074214883"
 E="1074214884"
 BS="N"
/><b
 id="1074214916"
 Z="1966"
 B="1074214884"
 E="1074214885"
 BS="N"
/><b
 id="1074214917"
 Z="1968"
 B="1074214884"
 E="1074214886"
 BS="N"
/></fragment><fragment
 id="1074214918"
 BoundingBox="468.10 43.49 547.36 104.20"
 Z="1974"
><n
 id="1074214919"
 p="481.57 66.83"
 Z="1969"
 Element="46"
 NumHydrogens="0"
 NeedsClean="yes"
 AS="N"
 LabelDisplay="Center"
><t
 p="481.57 70.73"
 BoundingBox="475.45 62.39 487.69 70.83"
 LabelJustification="Center"
 Justification="Center"
 LabelAlignment="Left"
><s font="3" size="10" face="96">Pd</s></t></n><n
 id="1074214920"
 p="481.57 47.93"
 Z="1970"
 NodeType="Fragment"
 NeedsClean="yes"
 AS="N"
 LabelDisplay="Left"
><fragment
 id="1074217080"
><n
 id="1074214922"
 p="481.57 47.93"
 Z="1526"
 Element="78"
 NumHydrogens="0"
 NeedsClean="yes"
><t
 p="481.57 51.83"
 BoundingBox="476.85 43.49 486.29 51.88"
 LabelJustification="Center"
 Justification="Center"
 LabelAlignment="Center"
><s font="3" size="10" color="0" face="96">Pt</s></t></n><n
 id="1074214923"
 p="531.28 47.93"
 Z="1527"
/><n
 id="1074214924"
 p="518.85 55.10"
 Z="1528"
/><n
 id="1074214925"
 p="506.42 47.93"
 Z="1529"
/><n
 id="1074214926"
 p="493.99 55.10"
 Z="1530"
/><n
 id="1074214927"
 p="431.86 47.93"
 Z="1531"
/><n
 id="1074214928"
 p="444.28 55.10"
 Z="1532"
/><n
 id="1074214929"
 p="456.71 47.93"
 Z="1533"
/><n
 id="1074214930"
 p="469.14 55.10"
 Z="1534"
/><n
 id="1074214931"
 p="506.42 4.88"
 Z="1535"
/><n
 id="1074214932"
 p="493.99 12.05"
 Z="1536"
/><n
 id="1074214933"
 p="493.99 26.40"
 Z="1537"
/><n
 id="1074214934"
 p="481.57 33.58"
 Z="1538"
/><n
 id="1074214935"
 p="481.57 62.28"
 Z="1539"
 NodeType="ExternalConnectionPoint"
 ExternalConnectionNum="1"
/><b
 id="1074214936"
 Z="1540"
 B="1074214933"
 E="1074214934"
/><b
 id="1074214937"
 Z="1541"
 B="1074214932"
 E="1074214933"
/><b
 id="1074214938"
 Z="1542"
 B="1074214931"
 E="1074214932"
/><b
 id="1074214939"
 Z="1543"
 B="1074214929"
 E="1074214930"
/><b
 id="1074214940"
 Z="1544"
 B="1074214928"
 E="1074214929"
/><b
 id="1074214941"
 Z="1545"
 B="1074214927"
 E="1074214928"
/><b
 id="1074214942"
 Z="1546"
 B="1074214925"
 E="1074214926"
/><b
 id="1074214943"
 Z="1547"
 B="1074214924"
 E="1074214925"
/><b
 id="1074214944"
 Z="1548"
 B="1074214923"
 E="1074214924"
/><b
 id="1074214945"
 Z="1549"
 B="1074214922"
 E="1074214926"
/><b
 id="1074214946"
 Z="1550"
 B="1074214922"
 E="1074214930"
/><b
 id="1074214947"
 Z="1551"
 B="1074214922"
 E="1074214934"
/><b
 id="1074214948"
 Z="1552"
 B="1074214935"
 E="1074214922"
/></fragment><t
 p="478.24 51.83"
 BoundingBox="478.24 43.49 504.09 54.13"
 LabelJustification="Left"
 LabelAlignment="Right"
><s font="3" size="10" face="96">P</s><s font="3" size="10" face="98">t</s><s font="3" size="10" face="96">Bu3</s></t></n><n
 id="1074214949"
 p="522.13 91.33"
 Z="1972"
 AS="N"
/><n
 id="1074214950"
 p="514.99 78.82"
 Z="1973"
 AS="N"
/><n
 id="1074214951"
 p="500.59 78.75"
 Z="1975"
 AS="N"
/><n
 id="1074214952"
 p="493.33 91.18"
 Z="1976"
 Warning="There are too many bonds to this unlabeled Carbon."
 AS="N"
/><n
 id="1074214953"
 p="500.46 103.69"
 Z="1977"
 AS="N"
/><n
 id="1074214954"
 p="514.86 103.76"
 Z="1978"
 AS="N"
/><n
 id="1074214955"
 p="536.53 91.40"
 Z="1985"
 NodeType="Fragment"
 NeedsClean="yes"
 AS="N"
><fragment
 id="1074217081"
><n
 id="1074214957"
 p="536.53 91.40"
 Z="1456"
/><n
 id="1074214958"
 p="550.88 91.47"
 Z="1457"
 Element="7"
 NumHydrogens="0"
 NeedsClean="yes"
><t
 p="547.27 95.37"
 BoundingBox="547.27 87.03 554.49 95.37"
 LabelJustification="Left"
><s font="3" size="10" color="0" face="96">N</s></t></n><n
 id="1074214959"
 p="522.18 91.33"
 Z="1458"
 NodeType="ExternalConnectionPoint"
 ExternalConnectionNum="1"
/><b
 id="1074214960"
 Z="1459"
 B="1074214957"
 E="1074214958"
 Order="3"
/><b
 id="1074214961"
 Z="1460"
 B="1074214959"
 E="1074214957"
/></fragment><t
 p="532.92 95.30"
 BoundingBox="532.92 86.84 547.36 95.40"
 LabelJustification="Left"
 LabelAlignment="Left"
><s font="3" size="10" color="0" face="96">CN</s></t></n><n
 id="1074214962"
 p="471.43 91.11"
 Z="1987"
 Warning="An atom in this label has an invalid valence."
 Element="35"
 NumHydrogens="0"
 NeedsClean="yes"
 AS="N"
><t
 p="468.10 95.01"
 BoundingBox="468.10 86.67 478.10 95.01"
 LabelJustification="Left"
 LabelAlignment="Left"
><s font="3" size="10" color="0" face="96">Br</s></t></n><b
 id="1074214963"
 Z="1971"
 B="1074214919"
 E="1074214920"
 BS="N"
/><b
 id="1074214964"
 Z="1979"
 B="1074214949"
 E="1074214950"
 Order="2"
 BS="N"
 BondCircularOrdering="1074214969 1074214970 0 1074214965"
/><b
 id="1074214965"
 Z="1980"
 B="1074214950"
 E="1074214951"
 BS="N"
/><b
 id="1074214966"
 Z="1981"
 B="1074214951"
 E="1074214952"
 Order="2"
 BS="N"
/><b
 id="1074214967"
 Z="1982"
 B="1074214952"
 E="1074214953"
 BS="N"
/><b
 id="1074214968"
 Z="1983"
 B="1074214953"
 E="1074214954"
 Order="2"
 BS="N"
 BondCircularOrdering="1074214967 0 0 1074214969"
/><b
 id="1074214969"
 Z="1984"
 B="1074214954"
 E="1074214949"
 BS="N"
/><b
 id="1074214970"
 Z="1986"
 B="1074214949"
 E="1074214955"
 BS="N"
/><b
 id="1074214971"
 Z="1988"
 B="1074214952"
 E="1074214962"
 Display="Dash"
 BS="N"
/><b
 id="1074214972"
 Z="1989"
 B="1074214952"
 E="1074214919"
 Display="Dash"
 BS="N"
/><b
 id="1074214973"
 Z="1990"
 B="1074214962"
 E="1074214919"
 Display="Dash"
 BS="N"
/></fragment><fragment
 id="1074214974"
 BoundingBox="313.45 200.68 336.78 212.18"
 Z="1993"
><n
 id="1074214975"
 p="316.78 205.73"
 Z="1992"
 Warning="An atom in this label has an invalid valence."
 NodeType="Unspecified"
 NeedsClean="yes"
 AS="N"
><fragment
 id="1074217082"
><n
 id="1074214977"
 p="316.78 205.73"
 Z="1461"
 Element="18"
 NumHydrogens="0"
 NeedsClean="yes"
><t
 p="313.45 209.63"
 BoundingBox="313.45 201.29 323.45 209.63"
 LabelJustification="Left"
 LabelAlignment="Left"
><s font="3" size="10" color="0" face="96">Ar</s></t></n><n
 id="1074214978"
 p="331.13 205.73"
 Z="1462"
 Element="35"
 NumHydrogens="0"
 NeedsClean="yes"
><t
 p="327.80 209.63"
 BoundingBox="327.80 201.29 337.80 209.63"
 LabelJustification="Left"
 LabelAlignment="Left"
><s font="3" size="10" color="0" face="96">Br</s></t></n></fragment><t
 p="313.45 209.63"
 BoundingBox="313.45 200.68 336.78 212.18"
 LabelJustification="Left"
 LabelLineHeight="auto"
 LineHeight="auto"
 LabelAlignment="Left"
><s font="3" size="10" color="0">Ar-Br</s></t></n></fragment><fragment
 id="1074214979"
 BoundingBox="967.88 445.12 1014.77 489.56"
 Z="1995"
><n
 id="1074214980"
 p="996.99 471.16"
 Z="1994"
 color="10"
 NodeType="Fragment"
 NeedsClean="yes"
 AS="N"
><fragment
 id="1074217083"
><n
 id="1074214982"
 p="996.99 471.16"
 Z="1463"
 Element="8"
 NumHydrogens="0"
 NeedsClean="yes"
><t
 p="993.10 475.06"
 BoundingBox="993.10 466.60 1000.88 475.16"
 LabelJustification="Left"
><s font="3" size="10" color="0" face="96">O</s></t></n><n
 id="1074214983"
 p="1009.42 463.99"
 Z="1464"
/><n
 id="1074214984"
 p="984.57 463.99"
 Z="1465"
 NodeType="ExternalConnectionPoint"
 ExternalConnectionNum="1"
/><b
 id="1074214985"
 Z="1466"
 B="1074214982"
 E="1074214983"
/><b
 id="1074214986"
 Z="1467"
 B="1074214984"
 E="1074214982"
/></fragment><t
 p="993.10 475.06"
 BoundingBox="993.10 466.60 1014.77 475.16"
 color="10"
 LabelJustification="Left"
 LabelAlignment="Left"
><s font="3" size="10" color="10" face="96">OMe</s></t></n><n
 id="1074214987"
 p="984.52 463.96"
 Z="1996"
 color="10"
 AS="N"
/><n
 id="1074214988"
 p="972.05 471.16"
 Z="1998"
 color="10"
 AS="N"
/><n
 id="1074214989"
 p="984.52 449.56"
 Z="2000"
 color="10"
 Warning="An atom in this label has an invalid valence."
 Element="18"
 NumHydrogens="0"
 NeedsClean="yes"
 AS="N"
><t
 p="981.19 453.46"
 BoundingBox="981.19 445.12 991.19 453.46"
 color="10"
 LabelJustification="Left"
 LabelAlignment="Left"
><s font="3" size="10" color="10">Ar</s></t></n><n
 id="1074214990"
 p="972.05 485.56"
 Z="2249"
 color="10"
 NodeType="Nickname"
 NeedsClean="yes"
 AS="N"
><fragment
 id="1074217084"
><n
 id="1074214992"
 p="972.05 485.56"
 Z="1416"
/><n
 id="1074214993"
 p="972.05 471.21"
 Z="1417"
 NodeType="ExternalConnectionPoint"
 ExternalConnectionNum="1"
/><b
 id="1074214994"
 Z="1418"
 B="1074214993"
 E="1074214992"
/></fragment><t
 p="967.88 489.46"
 BoundingBox="967.88 481.12 981.78 489.56"
 color="10"
 LabelJustification="Left"
 LabelAlignment="Left"
><s font="3" size="10" color="10" face="96">Me</s></t></n><b
 id="1074214995"
 Z="1997"
 color="10"
 B="1074214980"
 E="1074214987"
 BS="N"
/><b
 id="1074214996"
 Z="1999"
 color="10"
 B="1074214987"
 E="1074214988"
 Order="2"
 BS="E"
 BondCircularOrdering="1074214995 1074214997 0 1074214998"
/><b
 id="1074214997"
 Z="2001"
 color="10"
 B="1074214987"
 E="1074214989"
 BS="N"
/><b
 id="1074214998"
 Z="2250"
 color="10"
 B="1074214988"
 E="1074214990"
 BS="N"
/></fragment><fragment
 id="1074214999"
 BoundingBox="734.08 249.36 785.33 291.60"
 Z="2002"
><n
 id="1074215000"
 p="778.66 272.70"
 Z="2003"
 color="11"
 Warning="An atom in this label has an invalid valence."
 Element="18"
 NumHydrogens="0"
 NeedsClean="yes"
 AS="N"
><t
 p="775.33 276.60"
 BoundingBox="775.33 268.26 785.33 276.60"
 color="11"
 LabelJustification="Left"
 LabelAlignment="Left"
><s font="3" size="10" color="11" face="96">Ar</s></t></n><n
 id="1074215001"
 p="759.76 272.70"
 Z="2004"
 color="11"
 Element="46"
 NumHydrogens="0"
 NeedsClean="yes"
 AS="N"
 LabelDisplay="Center"
><t
 p="759.76 276.60"
 BoundingBox="753.64 268.26 765.88 276.70"
 color="11"
 LabelJustification="Center"
 Justification="Center"
 LabelAlignment="Left"
><s font="3" size="10" color="11" face="96">Pd</s></t></n><n
 id="1074215002"
 p="759.76 291.60"
 Z="2006"
 color="11"
 AS="N"
/><n
 id="1074215003"
 p="759.76 253.80"
 Z="2008"
 color="11"
 NodeType="Fragment"
 NeedsClean="yes"
 AS="N"
 LabelDisplay="Left"
><fragment
 id="1074217085"
><n
 id="1074215005"
 p="759.76 253.80"
 Z="1615"
 Element="78"
 NumHydrogens="0"
 NeedsClean="yes"
><t
 p="759.76 257.70"
 BoundingBox="755.04 249.36 764.48 257.75"
 LabelJustification="Center"
 Justification="Center"
 LabelAlignment="Center"
><s font="3" size="10" color="0" face="96">Pt</s></t></n><n
 id="1074215006"
 p="809.47 253.80"
 Z="1616"
/><n
 id="1074215007"
 p="797.04 260.98"
 Z="1617"
/><n
 id="1074215008"
 p="784.61 253.80"
 Z="1618"
/><n
 id="1074215009"
 p="772.18 260.98"
 Z="1619"
/><n
 id="1074215010"
 p="710.05 253.80"
 Z="1620"
/><n
 id="1074215011"
 p="722.47 260.98"
 Z="1621"
/><n
 id="1074215012"
 p="734.90 253.80"
 Z="1622"
/><n
 id="1074215013"
 p="747.33 260.98"
 Z="1623"
/><n
 id="1074215014"
 p="784.61 210.75"
 Z="1624"
/><n
 id="1074215015"
 p="772.18 217.93"
 Z="1625"
/><n
 id="1074215016"
 p="772.18 232.28"
 Z="1626"
/><n
 id="1074215017"
 p="759.76 239.45"
 Z="1627"
/><n
 id="1074215018"
 p="759.76 268.15"
 Z="1628"
 NodeType="ExternalConnectionPoint"
 ExternalConnectionNum="1"
/><b
 id="1074215019"
 Z="1629"
 B="1074215016"
 E="1074215017"
/><b
 id="1074215020"
 Z="1630"
 B="1074215015"
 E="1074215016"
/><b
 id="1074215021"
 Z="1631"
 B="1074215014"
 E="1074215015"
/><b
 id="1074215022"
 Z="1632"
 B="1074215012"
 E="1074215013"
/><b
 id="1074215023"
 Z="1633"
 B="1074215011"
 E="1074215012"
/><b
 id="1074215024"
 Z="1634"
 B="1074215010"
 E="1074215011"
/><b
 id="1074215025"
 Z="1635"
 B="1074215008"
 E="1074215009"
/><b
 id="1074215026"
 Z="1636"
 B="1074215007"
 E="1074215008"
/><b
 id="1074215027"
 Z="1637"
 B="1074215006"
 E="1074215007"
/><b
 id="1074215028"
 Z="1638"
 B="1074215005"
 E="1074215009"
/><b
 id="1074215029"
 Z="1639"
 B="1074215005"
 E="1074215013"
/><b
 id="1074215030"
 Z="1640"
 B="1074215005"
 E="1074215017"
/><b
 id="1074215031"
 Z="1641"
 B="1074215018"
 E="1074215005"
/></fragment><t
 p="756.43 257.70"
 BoundingBox="756.43 249.36 782.28 260"
 color="11"
 LabelJustification="Left"
 LabelAlignment="Right"
><s font="3" size="10" color="11" face="96">P</s><s font="3" size="10" color="11" face="98">t</s><s font="3" size="10" color="11" face="96">Bu3</s></t></n><n
 id="1074215032"
 p="742.41 272.70"
 Z="2010"
 color="11"
 Element="35"
 NumHydrogens="0"
 NeedsClean="yes"
 AS="N"
><t
 p="744.08 276.60"
 BoundingBox="734.08 268.26 744.08 276.60"
 color="11"
 LabelJustification="Right"
 Justification="Right"
 LabelAlignment="Right"
><s font="3" size="10" color="11" face="96">Br</s></t></n><b
 id="1074215033"
 Z="2005"
 color="11"
 B="1074215000"
 E="1074215001"
 BS="N"
/><b
 id="1074215034"
 Z="2007"
 color="11"
 B="1074215001"
 E="1074215002"
 BS="N"
 CrossingBonds="1074215052"
/><b
 id="1074215035"
 Z="2009"
 color="11"
 B="1074215001"
 E="1074215003"
 BS="N"
/><b
 id="1074215036"
 Z="2011"
 color="11"
 B="1074215001"
 E="1074215032"
 BS="N"
/></fragment><fragment
 id="1074215037"
 BoundingBox="723.14 285.97 788.06 301.61"
 Z="2012"
><n
 id="1074215038"
 p="765.86 297.61"
 Z="2013"
 color="11"
 AS="N"
/><n
 id="1074215039"
 p="753.39 290.41"
 Z="2014"
 color="11"
 AS="N"
/><n
 id="1074215040"
 p="740.92 297.61"
 Z="2016"
 color="11"
 NodeType="Fragment"
 NeedsClean="yes"
 AS="N"
><fragment
 id="1074217086"
><n
 id="1074215042"
 p="740.92 297.61"
 Z="1419"
 Element="8"
 NumHydrogens="0"
 NeedsClean="yes"
><t
 p="737.03 301.51"
 BoundingBox="737.03 293.05 744.81 301.61"
 LabelJustification="Left"
><s font="3" size="10" color="0" face="96">O</s></t></n><n
 id="1074215043"
 p="740.92 311.96"
 Z="1420"
/><n
 id="1074215044"
 p="753.35 290.43"
 Z="1421"
 NodeType="ExternalConnectionPoint"
 ExternalConnectionNum="1"
/><b
 id="1074215045"
 Z="1422"
 B="1074215042"
 E="1074215043"
/><b
 id="1074215046"
 Z="1423"
 B="1074215044"
 E="1074215042"
/></fragment><t
 p="744.81 301.51"
 BoundingBox="723.14 293.05 744.81 301.61"
 color="11"
 LabelJustification="Right"
 Justification="Right"
 LabelAlignment="Right"
><s font="3" size="10" color="11" face="96">OMe</s></t></n><n
 id="1074215047"
 p="778.33 290.41"
 Z="2018"
 color="11"
 NodeType="Nickname"
 NeedsClean="yes"
 AS="N"
><fragment
 id="1074217087"
><n
 id="1074215049"
 p="778.33 290.41"
 Z="1642"
/><n
 id="1074215050"
 p="790.76 283.23"
 Z="1643"
 NodeType="ExternalConnectionPoint"
 ExternalConnectionNum="1"
/><b
 id="1074215051"
 Z="1644"
 B="1074215050"
 E="1074215049"
/></fragment><t
 p="774.16 294.31"
 BoundingBox="774.16 285.97 788.06 294.41"
 color="11"
 LabelJustification="Left"
 LabelAlignment="Left"
><s font="3" size="10" color="11" face="96">Me</s></t></n><b
 id="1074215052"
 Z="2015"
 color="11"
 B="1074215038"
 E="1074215039"
 Order="2"
 BS="E"
 BondCircularOrdering="0 1074215054 0 1074215053"
 CrossingBonds="1074215034"
/><b
 id="1074215053"
 Z="2017"
 color="11"
 B="1074215039"
 E="1074215040"
 BS="N"
/><b
 id="1074215054"
 Z="2019"
 color="11"
 B="1074215038"
 E="1074215047"
 BS="N"
/></fragment><fragment
 id="1074215055"
 BoundingBox="1026.02 450.10 1089.55 480.04"
 Z="2026"
><n
 id="1074215056"
 p="1071.77 468.94"
 Z="2025"
 color="11"
 NodeType="Fragment"
 NeedsClean="yes"
 AS="N"
><fragment
 id="1074217088"
><n
 id="1074215058"
 p="1071.77 468.94"
 Z="1424"
 Element="8"
 NumHydrogens="0"
 NeedsClean="yes"
><t
 p="1067.88 472.84"
 BoundingBox="1067.88 464.38 1075.66 472.94"
 LabelJustification="Left"
><s font="3" size="10" color="0" face="96">O</s></t></n><n
 id="1074215059"
 p="1071.77 454.59"
 Z="1425"
/><n
 id="1074215060"
 p="1059.34 476.12"
 Z="1426"
 NodeType="ExternalConnectionPoint"
 ExternalConnectionNum="1"
/><b
 id="1074215061"
 Z="1427"
 B="1074215058"
 E="1074215059"
/><b
 id="1074215062"
 Z="1428"
 B="1074215060"
 E="1074215058"
/></fragment><t
 p="1067.88 472.84"
 BoundingBox="1067.88 464.38 1089.55 472.94"
 color="11"
 LabelJustification="Left"
 LabelAlignment="Left"
><s font="3" size="10" color="11" face="96">OMe</s></t></n><n
 id="1074215063"
 p="1059.30 476.14"
 Z="2027"
 color="11"
 AS="N"
/><n
 id="1074215064"
 p="1046.82 468.94"
 Z="2029"
 color="11"
 AS="N"
/><n
 id="1074215065"
 p="1034.35 476.14"
 Z="2031"
 color="11"
 Warning="An atom in this label has an invalid valence."
 Element="18"
 NumHydrogens="0"
 NeedsClean="yes"
 AS="N"
><t
 p="1036.02 480.04"
 BoundingBox="1026.02 471.70 1036.02 480.04"
 color="11"
 LabelJustification="Right"
 Justification="Right"
 LabelAlignment="Right"
><s font="3" size="10" color="11">Ar</s></t></n><n
 id="1074215066"
 p="1046.82 454.54"
 Z="2033"
 color="11"
 NodeType="Nickname"
 NeedsClean="yes"
 AS="N"
><fragment
 id="1074217089"
><n
 id="1074215068"
 p="1046.82 454.54"
 Z="1645"
/><n
 id="1074215069"
 p="1046.82 468.89"
 Z="1646"
 NodeType="ExternalConnectionPoint"
 ExternalConnectionNum="1"
/><b
 id="1074215070"
 Z="1647"
 B="1074215069"
 E="1074215068"
/></fragment><t
 p="1042.65 458.44"
 BoundingBox="1042.65 450.10 1056.55 458.54"
 color="11"
 LabelJustification="Left"
 LabelAlignment="Left"
><s font="3" size="10" color="11" face="96">Me</s></t></n><b
 id="1074215071"
 Z="2028"
 color="11"
 B="1074215056"
 E="1074215063"
 BS="N"
/><b
 id="1074215072"
 Z="2030"
 color="11"
 B="1074215063"
 E="1074215064"
 Order="2"
 BS="E"
 BondCircularOrdering="0 1074215071 1074215074 1074215073"
/><b
 id="1074215073"
 Z="2032"
 color="11"
 B="1074215064"
 E="1074215065"
 BS="N"
/><b
 id="1074215074"
 Z="2034"
 color="11"
 B="1074215064"
 E="1074215066"
 BS="N"
/></fragment><fragment
 id="1074215075"
 BoundingBox="638.89 131.80 692.70 177.51"
 Z="2035"
><n
 id="1074215076"
 p="686.03 155.14"
 Z="2036"
 color="11"
 Warning="An atom in this label has an invalid valence."
 Element="18"
 NumHydrogens="0"
 NeedsClean="yes"
 AS="N"
><t
 p="682.70 159.04"
 BoundingBox="682.70 150.70 692.70 159.04"
 color="11"
 LabelJustification="Left"
 LabelAlignment="Left"
><s font="3" size="10" color="11" face="96">Ar</s></t></n><n
 id="1074215077"
 p="667.13 155.14"
 Z="2037"
 color="11"
 Element="46"
 NumHydrogens="0"
 NeedsClean="yes"
 Geometry="Tetrahedral"
 AS="S"
 BondOrdering="1074215109 1074215110 1074215112 1074215111"
 LabelDisplay="Center"
><t
 p="667.13 159.04"
 BoundingBox="661.01 150.70 673.25 159.14"
 color="11"
 LabelJustification="Center"
 Justification="Center"
 LabelAlignment="Left"
><s font="3" size="10" color="11" face="96">Pd</s></t></n><n
 id="1074215078"
 p="671.63 177.42"
 Z="2039"
 color="11"
 AS="N"
/><n
 id="1074215079"
 p="667.13 136.24"
 Z="2041"
 color="11"
 NodeType="Fragment"
 NeedsClean="yes"
 AS="N"
 LabelDisplay="Left"
><fragment
 id="1074217090"
><n
 id="1074215081"
 p="667.13 136.24"
 Z="1648"
 Element="78"
 NumHydrogens="0"
 NeedsClean="yes"
><t
 p="667.13 140.14"
 BoundingBox="662.41 131.80 671.85 140.19"
 LabelJustification="Center"
 Justification="Center"
 LabelAlignment="Center"
><s font="3" size="10" color="0" face="96">Pt</s></t></n><n
 id="1074215082"
 p="716.84 136.24"
 Z="1649"
/><n
 id="1074215083"
 p="704.41 143.42"
 Z="1650"
/><n
 id="1074215084"
 p="691.98 136.24"
 Z="1651"
/><n
 id="1074215085"
 p="679.56 143.42"
 Z="1652"
/><n
 id="1074215086"
 p="617.42 136.24"
 Z="1653"
/><n
 id="1074215087"
 p="629.85 143.42"
 Z="1654"
/><n
 id="1074215088"
 p="642.27 136.24"
 Z="1655"
/><n
 id="1074215089"
 p="654.70 143.42"
 Z="1656"
/><n
 id="1074215090"
 p="691.98 93.19"
 Z="1657"
/><n
 id="1074215091"
 p="679.56 100.37"
 Z="1658"
/><n
 id="1074215092"
 p="679.56 114.72"
 Z="1659"
/><n
 id="1074215093"
 p="667.13 121.89"
 Z="1660"
/><n
 id="1074215094"
 p="667.13 150.59"
 Z="1661"
 NodeType="ExternalConnectionPoint"
 ExternalConnectionNum="1"
/><b
 id="1074215095"
 Z="1662"
 B="1074215092"
 E="1074215093"
/><b
 id="1074215096"
 Z="1663"
 B="1074215091"
 E="1074215092"
/><b
 id="1074215097"
 Z="1664"
 B="1074215090"
 E="1074215091"
/><b
 id="1074215098"
 Z="1665"
 B="1074215088"
 E="1074215089"
/><b
 id="1074215099"
 Z="1666"
 B="1074215087"
 E="1074215088"
/><b
 id="1074215100"
 Z="1667"
 B="1074215086"
 E="1074215087"
/><b
 id="1074215101"
 Z="1668"
 B="1074215084"
 E="1074215085"
/><b
 id="1074215102"
 Z="1669"
 B="1074215083"
 E="1074215084"
/><b
 id="1074215103"
 Z="1670"
 B="1074215082"
 E="1074215083"
/><b
 id="1074215104"
 Z="1671"
 B="1074215081"
 E="1074215085"
/><b
 id="1074215105"
 Z="1672"
 B="1074215081"
 E="1074215089"
/><b
 id="1074215106"
 Z="1673"
 B="1074215081"
 E="1074215093"
/><b
 id="1074215107"
 Z="1674"
 B="1074215094"
 E="1074215081"
/></fragment><t
 p="663.80 140.14"
 BoundingBox="663.80 131.80 689.65 142.44"
 color="11"
 LabelJustification="Left"
 LabelAlignment="Right"
><s font="3" size="10" color="11" face="96">P</s><s font="3" size="10" color="11" face="98">t</s><s font="3" size="10" color="11" face="96">Bu3</s></t></n><n
 id="1074215108"
 p="647.22 163.93"
 Z="2043"
 color="11"
 Element="35"
 NumHydrogens="0"
 NeedsClean="yes"
 AS="N"
><t
 p="648.89 167.83"
 BoundingBox="638.89 159.49 648.89 167.83"
 color="11"
 LabelJustification="Right"
 Justification="Right"
 LabelAlignment="Right"
><s font="3" size="10" color="11" face="96">Br</s></t></n><b
 id="1074215109"
 Z="2038"
 color="11"
 B="1074215076"
 E="1074215077"
 BS="N"
/><b
 id="1074215110"
 Z="2040"
 color="11"
 B="1074215077"
 E="1074215078"
 Display="Dash"
 BS="N"
 CrossingBonds="1074215128"
/><b
 id="1074215111"
 Z="2042"
 color="11"
 B="1074215077"
 E="1074215079"
 BS="N"
/><b
 id="1074215112"
 Z="2044"
 color="11"
 B="1074215077"
 E="1074215108"
 BS="N"
/></fragment><fragment
 id="1074215113"
 BoundingBox="637.21 167.01 698.99 192.09"
 Z="2045"
><n
 id="1074215114"
 p="679.08 181.64"
 Z="2046"
 color="11"
 AS="N"
/><n
 id="1074215115"
 p="665.17 177.91"
 Z="2047"
 color="11"
 AS="N"
/><n
 id="1074215116"
 p="654.99 188.09"
 Z="2049"
 color="11"
 NodeType="Fragment"
 NeedsClean="yes"
 AS="N"
><fragment
 id="1074217091"
><n
 id="1074215118"
 p="654.99 188.09"
 Z="1675"
 Element="8"
 NumHydrogens="0"
 NeedsClean="yes"
><t
 p="651.10 191.99"
 BoundingBox="651.10 183.53 658.88 192.09"
 LabelJustification="Left"
><s font="3" size="10" color="0" face="96">O</s></t></n><n
 id="1074215119"
 p="651.28 174.23"
 Z="1676"
/><n
 id="1074215120"
 p="644.85 198.24"
 Z="1677"
 NodeType="ExternalConnectionPoint"
 ExternalConnectionNum="1"
/><b
 id="1074215121"
 Z="1678"
 B="1074215118"
 E="1074215119"
/><b
 id="1074215122"
 Z="1679"
 B="1074215120"
 E="1074215118"
/></fragment><t
 p="658.88 191.99"
 BoundingBox="637.21 183.53 658.88 192.09"
 color="11"
 LabelJustification="Right"
 Justification="Right"
 LabelAlignment="Right"
><s font="3" size="10" color="11" face="96">OMe</s></t></n><n
 id="1074215123"
 p="689.26 171.45"
 Z="2051"
 color="11"
 NodeType="Nickname"
 NeedsClean="yes"
 AS="N"
><fragment
 id="1074217092"
><n
 id="1074215125"
 p="689.26 171.45"
 Z="1680"
/><n
 id="1074215126"
 p="699.41 161.30"
 Z="1681"
 NodeType="ExternalConnectionPoint"
 ExternalConnectionNum="1"
/><b
 id="1074215127"
 Z="1682"
 B="1074215126"
 E="1074215125"
/></fragment><t
 p="685.09 175.35"
 BoundingBox="685.09 167.01 698.99 175.45"
 color="11"
 LabelJustification="Left"
 LabelAlignment="Left"
><s font="3" size="10" color="11" face="96">Me</s></t></n><b
 id="1074215128"
 Z="2048"
 color="11"
 B="1074215114"
 E="1074215115"
 Order="2"
 BS="E"
 BondCircularOrdering="0 1074215130 0 1074215129"
 CrossingBonds="1074215110"
/><b
 id="1074215129"
 Z="2050"
 color="11"
 B="1074215115"
 E="1074215116"
 BS="N"
/><b
 id="1074215130"
 Z="2052"
 color="11"
 B="1074215114"
 E="1074215123"
 BS="N"
/></fragment><fragment
 id="1074215131"
 BoundingBox="559.58 133.77 616.14 178.27"
 Z="2053"
><n
 id="1074215132"
 p="609.47 157.11"
 Z="2054"
 color="10"
 Warning="An atom in this label has an invalid valence."
 Element="18"
 NumHydrogens="0"
 NeedsClean="yes"
 AS="N"
><t
 p="606.14 161.01"
 BoundingBox="606.14 152.67 616.14 161.01"
 color="10"
 LabelJustification="Left"
 LabelAlignment="Left"
><s font="3" size="10" color="10" face="96">Ar</s></t></n><n
 id="1074215133"
 p="590.57 157.11"
 Z="2055"
 color="10"
 Element="46"
 NumHydrogens="0"
 NeedsClean="yes"
 Geometry="Tetrahedral"
 AS="S"
 BondOrdering="1074215165 1074215166 1074215168 1074215167"
 LabelDisplay="Center"
><t
 p="590.57 161.01"
 BoundingBox="584.45 152.67 596.69 161.11"
 color="10"
 LabelJustification="Center"
 Justification="Center"
 LabelAlignment="Left"
><s font="3" size="10" color="10" face="96">Pd</s></t></n><n
 id="1074215134"
 p="596.82 178.14"
 Z="2057"
 color="10"
 AS="N"
/><n
 id="1074215135"
 p="590.57 138.21"
 Z="2059"
 color="10"
 NodeType="Fragment"
 NeedsClean="yes"
 AS="N"
 LabelDisplay="Left"
><fragment
 id="1074217093"
><n
 id="1074215137"
 p="590.57 138.21"
 Z="1683"
 Element="78"
 NumHydrogens="0"
 NeedsClean="yes"
><t
 p="590.57 142.11"
 BoundingBox="585.85 133.77 595.29 142.16"
 LabelJustification="Center"
 Justification="Center"
 LabelAlignment="Center"
><s font="3" size="10" color="0" face="96">Pt</s></t></n><n
 id="1074215138"
 p="640.28 138.21"
 Z="1684"
/><n
 id="1074215139"
 p="627.85 145.38"
 Z="1685"
/><n
 id="1074215140"
 p="615.42 138.21"
 Z="1686"
/><n
 id="1074215141"
 p="602.99 145.38"
 Z="1687"
/><n
 id="1074215142"
 p="540.86 138.21"
 Z="1688"
/><n
 id="1074215143"
 p="553.28 145.38"
 Z="1689"
/><n
 id="1074215144"
 p="565.71 138.21"
 Z="1690"
/><n
 id="1074215145"
 p="578.14 145.38"
 Z="1691"
/><n
 id="1074215146"
 p="615.42 95.16"
 Z="1692"
/><n
 id="1074215147"
 p="602.99 102.33"
 Z="1693"
/><n
 id="1074215148"
 p="602.99 116.68"
 Z="1694"
/><n
 id="1074215149"
 p="590.57 123.86"
 Z="1695"
/><n
 id="1074215150"
 p="590.57 152.56"
 Z="1696"
 NodeType="ExternalConnectionPoint"
 ExternalConnectionNum="1"
/><b
 id="1074215151"
 Z="1697"
 B="1074215148"
 E="1074215149"
/><b
 id="1074215152"
 Z="1698"
 B="1074215147"
 E="1074215148"
/><b
 id="1074215153"
 Z="1699"
 B="1074215146"
 E="1074215147"
/><b
 id="1074215154"
 Z="1700"
 B="1074215144"
 E="1074215145"
/><b
 id="1074215155"
 Z="1701"
 B="1074215143"
 E="1074215144"
/><b
 id="1074215156"
 Z="1702"
 B="1074215142"
 E="1074215143"
/><b
 id="1074215157"
 Z="1703"
 B="1074215140"
 E="1074215141"
/><b
 id="1074215158"
 Z="1704"
 B="1074215139"
 E="1074215140"
/><b
 id="1074215159"
 Z="1705"
 B="1074215138"
 E="1074215139"
/><b
 id="1074215160"
 Z="1706"
 B="1074215137"
 E="1074215141"
/><b
 id="1074215161"
 Z="1707"
 B="1074215137"
 E="1074215145"
/><b
 id="1074215162"
 Z="1708"
 B="1074215137"
 E="1074215149"
/><b
 id="1074215163"
 Z="1709"
 B="1074215150"
 E="1074215137"
/></fragment><t
 p="587.24 142.11"
 BoundingBox="587.24 133.77 613.09 144.41"
 color="10"
 LabelJustification="Left"
 LabelAlignment="Right"
><s font="3" size="10" color="10" face="96">P</s><s font="3" size="10" color="10" face="98">t</s><s font="3" size="10" color="10" face="96">Bu3</s></t></n><n
 id="1074215164"
 p="567.91 167.58"
 Z="2061"
 color="10"
 Element="35"
 NumHydrogens="0"
 NeedsClean="yes"
 AS="N"
><t
 p="569.58 171.48"
 BoundingBox="559.58 163.14 569.58 171.48"
 color="10"
 LabelJustification="Right"
 Justification="Right"
 LabelAlignment="Right"
><s font="3" size="10" color="10" face="96">Br</s></t></n><b
 id="1074215165"
 Z="2056"
 color="10"
 B="1074215132"
 E="1074215133"
 BS="N"
/><b
 id="1074215166"
 Z="2058"
 color="10"
 B="1074215133"
 E="1074215134"
 Display="Dash"
 BS="N"
 CrossingBonds="1074215184"
/><b
 id="1074215167"
 Z="2060"
 color="10"
 B="1074215133"
 E="1074215135"
 BS="N"
/><b
 id="1074215168"
 Z="2062"
 color="10"
 B="1074215133"
 E="1074215164"
 BS="N"
/></fragment><fragment
 id="1074215169"
 BoundingBox="573.18 163.78 626.10 201.90"
 Z="2063"
><n
 id="1074215170"
 p="589.21 184.37"
 Z="2064"
 color="10"
 AS="N"
/><n
 id="1074215171"
 p="603.39 181.87"
 Z="2065"
 color="10"
 AS="N"
/><n
 id="1074215172"
 p="608.32 168.34"
 Z="2067"
 color="10"
 NodeType="Fragment"
 NeedsClean="yes"
 AS="N"
><fragment
 id="1074217094"
><n
 id="1074215174"
 p="608.32 168.34"
 Z="1710"
 Element="8"
 NumHydrogens="0"
 NeedsClean="yes"
><t
 p="604.43 172.24"
 BoundingBox="604.43 163.78 612.21 172.34"
 LabelJustification="Left"
><s font="3" size="10" color="0" face="96">O</s></t></n><n
 id="1074215175"
 p="599.09 157.34"
 Z="1711"
/><n
 id="1074215176"
 p="603.42 181.82"
 Z="1712"
 NodeType="ExternalConnectionPoint"
 ExternalConnectionNum="1"
/><b
 id="1074215177"
 Z="1713"
 B="1074215174"
 E="1074215175"
/><b
 id="1074215178"
 Z="1714"
 B="1074215176"
 E="1074215174"
/></fragment><t
 p="604.43 172.24"
 BoundingBox="604.43 163.78 626.10 172.34"
 color="10"
 LabelJustification="Left"
 LabelAlignment="Left"
><s font="3" size="10" color="10" face="96">OMe</s></t></n><n
 id="1074215179"
 p="584.29 197.90"
 Z="2069"
 color="10"
 NodeType="Nickname"
 NeedsClean="yes"
 AS="N"
><fragment
 id="1074217095"
><n
 id="1074215181"
 p="584.29 197.90"
 Z="1715"
/><n
 id="1074215182"
 p="589.20 184.41"
 Z="1716"
 NodeType="ExternalConnectionPoint"
 ExternalConnectionNum="1"
/><b
 id="1074215183"
 Z="1717"
 B="1074215182"
 E="1074215181"
/></fragment><t
 p="587.07 201.80"
 BoundingBox="573.18 193.46 587.07 201.90"
 color="10"
 LabelJustification="Right"
 Justification="Right"
 LabelAlignment="Right"
><s font="3" size="10" color="10" face="96">Me</s></t></n><b
 id="1074215184"
 Z="2066"
 color="10"
 B="1074215170"
 E="1074215171"
 Order="2"
 BS="E"
 BondCircularOrdering="0 1074215186 0 1074215185"
 CrossingBonds="1074215166"
/><b
 id="1074215185"
 Z="2068"
 color="10"
 B="1074215171"
 E="1074215172"
 BS="N"
/><b
 id="1074215186"
 Z="2070"
 color="10"
 B="1074215170"
 E="1074215179"
 BS="N"
/></fragment><fragment
 id="1074215187"
 BoundingBox="507.29 39.02 522.69 54.43"
 Z="2072"
><n
 id="1074215188"
 p="507.29 40.03"
 Z="2071"
 AS="N"
/><n
 id="1074215189"
 p="521.69 40.03"
 Z="2073"
 AS="N"
/><n
 id="1074215190"
 p="521.69 54.43"
 Z="2075"
 AS="N"
/><b
 id="1074215191"
 Z="2074"
 B="1074215188"
 E="1074215189"
 Display="Bold"
 BS="N"
/><b
 id="1074215192"
 Z="2076"
 B="1074215189"
 E="1074215190"
 Display="Bold"
 BS="N"
/></fragment><fragment
 id="1074215193"
 BoundingBox="608.61 126.39 624 141.80"
 Z="2079"
><n
 id="1074215194"
 p="608.61 127.40"
 Z="2078"
 color="10"
 AS="N"
/><n
 id="1074215195"
 p="623 127.40"
 Z="2080"
 color="10"
 AS="N"
/><n
 id="1074215196"
 p="623 141.80"
 Z="2082"
 color="10"
 AS="N"
/><b
 id="1074215197"
 Z="2081"
 color="10"
 B="1074215194"
 E="1074215195"
 Display="Bold"
 BS="N"
/><b
 id="1074215198"
 Z="2083"
 color="10"
 B="1074215195"
 E="1074215196"
 Display="Bold"
 BS="N"
/></fragment><fragment
 id="1074215199"
 BoundingBox="680.98 124.52 696.38 139.93"
 Z="2086"
><n
 id="1074215200"
 p="680.98 125.53"
 Z="2085"
 color="11"
 AS="N"
/><n
 id="1074215201"
 p="695.38 125.53"
 Z="2087"
 color="11"
 AS="N"
/><n
 id="1074215202"
 p="695.38 139.93"
 Z="2089"
 color="11"
 AS="N"
/><b
 id="1074215203"
 Z="2088"
 color="11"
 B="1074215200"
 E="1074215201"
 Display="Bold"
 BS="N"
/><b
 id="1074215204"
 Z="2090"
 color="11"
 B="1074215201"
 E="1074215202"
 Display="Bold"
 BS="N"
/></fragment><fragment
 id="1074215205"
 BoundingBox="790.38 54.05 893.33 118.23"
 Z="2101"
><n
 id="1074215206"
 p="818.85 98.03"
 Z="2092"
 color="11"
 AS="N"
/><n
 id="1074215207"
 p="832.76 101.75"
 Z="2093"
 color="11"
 AS="N"
/><n
 id="1074215208"
 p="806.38 105.23"
 Z="2095"
 color="11"
 Element="1"
 NumHydrogens="0"
 NeedsClean="yes"
 AS="N"
><t
 p="802.77 109.13"
 BoundingBox="802.77 100.79 809.99 109.13"
 color="11"
 LabelJustification="Left"
><s font="3" size="10" color="11" face="96">H</s></t></n><n
 id="1074215209"
 p="806.38 90.83"
 Z="2097"
 color="11"
 NodeType="Fragment"
 NeedsClean="yes"
 AS="N"
 LabelDisplay="Right"
><fragment
 id="1074217096"
><n
 id="1074215211"
 p="793.96 98"
 Z="1468"
/><n
 id="1074215212"
 p="806.38 90.83"
 Z="1469"
 Element="8"
 NumHydrogens="0"
 NeedsClean="yes"
><t
 p="802.49 94.73"
 BoundingBox="802.49 86.27 810.27 94.83"
 LabelJustification="Left"
><s font="3" size="10" color="0" face="96">O</s></t></n><n
 id="1074215213"
 p="818.81 98"
 Z="1470"
 NodeType="ExternalConnectionPoint"
 ExternalConnectionNum="1"
/><b
 id="1074215214"
 Z="1471"
 B="1074215211"
 E="1074215212"
/><b
 id="1074215215"
 Z="1472"
 B="1074215213"
 E="1074215212"
 Display="Hash"
/></fragment><t
 p="809.88 94.35"
 BoundingBox="790.38 86.71 809.88 94.45"
 color="11"
 LabelJustification="Right"
 Justification="Right"
 LabelAlignment="Right"
><s font="3" size="9" color="11" face="96">MeO</s></t></n><n
 id="1074215216"
 p="839.96 114.23"
 Z="2099"
 color="11"
 NodeType="Nickname"
 NeedsClean="yes"
 AS="N"
><fragment
 id="1074217097"
><n
 id="1074215218"
 p="839.96 114.23"
 Z="1473"
/><n
 id="1074215219"
 p="832.79 101.80"
 Z="1474"
 NodeType="ExternalConnectionPoint"
 ExternalConnectionNum="1"
/><b
 id="1074215220"
 Z="1475"
 B="1074215219"
 E="1074215218"
 Display="Bold"
/></fragment><t
 p="835.79 118.13"
 BoundingBox="835.79 109.79 849.69 118.23"
 color="11"
 LabelJustification="Left"
 LabelAlignment="Left"
><s font="3" size="10" color="11" face="96">Me</s></t></n><n
 id="1074215221"
 p="840.28 82.26"
 Z="2102"
 color="11"
 Warning="There are too many bonds to this unlabeled Carbon."
 AS="N"
/><n
 id="1074215222"
 p="819.88 77.39"
 Z="2103"
 color="11"
 Element="46"
 NumHydrogens="0"
 NeedsClean="yes"
 AS="u"
 LabelDisplay="Center"
><t
 p="819.88 81.29"
 BoundingBox="813.76 72.95 826 81.39"
 color="11"
 LabelJustification="Center"
 Justification="Center"
 LabelAlignment="Left"
><s font="3" size="10" color="11" face="96">Pd</s></t></n><n
 id="1074215223"
 p="819.88 58.49"
 Z="2105"
 color="11"
 NodeType="Fragment"
 NeedsClean="yes"
 AS="N"
 LabelDisplay="Left"
><fragment
 id="1074217098"
><n
 id="1074215225"
 p="819.88 58.49"
 Z="1718"
 Element="78"
 NumHydrogens="0"
 NeedsClean="yes"
><t
 p="819.88 62.39"
 BoundingBox="815.16 54.05 824.60 62.44"
 LabelJustification="Center"
 Justification="Center"
 LabelAlignment="Center"
><s font="3" size="10" color="0" face="96">Pt</s></t></n><n
 id="1074215226"
 p="869.59 58.49"
 Z="1719"
/><n
 id="1074215227"
 p="857.16 65.66"
 Z="1720"
/><n
 id="1074215228"
 p="844.73 58.49"
 Z="1721"
/><n
 id="1074215229"
 p="832.31 65.66"
 Z="1722"
/><n
 id="1074215230"
 p="770.17 58.49"
 Z="1723"
/><n
 id="1074215231"
 p="782.60 65.66"
 Z="1724"
/><n
 id="1074215232"
 p="795.02 58.49"
 Z="1725"
/><n
 id="1074215233"
 p="807.45 65.66"
 Z="1726"
/><n
 id="1074215234"
 p="844.73 15.44"
 Z="1727"
/><n
 id="1074215235"
 p="832.31 22.61"
 Z="1728"
/><n
 id="1074215236"
 p="832.31 36.96"
 Z="1729"
/><n
 id="1074215237"
 p="819.88 44.14"
 Z="1730"
/><n
 id="1074215238"
 p="819.88 72.84"
 Z="1731"
 NodeType="ExternalConnectionPoint"
 ExternalConnectionNum="1"
/><b
 id="1074215239"
 Z="1732"
 B="1074215236"
 E="1074215237"
/><b
 id="1074215240"
 Z="1733"
 B="1074215235"
 E="1074215236"
/><b
 id="1074215241"
 Z="1734"
 B="1074215234"
 E="1074215235"
/><b
 id="1074215242"
 Z="1735"
 B="1074215232"
 E="1074215233"
/><b
 id="1074215243"
 Z="1736"
 B="1074215231"
 E="1074215232"
/><b
 id="1074215244"
 Z="1737"
 B="1074215230"
 E="1074215231"
/><b
 id="1074215245"
 Z="1738"
 B="1074215228"
 E="1074215229"
/><b
 id="1074215246"
 Z="1739"
 B="1074215227"
 E="1074215228"
/><b
 id="1074215247"
 Z="1740"
 B="1074215226"
 E="1074215227"
/><b
 id="1074215248"
 Z="1741"
 B="1074215225"
 E="1074215229"
/><b
 id="1074215249"
 Z="1742"
 B="1074215225"
 E="1074215233"
/><b
 id="1074215250"
 Z="1743"
 B="1074215225"
 E="1074215237"
/><b
 id="1074215251"
 Z="1744"
 B="1074215238"
 E="1074215225"
/></fragment><t
 p="816.55 62.39"
 BoundingBox="816.55 54.05 842.40 64.69"
 color="11"
 LabelJustification="Left"
 LabelAlignment="Right"
><s font="3" size="10" color="11" face="96">P</s><s font="3" size="10" color="11" face="98">t</s><s font="3" size="10" color="11" face="96">Bu3</s></t></n><n
 id="1074215252"
 p="800.66 74.01"
 Z="2107"
 color="11"
 Element="35"
 NumHydrogens="0"
 NeedsClean="yes"
 AS="N"
><t
 p="802.33 77.91"
 BoundingBox="792.33 69.57 802.33 77.91"
 color="11"
 LabelJustification="Right"
 Justification="Right"
 LabelAlignment="Right"
><s font="3" size="10" color="11" face="96">Br</s></t></n><n
 id="1074215253"
 p="848.40 86.51"
 xyz="848.40 86.51 -11.11"
 Z="2109"
 color="11"
 AS="N"
/><n
 id="1074215254"
 p="862.55 83.86"
 xyz="862.55 83.86 -11.11"
 Z="2110"
 color="11"
 AS="N"
/><n
 id="1074215255"
 p="868.59 76.96"
 Z="2111"
 color="11"
 AS="N"
/><n
 id="1074215256"
 p="860.47 72.71"
 xyz="860.47 72.71 11.11"
 Z="2112"
 color="11"
 AS="N"
/><n
 id="1074215257"
 p="846.31 75.36"
 xyz="846.31 75.36 11.11"
 Z="2113"
 color="11"
 AS="N"
/><n
 id="1074215258"
 p="847.16 101.75"
 Z="2122"
 color="11"
 Element="1"
 NumHydrogens="0"
 NeedsClean="yes"
 AS="N"
><t
 p="843.91 105.27"
 BoundingBox="843.91 97.81 850.41 105.27"
 color="11"
 LabelJustification="Left"
><s font="3" size="9" color="11" face="96">H</s></t></n><n
 id="1074215259"
 p="882.50 73.23"
 Z="2124"
 color="11"
 NodeType="Fragment"
 NeedsClean="yes"
 AS="N"
><fragment
 id="1074217099"
><n
 id="1074215261"
 p="882.50 73.23"
 Z="1476"
/><n
 id="1074215262"
 p="896.36 69.52"
 Z="1477"
 Element="7"
 NumHydrogens="0"
 NeedsClean="yes"
><t
 p="892.75 73.42"
 BoundingBox="892.75 65.08 899.97 73.42"
 LabelJustification="Left"
><s font="3" size="10" color="0" face="96">N</s></t></n><n
 id="1074215263"
 p="868.63 76.94"
 Z="1478"
 NodeType="ExternalConnectionPoint"
 ExternalConnectionNum="1"
/><b
 id="1074215264"
 Z="1479"
 B="1074215261"
 E="1074215262"
 Order="3"
/><b
 id="1074215265"
 Z="1480"
 B="1074215263"
 E="1074215261"
/></fragment><t
 p="878.89 77.13"
 BoundingBox="878.89 68.67 893.33 77.23"
 color="11"
 LabelJustification="Left"
 LabelAlignment="Left"
><s font="3" size="10" color="11" face="96">CN</s></t></n><b
 id="1074215266"
 Z="2094"
 color="11"
 B="1074215206"
 E="1074215207"
 Order="1.5"
 Display2="Dash"
 BS="N"
/><b
 id="1074215267"
 Z="2096"
 color="11"
 B="1074215206"
 E="1074215208"
 Display="Bold"
 BS="N"
/><b
 id="1074215268"
 Z="2098"
 color="11"
 B="1074215209"
 E="1074215206"
 Display="Hash"
 BS="N"
/><b
 id="1074215269"
 Z="2100"
 color="11"
 B="1074215207"
 E="1074215216"
 Display="Bold"
 BS="N"
/><b
 id="1074215270"
 Z="2104"
 color="11"
 B="1074215221"
 E="1074215222"
 Display="Dash"
 BS="N"
/><b
 id="1074215271"
 Z="2106"
 color="11"
 B="1074215222"
 E="1074215223"
 BS="N"
/><b
 id="1074215272"
 Z="2108"
 color="11"
 B="1074215222"
 E="1074215252"
 BS="N"
/><b
 id="1074215273"
 Z="2114"
 color="11"
 B="1074215221"
 E="1074215253"
 Order="2"
 Display="Bold"
 BS="N"
/><b
 id="1074215274"
 Z="2115"
 color="11"
 B="1074215253"
 E="1074215254"
 Display="Bold"
 BS="N"
/><b
 id="1074215275"
 Z="2116"
 color="11"
 B="1074215254"
 E="1074215255"
 Order="2"
 Display="Bold"
 BS="N"
 BondCircularOrdering="1074215274 0 1074215282 1074215276"
/><b
 id="1074215276"
 Z="2117"
 color="11"
 B="1074215255"
 E="1074215256"
 BS="N"
/><b
 id="1074215277"
 Z="2118"
 color="11"
 B="1074215256"
 E="1074215257"
 Order="2"
 BS="N"
 BondCircularOrdering="1074215276 0 0 1074215278"
/><b
 id="1074215278"
 Z="2119"
 color="11"
 B="1074215257"
 E="1074215221"
 BS="N"
/><b
 id="1074215279"
 Z="2120"
 color="11"
 B="1074215222"
 E="1074215206"
 Display="Dash"
 BS="N"
/><b
 id="1074215280"
 Z="2121"
 color="11"
 B="1074215221"
 E="1074215207"
 Display="Dash"
 BS="N"
/><b
 id="1074215281"
 Z="2123"
 color="11"
 B="1074215207"
 E="1074215258"
 Display="Hash"
 BS="N"
/><b
 id="1074215282"
 Z="2125"
 color="11"
 B="1074215255"
 E="1074215259"
 BS="N"
/></fragment><fragment
 id="1074215283"
 BoundingBox="881.48 51.83 896.88 67.24"
 Z="2127"
><n
 id="1074215284"
 p="881.48 52.84"
 Z="2126"
 color="11"
 AS="N"
/><n
 id="1074215285"
 p="895.88 52.84"
 Z="2128"
 color="11"
 AS="N"
/><n
 id="1074215286"
 p="895.88 67.24"
 Z="2130"
 color="11"
 AS="N"
/><b
 id="1074215287"
 Z="2129"
 color="11"
 B="1074215284"
 E="1074215285"
 Display="Bold"
 BS="N"
/><b
 id="1074215288"
 Z="2131"
 color="11"
 B="1074215285"
 E="1074215286"
 Display="Bold"
 BS="N"
/></fragment><fragment
 id="1074215289"
 BoundingBox="686.39 37.49 787.14 101.67"
 Z="2142"
><n
 id="1074215290"
 p="712.67 81.47"
 Z="2133"
 color="10"
 AS="N"
/><n
 id="1074215291"
 p="726.58 85.20"
 Z="2134"
 color="10"
 AS="N"
/><n
 id="1074215292"
 p="700.20 88.67"
 Z="2136"
 color="10"
 Element="1"
 NumHydrogens="0"
 NeedsClean="yes"
 AS="N"
><t
 p="696.59 92.57"
 BoundingBox="696.59 84.23 703.81 92.57"
 color="10"
 LabelJustification="Left"
><s font="3" size="10" color="10" face="96">H</s></t></n><n
 id="1074215293"
 p="700.20 74.27"
 Z="2138"
 color="10"
 NodeType="Nickname"
 NeedsClean="yes"
 AS="N"
><fragment
 id="1074217100"
><n
 id="1074215295"
 p="700.20 74.27"
 Z="1745"
/><n
 id="1074215296"
 p="714.06 77.98"
 Z="1746"
 NodeType="ExternalConnectionPoint"
 ExternalConnectionNum="1"
/><b
 id="1074215297"
 Z="1747"
 B="1074215296"
 E="1074215295"
 Display="Hash"
/></fragment><t
 p="702.70 77.79"
 BoundingBox="690.20 70.33 702.70 77.89"
 color="10"
 LabelJustification="Right"
 Justification="Right"
 LabelAlignment="Right"
><s font="3" size="9" color="10" face="96">Me</s></t></n><n
 id="1074215298"
 p="733.78 97.67"
 Z="2140"
 color="10"
 NodeType="Fragment"
 NeedsClean="yes"
 AS="N"
><fragment
 id="1074217101"
><n
 id="1074215300"
 p="733.78 97.67"
 Z="1748"
 Element="8"
 NumHydrogens="0"
 NeedsClean="yes"
><t
 p="729.89 101.57"
 BoundingBox="729.89 93.11 737.67 101.67"
 LabelJustification="Left"
><s font="3" size="10" color="0" face="96">O</s></t></n><n
 id="1074215301"
 p="748.13 97.67"
 Z="1749"
/><n
 id="1074215302"
 p="726.60 85.24"
 Z="1750"
 NodeType="ExternalConnectionPoint"
 ExternalConnectionNum="1"
/><b
 id="1074215303"
 Z="1751"
 B="1074215300"
 E="1074215301"
/><b
 id="1074215304"
 Z="1752"
 B="1074215302"
 E="1074215300"
 Display="Bold"
/></fragment><t
 p="729.89 101.57"
 BoundingBox="729.89 93.11 751.56 101.67"
 color="10"
 LabelJustification="Left"
 LabelAlignment="Left"
><s font="3" size="10" color="10" face="96">OMe</s></t></n><n
 id="1074215305"
 p="734.09 65.70"
 Z="2143"
 color="10"
 Warning="There are too many bonds to this unlabeled Carbon."
 AS="N"
/><n
 id="1074215306"
 p="713.69 60.83"
 Z="2144"
 color="10"
 Element="46"
 NumHydrogens="0"
 NeedsClean="yes"
 AS="u"
 LabelDisplay="Center"
><t
 p="713.69 64.73"
 BoundingBox="707.57 56.39 719.81 64.83"
 color="10"
 LabelJustification="Center"
 Justification="Center"
 LabelAlignment="Left"
><s font="3" size="10" color="10" face="96">Pd</s></t></n><n
 id="1074215307"
 p="713.69 41.93"
 Z="2146"
 color="10"
 NodeType="Fragment"
 NeedsClean="yes"
 AS="N"
 LabelDisplay="Left"
><fragment
 id="1074217102"
><n
 id="1074215309"
 p="713.69 41.93"
 Z="1758"
 Element="78"
 NumHydrogens="0"
 NeedsClean="yes"
><t
 p="713.69 45.83"
 BoundingBox="708.97 37.49 718.41 45.88"
 LabelJustification="Center"
 Justification="Center"
 LabelAlignment="Center"
><s font="3" size="10" color="0" face="96">Pt</s></t></n><n
 id="1074215310"
 p="763.40 41.93"
 Z="1759"
/><n
 id="1074215311"
 p="750.97 49.10"
 Z="1760"
/><n
 id="1074215312"
 p="738.55 41.93"
 Z="1761"
/><n
 id="1074215313"
 p="726.12 49.10"
 Z="1762"
/><n
 id="1074215314"
 p="663.98 41.93"
 Z="1763"
/><n
 id="1074215315"
 p="676.41 49.10"
 Z="1764"
/><n
 id="1074215316"
 p="688.84 41.93"
 Z="1765"
/><n
 id="1074215317"
 p="701.26 49.10"
 Z="1766"
/><n
 id="1074215318"
 p="738.55 -1.12"
 Z="1767"
/><n
 id="1074215319"
 p="726.12 6.05"
 Z="1768"
/><n
 id="1074215320"
 p="726.12 20.40"
 Z="1769"
/><n
 id="1074215321"
 p="713.69 27.58"
 Z="1770"
/><n
 id="1074215322"
 p="713.69 56.28"
 Z="1771"
 NodeType="ExternalConnectionPoint"
 ExternalConnectionNum="1"
/><b
 id="1074215323"
 Z="1772"
 B="1074215320"
 E="1074215321"
/><b
 id="1074215324"
 Z="1773"
 B="1074215319"
 E="1074215320"
/><b
 id="1074215325"
 Z="1774"
 B="1074215318"
 E="1074215319"
/><b
 id="1074215326"
 Z="1775"
 B="1074215316"
 E="1074215317"
/><b
 id="1074215327"
 Z="1776"
 B="1074215315"
 E="1074215316"
/><b
 id="1074215328"
 Z="1777"
 B="1074215314"
 E="1074215315"
/><b
 id="1074215329"
 Z="1778"
 B="1074215312"
 E="1074215313"
/><b
 id="1074215330"
 Z="1779"
 B="1074215311"
 E="1074215312"
/><b
 id="1074215331"
 Z="1780"
 B="1074215310"
 E="1074215311"
/><b
 id="1074215332"
 Z="1781"
 B="1074215309"
 E="1074215313"
/><b
 id="1074215333"
 Z="1782"
 B="1074215309"
 E="1074215317"
/><b
 id="1074215334"
 Z="1783"
 B="1074215309"
 E="1074215321"
/><b
 id="1074215335"
 Z="1784"
 B="1074215322"
 E="1074215309"
/></fragment><t
 p="710.36 45.83"
 BoundingBox="710.36 37.49 736.21 48.13"
 color="10"
 LabelJustification="Left"
 LabelAlignment="Right"
><s font="3" size="10" color="10" face="96">P</s><s font="3" size="10" color="10" face="98">t</s><s font="3" size="10" color="10" face="96">Bu3</s></t></n><n
 id="1074215336"
 p="694.72 56.91"
 Z="2148"
 color="10"
 Element="35"
 NumHydrogens="0"
 NeedsClean="yes"
 AS="N"
><t
 p="696.39 60.81"
 BoundingBox="686.39 52.47 696.39 60.81"
 color="10"
 LabelJustification="Right"
 Justification="Right"
 LabelAlignment="Right"
><s font="3" size="10" color="10" face="96">Br</s></t></n><n
 id="1074215337"
 p="742.21 69.95"
 xyz="742.21 69.95 -11.11"
 Z="2150"
 color="10"
 AS="N"
/><n
 id="1074215338"
 p="756.37 67.30"
 xyz="756.37 67.30 -11.11"
 Z="2151"
 color="10"
 AS="N"
/><n
 id="1074215339"
 p="762.40 60.40"
 Z="2152"
 color="10"
 AS="N"
/><n
 id="1074215340"
 p="754.28 56.15"
 xyz="754.28 56.15 11.11"
 Z="2153"
 color="10"
 AS="N"
/><n
 id="1074215341"
 p="740.12 58.80"
 xyz="740.12 58.80 11.11"
 Z="2154"
 color="10"
 AS="N"
/><n
 id="1074215342"
 p="740.98 85.20"
 Z="2163"
 color="10"
 Element="1"
 NumHydrogens="0"
 NeedsClean="yes"
 AS="N"
><t
 p="737.73 88.72"
 BoundingBox="737.73 81.26 744.23 88.72"
 color="10"
 LabelJustification="Left"
><s font="3" size="9" color="10" face="96">H</s></t></n><n
 id="1074215343"
 p="776.31 56.67"
 Z="2165"
 color="10"
 NodeType="Fragment"
 NeedsClean="yes"
 AS="N"
><fragment
 id="1074217103"
><n
 id="1074215345"
 p="776.31 56.67"
 Z="1753"
/><n
 id="1074215346"
 p="790.17 52.96"
 Z="1754"
 Element="7"
 NumHydrogens="0"
 NeedsClean="yes"
><t
 p="786.56 56.86"
 BoundingBox="786.56 48.52 793.78 56.86"
 LabelJustification="Left"
><s font="3" size="10" color="0" face="96">N</s></t></n><n
 id="1074215347"
 p="762.45 60.39"
 Z="1755"
 NodeType="ExternalConnectionPoint"
 ExternalConnectionNum="1"
/><b
 id="1074215348"
 Z="1756"
 B="1074215345"
 E="1074215346"
 Order="3"
/><b
 id="1074215349"
 Z="1757"
 B="1074215347"
 E="1074215345"
/></fragment><t
 p="772.70 60.57"
 BoundingBox="772.70 52.11 787.14 60.67"
 color="10"
 LabelJustification="Left"
 LabelAlignment="Left"
><s font="3" size="10" color="10" face="96">CN</s></t></n><b
 id="1074215350"
 Z="2135"
 color="10"
 B="1074215290"
 E="1074215291"
 Order="1.5"
 Display2="Dash"
 BS="N"
/><b
 id="1074215351"
 Z="2137"
 color="10"
 B="1074215290"
 E="1074215292"
 Display="Bold"
 BS="N"
/><b
 id="1074215352"
 Z="2139"
 color="10"
 B="1074215293"
 E="1074215290"
 Display="Hash"
 BS="N"
/><b
 id="1074215353"
 Z="2141"
 color="10"
 B="1074215291"
 E="1074215298"
 Display="Bold"
 BS="N"
/><b
 id="1074215354"
 Z="2145"
 color="10"
 B="1074215305"
 E="1074215306"
 Display="Dash"
 BS="N"
/><b
 id="1074215355"
 Z="2147"
 color="10"
 B="1074215306"
 E="1074215307"
 BS="N"
/><b
 id="1074215356"
 Z="2149"
 color="10"
 B="1074215306"
 E="1074215336"
 BS="N"
/><b
 id="1074215357"
 Z="2155"
 color="10"
 B="1074215305"
 E="1074215337"
 Order="2"
 Display="Bold"
 BS="N"
/><b
 id="1074215358"
 Z="2156"
 color="10"
 B="1074215337"
 E="1074215338"
 Display="Bold"
 BS="N"
/><b
 id="1074215359"
 Z="2157"
 color="10"
 B="1074215338"
 E="1074215339"
 Order="2"
 Display="Bold"
 BS="N"
 BondCircularOrdering="1074215358 0 1074215366 1074215360"
/><b
 id="1074215360"
 Z="2158"
 color="10"
 B="1074215339"
 E="1074215340"
 BS="N"
/><b
 id="1074215361"
 Z="2159"
 color="10"
 B="1074215340"
 E="1074215341"
 Order="2"
 BS="N"
 BondCircularOrdering="1074215360 0 0 1074215362"
/><b
 id="1074215362"
 Z="2160"
 color="10"
 B="1074215341"
 E="1074215305"
 BS="N"
/><b
 id="1074215363"
 Z="2161"
 color="10"
 B="1074215306"
 E="1074215290"
 Display="Dash"
 BS="N"
/><b
 id="1074215364"
 Z="2162"
 color="10"
 B="1074215305"
 E="1074215291"
 Display="Dash"
 BS="N"
/><b
 id="1074215365"
 Z="2164"
 color="10"
 B="1074215291"
 E="1074215342"
 Display="Hash"
 BS="N"
/><b
 id="1074215366"
 Z="2166"
 color="10"
 B="1074215339"
 E="1074215343"
 BS="N"
/></fragment><fragment
 id="1074215367"
 BoundingBox="773.79 34.52 789.19 49.93"
 Z="2168"
><n
 id="1074215368"
 p="773.79 35.53"
 Z="2167"
 color="10"
 AS="N"
/><n
 id="1074215369"
 p="788.19 35.53"
 Z="2169"
 color="10"
 AS="N"
/><n
 id="1074215370"
 p="788.19 49.93"
 Z="2171"
 color="10"
 AS="N"
/><b
 id="1074215371"
 Z="2170"
 color="10"
 B="1074215368"
 E="1074215369"
 Display="Bold"
 BS="N"
/><b
 id="1074215372"
 Z="2172"
 color="10"
 B="1074215369"
 E="1074215370"
 Display="Bold"
 BS="N"
/></fragment><fragment
 id="1074215373"
 BoundingBox="767.85 331.59 839.18 402.23"
 Z="2184"
><n
 id="1074215374"
 p="805.11 375.47"
 Z="2175"
 color="10"
 Geometry="Tetrahedral"
 AS="S"
 BondOrdering="1074215421 1074215422 1074215428 1074215423"
/><n
 id="1074215375"
 p="821.98 377.42"
 Z="2176"
 color="10"
 AS="N"
/><n
 id="1074215376"
 p="798.10 384.13"
 Z="2178"
 color="10"
 Geometry="Tetrahedral"
 AS="R"
 BondOrdering="1074215422 1074215431 1074215433 1074215432"
/><n
 id="1074215377"
 p="791.92 369.69"
 Z="2180"
 color="10"
 Element="1"
 NumHydrogens="0"
 NeedsClean="yes"
 AS="N"
><t
 p="789.03 372.84"
 BoundingBox="789.03 366.13 794.81 372.84"
 color="10"
 LabelJustification="Left"
><s font="3" size="8" color="10" face="96">H</s></t></n><n
 id="1074215378"
 p="830.62 388.94"
 Z="2182"
 color="10"
 Element="1"
 NumHydrogens="0"
 NeedsClean="yes"
 AS="N"
><t
 p="827.01 392.84"
 BoundingBox="827.01 384.50 834.23 392.84"
 color="10"
 LabelJustification="Left"
><s font="3" size="10" color="10" face="96">H</s></t></n><n
 id="1074215379"
 p="828.43 362.33"
 Z="2185"
 color="10"
 Element="1"
 NumHydrogens="0"
 NeedsClean="yes"
 AS="N"
><t
 p="824.82 366.23"
 BoundingBox="824.82 357.89 832.04 366.23"
 color="10"
 LabelJustification="Left"
><s font="3" size="10" color="10" face="96">H</s></t></n><n
 id="1074215380"
 p="806.63 356.45"
 Z="2186"
 color="10"
 Element="46"
 NumHydrogens="0"
 NeedsClean="yes"
 Geometry="Tetrahedral"
 AS="S"
 BondOrdering="1074215428 1074215425 1074215427 1074215426"
 LabelDisplay="Center"
><t
 p="806.63 360.35"
 BoundingBox="800.51 352.01 812.75 360.45"
 color="10"
 LabelJustification="Center"
 Justification="Center"
 LabelAlignment="Left"
><s font="3" size="10" color="10" face="96">Pd</s></t></n><n
 id="1074215381"
 p="810.85 336.03"
 Z="2188"
 color="10"
 NodeType="Fragment"
 NeedsClean="yes"
 AS="N"
 LabelDisplay="Left"
><fragment
 id="1074217104"
><n
 id="1074215383"
 p="810.85 336.03"
 Z="1785"
 Element="78"
 NumHydrogens="0"
 NeedsClean="yes"
><t
 p="810.85 339.93"
 BoundingBox="806.13 331.59 815.57 339.98"
 LabelJustification="Center"
 Justification="Center"
 LabelAlignment="Center"
><s font="3" size="10" color="0" face="96">Pt</s></t></n><n
 id="1074215384"
 p="860.56 336.03"
 Z="1786"
/><n
 id="1074215385"
 p="848.14 343.20"
 Z="1787"
/><n
 id="1074215386"
 p="835.71 336.03"
 Z="1788"
/><n
 id="1074215387"
 p="823.28 343.20"
 Z="1789"
/><n
 id="1074215388"
 p="761.15 336.03"
 Z="1790"
/><n
 id="1074215389"
 p="773.57 343.20"
 Z="1791"
/><n
 id="1074215390"
 p="786 336.03"
 Z="1792"
/><n
 id="1074215391"
 p="798.43 343.20"
 Z="1793"
/><n
 id="1074215392"
 p="835.71 292.99"
 Z="1794"
/><n
 id="1074215393"
 p="823.28 300.16"
 Z="1795"
/><n
 id="1074215394"
 p="823.28 314.50"
 Z="1796"
/><n
 id="1074215395"
 p="810.85 321.69"
 Z="1797"
/><n
 id="1074215396"
 p="810.85 350.39"
 Z="1798"
 NodeType="ExternalConnectionPoint"
 ExternalConnectionNum="1"
/><b
 id="1074215397"
 Z="1799"
 B="1074215394"
 E="1074215395"
/><b
 id="1074215398"
 Z="1800"
 B="1074215393"
 E="1074215394"
/><b
 id="1074215399"
 Z="1801"
 B="1074215392"
 E="1074215393"
/><b
 id="1074215400"
 Z="1802"
 B="1074215390"
 E="1074215391"
/><b
 id="1074215401"
 Z="1803"
 B="1074215389"
 E="1074215390"
/><b
 id="1074215402"
 Z="1804"
 B="1074215388"
 E="1074215389"
/><b
 id="1074215403"
 Z="1805"
 B="1074215386"
 E="1074215387"
/><b
 id="1074215404"
 Z="1806"
 B="1074215385"
 E="1074215386"
/><b
 id="1074215405"
 Z="1807"
 B="1074215384"
 E="1074215385"
/><b
 id="1074215406"
 Z="1808"
 B="1074215383"
 E="1074215387"
/><b
 id="1074215407"
 Z="1809"
 B="1074215383"
 E="1074215391"
/><b
 id="1074215408"
 Z="1810"
 B="1074215383"
 E="1074215395"
/><b
 id="1074215409"
 Z="1811"
 B="1074215396"
 E="1074215383"
/></fragment><t
 p="807.52 339.93"
 BoundingBox="807.52 331.59 833.37 342.23"
 color="10"
 LabelJustification="Left"
 LabelAlignment="Right"
><s font="3" size="10" color="10" face="96">P</s><s font="3" size="10" color="10" face="98">t</s><s font="3" size="10" color="10" face="96">Bu3</s></t></n><n
 id="1074215410"
 p="787.66 352.53"
 Z="2190"
 color="10"
 Element="35"
 NumHydrogens="0"
 NeedsClean="yes"
 AS="N"
><t
 p="789.33 356.43"
 BoundingBox="779.33 348.09 789.33 356.43"
 color="10"
 LabelJustification="Right"
 Justification="Right"
 LabelAlignment="Right"
><s font="3" size="10" color="10" face="96">Br</s></t></n><n
 id="1074215411"
 p="835.93 380.97"
 Z="2194"
 color="10"
 Element="1"
 NumHydrogens="0"
 NeedsClean="yes"
 AS="N"
><t
 p="832.68 384.49"
 BoundingBox="832.68 377.03 839.18 384.49"
 color="10"
 LabelJustification="Left"
><s font="3" size="9" color="10" face="96">H</s></t></n><n
 id="1074215412"
 p="785.63 391.33"
 Z="2196"
 color="10"
 NodeType="Fragment"
 NeedsClean="yes"
 AS="N"
><fragment
 id="1074217105"
><n
 id="1074215414"
 p="785.63 391.33"
 Z="1481"
 Element="8"
 NumHydrogens="0"
 NeedsClean="yes"
><t
 p="781.74 395.23"
 BoundingBox="781.74 386.77 789.52 395.33"
 LabelJustification="Left"
><s font="3" size="10" color="0" face="96">O</s></t></n><n
 id="1074215415"
 p="785.63 405.67"
 Z="1482"
/><n
 id="1074215416"
 p="798.06 384.14"
 Z="1483"
 NodeType="ExternalConnectionPoint"
 ExternalConnectionNum="1"
/><b
 id="1074215417"
 Z="1484"
 B="1074215414"
 E="1074215415"
/><b
 id="1074215418"
 Z="1485"
 B="1074215416"
 E="1074215414"
 Display="Bold"
/></fragment><t
 p="789.52 395.25"
 BoundingBox="767.85 386.80 789.52 395.35"
 color="10"
 LabelJustification="Right"
 Justification="Right"
 LabelAlignment="Right"
><s font="3" size="10" color="10" face="97">OMe</s></t></n><n
 id="1074215419"
 p="800.38 398.33"
 Z="2198"
 color="10"
 Warning="An atom in this label has an invalid valence."
 Element="18"
 NumHydrogens="0"
 NeedsClean="yes"
 AS="N"
><t
 p="797.05 402.23"
 BoundingBox="797.05 393.89 807.05 402.23"
 color="10"
 LabelJustification="Left"
 LabelAlignment="Left"
><s font="3" size="10" color="10" face="96">Ar</s></t></n><n
 id="1074215420"
 p="784.65 378.99"
 Z="2200"
 color="10"
 Element="1"
 NumHydrogens="0"
 NeedsClean="yes"
 AS="N"
><t
 p="781.40 382.51"
 BoundingBox="781.40 375.05 787.90 382.51"
 color="10"
 LabelJustification="Left"
><s font="3" size="9" color="10" face="96">H</s></t></n><b
 id="1074215421"
 Z="2177"
 color="10"
 B="1074215374"
 E="1074215375"
 BS="N"
/><b
 id="1074215422"
 Z="2179"
 color="10"
 B="1074215374"
 E="1074215376"
 BS="N"
/><b
 id="1074215423"
 Z="2181"
 color="10"
 B="1074215377"
 E="1074215374"
 Display="Hash"
 BS="N"
/><b
 id="1074215424"
 Z="2183"
 color="10"
 B="1074215375"
 E="1074215378"
 Display="Bold"
 BS="N"
/><b
 id="1074215425"
 Z="2187"
 color="10"
 B="1074215379"
 E="1074215380"
 Display="Dash"
 BS="N"
/><b
 id="1074215426"
 Z="2189"
 color="10"
 B="1074215380"
 E="1074215381"
 BS="N"
/><b
 id="1074215427"
 Z="2191"
 color="10"
 B="1074215380"
 E="1074215410"
 BS="N"
/><b
 id="1074215428"
 Z="2192"
 color="10"
 B="1074215380"
 E="1074215374"
 BS="N"
/><b
 id="1074215429"
 Z="2193"
 color="10"
 B="1074215379"
 E="1074215375"
 BS="N"
/><b
 id="1074215430"
 Z="2195"
 color="10"
 B="1074215375"
 E="1074215411"
 Display="Hash"
 BS="N"
/><b
 id="1074215431"
 Z="2197"
 color="10"
 B="1074215376"
 E="1074215412"
 Display="Bold"
 BS="N"
/><b
 id="1074215432"
 Z="2199"
 color="10"
 B="1074215376"
 E="1074215419"
 BS="N"
/><b
 id="1074215433"
 Z="2201"
 color="10"
 B="1074215376"
 E="1074215420"
 Display="Hash"
 BS="N"
/></fragment><fragment
 id="1074215434"
 BoundingBox="865.98 353.34 934.17 415.53"
 Z="2211"
><n
 id="1074215435"
 p="894.60 398.17"
 Z="2202"
 color="11"
 Geometry="Tetrahedral"
 AS="R"
 BondOrdering="1074215483 1074215484 1074215490 1074215485"
/><n
 id="1074215436"
 p="911.47 400.11"
 Z="2203"
 color="11"
 Geometry="Tetrahedral"
 AS="S"
 BondOrdering="1074215483 1074215486 1074215492 1074215491"
/><n
 id="1074215437"
 p="884.41 408.35"
 Z="2205"
 color="11"
 Element="1"
 NumHydrogens="0"
 NeedsClean="yes"
 AS="N"
><t
 p="880.80 412.25"
 BoundingBox="880.80 403.91 888.02 412.25"
 color="11"
 LabelJustification="Left"
><s font="3" size="10" color="11" face="96">H</s></t></n><n
 id="1074215438"
 p="880.20 398.17"
 Z="2207"
 color="11"
 NodeType="Fragment"
 NeedsClean="yes"
 AS="N"
><fragment
 id="1074217106"
><n
 id="1074215440"
 p="880.20 398.17"
 Z="1486"
 Element="8"
 NumHydrogens="0"
 NeedsClean="yes"
><t
 p="876.31 402.07"
 BoundingBox="876.31 393.61 884.09 402.17"
 LabelJustification="Left"
><s font="3" size="10" color="0" face="96">O</s></t></n><n
 id="1074215441"
 p="873.02 410.59"
 Z="1487"
/><n
 id="1074215442"
 p="894.55 398.17"
 Z="1488"
 NodeType="ExternalConnectionPoint"
 ExternalConnectionNum="1"
/><b
 id="1074215443"
 Z="1489"
 B="1074215440"
 E="1074215441"
/><b
 id="1074215444"
 Z="1490"
 B="1074215442"
 E="1074215440"
 Display="Hash"
/></fragment><t
 p="883.31 401.32"
 BoundingBox="865.98 394.49 883.31 401.42"
 color="11"
 LabelJustification="Right"
 Justification="Right"
 LabelAlignment="Right"
><s font="3" size="8" color="11" face="96">OMe</s></t></n><n
 id="1074215445"
 p="920.11 411.63"
 Z="2209"
 color="11"
 Warning="An atom in this label has an invalid valence."
 Element="18"
 NumHydrogens="0"
 NeedsClean="yes"
 AS="N"
><t
 p="916.78 415.53"
 BoundingBox="916.78 407.19 926.78 415.53"
 color="11"
 LabelJustification="Left"
 LabelAlignment="Left"
><s font="3" size="10" color="11" face="96">Ar</s></t></n><n
 id="1074215446"
 p="917.92 385.01"
 Z="2212"
 color="11"
 Element="1"
 NumHydrogens="0"
 NeedsClean="yes"
 AS="N"
><t
 p="914.31 388.91"
 BoundingBox="914.31 380.57 921.53 388.91"
 color="11"
 LabelJustification="Left"
><s font="3" size="10" color="11" face="96">H</s></t></n><n
 id="1074215447"
 p="896.12 379.14"
 Z="2213"
 color="11"
 Element="46"
 NumHydrogens="0"
 NeedsClean="yes"
 Geometry="Tetrahedral"
 AS="S"
 BondOrdering="1074215490 1074215487 1074215489 1074215488"
 LabelDisplay="Center"
><t
 p="896.12 383.04"
 BoundingBox="890 374.70 902.24 383.14"
 color="11"
 LabelJustification="Center"
 Justification="Center"
 LabelAlignment="Left"
><s font="3" size="10" color="11" face="96">Pd</s></t></n><n
 id="1074215448"
 p="895.84 357.78"
 Z="2215"
 color="11"
 NodeType="Fragment"
 NeedsClean="yes"
 AS="N"
 LabelDisplay="Left"
><fragment
 id="1074217107"
><n
 id="1074215450"
 p="895.84 357.78"
 Z="1812"
 Element="78"
 NumHydrogens="0"
 NeedsClean="yes"
><t
 p="895.84 361.68"
 BoundingBox="891.12 353.34 900.56 361.73"
 LabelJustification="Center"
 Justification="Center"
 LabelAlignment="Center"
><s font="3" size="10" color="0" face="96">Pt</s></t></n><n
 id="1074215451"
 p="945.55 357.78"
 Z="1813"
/><n
 id="1074215452"
 p="933.13 364.96"
 Z="1814"
/><n
 id="1074215453"
 p="920.70 357.78"
 Z="1815"
/><n
 id="1074215454"
 p="908.27 364.96"
 Z="1816"
/><n
 id="1074215455"
 p="846.14 357.78"
 Z="1817"
/><n
 id="1074215456"
 p="858.56 364.96"
 Z="1818"
/><n
 id="1074215457"
 p="870.99 357.78"
 Z="1819"
/><n
 id="1074215458"
 p="883.42 364.96"
 Z="1820"
/><n
 id="1074215459"
 p="920.70 314.73"
 Z="1821"
/><n
 id="1074215460"
 p="908.27 321.91"
 Z="1822"
/><n
 id="1074215461"
 p="908.27 336.26"
 Z="1823"
/><n
 id="1074215462"
 p="895.84 343.43"
 Z="1824"
/><n
 id="1074215463"
 p="895.84 372.13"
 Z="1825"
 NodeType="ExternalConnectionPoint"
 ExternalConnectionNum="1"
/><b
 id="1074215464"
 Z="1826"
 B="1074215461"
 E="1074215462"
/><b
 id="1074215465"
 Z="1827"
 B="1074215460"
 E="1074215461"
/><b
 id="1074215466"
 Z="1828"
 B="1074215459"
 E="1074215460"
/><b
 id="1074215467"
 Z="1829"
 B="1074215457"
 E="1074215458"
/><b
 id="1074215468"
 Z="1830"
 B="1074215456"
 E="1074215457"
/><b
 id="1074215469"
 Z="1831"
 B="1074215455"
 E="1074215456"
/><b
 id="1074215470"
 Z="1832"
 B="1074215453"
 E="1074215454"
/><b
 id="1074215471"
 Z="1833"
 B="1074215452"
 E="1074215453"
/><b
 id="1074215472"
 Z="1834"
 B="1074215451"
 E="1074215452"
/><b
 id="1074215473"
 Z="1835"
 B="1074215450"
 E="1074215454"
/><b
 id="1074215474"
 Z="1836"
 B="1074215450"
 E="1074215458"
/><b
 id="1074215475"
 Z="1837"
 B="1074215450"
 E="1074215462"
/><b
 id="1074215476"
 Z="1838"
 B="1074215463"
 E="1074215450"
/></fragment><t
 p="892.51 361.68"
 BoundingBox="892.51 353.34 918.36 363.98"
 color="11"
 LabelJustification="Left"
 LabelAlignment="Right"
><s font="3" size="10" color="11" face="96">P</s><s font="3" size="10" color="11" face="98">t</s><s font="3" size="10" color="11" face="96">Bu3</s></t></n><n
 id="1074215477"
 p="876.72 379.16"
 Z="2217"
 color="11"
 Element="35"
 NumHydrogens="0"
 NeedsClean="yes"
 AS="N"
><t
 p="878.39 383.06"
 BoundingBox="868.39 374.72 878.39 383.06"
 color="11"
 LabelJustification="Right"
 Justification="Right"
 LabelAlignment="Right"
><s font="3" size="10" color="11" face="96">Br</s></t></n><n
 id="1074215478"
 p="925.42 403.66"
 Z="2221"
 color="11"
 NodeType="Nickname"
 NeedsClean="yes"
 AS="N"
><fragment
 id="1074217108"
><n
 id="1074215480"
 p="925.42 403.66"
 Z="1491"
/><n
 id="1074215481"
 p="911.51 400.13"
 Z="1492"
 NodeType="ExternalConnectionPoint"
 ExternalConnectionNum="1"
/><b
 id="1074215482"
 Z="1493"
 B="1074215481"
 E="1074215480"
 Display="Hash"
/></fragment><t
 p="921.67 407.18"
 BoundingBox="921.67 399.72 934.17 407.28"
 color="11"
 LabelJustification="Left"
 LabelAlignment="Left"
><s font="3" size="9" color="11" face="96">Me</s></t></n><b
 id="1074215483"
 Z="2204"
 color="11"
 B="1074215435"
 E="1074215436"
 BS="N"
/><b
 id="1074215484"
 Z="2206"
 color="11"
 B="1074215435"
 E="1074215437"
 Display="Bold"
 BS="N"
/><b
 id="1074215485"
 Z="2208"
 color="11"
 B="1074215438"
 E="1074215435"
 Display="Hash"
 BS="N"
/><b
 id="1074215486"
 Z="2210"
 color="11"
 B="1074215436"
 E="1074215445"
 Display="Bold"
 BS="N"
/><b
 id="1074215487"
 Z="2214"
 color="11"
 B="1074215446"
 E="1074215447"
 Display="Dash"
 BS="N"
/><b
 id="1074215488"
 Z="2216"
 color="11"
 B="1074215447"
 E="1074215448"
 BS="N"
/><b
 id="1074215489"
 Z="2218"
 color="11"
 B="1074215447"
 E="1074215477"
 BS="N"
/><b
 id="1074215490"
 Z="2219"
 color="11"
 B="1074215447"
 E="1074215435"
 BS="N"
/><b
 id="1074215491"
 Z="2220"
 color="11"
 B="1074215446"
 E="1074215436"
 BS="N"
/><b
 id="1074215492"
 Z="2222"
 color="11"
 B="1074215436"
 E="1074215478"
 Display="Hash"
 BS="N"
/></fragment><fragment
 id="1074215493"
 BoundingBox="557.82 133.83 1064.13 429.87"
 Z="2223"
><n
 id="1074215494"
 p="864.79 263.17"
 Z="2323"
 color="10"
 Geometry="Tetrahedral"
 AS="S"
 BondOrdering="1074215542 1074215543 1074215549 1074215544"
/><n
 id="1074215495"
 p="881.66 265.11"
 Z="2324"
 color="10"
 Geometry="Tetrahedral"
 AS="R"
 BondOrdering="1074215542 1074215545 1074215551 1074215550"
/><n
 id="1074215496"
 p="854.61 273.35"
 Z="2326"
 color="10"
 Warning="This element cannot be aromatic."
 Element="1"
 NumHydrogens="0"
 NeedsClean="yes"
 AS="N"
><t
 p="851 277.25"
 BoundingBox="851 268.91 858.22 277.25"
 color="10"
 LabelJustification="Left"
><s font="3" size="10" color="10" face="96">H</s></t></n><n
 id="1074215497"
 p="850.39 263.17"
 Z="2328"
 color="10"
 NodeType="Nickname"
 NeedsClean="yes"
 AS="N"
><fragment
 id="1074217109"
><n
 id="1074215499"
 p="850.39 263.17"
 Z="1413"
/><n
 id="1074215500"
 p="864.74 263.17"
 Z="1414"
 NodeType="ExternalConnectionPoint"
 ExternalConnectionNum="1"
/><b
 id="1074215501"
 Z="1415"
 B="1074215500"
 E="1074215499"
 Display="Hash"
/></fragment><t
 p="852.61 266.32"
 BoundingBox="841.50 259.61 852.61 266.42"
 color="10"
 LabelJustification="Right"
 Justification="Right"
 LabelAlignment="Right"
><s font="3" size="8" color="10" face="96">Me</s></t></n><n
 id="1074215502"
 p="890.31 276.63"
 Z="2330"
 color="10"
 Warning="An atom in this label has an invalid valence."
 Element="18"
 NumHydrogens="0"
 NeedsClean="yes"
 AS="N"
><t
 p="886.98 280.53"
 BoundingBox="886.98 272.19 896.98 280.53"
 color="10"
 LabelJustification="Left"
 LabelAlignment="Left"
><s font="3" size="10" color="10" face="96">Ar</s></t></n><n
 id="1074215503"
 p="888.12 250.01"
 Z="2332"
 color="10"
 Element="1"
 NumHydrogens="0"
 NeedsClean="yes"
 AS="N"
><t
 p="884.51 253.91"
 BoundingBox="884.51 245.57 891.73 253.91"
 color="10"
 LabelJustification="Left"
><s font="3" size="10" color="10" face="96">H</s></t></n><n
 id="1074215504"
 p="866.32 244.14"
 Z="2333"
 color="10"
 Warning="This element cannot be aromatic."
 Element="46"
 NumHydrogens="0"
 NeedsClean="yes"
 Geometry="Tetrahedral"
 AS="S"
 BondOrdering="1074215549 1074215546 1074215548 1074215547"
 LabelDisplay="Center"
><t
 p="866.32 248.04"
 BoundingBox="860.20 239.70 872.44 248.14"
 color="10"
 LabelJustification="Center"
 Justification="Center"
 LabelAlignment="Left"
><s font="3" size="10" color="10" face="96">Pd</s></t></n><n
 id="1074215505"
 p="868.61 222.22"
 Z="2335"
 color="10"
 NodeType="Fragment"
 NeedsClean="yes"
 AS="N"
 LabelDisplay="Left"
><fragment
 id="1074217110"
><n
 id="1074215507"
 p="868.61 222.22"
 Z="1839"
 Element="78"
 NumHydrogens="0"
 NeedsClean="yes"
><t
 p="868.61 226.12"
 BoundingBox="863.89 217.78 873.33 226.17"
 LabelJustification="Center"
 Justification="Center"
 LabelAlignment="Center"
><s font="3" size="10" color="0" face="96">Pt</s></t></n><n
 id="1074215508"
 p="918.31 222.22"
 Z="1840"
/><n
 id="1074215509"
 p="905.89 229.40"
 Z="1841"
/><n
 id="1074215510"
 p="893.46 222.22"
 Z="1842"
/><n
 id="1074215511"
 p="881.03 229.40"
 Z="1843"
/><n
 id="1074215512"
 p="818.90 222.22"
 Z="1844"
/><n
 id="1074215513"
 p="831.32 229.40"
 Z="1845"
/><n
 id="1074215514"
 p="843.75 222.22"
 Z="1846"
/><n
 id="1074215515"
 p="856.18 229.40"
 Z="1847"
/><n
 id="1074215516"
 p="893.46 179.17"
 Z="1848"
/><n
 id="1074215517"
 p="881.03 186.34"
 Z="1849"
/><n
 id="1074215518"
 p="881.03 200.70"
 Z="1850"
/><n
 id="1074215519"
 p="868.61 207.87"
 Z="1851"
/><n
 id="1074215520"
 p="868.61 236.57"
 Z="1852"
 NodeType="ExternalConnectionPoint"
 ExternalConnectionNum="1"
/><b
 id="1074215521"
 Z="1853"
 B="1074215518"
 E="1074215519"
/><b
 id="1074215522"
 Z="1854"
 B="1074215517"
 E="1074215518"
/><b
 id="1074215523"
 Z="1855"
 B="1074215516"
 E="1074215517"
/><b
 id="1074215524"
 Z="1856"
 B="1074215514"
 E="1074215515"
/><b
 id="1074215525"
 Z="1857"
 B="1074215513"
 E="1074215514"
/><b
 id="1074215526"
 Z="1858"
 B="1074215512"
 E="1074215513"
/><b
 id="1074215527"
 Z="1859"
 B="1074215510"
 E="1074215511"
/><b
 id="1074215528"
 Z="1860"
 B="1074215509"
 E="1074215510"
/><b
 id="1074215529"
 Z="1861"
 B="1074215508"
 E="1074215509"
/><b
 id="1074215530"
 Z="1862"
 B="1074215507"
 E="1074215511"
/><b
 id="1074215531"
 Z="1863"
 B="1074215507"
 E="1074215515"
/><b
 id="1074215532"
 Z="1864"
 B="1074215507"
 E="1074215519"
/><b
 id="1074215533"
 Z="1865"
 B="1074215520"
 E="1074215507"
/></fragment><t
 p="865.28 226.12"
 BoundingBox="865.28 217.78 891.13 228.42"
 color="10"
 LabelJustification="Left"
 LabelAlignment="Right"
><s font="3" size="10" color="10" face="96">P</s><s font="3" size="10" color="10" face="98">t</s><s font="3" size="10" color="10" face="96">Bu3</s></t></n><n
 id="1074215534"
 p="849.11 241.22"
 Z="2337"
 color="10"
 Warning="This element cannot be aromatic."
 Element="35"
 NumHydrogens="0"
 NeedsClean="yes"
 AS="N"
><t
 p="850.78 245.12"
 BoundingBox="840.78 236.78 850.78 245.12"
 color="10"
 LabelJustification="Right"
 Justification="Right"
 LabelAlignment="Right"
><s font="3" size="10" color="10" face="96">Br</s></t></n><n
 id="1074215535"
 p="895.62 268.66"
 Z="2341"
 color="10"
 NodeType="Fragment"
 NeedsClean="yes"
 AS="N"
><fragment
 id="1074217111"
><n
 id="1074215537"
 p="895.62 268.66"
 Z="1494"
 Element="8"
 NumHydrogens="0"
 NeedsClean="yes"
><t
 p="891.73 272.56"
 BoundingBox="891.73 264.10 899.51 272.66"
 LabelJustification="Left"
><s font="3" size="10" color="0" face="96">O</s></t></n><n
 id="1074215538"
 p="905.63 258.38"
 Z="1495"
/><n
 id="1074215539"
 p="881.71 265.13"
 Z="1496"
 NodeType="ExternalConnectionPoint"
 ExternalConnectionNum="1"
/><b
 id="1074215540"
 Z="1497"
 B="1074215537"
 E="1074215538"
/><b
 id="1074215541"
 Z="1498"
 B="1074215539"
 E="1074215537"
 Display="Hash"
/></fragment><t
 p="892.12 272.18"
 BoundingBox="892.12 264.54 911.62 272.28"
 color="10"
 LabelJustification="Left"
 LabelAlignment="Left"
><s font="3" size="9" color="10" face="96">OMe</s></t></n><b
 id="1074215542"
 Z="2325"
 color="10"
 B="1074215494"
 E="1074215495"
 BS="N"
/><b
 id="1074215543"
 Z="2327"
 color="10"
 B="1074215494"
 E="1074215496"
 Display="Bold"
 BS="N"
/><b
 id="1074215544"
 Z="2329"
 color="10"
 B="1074215497"
 E="1074215494"
 Display="Hash"
 BS="N"
/><b
 id="1074215545"
 Z="2331"
 color="10"
 B="1074215495"
 E="1074215502"
 Display="Bold"
 BS="N"
/><b
 id="1074215546"
 Z="2334"
 color="10"
 B="1074215503"
 E="1074215504"
 Display="Dash"
 BS="N"
/><b
 id="1074215547"
 Z="2336"
 color="10"
 B="1074215504"
 E="1074215505"
 BS="N"
/><b
 id="1074215548"
 Z="2338"
 color="10"
 B="1074215504"
 E="1074215534"
 BS="N"
/><b
 id="1074215549"
 Z="2339"
 color="10"
 B="1074215504"
 E="1074215494"
 BS="N"
/><b
 id="1074215550"
 Z="2340"
 color="10"
 B="1074215503"
 E="1074215495"
 BS="N"
/><b
 id="1074215551"
 Z="2342"
 color="10"
 B="1074215495"
 E="1074215535"
 Display="Hash"
 BS="N"
/><curve
 id="1074215552"
 Z="2320"
 color="11"
 ArrowheadType="Solid"
 CurvePoints="531.88 293.52 558.51 293.52 585.13 293.52 596.76 220.21 640.26 219.28 683.76 218.34 698.57 246.65 734.57 245.90 770.57 245.15 795.88 134.52 817.44 134.52 839.01 134.52 858.70 331.02 894.51 331.02 930.32 331.02 963.88 310.40 986.94 312.65 1010.01 314.90 1033.63 436.59 1063.44 428.90 1093.26 421.21"
/></fragment><fragment
 id="1074215553"
 BoundingBox="821.16 234.33 1087.33 420.61"
 Z="2248"
><n
 id="1074215554"
 p="1069.55 373.97"
 Z="2298"
 color="10"
 NodeType="Fragment"
 NeedsClean="yes"
 AS="N"
><fragment
 id="1074217112"
><n
 id="1074215556"
 p="1069.55 373.97"
 Z="1866"
 Element="8"
 NumHydrogens="0"
 NeedsClean="yes"
><t
 p="1065.66 377.87"
 BoundingBox="1065.66 369.41 1073.44 377.97"
 LabelJustification="Left"
><s font="3" size="10" color="0" face="96">O</s></t></n><n
 id="1074215557"
 p="1081.98 366.80"
 Z="1867"
/><n
 id="1074215558"
 p="1057.13 366.80"
 Z="1868"
 NodeType="ExternalConnectionPoint"
 ExternalConnectionNum="1"
/><b
 id="1074215559"
 Z="1869"
 B="1074215556"
 E="1074215557"
/><b
 id="1074215560"
 Z="1870"
 B="1074215558"
 E="1074215556"
/></fragment><t
 p="1065.66 377.87"
 BoundingBox="1065.66 369.41 1087.33 377.97"
 color="10"
 LabelJustification="Left"
 LabelAlignment="Left"
><s font="3" size="10" color="10" face="96">OMe</s></t></n><n
 id="1074215561"
 p="1057.08 366.78"
 Z="2299"
 color="10"
 AS="N"
/><n
 id="1074215562"
 p="1044.61 373.97"
 Z="2301"
 color="10"
 AS="N"
/><n
 id="1074215563"
 p="1057.08 352.37"
 Z="2303"
 color="10"
 Warning="An atom in this label has an invalid valence."
 Element="18"
 NumHydrogens="0"
 NeedsClean="yes"
 AS="N"
><t
 p="1053.75 356.27"
 BoundingBox="1053.75 347.93 1063.75 356.27"
 color="10"
 LabelJustification="Left"
 LabelAlignment="Left"
><s font="3" size="10" color="10">Ar</s></t></n><n
 id="1074215564"
 p="1032.14 366.78"
 Z="2305"
 color="10"
 AS="N"
/><b
 id="1074215565"
 Z="2300"
 color="10"
 B="1074215554"
 E="1074215561"
 BS="N"
/><b
 id="1074215566"
 Z="2302"
 color="10"
 B="1074215561"
 E="1074215562"
 BS="N"
/><b
 id="1074215567"
 Z="2304"
 color="10"
 B="1074215561"
 E="1074215563"
 BS="N"
/><b
 id="1074215568"
 Z="2306"
 color="10"
 B="1074215562"
 E="1074215564"
 Order="2"
 BS="N"
/><curve
 id="1074215569"
 Z="2257"
 color="10"
 ArrowheadType="Solid"
 CurvePoints="819.04 222.56 821.85 235.02 824.66 247.49 841.16 297.28 855.32 296.34 869.48 295.40 884.76 297.28 906.70 295.96 928.63 294.65 953.70 423.59 983.13 419.84 1012.57 416.09"
/></fragment><fragment
 id="1074215570"
 BoundingBox="328.60 105.80 558.54 294.50"
 Z="2272"
><n
 id="1074215571"
 p="455.33 260.21"
 Z="2270"
 AS="N"
/><n
 id="1074215572"
 p="457.86 246.04"
 Z="2271"
 AS="N"
/><n
 id="1074215573"
 p="446.85 236.76"
 Z="2273"
 AS="N"
/><n
 id="1074215574"
 p="433.31 241.66"
 Z="2274"
 AS="N"
/><n
 id="1074215575"
 p="430.78 255.83"
 Z="2275"
 AS="N"
/><n
 id="1074215576"
 p="441.79 265.11"
 Z="2276"
 AS="N"
/><n
 id="1074215577"
 p="466.35 269.49"
 Z="2283"
 NodeType="Fragment"
 NeedsClean="yes"
 AS="N"
><fragment
 id="1074217113"
><n
 id="1074215579"
 p="466.35 269.49"
 Z="1322"
/><n
 id="1074215580"
 p="477.33 278.73"
 Z="1323"
 Element="7"
 NumHydrogens="0"
 NeedsClean="yes"
><t
 p="473.72 282.63"
 BoundingBox="473.72 274.29 480.94 282.63"
 LabelJustification="Left"
><s font="3" size="10" color="0" face="96">N</s></t></n><n
 id="1074215581"
 p="455.38 260.25"
 Z="1324"
 NodeType="ExternalConnectionPoint"
 ExternalConnectionNum="1"
/><b
 id="1074215582"
 Z="1325"
 B="1074215579"
 E="1074215580"
 Order="3"
/><b
 id="1074215583"
 Z="1326"
 B="1074215581"
 E="1074215579"
/></fragment><t
 p="462.74 273.39"
 BoundingBox="462.74 264.93 477.18 273.49"
 LabelJustification="Left"
 LabelAlignment="Left"
><s font="3" size="10" color="0" face="96">CN</s></t></n><n
 id="1074215584"
 p="422.29 232.38"
 Z="2285"
 Element="35"
 NumHydrogens="0"
 NeedsClean="yes"
 AS="N"
><t
 p="423.96 236.28"
 BoundingBox="413.96 227.94 423.96 236.28"
 LabelJustification="Right"
 Justification="Right"
 LabelAlignment="Right"
><s font="3" size="10" color="0" face="96">Br</s></t></n><b
 id="1074215585"
 Z="2277"
 B="1074215571"
 E="1074215572"
 Order="2"
 BS="N"
 BondCircularOrdering="1074215590 1074215591 0 1074215586"
/><b
 id="1074215586"
 Z="2278"
 B="1074215572"
 E="1074215573"
 BS="N"
/><b
 id="1074215587"
 Z="2279"
 B="1074215573"
 E="1074215574"
 Order="2"
 BS="N"
 BondCircularOrdering="1074215586 0 1074215592 1074215588"
 CrossingBonds="1074215626"
/><b
 id="1074215588"
 Z="2280"
 B="1074215574"
 E="1074215575"
 BS="N"
/><b
 id="1074215589"
 Z="2281"
 B="1074215575"
 E="1074215576"
 Order="2"
 BS="N"
 BondCircularOrdering="1074215588 0 0 1074215590"
/><b
 id="1074215590"
 Z="2282"
 B="1074215576"
 E="1074215571"
 BS="N"
/><b
 id="1074215591"
 Z="2284"
 B="1074215571"
 E="1074215577"
 BS="N"
/><b
 id="1074215592"
 Z="2286"
 B="1074215574"
 E="1074215584"
 BS="N"
/><curve
 id="1074215593"
 Z="2367"
 ArrowheadType="Solid"
 CurvePoints="298.63 265.02 329.29 266.34 359.94 267.65 368.10 106.68 385.26 106.49 402.41 106.31 409.44 183.18 442.91 183.18 476.38 183.18 476.85 116.52 498.13 133.12 519.41 149.71 513.79 294.37 557.85 293.81 601.91 293.24"
/></fragment><fragment
 id="1074215594"
 BoundingBox="434.08 199.68 462.72 237.42"
 Z="2287"
><n
 id="1074215595"
 p="440.20 237.42"
 Z="2266"
 Warning="This atom is very close to another atom or bond."
 AS="N"
/><n
 id="1074215596"
 p="440.20 223.02"
 Z="2267"
 Element="46"
 NumHydrogens="0"
 NeedsClean="yes"
 AS="N"
 LabelDisplay="Center"
><t
 p="440.20 226.92"
 BoundingBox="434.08 218.58 446.32 227.02"
 LabelJustification="Center"
 Justification="Center"
 LabelAlignment="Left"
><s font="3" size="10" face="96">Pd</s></t></n><n
 id="1074215597"
 p="440.20 204.12"
 Z="2268"
 NodeType="Fragment"
 NeedsClean="yes"
 AS="N"
 LabelDisplay="Left"
><fragment
 id="1074217114"
><n
 id="1074215599"
 p="440.20 204.12"
 Z="1588"
 Element="78"
 NumHydrogens="0"
 NeedsClean="yes"
><t
 p="440.20 208.02"
 BoundingBox="435.48 199.68 444.92 208.07"
 LabelJustification="Center"
 Justification="Center"
 LabelAlignment="Center"
><s font="3" size="10" color="0" face="96">Pt</s></t></n><n
 id="1074215600"
 p="489.90 204.12"
 Z="1589"
/><n
 id="1074215601"
 p="477.47 211.29"
 Z="1590"
/><n
 id="1074215602"
 p="465.04 204.12"
 Z="1591"
/><n
 id="1074215603"
 p="452.61 211.29"
 Z="1592"
/><n
 id="1074215604"
 p="390.48 204.12"
 Z="1593"
/><n
 id="1074215605"
 p="402.90 211.29"
 Z="1594"
/><n
 id="1074215606"
 p="415.33 204.12"
 Z="1595"
/><n
 id="1074215607"
 p="427.76 211.29"
 Z="1596"
/><n
 id="1074215608"
 p="465.04 161.07"
 Z="1597"
/><n
 id="1074215609"
 p="452.61 168.24"
 Z="1598"
/><n
 id="1074215610"
 p="452.61 182.59"
 Z="1599"
/><n
 id="1074215611"
 p="440.20 189.77"
 Z="1600"
/><n
 id="1074215612"
 p="440.20 218.47"
 Z="1601"
 NodeType="ExternalConnectionPoint"
 ExternalConnectionNum="1"
/><b
 id="1074215613"
 Z="1602"
 B="1074215610"
 E="1074215611"
/><b
 id="1074215614"
 Z="1603"
 B="1074215609"
 E="1074215610"
/><b
 id="1074215615"
 Z="1604"
 B="1074215608"
 E="1074215609"
/><b
 id="1074215616"
 Z="1605"
 B="1074215606"
 E="1074215607"
/><b
 id="1074215617"
 Z="1606"
 B="1074215605"
 E="1074215606"
/><b
 id="1074215618"
 Z="1607"
 B="1074215604"
 E="1074215605"
/><b
 id="1074215619"
 Z="1608"
 B="1074215602"
 E="1074215603"
/><b
 id="1074215620"
 Z="1609"
 B="1074215601"
 E="1074215602"
/><b
 id="1074215621"
 Z="1610"
 B="1074215600"
 E="1074215601"
/><b
 id="1074215622"
 Z="1611"
 B="1074215599"
 E="1074215603"
/><b
 id="1074215623"
 Z="1612"
 B="1074215599"
 E="1074215607"
/><b
 id="1074215624"
 Z="1613"
 B="1074215599"
 E="1074215611"
/><b
 id="1074215625"
 Z="1614"
 B="1074215612"
 E="1074215599"
/></fragment><t
 p="436.87 208.02"
 BoundingBox="436.87 199.68 462.72 210.32"
 LabelJustification="Left"
 LabelAlignment="Right"
><s font="3" size="10" face="96">P</s><s font="3" size="10" face="98">t</s><s font="3" size="10" face="96">Bu3</s></t></n><b
 id="1074215626"
 Z="2265"
 B="1074215596"
 E="1074215595"
 BS="N"
 CrossingBonds="1074215587"
/><b
 id="1074215627"
 Z="2269"
 B="1074215596"
 E="1074215597"
 BS="N"
/></fragment><fragment
 id="1074215628"
 BoundingBox="649.14 217.86 700.39 260.10"
 Z="2348"
><n
 id="1074215629"
 p="693.72 241.20"
 Z="2349"
 color="10"
 Warning="An atom in this label has an invalid valence."
 Element="18"
 NumHydrogens="0"
 NeedsClean="yes"
 AS="N"
><t
 p="690.39 245.10"
 BoundingBox="690.39 236.76 700.39 245.10"
 color="10"
 LabelJustification="Left"
 LabelAlignment="Left"
><s font="3" size="10" color="10" face="96">Ar</s></t></n><n
 id="1074215630"
 p="674.82 241.20"
 Z="2350"
 color="10"
 Element="46"
 NumHydrogens="0"
 NeedsClean="yes"
 AS="N"
 LabelDisplay="Center"
><t
 p="674.82 245.10"
 BoundingBox="668.70 236.76 680.94 245.20"
 color="10"
 LabelJustification="Center"
 Justification="Center"
 LabelAlignment="Left"
><s font="3" size="10" color="10" face="96">Pd</s></t></n><n
 id="1074215631"
 p="674.82 260.10"
 Z="2352"
 color="10"
 AS="N"
/><n
 id="1074215632"
 p="674.82 222.30"
 Z="2354"
 color="10"
 NodeType="Fragment"
 NeedsClean="yes"
 AS="N"
 LabelDisplay="Left"
><fragment
 id="1074217115"
><n
 id="1074215634"
 p="674.82 222.30"
 Z="1553"
 Element="78"
 NumHydrogens="0"
 NeedsClean="yes"
><t
 p="674.82 226.20"
 BoundingBox="670.10 217.86 679.54 226.25"
 LabelJustification="Center"
 Justification="Center"
 LabelAlignment="Center"
><s font="3" size="10" color="0" face="96">Pt</s></t></n><n
 id="1074215635"
 p="724.53 222.30"
 Z="1554"
/><n
 id="1074215636"
 p="712.10 229.47"
 Z="1555"
/><n
 id="1074215637"
 p="699.67 222.30"
 Z="1556"
/><n
 id="1074215638"
 p="687.24 229.47"
 Z="1557"
/><n
 id="1074215639"
 p="625.11 222.30"
 Z="1558"
/><n
 id="1074215640"
 p="637.53 229.47"
 Z="1559"
/><n
 id="1074215641"
 p="649.96 222.30"
 Z="1560"
/><n
 id="1074215642"
 p="662.39 229.47"
 Z="1561"
/><n
 id="1074215643"
 p="699.67 179.25"
 Z="1562"
/><n
 id="1074215644"
 p="687.24 186.42"
 Z="1563"
/><n
 id="1074215645"
 p="687.24 200.78"
 Z="1564"
/><n
 id="1074215646"
 p="674.82 207.95"
 Z="1565"
/><n
 id="1074215647"
 p="674.82 236.65"
 Z="1566"
 NodeType="ExternalConnectionPoint"
 ExternalConnectionNum="1"
/><b
 id="1074215648"
 Z="1567"
 B="1074215645"
 E="1074215646"
/><b
 id="1074215649"
 Z="1568"
 B="1074215644"
 E="1074215645"
/><b
 id="1074215650"
 Z="1569"
 B="1074215643"
 E="1074215644"
/><b
 id="1074215651"
 Z="1570"
 B="1074215641"
 E="1074215642"
/><b
 id="1074215652"
 Z="1571"
 B="1074215640"
 E="1074215641"
/><b
 id="1074215653"
 Z="1572"
 B="1074215639"
 E="1074215640"
/><b
 id="1074215654"
 Z="1573"
 B="1074215637"
 E="1074215638"
/><b
 id="1074215655"
 Z="1574"
 B="1074215636"
 E="1074215637"
/><b
 id="1074215656"
 Z="1575"
 B="1074215635"
 E="1074215636"
/><b
 id="1074215657"
 Z="1576"
 B="1074215634"
 E="1074215638"
/><b
 id="1074215658"
 Z="1577"
 B="1074215634"
 E="1074215642"
/><b
 id="1074215659"
 Z="1578"
 B="1074215634"
 E="1074215646"
/><b
 id="1074215660"
 Z="1579"
 B="1074215647"
 E="1074215634"
/></fragment><t
 p="671.49 226.20"
 BoundingBox="671.49 217.86 697.34 228.50"
 color="10"
 LabelJustification="Left"
 LabelAlignment="Right"
><s font="3" size="10" color="10" face="96">P</s><s font="3" size="10" color="10" face="98">t</s><s font="3" size="10" color="10" face="96">Bu3</s></t></n><n
 id="1074215661"
 p="657.47 241.20"
 Z="2356"
 color="10"
 Element="35"
 NumHydrogens="0"
 NeedsClean="yes"
 AS="N"
><t
 p="659.14 245.10"
 BoundingBox="649.14 236.76 659.14 245.10"
 color="10"
 LabelJustification="Right"
 Justification="Right"
 LabelAlignment="Right"
><s font="3" size="10" color="10" face="96">Br</s></t></n><b
 id="1074215662"
 Z="2351"
 color="10"
 B="1074215629"
 E="1074215630"
 BS="N"
/><b
 id="1074215663"
 Z="2353"
 color="10"
 B="1074215630"
 E="1074215631"
 BS="N"
 CrossingBonds="1074215681"
/><b
 id="1074215664"
 Z="2355"
 color="10"
 B="1074215630"
 E="1074215632"
 BS="N"
/><b
 id="1074215665"
 Z="2357"
 color="10"
 B="1074215630"
 E="1074215661"
 BS="N"
/></fragment><fragment
 id="1074215666"
 BoundingBox="643.51 256.46 709.81 272.22"
 Z="2358"
><n
 id="1074215667"
 p="667.09 261.02"
 Z="2359"
 color="10"
 AS="N"
/><n
 id="1074215668"
 p="679.56 268.22"
 Z="2360"
 color="10"
 AS="N"
/><n
 id="1074215669"
 p="692.03 261.02"
 Z="2362"
 color="10"
 NodeType="Fragment"
 NeedsClean="yes"
 AS="N"
><fragment
 id="1074217116"
><n
 id="1074215671"
 p="692.03 261.02"
 Z="1580"
 Element="8"
 NumHydrogens="0"
 NeedsClean="yes"
><t
 p="688.14 264.92"
 BoundingBox="688.14 256.46 695.92 265.02"
 LabelJustification="Left"
><s font="3" size="10" color="0" face="96">O</s></t></n><n
 id="1074215672"
 p="692.03 246.67"
 Z="1581"
/><n
 id="1074215673"
 p="679.61 268.20"
 Z="1582"
 NodeType="ExternalConnectionPoint"
 ExternalConnectionNum="1"
/><b
 id="1074215674"
 Z="1583"
 B="1074215671"
 E="1074215672"
/><b
 id="1074215675"
 Z="1584"
 B="1074215673"
 E="1074215671"
/></fragment><t
 p="688.14 264.92"
 BoundingBox="688.14 256.46 709.81 265.02"
 color="10"
 LabelJustification="Left"
 LabelAlignment="Left"
><s font="3" size="10" color="10" face="96">OMe</s></t></n><n
 id="1074215676"
 p="654.62 268.22"
 Z="2364"
 color="10"
 NodeType="Nickname"
 NeedsClean="yes"
 AS="N"
><fragment
 id="1074217117"
><n
 id="1074215678"
 p="654.62 268.22"
 Z="1585"
/><n
 id="1074215679"
 p="667.05 261.04"
 Z="1586"
 NodeType="ExternalConnectionPoint"
 ExternalConnectionNum="1"
/><b
 id="1074215680"
 Z="1587"
 B="1074215679"
 E="1074215678"
/></fragment><t
 p="657.40 272.12"
 BoundingBox="643.51 263.78 657.40 272.22"
 color="10"
 LabelJustification="Right"
 Justification="Right"
 LabelAlignment="Right"
><s font="3" size="10" color="10" face="96">Me</s></t></n><b
 id="1074215681"
 Z="2361"
 color="10"
 B="1074215667"
 E="1074215668"
 Order="2"
 BS="E"
 BondCircularOrdering="0 1074215683 0 1074215682"
 CrossingBonds="1074215663"
/><b
 id="1074215682"
 Z="2363"
 color="10"
 B="1074215668"
 E="1074215669"
 BS="N"
/><b
 id="1074215683"
 Z="2365"
 color="10"
 B="1074215667"
 E="1074215676"
 BS="N"
/></fragment><fragment
 id="1074215684"
 BoundingBox="350.98 42.87 411.06 87.13"
 Z="2373"
><n
 id="1074215685"
 p="367.82 66.21"
 Z="2370"
 Element="46"
 NumHydrogens="0"
 NeedsClean="yes"
 AS="N"
 LabelDisplay="Center"
><t
 p="367.82 70.11"
 BoundingBox="361.70 61.77 373.94 70.21"
 LabelJustification="Center"
 Justification="Center"
 LabelAlignment="Left"
><s font="3" size="10" face="96">Pd</s></t></n><n
 id="1074215686"
 p="367.82 47.31"
 Z="2371"
 NodeType="Fragment"
 NeedsClean="yes"
 AS="N"
 LabelDisplay="Left"
><fragment
 id="1074217118"
><n
 id="1074215688"
 p="367.82 47.31"
 Z="1327"
 Element="78"
 NumHydrogens="0"
 NeedsClean="yes"
><t
 p="367.82 51.21"
 BoundingBox="363.10 42.87 372.54 51.26"
 LabelJustification="Center"
 Justification="Center"
 LabelAlignment="Center"
><s font="3" size="10" color="0" face="96">Pt</s></t></n><n
 id="1074215689"
 p="417.53 47.31"
 Z="1328"
/><n
 id="1074215690"
 p="405.10 54.48"
 Z="1329"
/><n
 id="1074215691"
 p="392.67 47.31"
 Z="1330"
/><n
 id="1074215692"
 p="380.25 54.48"
 Z="1331"
/><n
 id="1074215693"
 p="318.11 47.31"
 Z="1332"
/><n
 id="1074215694"
 p="330.54 54.48"
 Z="1333"
/><n
 id="1074215695"
 p="342.97 47.31"
 Z="1334"
/><n
 id="1074215696"
 p="355.39 54.48"
 Z="1335"
/><n
 id="1074215697"
 p="392.67 4.26"
 Z="1336"
/><n
 id="1074215698"
 p="380.25 11.43"
 Z="1337"
/><n
 id="1074215699"
 p="380.25 25.78"
 Z="1338"
/><n
 id="1074215700"
 p="367.82 32.96"
 Z="1339"
/><n
 id="1074215701"
 p="367.82 61.66"
 Z="1340"
 NodeType="ExternalConnectionPoint"
 ExternalConnectionNum="1"
/><b
 id="1074215702"
 Z="1341"
 B="1074215699"
 E="1074215700"
/><b
 id="1074215703"
 Z="1342"
 B="1074215698"
 E="1074215699"
/><b
 id="1074215704"
 Z="1343"
 B="1074215697"
 E="1074215698"
/><b
 id="1074215705"
 Z="1344"
 B="1074215695"
 E="1074215696"
/><b
 id="1074215706"
 Z="1345"
 B="1074215694"
 E="1074215695"
/><b
 id="1074215707"
 Z="1346"
 B="1074215693"
 E="1074215694"
/><b
 id="1074215708"
 Z="1347"
 B="1074215691"
 E="1074215692"
/><b
 id="1074215709"
 Z="1348"
 B="1074215690"
 E="1074215691"
/><b
 id="1074215710"
 Z="1349"
 B="1074215689"
 E="1074215690"
/><b
 id="1074215711"
 Z="1350"
 B="1074215688"
 E="1074215692"
/><b
 id="1074215712"
 Z="1351"
 B="1074215688"
 E="1074215696"
/><b
 id="1074215713"
 Z="1352"
 B="1074215688"
 E="1074215700"
/><b
 id="1074215714"
 Z="1353"
 B="1074215701"
 E="1074215688"
/></fragment><t
 p="364.49 51.21"
 BoundingBox="364.49 42.87 390.34 53.51"
 LabelJustification="Left"
 LabelAlignment="Right"
><s font="3" size="10" face="96">P</s><s font="3" size="10" face="98">t</s><s font="3" size="10" face="96">Bu3</s></t></n><n
 id="1074215715"
 p="388.54 80.93"
 Z="2374"
 NodeType="Fragment"
 NeedsClean="yes"
 AS="N"
 LabelDisplay="Left"
><fragment
 id="1074217119"
><n
 id="1074215717"
 p="388.54 80.93"
 Z="1354"
 Element="78"
 NumHydrogens="0"
 NeedsClean="yes"
><t
 p="388.54 84.83"
 BoundingBox="383.82 76.49 393.26 84.88"
 LabelJustification="Center"
 Justification="Center"
 LabelAlignment="Center"
><s font="3" size="10" color="0" face="96">Pt</s></t></n><n
 id="1074215718"
 p="359.74 121.45"
 Z="1355"
/><n
 id="1074215719"
 p="361.09 107.17"
 Z="1356"
/><n
 id="1074215720"
 p="374.14 101.19"
 Z="1357"
/><n
 id="1074215721"
 p="375.49 86.90"
 Z="1358"
/><n
 id="1074215722"
 p="417.33 40.41"
 Z="1359"
/><n
 id="1074215723"
 p="404.29 46.38"
 Z="1360"
/><n
 id="1074215724"
 p="402.94 60.67"
 Z="1361"
/><n
 id="1074215725"
 p="389.89 66.64"
 Z="1362"
/><n
 id="1074215726"
 p="409.23 126.13"
 Z="1363"
/><n
 id="1074215727"
 p="410.58 111.84"
 Z="1364"
/><n
 id="1074215728"
 p="398.89 103.53"
 Z="1365"
/><n
 id="1074215729"
 p="400.24 89.24"
 Z="1366"
/><n
 id="1074215730"
 p="376.84 72.62"
 Z="1367"
 NodeType="ExternalConnectionPoint"
 ExternalConnectionNum="1"
/><b
 id="1074215731"
 Z="1368"
 B="1074215728"
 E="1074215729"
/><b
 id="1074215732"
 Z="1369"
 B="1074215727"
 E="1074215728"
/><b
 id="1074215733"
 Z="1370"
 B="1074215726"
 E="1074215727"
/><b
 id="1074215734"
 Z="1371"
 B="1074215724"
 E="1074215725"
/><b
 id="1074215735"
 Z="1372"
 B="1074215723"
 E="1074215724"
/><b
 id="1074215736"
 Z="1373"
 B="1074215722"
 E="1074215723"
/><b
 id="1074215737"
 Z="1374"
 B="1074215720"
 E="1074215721"
/><b
 id="1074215738"
 Z="1375"
 B="1074215719"
 E="1074215720"
/><b
 id="1074215739"
 Z="1376"
 B="1074215718"
 E="1074215719"
/><b
 id="1074215740"
 Z="1377"
 B="1074215717"
 E="1074215721"
/><b
 id="1074215741"
 Z="1378"
 B="1074215717"
 E="1074215725"
/><b
 id="1074215742"
 Z="1379"
 B="1074215717"
 E="1074215729"
/><b
 id="1074215743"
 Z="1380"
 B="1074215730"
 E="1074215717"
 Display="Dash"
/></fragment><t
 p="385.21 84.83"
 BoundingBox="385.21 76.49 411.06 87.13"
 LabelJustification="Left"
 LabelAlignment="Right"
><s font="3" size="10" face="96">P</s><s font="3" size="10" face="98">t</s><s font="3" size="10" face="96">Bu3</s></t></n><n
 id="1074215744"
 p="350.98 79.67"
 Z="2375"
 Warning="This atom is very close to another atom or bond."
 AS="N"
/><b
 id="1074215745"
 Z="2372"
 B="1074215685"
 E="1074215686"
 BS="N"
/><b
 id="1074215746"
 Z="2376"
 B="1074215715"
 E="1074215685"
 Display="Dash"
 BS="N"
/><b
 id="1074215747"
 Z="2377"
 B="1074215744"
 E="1074215685"
 Display="Dash"
 BS="N"
 CrossingBonds="1074215767"
/></fragment><fragment
 id="1074215748"
 BoundingBox="314.75 61.48 371.53 113.54"
 Z="2380"
><n
 id="1074215749"
 p="332.49 76.83"
 Z="2378"
 AS="N"
/><n
 id="1074215750"
 p="327.75 90.42"
 Z="2379"
 AS="N"
/><n
 id="1074215751"
 p="337.15 101.32"
 Z="2381"
 AS="N"
/><n
 id="1074215752"
 p="351.29 98.63"
 Z="2382"
 AS="N"
/><n
 id="1074215753"
 p="356.04 85.04"
 Z="2383"
 AS="N"
/><n
 id="1074215754"
 p="346.64 74.13"
 Z="2384"
 AS="N"
/><n
 id="1074215755"
 p="323.08 65.92"
 Z="2391"
 Element="35"
 NumHydrogens="0"
 NeedsClean="yes"
 AS="N"
><t
 p="324.75 69.82"
 BoundingBox="314.75 61.48 324.75 69.82"
 LabelJustification="Right"
 Justification="Right"
 LabelAlignment="Right"
><s font="3" size="10" color="0" face="96">Br</s></t></n><n
 id="1074215756"
 p="360.70 109.54"
 Z="2393"
 NodeType="Fragment"
 NeedsClean="yes"
 AS="N"
><fragment
 id="1074217120"
><n
 id="1074215758"
 p="360.70 109.54"
 Z="1381"
/><n
 id="1074215759"
 p="370.08 120.40"
 Z="1382"
 Element="7"
 NumHydrogens="0"
 NeedsClean="yes"
><t
 p="366.47 124.30"
 BoundingBox="366.47 115.96 373.69 124.30"
 LabelJustification="Left"
><s font="3" size="10" color="0" face="96">N</s></t></n><n
 id="1074215760"
 p="351.33 98.67"
 Z="1383"
 NodeType="ExternalConnectionPoint"
 ExternalConnectionNum="1"
/><b
 id="1074215761"
 Z="1384"
 B="1074215758"
 E="1074215759"
 Order="3"
/><b
 id="1074215762"
 Z="1385"
 B="1074215760"
 E="1074215758"
/></fragment><t
 p="357.09 113.44"
 BoundingBox="357.09 104.98 371.53 113.54"
 LabelJustification="Left"
 LabelAlignment="Left"
><s font="3" size="10" color="0" face="96">CN</s></t></n><b
 id="1074215763"
 Z="2385"
 B="1074215749"
 E="1074215750"
 Order="2"
 BS="N"
 BondCircularOrdering="1074215768 1074215769 0 1074215764"
/><b
 id="1074215764"
 Z="2386"
 B="1074215750"
 E="1074215751"
 BS="N"
/><b
 id="1074215765"
 Z="2387"
 B="1074215751"
 E="1074215752"
 Order="2"
 BS="N"
 BondCircularOrdering="1074215764 0 1074215770 1074215766"
/><b
 id="1074215766"
 Z="2388"
 B="1074215752"
 E="1074215753"
 BS="N"
/><b
 id="1074215767"
 Z="2389"
 B="1074215753"
 E="1074215754"
 Order="2"
 BS="N"
 BondCircularOrdering="1074215766 0 0 1074215768"
 CrossingBonds="1074215747"
/><b
 id="1074215768"
 Z="2390"
 B="1074215754"
 E="1074215749"
 BS="N"
/><b
 id="1074215769"
 Z="2392"
 B="1074215749"
 E="1074215755"
 BS="N"
/><b
 id="1074215770"
 Z="2394"
 B="1074215752"
 E="1074215756"
 BS="N"
/></fragment><fragment
 id="1074215771"
 BoundingBox="385.79 36.77 401.19 52.18"
 Z="2396"
><n
 id="1074215772"
 p="385.79 37.78"
 Z="2395"
 AS="N"
/><n
 id="1074215773"
 p="400.19 37.78"
 Z="2397"
 AS="N"
/><n
 id="1074215774"
 p="400.19 52.18"
 Z="2399"
 AS="N"
/><b
 id="1074215775"
 Z="2398"
 B="1074215772"
 E="1074215773"
 Display="Bold"
 BS="N"
/><b
 id="1074215776"
 Z="2400"
 B="1074215773"
 E="1074215774"
 Display="Bold"
 BS="N"
/></fragment><fragment
 id="1074216769"
 BoundingBox="418.26 134.57 444.11 146.07"
 Z="2509"
><n
 id="1074216768"
 p="421.59 139.62"
 Z="2508"
 NodeType="Fragment"
 NeedsClean="yes"
 AS="N"
><fragment
 id="1074217133"
><n
 id="1074216834"
 p="573.21 338.77"
 Z="1287"
 Element="78"
 NumHydrogens="0"
 NeedsClean="yes"
><t
 p="573.21 342.67"
 BoundingBox="568.49 334.33 577.93 342.72"
 LabelJustification="Center"
 Justification="Center"
 LabelAlignment="Center"
><s font="3" size="10" color="0" face="96">Pt</s></t></n><n
 id="1074216835"
 p="622.92 338.77"
 Z="1288"
/><n
 id="1074216836"
 p="610.49 345.95"
 Z="1289"
/><n
 id="1074216837"
 p="598.06 338.77"
 Z="1290"
/><n
 id="1074216838"
 p="585.64 345.95"
 Z="1291"
/><n
 id="1074216839"
 p="523.50 338.77"
 Z="1292"
/><n
 id="1074216840"
 p="535.93 345.95"
 Z="1293"
/><n
 id="1074216841"
 p="548.35 338.77"
 Z="1294"
/><n
 id="1074216842"
 p="560.78 345.95"
 Z="1295"
/><n
 id="1074216843"
 p="548.35 295.72"
 Z="1296"
/><n
 id="1074216844"
 p="560.78 302.90"
 Z="1297"
/><n
 id="1074216845"
 p="560.78 317.24"
 Z="1298"
/><n
 id="1074216846"
 p="573.21 324.42"
 Z="1299"
/><b
 id="1074216847"
 Z="1300"
 B="1074216845"
 E="1074216846"
/><b
 id="1074216848"
 Z="1301"
 B="1074216844"
 E="1074216845"
/><b
 id="1074216849"
 Z="1302"
 B="1074216843"
 E="1074216844"
/><b
 id="1074216850"
 Z="1303"
 B="1074216841"
 E="1074216842"
/><b
 id="1074216851"
 Z="1304"
 B="1074216840"
 E="1074216841"
/><b
 id="1074216852"
 Z="1305"
 B="1074216839"
 E="1074216840"
/><b
 id="1074216853"
 Z="1306"
 B="1074216837"
 E="1074216838"
/><b
 id="1074216854"
 Z="1307"
 B="1074216836"
 E="1074216837"
/><b
 id="1074216855"
 Z="1308"
 B="1074216835"
 E="1074216836"
/><b
 id="1074216856"
 Z="1309"
 B="1074216834"
 E="1074216838"
/><b
 id="1074216857"
 Z="1310"
 B="1074216834"
 E="1074216842"
/><b
 id="1074216858"
 Z="1311"
 B="1074216834"
 E="1074216846"
/></fragment><t
 p="418.26 143.52"
 BoundingBox="418.26 134.57 444.11 146.07"
 LabelJustification="Left"
 LabelLineHeight="auto"
 LineHeight="auto"
 LabelAlignment="Left"
><s font="3" size="10" face="96">P</s><s font="3" size="10" face="98">t</s><s font="3" size="10" face="96">Bu3</s></t></n></fragment><t
 id="1074215777"
 p="429.67 176.90"
 BoundingBox="429.67 167.95 454.97 179.45"
 Z="1952"
 Warning="Chemical Interpretation is not possible for this label"
 LineHeight="auto"
><s font="3" size="10" color="0">+15.4</s></t><t
 id="1074215778"
 p="477.35 124.21"
 BoundingBox="477.35 115.26 502.65 126.76"
 Z="1953"
 Warning="Chemical Interpretation is not possible for this label"
 LineHeight="auto"
><s font="3" size="10" color="0">+23.1</s></t><t
 id="1074215779"
 p="547.36 306.15"
 BoundingBox="547.36 296.10 566.75 308.40"
 Z="1954"
 Warning="Chemical Interpretation is not possible for this label"
 LineHeight="auto"
><s font="23" size="10" color="0">-</s><s font="3" size="10" color="0">5.3</s></t><t
 id="1074215780"
 p="602.86 202.16"
 BoundingBox="602.86 193.21 622.60 204.71"
 Z="1955"
 color="10"
 Warning="Chemical Interpretation is not possible for this label"
 LineHeight="auto"
><s font="3" size="10" color="10">+9.8</s></t><t
 id="1074215781"
 p="697.67 212.04"
 BoundingBox="697.67 203.09 717.41 214.59"
 Z="1956"
 color="10"
 Warning="Chemical Interpretation is not possible for this label"
 LineHeight="auto"
><s font="3" size="10" color="10">+7.0</s></t><t
 id="1074215782"
 p="749.51 127.10"
 BoundingBox="749.51 118.15 774.81 129.65"
 Z="1957"
 color="10"
 Warning="Chemical Interpretation is not possible for this label"
 LineHeight="auto"
><s font="3" size="10" color="10">+23.3</s></t><t
 id="1074215783"
 p="839.33 337.16"
 BoundingBox="839.33 327.11 858.72 339.41"
 Z="1958"
 color="10"
 Warning="Chemical Interpretation is not possible for this label"
 LineHeight="auto"
><s font="23" size="10" color="10">-</s><s font="3" size="10" color="10">9.7</s></t><t
 id="1074215784"
 p="938.17 314.09"
 BoundingBox="938.17 304.04 957.56 316.34"
 Z="1959"
 color="10"
 Warning="Chemical Interpretation is not possible for this label"
 LineHeight="auto"
><s font="23" size="10" color="10">-</s><s font="3" size="10" color="10">7.3</s></t><t
 id="1074215785"
 p="969.22 437.34"
 BoundingBox="969.22 427.29 994.17 439.59"
 Z="1960"
 color="10"
 Warning="Chemical Interpretation is not possible for this label"
 LineHeight="auto"
><s font="23" size="10" color="10">-</s><s font="3" size="10" color="10">27.1</s></t><t
 id="1074215786"
 p="722.45 239.94"
 BoundingBox="722.45 230.99 742.19 242.49"
 Z="2020"
 color="11"
 Warning="Chemical Interpretation is not possible for this label"
 LineHeight="auto"
><s font="3" size="10" color="11">+4.0</s></t><t
 id="1074215787"
 p="825.79 139.16"
 BoundingBox="825.79 130.21 851.09 141.71"
 Z="2021"
 color="11"
 Warning="Chemical Interpretation is not possible for this label"
 LineHeight="auto"
><s font="3" size="10" color="11">+22.2</s></t><t
 id="1074215788"
 p="880.37 346.34"
 BoundingBox="880.37 336.29 905.32 348.59"
 Z="2022"
 color="11"
 Warning="Chemical Interpretation is not possible for this label"
 LineHeight="auto"
><s font="23" size="10" color="11">-</s><s font="3" size="10" color="11">10.2</s></t><t
 id="1074215789"
 p="974.33 325.78"
 BoundingBox="974.33 315.73 993.72 328.03"
 Z="2023"
 color="11"
 Warning="Chemical Interpretation is not possible for this label"
 LineHeight="auto"
><s font="23" size="10" color="11">-</s><s font="3" size="10" color="11">8.1</s></t><t
 id="1074215790"
 p="1048.28 444.31"
 BoundingBox="1048.28 434.26 1073.23 446.56"
 Z="2024"
 color="11"
 Warning="Chemical Interpretation is not possible for this label"
 LineHeight="auto"
><s font="23" size="10" color="11">-</s><s font="3" size="10" color="11">28.1</s></t><t
 id="1074215791"
 p="524.17 43.03"
 BoundingBox="524.17 33.78 529.73 45.53"
 Z="2077"
 Warning="Chemical Interpretation is not possible for this label"
 LineHeight="auto"
><s font="3" size="10" color="0" face="1">‡</s></t><t
 id="1074215792"
 p="625.48 130.40"
 BoundingBox="625.48 121.15 631.04 132.90"
 Z="2084"
 color="10"
 Warning="Chemical Interpretation is not possible for this label"
 LineHeight="auto"
><s font="3" size="10" color="10" face="1">‡</s></t><t
 id="1074215793"
 p="697.85 128.53"
 BoundingBox="697.85 119.28 703.41 131.03"
 Z="2091"
 color="11"
 Warning="Chemical Interpretation is not possible for this label"
 LineHeight="auto"
><s font="3" size="10" color="11" face="1">‡</s></t><t
 id="1074215794"
 p="898.35 55.84"
 BoundingBox="898.35 46.59 903.91 58.34"
 Z="2132"
 color="11"
 Warning="Chemical Interpretation is not possible for this label"
 LineHeight="auto"
><s font="3" size="10" color="11" face="1">‡</s></t><t
 id="1074215795"
 p="790.67 38.53"
 BoundingBox="790.67 29.28 796.23 41.03"
 Z="2173"
 color="10"
 Warning="Chemical Interpretation is not possible for this label"
 LineHeight="auto"
><s font="3" size="10" color="10" face="1">‡</s></t><t
 id="1074215796"
 p="892.67 307.78"
 BoundingBox="892.67 297.73 912.06 310.03"
 Z="2174"
 color="10"
 Warning="Chemical Interpretation is not possible for this label"
 LineHeight="auto"
><s font="23" size="10" color="10">-</s><s font="3" size="10" color="10">6.7</s></t><t
 id="1074215797"
 p="321.72 260.72"
 BoundingBox="321.72 252.37 335.73 262.97"
 Z="2224"
 Warning="Chemical Interpretation is not possible for this label"
 LineHeight="auto"
><s font="3" size="9" color="0" face="1">B.1</s></t><t
 id="1074215798"
 p="435.78 194.09"
 BoundingBox="435.78 185.74 449.79 196.34"
 Z="2225"
 Warning="Chemical Interpretation is not possible for this label"
 LineHeight="auto"
><s font="3" size="9" color="0" face="1">B.2</s></t><t
 id="1074215799"
 p="551.15 286.91"
 BoundingBox="551.15 278.56 565.16 289.16"
 Z="2226"
 Warning="Chemical Interpretation is not possible for this label"
 LineHeight="auto"
><s font="3" size="9" color="0" face="1">B.3</s></t><t
 id="1074215800"
 p="698.03 222.13"
 BoundingBox="698.03 213.08 717.89 224.18"
 Z="2227"
 Warning="Chemical Interpretation is not possible for this label"
 LineHeight="auto"
><s font="23" size="9" color="0" face="1">a</s><s font="3" size="9" color="0" face="1">B.4</s></t><t
 id="1074215801"
 p="727.31 259.75"
 BoundingBox="727.31 250.70 746.43 261.80"
 Z="2228"
 Warning="Chemical Interpretation is not possible for this label"
 LineHeight="auto"
><s font="23" size="9" color="0" face="1">b</s><s font="3" size="9" color="0" face="1">B.4</s></t><t
 id="1074215802"
 p="851.40 316.35"
 BoundingBox="851.40 307.30 873.40 318.40"
 Z="2229"
 Warning="Chemical Interpretation is not possible for this label"
 LineHeight="auto"
><s font="23" size="9" color="0" face="1">a</s><s font="3" size="9" color="0" face="1">B.5&apos;</s></t><t
 id="1074215803"
 p="893.47 325.72"
 BoundingBox="893.47 316.67 912.59 327.77"
 Z="2230"
 Warning="Chemical Interpretation is not possible for this label"
 LineHeight="auto"
><s font="23" size="9" color="0" face="1">b</s><s font="3" size="9" color="0" face="1">B.5</s></t><t
 id="1074215804"
 p="1003.55 398.66"
 BoundingBox="1003.55 389.61 1025.55 400.71"
 Z="2231"
 Warning="Chemical Interpretation is not possible for this label"
 LineHeight="auto"
><s font="23" size="9" color="0" face="1">a</s><s font="3" size="9" color="0" face="1">B.6&apos;</s></t><t
 id="1074215805"
 p="978.22 414.85"
 BoundingBox="978.22 405.80 998.08 416.90"
 Z="2232"
 Warning="Chemical Interpretation is not possible for this label"
 LineHeight="auto"
><s font="23" size="9" color="0" face="1">a</s><s font="3" size="9" color="0" face="1">B.6</s></t><t
 id="1074215806"
 p="1055.09 423.65"
 BoundingBox="1055.09 414.60 1074.21 425.70"
 Z="2233"
 Warning="Chemical Interpretation is not possible for this label"
 LineHeight="auto"
><s font="23" size="9" color="0" face="1">b</s><s font="3" size="9" color="0" face="1">B.6</s></t><t
 id="1074215807"
 p="966.04 511.09"
 BoundingBox="966.04 502.14 1066.33 513.64"
 Z="2234"
 Warning="This label has conflicting or unassignable charges."
 LineHeight="auto"
><s font="3" size="10" color="0" face="96">(+ [(</s><s font="3" size="10" color="0" face="98">t</s><s font="3" size="10" color="0" face="96">Bu3P)2Pd(H)(Br)])</s></t><t
 id="1074215808"
 p="466.10 109.46"
 BoundingBox="466.10 100.41 495.70 112.96"
 Z="2235"
 Warning="Chemical Interpretation is not possible for this label"
 LineHeight="auto"
><s font="3" size="9" color="0" face="1">TS</s><s font="3" size="9" color="0" face="33">B.2</s><s font="23" size="9" color="0" face="33">-</s><s font="3" size="9" color="0" face="33">3</s></t><t
 id="1074215809"
 p="589.28 217.62"
 BoundingBox="589.28 208.57 624.74 221.12"
 Z="2236"
 Warning="Chemical Interpretation is not possible for this label"
 LineHeight="auto"
><s font="23" size="9" color="0" face="1">a</s><s font="3" size="9" color="0" face="1">TS</s><s font="3" size="9" color="0" face="33">B.3</s><s font="23" size="9" color="0" face="33">-</s><s font="3" size="9" color="0" face="33">4</s></t><t
 id="1074215810"
 p="637.34 203.13"
 BoundingBox="637.34 194.08 672.06 206.63"
 Z="2237"
 Warning="Chemical Interpretation is not possible for this label"
 LineHeight="auto"
><s font="23" size="9" color="0" face="1">b</s><s font="3" size="9" color="0" face="1">TS</s><s font="3" size="9" color="0" face="33">B.3</s><s font="23" size="9" color="0" face="33">-</s><s font="3" size="9" color="0" face="33">4</s></t><t
 id="1074215811"
 p="761.65 113.84"
 BoundingBox="761.65 104.79 797.11 117.34"
 Z="2238"
 Warning="Chemical Interpretation is not possible for this label"
 LineHeight="auto"
><s font="23" size="9" color="0" face="1">a</s><s font="3" size="9" color="0" face="1">TS</s><s font="3" size="9" color="0" face="33">B.4</s><s font="23" size="9" color="0" face="33">-</s><s font="3" size="9" color="0" face="33">5</s></t><t
 id="1074215812"
 p="799.97 126.28"
 BoundingBox="799.97 117.23 834.69 129.78"
 Z="2239"
 Warning="Chemical Interpretation is not possible for this label"
 LineHeight="auto"
><s font="23" size="9" color="0" face="1">b</s><s font="3" size="9" color="0" face="1">TS</s><s font="3" size="9" color="0" face="33">B.4</s><s font="23" size="9" color="0" face="33">-</s><s font="3" size="9" color="0" face="33">5</s></t><t
 id="1074215813"
 p="894.77 290.41"
 BoundingBox="894.77 281.36 930.23 293.91"
 Z="2240"
 Warning="Chemical Interpretation is not possible for this label"
 LineHeight="auto"
><s font="23" size="9" color="0" face="1">a</s><s font="3" size="9" color="0" face="1">TS</s><s font="3" size="9" color="0" face="33">B.5</s><s font="23" size="9" color="0" face="33">-</s><s font="3" size="9" color="0" face="33">6</s></t><t
 id="1074215814"
 p="937.52 294.53"
 BoundingBox="937.52 285.48 976.19 298.03"
 Z="2241"
 Warning="Chemical Interpretation is not possible for this label"
 LineHeight="auto"
><s font="23" size="9" color="0" face="1">a</s><s font="3" size="9" color="0" face="1">TS</s><s font="3" size="9" color="0" face="33">B.5&apos;</s><s font="23" size="9" color="0" face="33">-</s><s font="3" size="9" color="0" face="33">6&apos;</s></t><t
 id="1074215815"
 p="979.13 305.54"
 BoundingBox="979.13 296.49 1013.85 309.04"
 Z="2242"
 Warning="Chemical Interpretation is not possible for this label"
 LineHeight="auto"
><s font="23" size="9" color="0" face="1">b</s><s font="3" size="9" color="0" face="1">TS</s><s font="3" size="9" color="0" face="33">B.5</s><s font="23" size="9" color="0" face="33">-</s><s font="3" size="9" color="0" face="33">6</s></t><t
 id="1074215816"
 p="547.47 249.41"
 BoundingBox="547.47 240.16 572.47 251.91"
 Z="2243"
 Warning="Chemical Interpretation is not possible for this label"
 LineHeight="auto"
><s font="3" size="10" color="0">(</s><s font="3" size="10" color="0" face="2">E</s><s font="3" size="10" color="0">)-</s><s font="3" size="10" color="0" face="1">5i</s></t><t
 id="1074215817"
 p="597.01 284.63"
 BoundingBox="597.01 275.38 622.01 287.13"
 Z="2246"
 Warning="Chemical Interpretation is not possible for this label"
 LineHeight="auto"
><s font="3" size="10" color="0">(</s><s font="3" size="10" color="0" face="2">E</s><s font="3" size="10" color="0">)-</s><s font="3" size="10" color="0" face="1">5i</s></t><t
 id="1074215818"
 p="319.13 222.13"
 BoundingBox="319.13 212.88 330.80 224.63"
 Z="2247"
 Warning="Chemical Interpretation is not possible for this label"
 LineHeight="auto"
><s font="3" size="10" color="0" face="1">3b</s></t><t
 id="1074215819"
 p="631.04 215.56"
 BoundingBox="631.04 206.61 650.78 218.11"
 Z="2262"
 color="11"
 Warning="Chemical Interpretation is not possible for this label"
 LineHeight="auto"
><s font="3" size="10" color="11">+8.4</s></t><t
 id="1074215820"
 p="831.59 299.20"
 BoundingBox="831.59 289.15 850.98 301.45"
 Z="2296"
 color="10"
 Warning="Chemical Interpretation is not possible for this label"
 LineHeight="auto"
><s font="23" size="10" color="10">-</s><s font="3" size="10" color="10">6.6</s></t><t
 id="1074215821"
 p="301.14 34.83"
 BoundingBox="301.14 25.38 344.47 48.10"
 Z="2308"
 Warning="Chemical Interpretation is not possible for this label"
 LabelJustification="Left"
 LabelLineHeight="auto"
 CaptionLineHeight="11.25"
 LineHeight="11.25"
 LineStarts="7 17"
><s font="23" size="12" color="0">D</s><s font="3" size="10" color="0" face="2">G</s><s font="3" size="10" color="0" face="32">298K
</s><s font="3" size="10" color="0">(kcal/mol)</s></t><t
 id="1074215822"
 p="445.75 498.58"
 BoundingBox="445.75 488.53 485.15 502.48"
 Z="2313"
 Warning="Chemical Interpretation is not possible for this label"
 LineHeight="auto"
><s font="23" size="10" color="0" face="1">a</s><s font="3" size="10" color="0" face="1">TS</s><s font="3" size="10" color="0" face="33">B.4</s><s font="23" size="10" color="0" face="33">-</s><s font="3" size="10" color="0" face="33">5</s></t><t
 id="1074215823"
 p="656.68 499.70"
 BoundingBox="656.68 489.65 695.26 503.60"
 Z="2314"
 Warning="Chemical Interpretation is not possible for this label"
 LineHeight="auto"
><s font="23" size="10" color="0" face="1">b</s><s font="3" size="10" color="0" face="1">TS</s><s font="3" size="10" color="0" face="33">B.4</s><s font="23" size="10" color="0" face="33">-</s><s font="3" size="10" color="0" face="33">5</s></t><t
 id="1074215824"
 p="851.58 290.14"
 BoundingBox="851.58 281.09 871.44 292.19"
 Z="2344"
 Warning="Chemical Interpretation is not possible for this label"
 LineHeight="auto"
><s font="23" size="9" color="0" face="1">a</s><s font="3" size="9" color="0" face="1">B.5</s></t><t
 id="1074215825"
 p="1019.37 388.40"
 BoundingBox="1019.37 378.35 1044.32 390.65"
 Z="2346"
 color="10"
 Warning="Chemical Interpretation is not possible for this label"
 LineHeight="auto"
><s font="23" size="10" color="10">-</s><s font="3" size="10" color="10">21.8</s></t><t
 id="1074215826"
 p="394.16 109.21"
 BoundingBox="394.16 100.26 419.46 111.76"
 Z="2368"
 Warning="Chemical Interpretation is not possible for this label"
 LineHeight="auto"
><s font="3" size="10" color="0">+27.6</s></t><t
 id="1074215827"
 p="369.72 98.02"
 BoundingBox="369.72 88.97 399.32 101.52"
 Z="2369"
 Warning="Chemical Interpretation is not possible for this label"
 LineHeight="auto"
><s font="3" size="9" color="0" face="1">TS</s><s font="3" size="9" color="0" face="33">B.1</s><s font="23" size="9" color="0" face="33">-</s><s font="3" size="9" color="0" face="33">2</s></t><t
 id="1074215828"
 p="402.67 40.78"
 BoundingBox="402.67 31.53 408.23 43.28"
 Z="2401"
 Warning="Chemical Interpretation is not possible for this label"
 LineHeight="auto"
><s font="3" size="10" color="0" face="1">‡</s></t><graphic
 id="1074215829"
 BoundingBox="623.48 221.08 590.98 211.22"
 Z="1944"
 color="1"
 GraphicType="Rectangle"
 RectangleType="Filled"
 Center3D="607.23 216.15 0"
 MajorAxisEnd3D="623.48 216.15 0"
 MinorAxisEnd3D="607.23 221.08 0"
/><graphic
 id="1074215830"
 BoundingBox="549.31 281.62 524.39 243.40"
 Z="1945"
 color="1"
 GraphicType="Rectangle"
 RectangleType="Filled"
 Center3D="536.85 262.51 0"
 MajorAxisEnd3D="549.31 262.51 0"
 MinorAxisEnd3D="536.85 281.62 0"
/><graphic
 id="1074217070"
 SupersededBy="1074217134"
 BoundingBox="338.17 210.94 344.11 189.41"
 Z="1991"
 GraphicType="Arc"
 HeadSize="1000"
 AngularSize="90"
/><graphic
 id="1074217071"
 SupersededBy="1074217135"
 BoundingBox="567.13 254.83 577.25 249.86"
 Z="2244"
 color="10"
 GraphicType="Arc"
 HeadSize="1000"
 AngularSize="120"
/><graphic
 id="1074217072"
 SupersededBy="1074217136"
 BoundingBox="588.02 265.37 630.86 258.94"
 Z="2245"
 color="11"
 GraphicType="Arc"
 HeadSize="1000"
 AngularSize="90"
/><graphic
 id="1074217045"
 BoundingBox="494.38 130.03 491.73 130.03"
 Z="2251"
 GraphicType="Orbital"
 OvalType="Circle Filled"
 OrbitalType="sFilled"
 Center3D="491.73 130.03 0"
 MajorAxisEnd3D="494.38 130.03 0"
 MinorAxisEnd3D="491.73 132.67 0"
/><graphic
 id="1074217046"
 BoundingBox="861.90 322.78 859.26 322.78"
 Z="2252"
 color="10"
 GraphicType="Orbital"
 OvalType="Circle Filled"
 OrbitalType="sFilled"
 Center3D="859.26 322.78 0"
 MajorAxisEnd3D="861.90 322.78 0"
 MinorAxisEnd3D="859.26 325.42 0"
/><graphic
 id="1074217047"
 BoundingBox="897.15 331.21 894.51 331.21"
 Z="2253"
 color="11"
 GraphicType="Orbital"
 OvalType="Circle Filled"
 OrbitalType="sFilled"
 Center3D="894.51 331.21 0"
 MajorAxisEnd3D="897.15 331.21 0"
 MinorAxisEnd3D="894.51 333.86 0"
/><graphic
 id="1074217048"
 BoundingBox="619.09 208.68 616.44 208.68"
 Z="2254"
 color="10"
 GraphicType="Orbital"
 OvalType="Circle Filled"
 OrbitalType="sFilled"
 Center3D="616.44 208.68 0"
 MajorAxisEnd3D="619.09 208.68 0"
 MinorAxisEnd3D="616.44 211.33 0"
/><graphic
 id="1074217049"
 BoundingBox="710.96 228.28 708.32 228.28"
 Z="2255"
 color="10"
 GraphicType="Orbital"
 OvalType="Circle Filled"
 OrbitalType="sFilled"
 Center3D="708.32 228.28 0"
 MajorAxisEnd3D="710.96 228.28 0"
 MinorAxisEnd3D="708.32 230.92 0"
/><graphic
 id="1074217050"
 BoundingBox="859.09 296.52 856.44 296.52"
 Z="2256"
 color="10"
 GraphicType="Orbital"
 OvalType="Circle Filled"
 OrbitalType="sFilled"
 Center3D="856.44 296.52 0"
 MajorAxisEnd3D="859.09 296.52 0"
 MinorAxisEnd3D="856.44 299.17 0"
/><graphic
 id="1074217051"
 BoundingBox="330.59 266.09 327.94 266.09"
 Z="2258"
 GraphicType="Orbital"
 OvalType="Circle Filled"
 OrbitalType="sFilled"
 Center3D="327.94 266.09 0"
 MajorAxisEnd3D="330.59 266.09 0"
 MinorAxisEnd3D="327.94 268.73 0"
/><graphic
 id="1074217052"
 BoundingBox="445.77 182.34 443.13 182.34"
 Z="2259"
 GraphicType="Orbital"
 OvalType="Circle Filled"
 OrbitalType="sFilled"
 Center3D="443.13 182.34 0"
 MajorAxisEnd3D="445.77 182.34 0"
 MinorAxisEnd3D="443.13 184.98 0"
/><graphic
 id="1074217053"
 BoundingBox="560.96 293.52 558.32 293.52"
 Z="2260"
 GraphicType="Orbital"
 OvalType="Circle Filled"
 OrbitalType="sFilled"
 Center3D="558.32 293.52 0"
 MajorAxisEnd3D="560.96 293.52 0"
 MinorAxisEnd3D="558.32 296.17 0"
/><graphic
 id="1074215843"
 BoundingBox="651.68 218.38 630.66 206.34"
 Z="2261"
 color="1"
 GraphicType="Rectangle"
 RectangleType="Filled"
 Center3D="641.17 212.36 0"
 MajorAxisEnd3D="651.68 212.36 0"
 MinorAxisEnd3D="641.17 218.38 0"
/><graphic
 id="1074217054"
 BoundingBox="644.59 219.37 641.94 219.37"
 Z="2263"
 color="11"
 GraphicType="Orbital"
 OvalType="Circle Filled"
 OrbitalType="sFilled"
 Center3D="641.94 219.37 0"
 MajorAxisEnd3D="644.59 219.37 0"
 MinorAxisEnd3D="641.94 222.01 0"
/><graphic
 id="1074217055"
 BoundingBox="737.31 245.62 734.66 245.62"
 Z="2264"
 color="11"
 GraphicType="Orbital"
 OvalType="Circle Filled"
 OrbitalType="sFilled"
 Center3D="734.66 245.62 0"
 MajorAxisEnd3D="737.31 245.62 0"
 MinorAxisEnd3D="734.66 248.26 0"
/><graphic
 id="1074217056"
 BoundingBox="819.96 134.28 817.32 134.28"
 Z="2288"
 color="11"
 GraphicType="Orbital"
 OvalType="Circle Filled"
 OrbitalType="sFilled"
 Center3D="817.32 134.28 0"
 MajorAxisEnd3D="819.96 134.28 0"
 MinorAxisEnd3D="817.32 136.92 0"
/><graphic
 id="1074217057"
 BoundingBox="785.09 124.96 782.44 124.96"
 Z="2289"
 color="10"
 GraphicType="Orbital"
 OvalType="Circle Filled"
 OrbitalType="sFilled"
 Center3D="782.44 124.96 0"
 MajorAxisEnd3D="785.09 124.96 0"
 MinorAxisEnd3D="782.44 127.61 0"
/><graphic
 id="1074217058"
 BoundingBox="910 296.52 907.35 296.52"
 Z="2290"
 color="10"
 GraphicType="Orbital"
 OvalType="Circle Filled"
 OrbitalType="sFilled"
 Center3D="907.35 296.52 0"
 MajorAxisEnd3D="910 296.52 0"
 MinorAxisEnd3D="907.35 299.17 0"
/><graphic
 id="1074217059"
 BoundingBox="989.31 312.84 986.66 312.84"
 Z="2291"
 color="11"
 GraphicType="Orbital"
 OvalType="Circle Filled"
 OrbitalType="sFilled"
 Center3D="986.66 312.84 0"
 MajorAxisEnd3D="989.31 312.84 0"
 MinorAxisEnd3D="986.66 315.48 0"
/><graphic
 id="1074217060"
 BoundingBox="955.83 301.49 953.20 301.49"
 Z="2292"
 color="10"
 GraphicType="Orbital"
 OvalType="Circle Filled"
 OrbitalType="sFilled"
 Center3D="953.20 301.49 0"
 MajorAxisEnd3D="955.83 301.49 0"
 MinorAxisEnd3D="953.20 304.13 0"
/><graphic
 id="1074217061"
 BoundingBox="1015.93 386.06 1013.29 386.06"
 Z="2293"
 color="10"
 GraphicType="Orbital"
 OvalType="Circle Filled"
 OrbitalType="sFilled"
 Center3D="1013.29 386.06 0"
 MajorAxisEnd3D="1015.93 386.06 0"
 MinorAxisEnd3D="1013.29 388.70 0"
/><graphic
 id="1074217062"
 BoundingBox="1065.34 429.37 1062.70 429.37"
 Z="2294"
 color="11"
 GraphicType="Orbital"
 OvalType="Circle Filled"
 OrbitalType="sFilled"
 Center3D="1062.70 429.37 0"
 MajorAxisEnd3D="1065.34 429.37 0"
 MinorAxisEnd3D="1062.70 432.01 0"
/><graphic
 id="1074215853"
 BoundingBox="851.79 301.32 830.77 289.28"
 Z="2295"
 color="1"
 GraphicType="Rectangle"
 RectangleType="Filled"
 Center3D="841.28 295.30 0"
 MajorAxisEnd3D="851.79 295.30 0"
 MinorAxisEnd3D="841.28 301.32 0"
/><graphic
 id="1074217063"
 BoundingBox="985.75 420.18 983.10 420.18"
 Z="2297"
 color="10"
 GraphicType="Orbital"
 OvalType="Circle Filled"
 OrbitalType="sFilled"
 Center3D="983.10 420.18 0"
 MajorAxisEnd3D="985.75 420.18 0"
 MinorAxisEnd3D="983.10 422.83 0"
/><graphic
 id="1074217073"
 SupersededBy="1074217137"
 BoundingBox="295.29 24.88 295.29 88.45"
 Z="2307"
 GraphicType="Line"
 ArrowType="FullHead"
 HeadSize="1000"
/><graphic
 id="1074215856"
 BoundingBox="500.32 515.65 294.76 318.35"
 Z="2311"
 color="10"
 GraphicType="Rectangle"
 RectangleType="Plain"
 Center3D="397.54 417 0"
 MajorAxisEnd3D="500.32 417 0"
 MinorAxisEnd3D="397.54 515.65 0"
/><graphic
 id="1074215857"
 BoundingBox="714.08 515.65 508.52 318.35"
 Z="2312"
 color="11"
 GraphicType="Rectangle"
 RectangleType="Plain"
 Center3D="611.30 417 0"
 MajorAxisEnd3D="714.08 417 0"
 MinorAxisEnd3D="611.30 515.65 0"
/><graphic
 id="1074217064"
 BoundingBox="803.57 155.71 798.32 155.71"
 Z="2315"
 color="1"
 GraphicType="Orbital"
 OvalType="Circle Filled"
 OrbitalType="sFilled"
 Center3D="798.32 155.71 0"
 MajorAxisEnd3D="803.57 155.71 0"
 MinorAxisEnd3D="798.32 160.96 0"
/><graphic
 id="1074217065"
 BoundingBox="884.57 319.21 879.32 319.21"
 Z="2316"
 color="1"
 GraphicType="Orbital"
 OvalType="Circle Filled"
 OrbitalType="sFilled"
 Center3D="879.32 319.21 0"
 MajorAxisEnd3D="884.57 319.21 0"
 MinorAxisEnd3D="879.32 324.46 0"
/><graphic
 id="1074217066"
 BoundingBox="933.57 326.71 928.32 326.71"
 Z="2317"
 color="1"
 GraphicType="Orbital"
 OvalType="Circle Filled"
 OrbitalType="sFilled"
 Center3D="928.32 326.71 0"
 MajorAxisEnd3D="933.57 326.71 0"
 MinorAxisEnd3D="928.32 331.96 0"
/><graphic
 id="1074217067"
 BoundingBox="971.05 315.21 967.07 315.21"
 Z="2318"
 color="1"
 GraphicType="Orbital"
 OvalType="Circle Filled"
 OrbitalType="sFilled"
 Center3D="967.07 315.21 0"
 MajorAxisEnd3D="971.05 315.21 0"
 MinorAxisEnd3D="967.07 319.19 0"
/><graphic
 id="1074217068"
 BoundingBox="873.30 296.21 869.32 296.21"
 Z="2319"
 color="1"
 GraphicType="Orbital"
 OvalType="Circle Filled"
 OrbitalType="sFilled"
 Center3D="869.32 296.21 0"
 MajorAxisEnd3D="873.30 296.21 0"
 MinorAxisEnd3D="869.32 300.19 0"
/><graphic
 id="1074215863"
 BoundingBox="853.40 246.89 853.34 238.89"
 Z="2321"
 color="1"
 GraphicType="Rectangle"
 RectangleType="Filled"
 Center3D="853.37 242.89 0"
 MajorAxisEnd3D="854.41 246.93 0"
 MinorAxisEnd3D="852.36 242.85 0"
/><graphic
 id="1074215864"
 BoundingBox="873.69 275.53 848.75 256.39"
 Z="2322"
 color="1"
 GraphicType="Rectangle"
 RectangleType="Filled"
 Center3D="861.22 265.96 0"
 MajorAxisEnd3D="873.69 265.96 0"
 MinorAxisEnd3D="861.22 275.53 0"
/><graphic
 id="1074215865"
 BoundingBox="871.20 290.27 851.52 283.03"
 Z="2343"
 color="1"
 GraphicType="Rectangle"
 RectangleType="Filled"
 Center3D="861.36 286.65 0"
 MajorAxisEnd3D="871.20 286.65 0"
 MinorAxisEnd3D="861.36 290.27 0"
/><graphic
 id="1074215866"
 BoundingBox="1044.13 390.52 1019.21 378.48"
 Z="2345"
 color="1"
 GraphicType="Rectangle"
 RectangleType="Filled"
 Center3D="1031.67 384.50 0"
 MajorAxisEnd3D="1044.13 384.50 0"
 MinorAxisEnd3D="1031.67 390.52 0"
/><graphic
 id="1074215867"
 BoundingBox="698.34 231.28 667.24 219.70"
 Z="2347"
 color="1"
 GraphicType="Rectangle"
 RectangleType="Filled"
 Center3D="682.79 225.49 0"
 MajorAxisEnd3D="698.34 225.49 0"
 MinorAxisEnd3D="682.79 231.28 0"
/><graphic
 id="1074217069"
 BoundingBox="388.44 106.03 385.79 106.03"
 Z="2366"
 GraphicType="Orbital"
 OvalType="Circle Filled"
 OrbitalType="sFilled"
 Center3D="385.79 106.03 0"
 MajorAxisEnd3D="388.44 106.03 0"
 MinorAxisEnd3D="385.79 108.67 0"
/><graphic
 id="1074217074"
 SupersededBy="1074217138"
 BoundingBox="402.26 130.89 417.90 118.85"
 Z="2507"
 GraphicType="Arc"
 HeadSize="1000"
 AngularSize="90"
/><curve
 id="1074215869"
 Z="1943"
 color="10"
 ArrowheadType="Solid"
 CurvePoints="536.57 293.52 559.44 293.15 582.32 292.78 591.51 208.78 617.76 208.78 644.01 208.78 682.44 229.21 708.51 228.28 734.57 227.34 765.70 124.96 782.76 125.34 799.82 125.71 835.63 322.59 859.26 322.59 882.88 322.59 935.94 301.40 953.20 301.96 970.44 302.52 989.38 386.52 1013.57 385.96 1037.76 385.40"
/><embeddedobject
 id="1074215870"
 BoundingBox="312.47 324.58 482.61 509.43"
 Z="2309"
 CompressedEnhancedMetafile="eJzMfHVUVN3779ACAiqlpEG3ICDd0j2ENCJKx9BdYoCASAzdOUh3l0h3dw6dQ0nfM7xffb+/

u+5d6/55z1rHOcphnz17P/v5xH6OKCAQyAr07zGNCQI5YIFAVzc3N8gTixIECqIGgR5LKb4C

gVBAjof3QSQg5NX/PIwJQSAzchBoCLhm/N9+KP8CDUT1GR0ENABiAc7HwAk0x4wiigKiAK7v

ASfqvaZp5L3aqP+cyHubgHbKUP65l0MU9fY+9NsWfUWeiqKD7v6nfSZREIgG+Hz4n5/9++R/

rzlFQSh/nvXvj6clQb67kv8vv08rCvqv54NA1KJof59PJYr99/qJKNb/sV9FqCz8f9r672tm

4J5/28H8r3Yw/o/t/7+0+d99uCMKQhMEPjlA/4zxn/7/OZo0n8n9+RR1f357ffuJguLHBYzZ

n3Zo/i/jTe3PKPqnLWP922tf5Imcv7vXwB/X/8zfHVGUwMsrEGgfOIneot725X+PIeSB/Lcv

KkrSeDhkOMAlnqyMpBrQcyhwDt4BYhOEb/15AXmfg5q0OKigj2ID+Av6ezFFMRCoOAz30hgD

+Du2ncxrBxCI8hPyRAmDH5iCQDeZspJiYFeD7VmsmLcasTcHmD2vVVWfy3Omx5Dot9Zggkmc

xttAMRxbcXa9fIWvib7mpDxeBT28h0JMRIMlRrt2F43rQ+xmzc0hn/reJXvbzu5mUlLsbtKp

V9LpxubmJk7lrtCah7ftSxPz/68P3JloNv2pm3aR60EKSMeT3oN26nmW1yUZjBV9C/3/3hYx

3UZqODNv23gVR+C5gNYbKrA7YVU+qtnbeNnd+ELZa1M9Hlq3QturO38+tspseCbn0IJNT2OW

lfmfw4k8CpEtcmWO0bUmcnPWi2uw778KZ/dxOzwfb2xwm90yGK/73cZuQ/W7CYunsvFqJx7o

0EGv87T1uOf5cLKNksBO2Yeesj/Hje1akofNzdWej89hz3vh0knvi534MO+j9F7ehoOQd3v1

pzbeJ6XJ3CmHWCK/xZafgxUsVpFNLB1IU9hLor7T+c8xNTGRm5005dNKPqfidyC056Z8WL/n

VXjWqeyt1gzpFzq1ariY3Ru7aAAexStyuUgQP163yt3beDXdyG14uUQaz+5z1t3rczXuoxF1

uN9KoNykIP/PoRu/czSsvNedehl28zsMBr5e5W009z7OM+RuBL4n7M1ZOvVVjjhtFXrsAmQt

0aUgjJTzNGbWeTrfbRHXMMY3Nvqfo4JHt3B8y+dqy9A26aQsm9tju1gaQ0Jj0ed3K3VcAD5/

zhkwBobGh9DGS9PDZeqbKnE6WofC+hMLg2OYFne/+1gpkzaqisjNochN6aopjO2/Oti9XbUc

utV4PlpoIwx84bGuPZMwoYrzQWlqfQcGAoHtolVln3N1hwU/LM2OjHdqbH6rAvNnfWSvbn7S

C6u2ru1eXK6JzAsuP+o3Ez6t7qfV+zPV+YpZnJ7j+i7WBudDUB5pSidw/m9heKR6nM/1YXLv

/M316WpGhBLMi/UK7+31QZiPFf7LBd9XwWleJ5PZZ9vvRXQX1YirxaktspILvXYstxySXObc

sGP+xKFlMPHn7UZEVOGPehb26pXvOAGXMw791n3CF9urPVz9VkpCxyOrKxHKBd/cVsKleZDP

tKy6dGm80MdLF7mY7LdJOq1bG12i5osF94b5XC6Xh4RfPGAbHvrnGHswDUT4Obv7YHDc/PVJ

Ze9SW3A8c0FV2jkcajin576R2StFqg82Jnyr9uLmpLJx1O7M8BoBhb05b4TWb5ty76mpKoMj

fLZ052F2Z6kEXgyLnKz/HNbWxah+XooDfitO4/paXhtDmb3l4wbTel7Ho70aWvoaYkCTXIG9

gV1hfKsxZHRal4fRlXWZJ9UjaIR6TCfhHtWt+AIjdm5usR+6/yyC8uYGYPJOxIyq3dBA28fu

VwcHB+8mS0yJX7DXbpfA3iR5n29wKxSsrwHzbDl3EOryQte23imfDisaFBEkO+jZxmwQbvc3

0ComeBvPehsSZM+i1QMLC2t3a67TpILjDvtFfDCMLHiPdl0aa1f1LV7TtKv1wZErdApNPf0Y

UYgN/Ts1AV6ntfM7QJC4FFh//tCSjaowCodwSjQT0fnMX8xpObBpfJlmG0pa8W48rd+bNesR

HnX4mx9Y710MhnmPzLsuh8TTCy5il7/P9E/MNSoSNTMMXcUg1VNBiYCc+WIJpjBFhbn1mMQp

8kxmVK8J7U3O7DpX5vnIV/2Na/ltXzT8dctn6KjEq5enPjcuGtQ7fQ693OMKOB/he1dep7OV

boiI5BmrqsWPvfW7ToUwzbk971NL0BYmudXA5d7NtW2L6Z/8MPVmLcFBySc70dlC+DC2/wWp

gatx6cVuLa+t+3C8RWblfsW79eTzkWyLDt3pVMOb8/He64s9w7zm2ZuENcFsWKQvJD2Epyap

9iZX2ctiJzj234UdHeMsye7ajBtX2sefJ74w+T55thK3f7zhpHxVf89d6/AXb0Mx6poHMHCb

EJbKee8LMpzkOyzVF4yxJ2Q3W4Y3cf+VIybc1hLHtVzTMwfsVMMGKhPdt/lsPiURKgsW21zJ

FBNhNu557U1jRy8C69Qrrnb+apeY47hN4d9UgLu9EECwi2uM66SswV1wZ72ZwNsOo50thcI5

rHZ6dlfzwuB/ZI4F5+NRrVOXSVPo6v0wV8nD4jCvHzYokxh+9EmubwwHw1CppAT0OToDf7Ze

KcGPhh2UNRgio/90FmQ1mCblVbt1x0390Q618F2/i+1SZZEF+6dVVgGmVRfw9zYNZ6t4n8uX

lf+m6Skdo0/U3q43x4U+XtYfCqIGXBoOE2t6l6O0DCY9l8nnc2C02tv+3WxFVrU3XgMBVCOe

yHxpxfpfo00yAcTQQGVgujh11OK0Ta31IZC9Gj/2jhv6XBFrLLX68t2N0Pcer50rdwMy69zl

plaj3L8hFb+dFsy2afnsbb8dziqVx7aqh0HD1Y5t4ZPdxbQktphtRO0MnK2XK/msZ7XjWdh/

Dew0nqP3EmFyjh02CX2A/E7Q1K7wjUuYx0y6265Dcjxr0NCf49cvtobfS9fkc/sfV0Nd6paD

9n+DjR7t2pL9UOcwRHyHvg1O+wt+xcWNABx54Q3Ro/YA31ngeKjfSvXvAGvuTJiE7dyM+1xp

sY7EsulBBH4LrjwhyGUNWn1mtHlf53Ht2Yayz5TnUTp1vpQK9fX+p/j6k6m83Tyb/pNToOEt

fKqkP23xRFE6DohdIfEtP//jq0B5N6g9eYyF6hGA3NWvS9521oF6utkb626iCj0zJ40/Uca9

BwDhH3jUtSqWKu2kix+xOPddza+Ygp0tYIloT/PRvv2z5kOMxg08rA0Jei4AUGCeIlJEh6aU

dKOsSlCfD8B+9zpVCa58k4Dp5HFHeKdMW1fq32ZEN2BBYD2Or6zfse5dpjqtyhIsm3QcVozP

FoQzHp/2A6jfmwk12Dz89zGK76D6zq9vHJIv9A6bsISLbE4nMKD6KpPOvmcr9CJuSlrfALow

d9UuuPq8FwDldTLUeSBFx9t6bemGNKR4I4DcUBticjDRLlwBg94ue9M6E5OLHpNQPjqNv5Qk

dzuIuWC9WwAdagR5yFHrW7JzrWw2SxJ5btnH3XQJwNwMVvDNAfXN4J0vPjcX84VXIiiZ+p+Q

CXzs4go9/tzPpmLyHTGDy7zX6Sunq1kgqQGg4vkv7qnHUMUg8TBeYGYRf/ijPNuPhmZM8hFK

v1Chkwk+tJh2CgeFG1lld7XSXp7pkSzExU6l4eFh8k0dCeJy/5PIj0VP0FmvrXdpi2nT6piu

7azgpmqYRcNRJvtoo7oAY5kvV7DXn1h8VRShLOwmFZzGY+TcTDN+yDmzB4rwrx5WEuAGRnKS

DKsH1Y84hvrmdzsvksvESeDzZfD9XgjIA6C90db7YnqeB8iQthi9KlzwlPOzuPG6rI+t85er

vFrcEeocs/RYXP+iIrrAbtWyxWB34q5jNjGwCKPq8KKtm9ChOB9W2AwAbLQk4jgF8D3u/dlZ

v08D30ZGRFx6mHAN32ZO+uZJVMv0Jyp3M4zeq9P5RiCBesUhO6V4llyjn0WVdA1dYvTE58+N

F9+qaBIE0vgDjj8w/6oYQNMfBCkrj5xzofrAOtvbIZGyhGFlCQ4h+SMe7clPQmUrJT545OYN

kCfigfGoPpuev9ZsPUXyxx1LtwExLG4ALm0tOmaEt0fk84OIQH7dyPk5Fj6LmeJV5ST8yyle

lQFBJV1+59W8NM5qjt0jm2AZHDqGrWP3PEqO431PgKbObtcd9pWHDJytJRte/WUzX7n6copk

B9FjkbnvEKDD9oFBZ92G1yWTACu2NO4nBQY/Lli23lHXtkerbom4F4jaNQdao79xbxop8hij

ALTquPgdick2VCdFn7iRfE9TQI/k4bZlGM3dBteDpXdAPh5lb7xE4MST6juqOsy5rXG/T3J7

p8Gl/HLxAxkbFMpIHYEm45YBgIiHpQwFg/pzjTbLkqTUgz+xbx4zayV8taFcaFYiTKxnITvi

fJr7GOtNS38eIYcIgJpH9QVFlyWm3XGZ8tCCfcvC+orVAP/eYPaGKvElgH7rSMARnIGdcBOm

BZQxnEjg21XqSBVAPNspXayS9j/Qv0CS3X85WpYJUQ+QISm5bx6wKKFDW40e2WHLwY3ULj4k

aZEaeW+qJ8Ps+F7LNIi+pzaL7teWWAXAe+oYx6eMGsG38rqrcgSXUO+6/+ZS+RAgssUf+/+d

qSxz5GxfnGvNAdTPUHWGi1i74grIMdLWtkffoXUZfFdHw1q4RkhlsWNbd/CLe0ZodIu4g6Jx

E5anCaLDUB8kqCKa8gFIkH5eR2AbMWLdCZn0qkhA/7Lj3qZQ4fP1hvx7YkvAvHxCmNOnjKqK

sa1BZp3GrY+qKbZxhTeA2Kg/YC6sK1k1xgln/o0CxYkQPs5VHhWOHZF/Ajm1Lht81euHRRXz

l7zxqA+nyXhQ2XHrV61c2zqVM6BCnclR/cQRzmuxm9xQNn3+ggVp/Cx91w+tvPOeh1Nv9fsy

r5OJugFsd+6N1rWZvARUhPK/ePfoYpHAZwLrc6okMMAQ1lq9mNcYNfcOf//+zYTWQ+C1LuHF

kTeemaDa25+MZNNdtlELEX6ro1qGQko7GWrnCUTTnwCx1PuM6uDzOQXIoXanIi9QrO3fKXxn

geO57YpEBwWcGGD9sZVdD3wSLts9FLq/UGxQOD5OJ3PTiYb/MoVvu6jVwmDl7U3r0Tp6EXJt

Mj/uyo6kPquorM8fvEAwKrvJaXBV6w0B+gfe6zF3mLQKBKnhIUyrHtZC8xAj0t1z0xKbbocf

HSyW1XUAZv3bg+Y0qcGseBsd3eO7raakKvgCTZ5Tw0nO9SRS9ImOajdA/40PgUGoqkABtIAB

uFLHcygiCezSNniNRdGAlB9PLL1e3hxli3DLR7O8PqBAZjxDhrqZH7v1KPI+jbs1W+fOW4z7

k56AnDObQ0RX3pJvPHsPdvFr8XkDAPKu5skxxKgvF7AsG+BIjHkHyDbYXpvH0Fehf/Nj9Fd/

bFQN/4C2jRZahtG0OzNXwC8aBkrJPdVQjU9GauQQunXR0O93zmdIvjdsKNpOzZxUVFpTXUy0

j+1Qzh9l8Y5etSKZGo4PfIe7sqqNNS5+ZoXuuCLRmY5ps3o9LficqTUMSMKrv5fDCmtP78QG

vC/KhdI+Jpbzmew20CSe3gPgCjv6DwyVWjdtjxZ6OznET8+sum+akipAHpNxbK4h8/erwRC6

HaMHZjiquKakrnlRcNAJEsqDkq8xeagBXT+2f3QybWuYGtG1fiYK77VxLl0FRLFbvVc6+WwO

yYLnAhr1Z4pOWYlNZDokP61j9z4I3iIJPze4pVBtYmBFvIng/1pJFdimtgDalWO9A61ygDEV

MLXVWALbxDJvypfxzNB9WwYg1MRzHQEjJgCApUTgxk5fXCJZuAa7UOGYBFjRaPIEwcP804I1

o20A7FvdzVb7VV2UWzbbwl2oGsoOzJtlct+/AaOZSunQ89yr+huoAJcDjaXa4gCPdwaQyExJ

KN9RIls5+MLRlJuy1zFz3IU33zJE6xvMvWPdV004nN3zrqwGooH/yeGABAElaRxWLYJF49PW

1hnS+NgVSzL6y1HJtpvQCLZvuhsv5QOlfScxoCNyPukvuoqJVvEDOetw6YBlqHdn9rArf1uN

ZZpNsmHOfUujAwy/HoI2lCGpzOTl73YRG3zh3wurt3bAZL93Bcmpa7L4UdDnFR+LeEcgDPwG

0f/qx1FjpmKxmDpJiyUOPVSeoFWkJ0PMF3kf8zRC/Vlty2Lr7vNIJYtcO8+mZQ4VfI8Vk+hK

3VkvcqsiMa8wxKvla2mhTdXem+u9m7ExiXYqDytY1F8l2MIGSPOGLts27pFmX/lAHiJ5KU5q

ICZhb34DVOjSffc6zHPlGXNKKV7cnvt4rWbV/Kytjy3xmm/xTqvoJJyK9CxW5x4jBep3Z/wp

kzAhC490MNOfmVj13fCTDUGHhpvkPlylZXeTnU3XXT8DyLfC1aPK8qsD3oFcJgHRiBbsF800

bZyi6pZPjGQD647zbWdngGX4Q5hJr6t+RRUvqevtH3lBUYHLXld0UzNeX/AxjnjaVwyvvxHJ

jJIF9uoc6ney57lfjGc/sEJV3HxP+hay+Z4hOolab25Ts1IHBaqOQvd4NElmvkddWSiKn8/U

8l+ezm2FBNvzxyo3cgMM1IdIUyzb0puNBo/HL+setxTXiIKxQ+UOYcEXPt8RyXo8aDrqKv/W

D3UXknNA6CT+jQsew216kTPZG/swDz289z4AvbIB8qDtCySjip8F0DLwIhFN2cNpr2argJhT

YjHjnb9CUa6v9DHPZ/Ro6yqrPKh1E8VHBb5oCCvKXuonqrh/YYN6e0RdeWcL99ZcQH1kVw1k

sfmmxsPEvZFGL6SJ8Q1bFNngq3WKtzBOQCodM4M3zfnuGymhx4ovIkT94EjCjPPjXw/gsAmH

5YSbmbRrDoD5OKHTmdKaaWuX+dOG03qcFCNCM7UX0982souqsrZ8VbeeUPlis9WCSvFiz43m

4GwuucSrQQHgz5YmR4AQEULh+pME2abTpILPxRed+88Ahjm/DdD1XgKAFBBfA483C7yYnUd7

sZMw/FHBgk5DXaz/GfVZB064M4oFkNiNKp6ov5xZ3hEpqA/XlEYStDx/WWLFv1AX3+r8e/HT

qcanRjirrTkS2Ucp7bwREckj09Y3gE7S2bOVoHtI+VEBRgdHPA9zUwj8pcIG6C4es4+QDR9u

qbC52FQDJIu3IWE3uMuxZsWcJs9e73iJtFwAaSXyAskXkZSqd+M0/s+w552UF3rlf/xJvD6h

dgDQOKljpPdVc7F0nQwQEGZRwg8VUT13oBeMpw/uokp1meZAUWKsO+5m66D2sFZMpJ0l35wl

40QPMkc8gBGHD/zGpk/gWDvXM7BrxlgOxb4zZ99OGU9avy4FCAEr9flCQc3TAFuPRPo/Xiyr

tm6dq71hhMMTs4WqvYYLHmSUxl2dTBdeW9VeXFLaYZoB03upUeiuMbuBpaKEHrOYaiB8uUhQ

aJSbK1B09/SC2eAgaPXW0MiUJQYLefc8b39Bauh5QBbQC7AWSII7s1Whb+f12sgowLxymQpF

HQ57eW2B3pTWiNTOa0wkA18XO/aP/9yPNGavuw1OSmoOe5FoMyWPqGy8sj4GWL1P4M2uS2Pe

6RUAFLlh2AMZZvgSdBMIdfv+xpuLxnG6dRQguK0C6OAPPqDIh4xPG3XmxiCFGznOFsBoblY7

lb0hh5HZgpmrXxou4eyFj0kXHcI0Xu9eTZAg2H3O5A/XRG6qkSQDBnEFCFgvzkSi09jrZbDG

HspvC5q9UgGScLmFl78F55h/Hz0SvOYudFN85pj0x1aoSNn+QKi0jnQjrW79NSxKR5XADiRx

8V8FCJr23uHw3sz8VIrsIHIBxor8biZgmkEp+AQIcmIOsbdNpuQvAltQnrWFiT/y+F65+ODF

ZvwZQCnqhQ2Cn46uIDPtbAHi1g5YG73uaFifIlXlr5yyyNvsd/3FxbRQD+A9rB/rXDD7UqU6

7fH5fitBIYccMSAITeLl2aozCEHKggc/7dsVcgymaZO5jTiJZnyt2gNKNuqla+k09lMmLGn+

qAXWhwLAKJyf3Kt0SldxAGVO+1wuU28pe+83YxXu8wAhocaFxilGMoHTcTRDpPAEwhez8K27

GN0/RYX2ZQeah76d7JOy/BVAY8+c/76YWRMeP7yYO21gnmlY361dE9p7XZlYlpiZbE8e6c6O

krnrsy5BPSW4IatsUQGA2OrrfndNDFVjq6at+o6zu1hNOCkvEnzWBOZfi5g0OXt6Jws9Hi4G

Rc4JdBw9JD6uaIvk/4bzH2toyr8YlZ/5XJcK0vGEmOYqoYPRfdEbK8UXSDTXDLEQztwY1de7

2W+ePKYVvGS/QbBraHgCXGKibj+Q/UfU4m5pKYEd2nfrortVl+vSIjpR4jgMpt+VMWMWyQGO

jYP0IrWqrBmrp6nWznadCj00wqZB3L6ROu5In+h6dw8hQczqp5rqmrLj+hJ/CJMCrYv2N3rc

iQ1WDFgNp3BMEWlaXHlCDdzN/1hZU5eVSKrndeHscz6cXPDEeIBBJByXwKE66PpX+RgfouNZ

fHooP+z6csvwRudm98Y3t4gPIywodx1L+5VZTND7PJlUiBSf71h0eEtbMRqB04McPLSs+cBi

xmDxeX27ak7fTspPdhgvF8VPFglcm9BgIvt+BD8aL0QK87KzTdarXr4LxZhwpPClIQ0iTcLq

HFE4PbsEkdsV5KZl/AGt16WoXsRszfFdWzwKqO2+nUi1fa1PnhKhxJ+7G3kIgHc639lKRDzS

XFzFP6e2yPrmRs4hBl55+sqwZ2IRy0x46X6YWcUMpBtHR3xZvF/0Bx60BQ6h2Dkn5IvS9+XD

0esjMcJ8CylEeZB59yVVKOWCM8tTU5C2pbJkMwY0FGvdG7kX07qHNFphf2DlcBpH4SQwo/xp

Gr+/pBHRJk2OI3UOemR2sre7w271Gg9St+LBz3Nlqy7EstuxwE6MMSPyeOM7qvgcjFELeHpd

8pdIfpRrMJUpLcXjG8m8sea4AHnIIe3XvQHKuokKMP+UxtUvWIqaZYIylon3ssJX7eGlW7+H

AcZuDgvWCI7nikWW+38WPU/hjq3Pha7hYtCMOA7Z6AMZTDATz4FAFOJHaR9MiBbK8nqIRbfi

x8ax+3H2mLCWgZupw/XZ2ni76kuULMEelZ0Van/ms0+pepuBjJJ3x4iOzPRpyig2acsfaHe1

ghdZj36ApOdMgMzA8h6N7ROKA1HVyu7hw73R5/w7ZcMwGHlQQbTM4+Hn3n0OSeph0uCIaag+

Wy7Y7++ugJs1Ursb7kkZodccxaJHn4v5y+FQtH0ny2btLx83YHacrq48BZTaLOkURgxY+Qkk

iLIJvEKoMZKCo32OnSOanvZQSiT5avu9Vg4UwsIYbeu5TB5/y/QCAK2iM5p/pUKqV9EMecg2

bcT3CHnFbydbf+QNDoMuq4zOcPW9TKcS8KWyKBpoSEvylU+1982FXAIj5vHHU5+6rLAsqM5S

pgWDJSjBKPnc4RZr6kp8mUx2FCx4J0e76N1FtPLRR4G9yP0VjRS1iQejwzv7rjnOLfOwNm7I

DUCbDTxewci0ttFYdlzTlbP8qflCyPKx9Pp4tPFbgXGT9pNnDSljRf0MNfQ++43cOkilsKL2

uTwgHmMsBstZFJg0iVUmQR+L/FFZ1nPTBbW7U6SwTE6cwRpWn4EC3nNeHBdDp1EN7rvCxHol

qJpXALs7dl+0P4MOpjG0LIsestq6yWO8Msp8o2NGoY1DbamBDkLyWx5b78N4Zl8LAvSld2gs

nxZL8KJb7SYxu42r0KN3D93Fz0H2G0OZy2oYDNUoMUaJZMyNarTVJk3IyAD/UcckH4j3t6a/

35tRZRDL2sHOjWlSYiB9a+A8afqsOXO/qr6U0QnyEk720R2bg7gYpND704Viux6PgTE6Uu4M

akQwgqI/QAtVNXGIWkJIBKb4rby143ukXZEKMW3mxHH/cErMjPEYtUcqmIQbmce/bTgI3pz1

F/LFhAa+QGkfvyBW++sDxJ86j71+f1zejhIZpAL2xrWclnoVWOFVl/sZwAqJ3nCiXxqPhF9f

m6IMNqyF2z5kDSrbSH0DMTaOGoWNaPjcbDVeW5a2keiCjdTr8ZngPgDrtsFNxqJh2ja3pTdv

p1Tsq6ZbK2YmuINhY11E8bH7SwoEXLTyGPqUUbp8Ake0bjXO8pcYH0YERDbXiQKe0VWZMXBe

N5e+lPVPrJcPfMDaaTkIZPdMZWKiM8XAQoyBm+JegPuR/jUP+3ae4ZXFPElIy5j4lKiM00tt

VP8gKwMgesb389tR+t6LXEyGeHXCH3VBywQI7EY+dtxUUYHefqgRUhKmjxpREkIwoDx+GamV

m4O14M9SDWVqZ/TSu/+1TqUrZaY352VYxSukNjhE2hBuB8GGM3XrUuwwDM5rrG+oIvdwZKpn

nevYsv0hi85haEkoUa12fPe13RPePPPip/eX+GZutT+37VIQls3kdQadIjyzmpQRQsYhK1dX

wM7Uipf5BysIUVapExW3af3xWF5XcBHVAhEiIp3n92lZGZ/1rUnVpGCTLmfP5++Ns8Z/qhGU

7NDHp/EF3YXMH3dNbWubn1D0vY9NCsavpy/yW6adluzPX9co+WbUKcEytzrf4KXU/GrKmXXf

llUqjwzDftC8LCnHyLxnT/FQ2jv9KVlRnh2DaKT6W8aiCpOjBsYvc7WnK/W/nMN0qA6cQ7P7

CYseMZl9WPfC33tNW5cgJ5efDGGqT1pmxgDJNC5gsOdggJlWvIQb16iWb6VgeCfvNCBStn4y

6r1X+1Zly5kRN2H6Ie7Zz1ch9za5YuNyFB8GZMvKxw9r9q0JL6i/RWVqNgV/7U4deeHl6Xnp

7usyKEV6HNiRC4FwNz+Bq2q8MKW+p8ai/yzlvoLqOtGhCiP1SdEnjceHtZad837MVV+jJVP6

xZX8VC7KtX4VNJxv2hf90FBpKpv9nBZE/lhNujnndJlLW1tNv7lYhScmI/T861xlgup43cGT

irwMFaavEOrycRvJNAqQPm29fpDgp+VSxw21ZPbbXGGdGn/JiYEp/prubkT2l3ZJGZRFb9IH

uNzqn5Vsor6QWXXxkQvq60wllKPqenXVXtUevwX7orLl+hkRGqk91xAjEF3HTBnfOj5Xk077

jFEn9cw+ajnI4yX3/ZzXkarEfgmWG5aGF1M4VSOHQxWf3fVQhwvGdfVJYDnLT5WHLkgSi1wd

FYI0GFgq2+F55z0AzSlquQi1fZGptUKTPeqVJJD07DaZocTDNHECBbkIHzu1nTjZBMin5DoF

13HiYAX6c4plcrjFPQ5EVRzDjjE/bMbnW/kW58EYFvNUdjbYABAZTeFB2E+5767Z1CqHyYcd

NzYFkd1hgjNKx0woLzBIXk+NN1RohklX8S8MvQnRyXmT+MZsPP6N5V22aU1fiJ6hnFtq+qpM

kuvSl+WWfZKk0Ccy5drcPL49PeUKt5uMCh1BOozKOOA4EBGLZKEwq6TvO9EslXm22m01wkON

BpwIVZNtKAsFnX2yznPXcyDSzSOl18oq+MXrwK8ChR6rH/Nmm6HSWAcfNa2kDC0zJDapNaQn

erMAbGlNpHDiWqWYoClDxsKhbKugdmwr+JzabkO4TbCAfPzBvXhmo0fOE8afQizTM1Rka1Pf

ELYsAmAosGsPEciNBisseqviJddTHMreiPwzhg8xXm0RPrGJSDXwGiElpFm34g0cKySQjPsG

V1Z9TfSioxyS3Ngplj7UMUxRJ3k745+8cJkFFlXGEhpHXu13BNrlRqDE2wTIBdMbYafkRCM4

Pi0OOdFove76TOmSkahy1pwpFccAgqulfsvxaySNVzd6pCk8XmXhFo7TJHifJjrQDEO1+kdF

C9ipcDyz+BnxPxnvp4IZnRZOUMJzpq8zTBgYdApF5iXoSY/VIQ1fJOb5VRgjpTNB8SMPRa6u

y7KF8lcN8QzoWK2jJgJJDSawnCKd28zuB41pmnV+p1Vvmbq+2JvXKkvzItCitU6ljcQjY4wG

RaCStnGcm6DKFy662+erUEzbddZTPzGF0WbOly/X3CeB2jwdYSGNeLNxnTu3FVcBEfxFvK7y

BinuR+1Bkhcz3jB/0l7QEI5n2ZvvwibbDNG3HkYFzwT3uJ464V455nPjLi7LPC6jYXQLRJlL

CbZ61I9Z6Q/dijHKri2ETAlqJgzP6RTzZVZKsE/xDJhYrce2a7YKtpg5VFN3ZjJfwt5pmuc/

fiXySu5xm4JGqZQSaZW+fRuxV3XoudgrdQheFzfLvOOwomXcZ4vNO2Fo8uPoRUcJqTo4X7or

y+6hQeNybuDsPrkag1MHn+9qx6juiWYQEX7L6va3wS3ILDjlJd2B5RWQ8WJWVWiEWtqi/9Jo

sVSnaRPFZ7aLNuTvoFYsuo1i3a+b4qYvVCO/VGj6Q6TuEpFXvxMd/mDxNLPvznFgkDnim6Fs

7HNjf/nNzHvVX2Z/Fv423oeYmzNbYyyd973mSKfOcH4N++YyZZ4dxyvLivYRnlpOvRxAdZQC

u9tlWxZjITEjfLE9jJW2Q2lb5R3mG/EdW7OcDDLXXenICpIPZsPxacps08qIrFLKcXc+T11B

kbP2EaUxNcSoyNpsaXd43g4hitDFLsns/q2AKGDlCGyhhPpZJKjcTkNFbGfoksQXjgNUsYIr

nAkg8b8QyxpIkR2VlIu6j7mMKMqRRIHO0JgsjRR0rAi4VpeVRZVAGk780gQNBeo7tkabRf1e

s1gwrCHomuMrdFIiagpQqlq+g3pKzDa3vtoh/WBMo0dsBMOh/GQhuIbdERkGOGGVGvK+D4F1

GMwWhhVdgGHsjpPDgBJF4OgeNqKyZ7p/8B9HrxFFzJgPlGvsWDie12A1WTI13T8WSnTnAkOd

M7A3sF8xBfHjJfGvD4UqT4KIViJjRxQzEH2Y7NBoHhNmu7FsTVSeJ1r3sOmaaUdZ4qLVGa56

3cxdHvL59MkHZV0aubUQ8fJFgYZ2XxA2m1YlOoky5BC/yh6rxtTDTTWCPLFfa8x/Wg4POn2b

Cuc/nONWP72J2NH4Zwecx1bxfliia05kQC0/npXaC/aa9TRYxR28OD3FHLIc3GBLrqeX799g

xSEWV94wlT0UVNSZ+npbfGJbDY8uh8WhytiPU3WfvXqEHpuCr43KX0kMVWEJLEdJGsifkfbd

TICS3yHLRu0+mUdWIeCkwxqbmVSO+Y1OW6mv7XoHib43trHaqLYepBp0yWeA3ecD6Faw/7FY

cYcVuujkiZcDaum48TJo19EUmLK+pThL0hksOhm/OrMdoYyAMenxaQf4KMvHV2AbToeOiAcu

kdY/O37jZFPNTsID4nwcoZNrMXk9see5JmC5nqCOb+uUp8vNW92paFEl0FSMy+J2sdeygjM6

d3N9Ov5xHTR8aP7QZi12IhAL3XLSRF56nCTQwZW58x/RgWGukz5zucpbyBSaFB1QS8+9KMiU

1YIhN/Au3nrs1nXtNxniMRZZQCHIabuHmFtJw7vmZrWeOqnu9yqwpWdYMHv+jDhdP4o1+b4Z

U0z4lswkejiJUsp3NVm+yAhswdwYWLetYzr5qDjV2haHykcsbQiGcJ9TPy5R7m/xpTnC7JXu

Vsfkp1VtwaT0CreGRr7Xu+9ZL5k8VY7zRcVzPPbXlNTvPaFhLOz5gMvgl9GC5T09PVdR03kB

PN9Ggx/rJi6ah5V5YCwb08I6/fOrghU7H9lgUlzKb4yNWsFpZmAqgVfmZ8/00bT9JRatrlhs

nUvj81VoawWbhqyfHGjVb2oQMxGS/UPf6TgCBUcSKxuO87l/5Dh9M/BD0O6wPEXPVfPc37eA

tZTbpmrOnY9VGgCkEJ8tsCdXMMBHUT4+mvjhtiWvZCxYhaR2VaYzBR9VifJuzsdWL+1nYBu/

9G/tZyx6BaA7jhaIPYooEs67UYJN37c8GPsf/KTT/sfBUXzTpKwaZuA32D/k7Aih06hSCwFX

q3Ff9SmO8NZvKG59mMaIWmxZaVmiu2zuzswMsZKHsuXj9SX6jLQgraKKX0sjdrjPPDzRFL/J

9palR9pVS4V7KhTQ00VxTpFICWdRyAY/C3qbE6Fvl7suvT7zC/RnT+hZzJfX/aKjPwJqf60E

x/7YYSg57BMYb7RuvDpxSsOI3uFwfTlB4axRGvTcd2shdzzHvDBD2fiFn9ZD8Y3v7ViamATy

8WjOfXxrRygp31wLxy2JImQ7F6ZMNtrcz+BQrX302L7nTxxSEc7UmrhP1+idqMCvzBL4fQo9

Zi2lkrvZigA9WyDaHqrxx4J+FtcQCdMjlrm7W+On+uFDa634or7RhredOSR6GfMOpnL5VG8f

U5AguOQTGbMeE6nywX1uzfBPOEZPRpsbM/PFBK5/L1tGHLK1FTW9o7azCMfgIWXVAetelk2/

laLWHJ2B+DZnOoD0uhrLrpaQDmMcl+B9vS7GMZ2OZUKWfyIgy7jl657H/IWFfdjT5ObZcS6p

B+Kz6b6m01f9V7sujVPaXvvgvF5wOW4gqmztnc7SUtZMzOk4y8br48LC1AvEQI1GincimS1u

O04lm090GbdxO6WLnqFAHnLPW91f36+noS34UFvpHSgrjZoSLyE76X2/0OmPNTTua2Q9rUO/

x1yp/3tyNjSW2QqOrqdJ/6zQR2RwLDvV4w+tn3Dtt6PuEqEsg+0eES/b6yqLBT5qiQrI1oVj

clop5vanvpuKzNMHxGYbjx+Ypemijd272KY92zSkn53oArlJy5Qw+cq8d7KTPnlGa6MeWeBT

N6u6sLuZV7iL1jMhK8cw7b08xHeUUCaKqP24Lb4EdgVN2kgT2W3MlE+krNL/J1x7BxR6EMyB

n3PdycDd6ke81bEVDhT4wS5i8KILamtD0DQ4P/Rdq5LI1dHUApl2V3WpZfDYi0EjXbMXFavD

IoNJ/RUn6hMZLRNUI+4+FjOsZfyuU2WjZkgfaN5F22bs4yXirbRfHZAQTuH9/FhAeCWsWtt6

6Gqke/U7R9S0C+0O/qjdrel138rX6pflg8alY4ERE9XSMg3jW7R6WfnEmiT2QvdZcmn4vR4K

sA5IuVtRGFmNlKdOuAf4yAI0gLx3m55tbwD/WZyyOiJHKJK6nlWxw9ee364zfbCm7pVHFIGB

zVivZvRjf07aQqV0197yXM0phs7kdAMLRTS2dHdtcjrFErw00ZG54ROF7BUqt5Vw7Ji8yQ81

rI45XX1SujznNkQbL6Xp0RqQ1RJ7girGSiFZYGQtckHXCnKTqL+1QvdSUsP1Q2vpZ3pr62IJ

AqEy+hKTuggTFo2OY7olEwUWglwbLrRaAy/k5ukGfdsDTiA8s97D7LkzeRjzfvPk+Cp6cDM7

gr5aV1F8lFUixjkV4BjVUumbXjB9N7sy+ugxo+ZIAbJat5xp5n1xP9/ECPrcMipnYAf8NZP2

92RGqz6UchQNAXI3lwCojK6iJgm611riXi8qaH+jFebghxHW5ucsQZYj7VS1N+OS35+5p8yP

aQSuGsWIXkSJ6bMO6wVCM9BmLdnHu7+Knlo/45VwDUbCllzXvfJ5bcU2RzzrhrPVXp/rNR8e

cts6+xBx86sopO/OYxIR9kggrcNH3Sn/gSfnaAmyXmikamqhjAlWwj3Cs47yYHSHqP3E2Q/p

YDNbWUi8pSf9Zn4PA4qpKkCcS5H9zl/Jl5EGnWfFEt+Azpp78tH7hMFxk6gHeEfXZ/0+J7n9

QQ4MvQ1bKloK3nqfdVEetan3ZbBSdauPkuggi8Y2aw7BL73vXctXKeh+cz7fyD5liSMul8U6

P8oW0W8XwN2VoVwicdJb+8jgnAGRe/adzunnfekqpdvaI8058LJN+aimBjbOMYQJWa2o/iM1

zWU/svQN6L4KqF1dWaj8RAg8kfo+W0+Z2ToF+5sYnRTLSTpmbOTzHfPrvZvrQk3i7kHwvokL

ic+wpf2+mnleJ87IqaLFSAfPdqLP9ZmXwKpKishpdf/oZYddEC3cPjvRGZb/0cZzmVxrtA6X

YRpfVEgzsEroaLoQGl2h8oNlyr2GVjuyfk1oz5zI8tWLTzqTSuTf4/HZ9NWJlM76qZZdjB19

c/eLtZEG9lRXfCfV5zYboQi/zG8mVfOMkpHKZ1AyY4IkSKbCsktIcaDCsQC4x3hLrsD9oZX/

EqHSy1S+8/V0rRdTJ3wfuqo/zmLOmFVZYyiPZrx9pC3kDRDjvE62uv2WBrobcQgJZjoq9e+M

nsj4Z36mL02v5k4bXA6R7g5Jaci5u7n5YRuyxOg0YRkSx1oS4jckfzLrMs+Pv0mC+iLEqziP

eCGShDYofV3agL9c/WUiIneh9D+djk3D8XjRrZ6Or4gOtS6yQss6kWyJAbdMmhUppYI93zah

xwV9dPWoFU15NK2nxmkiYsEXe1J40hgkApYnU8ifuYr8RHM6NI/FDq0g28lJD920JDB9Q07M

4TLrNN5w+PXBJEZ4hNvZqQ7rrkelzCP4MUBnAyg9touFrryRbwiMYzhn3P2CKkMelGCawmjL

BxkO7GGd0w9Q05ih539Mb/hWLLyfwHs/4NbUiuIdrdIhUWWvXSjBZZlWolUbtSYWdO16FB9V

KabuqhumZKw4N8d2z8xfISpUcwqs4Bbr/shfwSKqiAAjAoLNlj+zU8mGjm6A7GvczmnjjVey

OyP9WAbvo/2oNon5UHX4O3rB0KUpYtUJeBxeizfSBJjretNAX6knpyIJcc3A4xv3y3rKV70R

qZDI83Xwl1iwrRRkgZPfWoVtx5kOL/c/I0repnKd2elKVJUBQfzWbxTLZ/+RgqXM96y0hGSI

5yH+ro6xUen41igH/QB6LBFjKkRKFFPjy4aRWvjnoqq6p43dQqgxONJgdfwkTms87bNQi+Pf

SAUUdy2qf1Bf0azso+D2VnwxnehAYbWvFxHptKTQlECtSVK3PKS1ssiEXioxjHyFZKp0XJtb

xknbZX+/vKvreHj4jczbV81xR08YJdxbyHBvDsJ8Rg5U2DwlnZDvF+h4movR86oL8LcJIqZD

Qh4PH9NZy3i73+4wlL4T72qhFf8W0Wzqa0rOATc4F8HgwqxuVleavutooP7mfKEAuxcdCAy0

HxzVKBrcgqLcrkzogxwvNVeJFBdg4m77ROaWHWxVC/4NjnelNCHegetltENQcFAghm/QAWLA

HK6jtDLES5TCSHQBpJgkXz7pnW8S+I/GpZrSWlexxMtdGi9mLZtT7cU0ytYDxEkwfCyfGUW3

QfpfsmarUWtviOvFc99PdOgXqmzJygl9/hwynBvzVGJEyQ2x8ECFyfVrW6XJ7gTBwu2GuTVc

8Tozavt8q9DQuBiX7VNzyQ6dXdhzo94XNw/uqsEMTmvG8yc0zDjTXbGjkoGEQcyBlyMusoBI

3PN8f1iafPUDBl1QEwu71/DFfH/P3HKia2Wct1iV8zgL/b5R0WUubN0en5/6k599zW4dog5Z

Tg6LS4xacWjvQrXXm6OGKxDMWVdMZu0yPRNRWfzS2Ma3RHby8Fvus6YUtGYdtFhkpTwMYq6a

fyhVReFkkrokl4LNyXrEWA9WUM1cf4KsOqti22ZoCeenIe4ssJny8Rt5c0vsSk00m5wlnsei

tfHoOaNkelbYNUpH7SocssOxOzGGMq6QJUmUD7F84gaiWXU1scBPIGiw8QpUrapn1fq28nwu

OGF1yoRjC4bDq58TXZe+XCGrhZl13rxeYOAMToLubqH+inV1qz6fidzOdcaW0z3WBJnpGQex

Collpj3AxdfoaylX/fwm/GFQPN6TD4FIw3H0CCdVz22yjUTwbfTycOmy9qPhMeZgyzMaYtTZ

kzypapMnsPTK4hnHVMhZDJGCyY8cvxMJxBDlvK/8ckaaQJvYIzJlefl4jXRUfMQD+sBuHm1M

vXNZ+zSWhynRIsvr79p+LJ6R6Fqputirzpj027XxqzPGYoKZXbG34q1KZPHK1Zjh/u4i4mk2

8lbUl/JTFMWc4ce8s47DON8rbL9eNU8rjqKsWjHE1NW91W/yRFZERtihrsYVDysJWOsFM/ky

DIEei+Fz4xlt9nc0hxWxkkbdI8FMRXD4RTu0v1lE8lr/T/JdmdctaRIo0fqaJLNCy6n+igAQ

tGOStayoBTZlgiM75LH2nXcnzdJDLLzfITd3pn7Etzy09lhRdW6Gc2hXzK7kf0adUeS9URvs

kxZGhP/6kH5+gKzSYe1D+aQ5GuR498ODi8DWtMr4ZhX5EGSBSPmDoa2AB1GdsMcoTOUBnOKL

FHV6UxQcqfajVwvPTzD2IBxmjXZr81YrxtHQAoEb7Z67TG8JObTSE+1/PVquoInUwn4AR5Uz

CbdlFXp1QdGExtB8ryPjnfcCGnWOSQSrgf5hJG+wMa6a23IbyQujaJPR9DqCIIcs9CbUmHoe

I0i7mpl+ZFexc0KmpKq/F7Wz5O0rJfFOaG5E6IQ1euWqC99hP2fxGTA8iNqah0Pf+oaToZBd

4XMG1oNDmB6ifhFfhdATr93JnexSczDi2HAi/rJua6am5lYg8zNpGVM9Ob9BZYqsElktv+eB

Gq0vOglH7L7D5cjdJnkKRvygMazXJAldVjPTi0+jIPNzuLLQvyD5VnyoSc5ZjZHOgF7+wA6T

ZcPVvosxm8WsiSW5ca0u84RfOF104TutvLv4Co4XGKruRSmiYmts4xllaz5Dwvq99DUL0ra2

PlE8hHgMxP1EWZY0egRQmNP4skAexpCAbIrOgppNWBwpo61aeN/CrsX3iXIKCy2RuG/IypWR

Ab5RdalcvafWfEeNYA3GZGVUARVKQY0piiI0AsEiZfvvJpP4AcqrVNL2ZeuqKA0l+UEr2NDK

ofVcRulKbdRVpgqTUL53FHfU2KRk9bIpFpgFB4XbjxW/bFug2zyXNSWUIxV3SS6Wa0jJlyCF

uHqezrrsPVomEkERw7VuN/vmMIX9QXzll4ZJzaWjFDDb+UkMp+d9U92G51/qNN22CYW0kFuJ

cuQx6STR8cwj3blNJTvXYfzG+3nKL9P8msw+CMuNusYsUWLfmHIbEt9l+jwG6Iye8gRdzb78

hgJQZIdq83cPFqlERFr4iyr0z/oLL2FbjkbPaa7eFNafdMkhNMww9H6JXB+EjR8Rp+7nmK3q

rFWdwDGcuVFd9NU5/TIYAo9iO/qPItIYj6XmXIsxsGNu3zQTCzNZiMmJOa2WgoD9BF7BWii7

neVTpYJJjhl+9tkyZS7x4dqw5T9+KjLlZyojCMxNVDyThLVIV2/4Aifd9u/ZG3PbRbdNwlAj

8XFMZbSU5ApPiktzcS7Zzn4iHqghjdtsn0STmkw+UqT0PbkA1OR0ZWnEZfFGTjSCbSfwLmeO

/u0LCouPXlqhLTsK6RBv5DHMxPlWW2zPOPRTYnGBOk+zP4fV/gq0kmKuIfPTZdDJ2FTH8c2J

JFtWZ5WS/tAOf6trJ7PxOmcz816lVCWFI4aAu76/wk4cQ80vEaY61Fe4jqwJVcWDL+/SEUuq

ssHbLuKdlYdwKJTtqEXjkCajnKKrnFSWXnLnAsS1xZla47Ml5VMaLtcuWcU70oRHkNJVlEc0

9OpU6fc+I2i05D/rwdPraGC/FozNHX5OSQkOq7IyRosv9YWIPbRLRNoShQcVgWEcZ/t8Lymh

qGpzBl6UbmZocHoUB5J8veTl+x8zqzpTR1AVw16J5IaKcpH5BVDek2uLRJVoG7G5K6lWSHws

yV1NIX7a3W/QkXqAOinEOv3RZRgQgw7uagJg39saDL49kjVEHLyiJqzFnAVr7fHIw1y8SAdh

DSQfG7UAU6Dx0oa3DGNA9SOcXjIQX794iJ8EUUvnV5NPX0ib0XgiOWxInHn+ms1nBTEmOxdP

QgZhxsuiexjAzm2yX1TG90b1p0m8atNLylE1i488LOB9niNihtxpKTXu7kL1pDD16jWV6gLO

1y5+6D1Rlc9CX76ZOXC0Pt9lRe+a5ZbWEcN/yLLcUxWYKZWT9v3kpEAc3lITHix7ZdVKK5P5

pmuUZEm/w+51qGqYmmwz1EcY594Uj9oWq+gG//OCc/w3nhp+7PPctymgPK7ZAOGqW0+BwdLa

rT4yq7rymtXn15feLt2ciKWNMwnVJchLjVM18eYsO2XRQB6yFnFRiVTfNbl4XZ6Ip1RKxRnO

KF/YJmq3S7rPQQFP1b31zZu+Hs6cSfLJNyU06CMLzzA0YUNWxevubC6FDC1BW+dAPrfFcyPV

rRzfCmFmKE7BiEU0PGMfTiM0QmV6YiTFClZYQyfF12LIUBwU/yj/KvPF9YYWo1MKLo5YznJ6

+setFm7V3Qax+wkO+rYLqtPkt54BbAPLDK5ro0TOVn0TgUvjuHy2ghtbpYjzfRAu4/8L+dag

E4jChpcwQh1K/tgv61TbWzk+YIxtaQO1ozNhSiqcjMhS4Y77xV6jT3Kaho3B3kzsl0+w5YTx

TKOSccWLG+elL/ShaF4YvCSRBb2QU7wUupn5mqk7jNepb7s60WMKrHGy9BSWPxRLGirksuuZ

6e2meP4MxIf+0FMWGp3tU9Z/PmWkLVr3HleR7yd8fPNXf8Hynvd8SI7yLTiSPd/x+QEJBGfh

QjE5+CI1B6e+rasznoaipqqpplVzxK4lmD0l8xYCwXRi3HPvmezzDK+m9GZ8/qTOB9/Y2OLF

WYhqk59HzZz5saZ74RlbEO/afB+uKLzHUNhYETdQGYmVi9tgYoKevK6Dj3VAQuE8TvZRXI6u

qSxHZRuNoznzoNVF4YBo4xvqM/C2E6m7dp01iJBIDjvtrZodXJOp78uySJ0M9YnKt0yiuzxE

Msj313Tr6fQyRchoO38KMOmRNYk3q3iiPA2UxjNDZP9oUsSHkfotgQnVpvFSYI9z5bvnTaf0

SjnN8xmQY/2lTv9nqevBUvjiboxJ6Mb09bAbjkFNX7zqbLV2Usnqsfdh/HyPHCI69zqLaipF

VNhUkpTld5Z/3P5DcqL4uxXcdVQP1Tik+FZ0mI/CyXMe3lH54r/ul0tLEFUmWGdjWVXRRKsu

plT94uMvfFP4bniYyKnIud5uzVZBrkFWZmb+owgfxhXUzRpMWEWA8qbqWSVMFNu004SQymt6

ek6T/IllnA0EQeirgMVSvYaZs5De0FzGZ4px9zyIL+3ze7At6YFKXhauY8t+H2N/cYlvZ7f6

GPaEptu4vsts2Xy/OCdTZqKBJPWKghLxeVLXVeG3k7cC25FbHnoXiciyP3EiuJp3eZ1ELaSz

3bmPYV83foFze0iefafTnDcrCF9xLYGgCWsjwEHglqsfT3+hT9KWYIevftjMROmeb870jgB9

QzXdR4uw2VJs98u6tkbAs3BRMaWYGKTSG6qBjmJROg58DXL9IOcXbLH0hgu1uuQezHeDgrUx

9EeZ8kpSq0fpXv0JH5eX4eFg11NjvfKTT8JHqXF099pNIgdOwTZfQbvsXhvylp/JaShdF/yc

Tll3nWaz+fXYsv1FgioOxI8kGipOTH7RLIsWl+OzteJQnEhCWWB0XaXbkPn0NBnd/dsyqIpf

Pb7spDbazS/8pBnuq8i85P0d0MWjUqFfKK4RAkFkcT12pyQMGXtO9FUVNvgJj8bM7UEbaju1

j6e1Txpx0L11IN1zFSH1DMnBS4KPi/ZM2Y5yESrP6zjvYXHkWt3nScRripymb1ckPuyqqzwz

gv8Os9Rht2Ll5S+wHt9wFC+MqN77+XJJh8fg91xgPe+0Vak728TuoI0xmQ+zWriBGPdo/KCH

uigN9yvpYD9ExVgLLbOJdliJ5eKsU13tzCk2IqSt32Pu8PZ1lLGEDVZpY5zyYrxoBBPtOPmP

l06cFG/xmaELKsKrjnQsAYu/yG31HIqOvLjONrL5cIiuAXZcKPcZW47QWSnqoKGp6FQBpQgN

c4DiUnfqxbbH/IUB61IqJ17r8lsqKcGp9B7MOuKF9elZqfQrxJYcWpbsNF+hRHNXGROynOvX

jmi6U7RjRDVRn/WnhsCEbv3R7NLf8aECWZEWeI3HJY7Wm73rcY6KzOtDa2MkYU3D77BJAnaH

vT/H1VTkRRtrGXo57QRuUFA6CYbIENK6FpnJ3a5cLueNTOjYPZe7b1Ci3R90dUda0rN3iZKK

8BET1kkVZFpfrqj6tRX4FXabDBz5JCk/baxjFVCJIYK/Z/WBjvO2oYzg3yw7KRow9ZZzpfre

cXPfU/aYGrYQEerfqschhRewpsc/pWJ9p6l1v58h6/vM04yZhLGnWd3E+a5Ua9gDsdteJ+71

9kFVFgZr3zX5R/g2v+/itoSfV/LPe9qs0VQhROA+QqcWKFm47HV2MzbaqinLDtG1ebCqknZL

plN+kk9BjnTndRgr7cgatHH7NnxhoyHXN0/y5NytAfrW0fUG9t6YN7H+NGT59UREdDQPvQIx

vVP6zI/NAJhO13y78EnxagD1pVEiw/RuAyf2iJA1SvZ0y2u6yY0mWozAlvLjMd1CkEaTGdxa

ZfTU5kzg8uZdMB/T55/Hyt6ICGLOcq0Sl+flP5Wne8yFWRK2+BqP821HkwV2q0xmP6pFrL3B

jomIeUo1v7XJtvSoDV/kcl9Y9Hm40vulHchaioOBQH796dwFZqAwnOvo9u1oPFtXCY1poiSV

Kf1nQWwraf76xoZrVmfQzaTpKxDBZxgm28JatRa24NWOrQ+5S/12USv+OPNAbC+wVHePVxSm

dOu2HAwcermXp3Zdv+48Jr7x3JA3hLUT5RC4p9Dp4W9vl/bvdjpQK+nG9XiNN1ywbMsCioWw

Yt77YvQbj+jAg4AgUaFtBPK/OeiVFjkfJDY2qwzs93sKL7Uc2IIYPdbLvgO6xC68MLc1fqLx

ZOBESaglVHwhRXX5JIBAuIoEz1fOd4NrPZ7edtgL5i/GifHFYoPL70NJmuFWXmB2ifP9fg5R

pdVS1Z9cQUgJ5jWfSSHybdLJO2QT9EPQNFBireP1+0SNKAVcqm8KUY7CONNd5I5Kqls7V1b2

xB6itYZKT/ZHQuXfY9hhJyV0xwW0H5LGE39OQ1dDgfMpZfPCrapN1o5ZmLxOA9rerb2ftq6c

/SVW15ZaYVLgooozS78tJqzb/vbJ6+pQ938iwVbRJuF/0fQdjmy+39uJmLFr16Ziq721KLVi

RWzamDVqxVY0Rqq11Yq9Z1Faewa1WxStvUqq1KpZFC+f7+/9E55zX/d1znnu61xnPCVaF8Bb

v71R27aMz/8+GjnYjbsdy3bWdyKERieM+ym8nPwk3F7OqJyUOF75+HOm5IsqFu1AZGNSEYq4

Nwxa6aD881bCl7mmTiL15yKLng9Fk33+4myGJJ21lGAcesO8vejxZ0Wvn9G2rb/VOafnplef

yqzxfg4v+5tSVpX3aLe2I1M4GFCCTj6keC6fx7UhOzrtude3zJ+KZZF1pt/1qBFEaR2nbGwq

5jgTB8gesXoq5iylCK4VxAfqrnDbFmRF3qTq+0S+iaEffhyG7L1YZjZN5Fnsr0u5+nGe9qGw

Jeiizvl6+Xbm93+HnedIiXCLhIYiDMvBkWdy27vpy+UGhE5bWs9UU12lcqh4qOKGYaJyiobM

jDxnD3+pUFbut867t3071cyADz7alN1tXtsK7YNTXRzONWEymbRLU9vGOxM7aouXVUo2JMQo

e/xJMI+kJ7nYXBaf0/+JtRUYEmZzf3kxbzpjnqGah5JsQtdLefmzHYhgsgetKUflOLT66Ejy

f8ltFOcBxAaGjj86feUacLlXm8l31NEK136/diybOAXTHFYuLmJkvwUqeCxUPhSZx598ALhk

Zyz5dd6WQh/4rSj0quHrh1reW3HmXbr128GLHEa6PmJnZB8p2L55fjeZz11VLInYo0W3gvpt

lt6v/uHMCfWvYoGU+uMFFIbx9SIFiN2G6Se+UZRuUc3hgHznEQk0jTKNPUyPLyN7jv968Bkg

HaKq8DbAfU+pd226KYP+DyrK2PiTROrt21fIRhnL4MHvWMDkmRMewwQh6oHGdOEzuL9ehMA0

Wp251kev7SF4mi+UNkjpGS9MrEimRHFDiu6corw+gNaZ6irdgsu0beZ4yT8sw2u6Ivj5tDTB

TGNtdA4LKMZoOr+wffVa93fj/87Pv1Q9QcsgQHeV1CFSe/CSbdffcuNMwYB0/EhhP8tdc3RN

pUh0Ti25+Y3Zg59Ku14Jc5Wae9rq1Ko1kMaPYw/a5A4/S2RN6j/sCIcMFjuCM4zEcF8yfh1J

FCPCdc4wPWuq/yBnKjWmPQ51tz2oymdoTACtS1UlV65hVXBXCIepu1+uN41c7VFGRSpCn8IB

i5gvK3rSf/1rUfNragxTDN/YTuM/3YIfTlFThNAO/py2nq2dpZTJjlHHrZ3xpnkkD87Ssjmu

snEuSeNrvHreb5+Ua622Agcb/ZuCt10CjN9H5MT/9uspDBg7vxq6ceV4GgfQFdjYbdt7kiWR

lV8msdk3PIfPnLxbm/VZ91OP00G8pFZZ9O0BxNFrCwyApFU+LAgXuGsnDsDE0AO6B7lRtlzs

RsRjG3ccT89GbDSbhUzidZ8Omtg8ZlDTW2e7nz4aXjRzVymNiD3Yk308Nes4e1v+dI5t6ynf

6VdgwU7PW9W90UnUqKHy5Fp3gTp8naH/+mxzT56R76/hZefYg4upenK5L/TW74pkcLVtr9ak

OjqDjZxFZ18iv1iYD4411w40p2/d1vIuEnHDFZJwEmx5CGWDmsjUDdksqzDlk40ftbF83Hzl

Bv2HFMER6NKHSgKNTOg0DbQGBgaybkXPP134DwoKUbr5JOL896buCPDSfSkuL8wJqlA3pL34

d5DeVUXT/uYjS3QDm4jxUyONYN7J2R+GLr3Pdz5JWPpNGWoc43j0jLUohHKi6E3ladVOI26n

oAQVLTwqBin2n0f8tE/c9GD731jzR9blVe9Fb0MdYCkex0YLXsmBmAAL9Fm3tNHp3fiIaZ/2

W4n+3BPobpW6pSous8kuXq6Ut1Vysif3v5eIb46qPXNFBmy69+CKZ+nIO3RYz6aWi2MgfuaL

3ZZnBLoupXm0gnSNRRTByB/l1gfn0NKVeqXVxhztYlwsXfOC3h4z4qYMmHsPGyR6Pof3NjOw

m4BhyuQ+Uhw91FLIPcbpT2712InFjPQ4tczq3eoHlq5OK9l8Td3d8ME3VoOmbLneDiIoB7Ow

wk5vonJfIKR2fVQQ4cyb4ddW3UjZtOQSUeotwyGBmLAfvfxiVxLHhyoob335l8WfXZYoH1dt

ymFmbUCC6CjdW1QdewZNRe7ODtOezNzjIH1xO8mZNesXV8l1bTDPhmKyrJ91SWj7ssheS6Ia

BpGicTp3PqA7F9SflxtHG8kYn8B0dJtpmSN+7kfO+7kkDAhS5ZuIvDydlqklETfuBEHPMACj

civDBKpmFiiCRLQCM8X07Q9uedqlWWigRJ8OGG0NkEt6P3Rz37Z7SO9XoZzFjEI7nhQkHBr8

oaiFY6RdflcDdCsdlUvVo/OwE6pfwnc29V8GGQOAJU8yUkLoliwUDQXno8vmR71a0lXzALYO

lUtlByiK3ZCwp6TqLi/rIoflXBxYdpkkymg4kSIteiSA/zVB9EbC1Zk0klusQ+gYXKjzWe/i

z13KGfyCAsfGRxspLChnZdf3tZe0hQVvMZK6jYiEH7g/Rt0lQzP21RYm3aMrO/6ZBi+ZRVuG

/agKalFBFdELFwzyBBS45e8WzfBPj2yKuIxE2jg+jMyrK8b/tgKNiKIqMIIHDDkvR3U5di4S

TixCKdouwp61HdOjP5JnhIKzBBWNqIqVB8LfcIGfVCRNEGZfL5zV9KUd1rFyEZXuJl9shsRX

6sVt5XoUjp9y5HAWIOPnb2qHb8lcksk9bNV1/8sEqVmJ4ri+e9xE1JqwI1qs5+mfvzk/GGqZ

8plcIDwSC2oiZHZo1uSM7i/2NWZqQMrUATVyet3GlLzGtxLbPa8q3TpM33f8o4E+p4UGYqJD

1mPDQHFZYTzEJjh38aYc9gC+6w/fe0q42DrUyiw/FXXLJ2aSqisamZt7HqnQHrf9sxjTULed

4Gl/WZNqWL8UPb/rX2PQCZK81C/PHhXcoD5+aslJ2nD7+FHqIftMOBrArT5xpl9n+oXigXAV

3yt6e6/di7xf8aKsKMznouHsZ79eXFnSnxSXlHxx/pjwXhWv4OfM7ON3bE1Ri/mfikhaBvAM

87V28DMK7M8r9l/ddTyon/guI2rRjknU/QxxbjtH6QwnaAUxCvTyK8IhCXQm+LERCV+dDY8+

2g+9nXurSePaR5urY/Ssybg7c5BOPPWlueCqeHQA1MQaoDW0DZNY1Ng8ypl7613T62BmTnUs

HBR5QBfAr+ldsxU87t6Bkz6VYaXGkyzqEpzBx2RGgtR3rcpsz/P4/A6ter7seucYioeVVXq1

9GdWkRaQLmoQtHovFka1MqZuS/xBaXPCCXRqsshCxl6O9NyqT+Tc5o75uEQ3DY6UixXVmqKU

7r69UDAlA0mHQdQlUqBbVFiywVguDvWHEMtKqmMiK1g4toRwpCcG4cN1PBHJHE2BJmcMYnv/

/jjRNrd7wMKmZ63uYb0t93ueerYm/gJIYN57xeDqiJGK6AA8obYVGCY9+vn8lzO8tP+qYyPq

ClkANf5WMDbMdL6IWxULUSYznnRDhIxYLn0QSKPXaIUEBCvWVL8Kolj1OUvHioWWBYT7nDas

wi64KvehUzrjhg9cyKPAdaAny5M+fnjaWW1paCVnZ2fvuXUR2BPlxVsDHXBCo57PvP2UX1yy

nNma+wsWUVAWra62o2Uffmp0CHQCYpRcQzJdTEFWoXxrAoDWoWuB63LIUltletKxpzR1cj3T

w7AKDfPC+n63dNDzRKu68FIrRADAq8ONzE78ma6uNMdd/3D3Q9rYfen+QAnT6niKx13eT2eZ

DuyOvbzyXh6VnZpzqqYjcE6S2fajrVTXwN/wPPL3zbNl2yhU1EM/mFB/NRaYQP4tuS3BhW1e

JShbUW81cBUZwzoOEA2D7ONHFwHUFI7cgN93deW+jj50Ppz+34UbtajnvFMqmG9oI7byZ/wR

ZbVI8bYHhJ98aGeV1V0jaWZs/hom8agvm1jUzlWLyqmHIARgaBj3Tz/53RtfRhGVstrm7rr2

Y3kz8KGB3z/3O/TnX6fH7aQXPHvB1SskVmAtgcKVTOMInS0enF9ir9zeKnJzoiREGCN0Byv1

F4Sjp4wXbDATS+sLV0d15FRgewGzhCM1XUDOgcnGrEPyYVLPY/RrunWDb9z6siknBvNrHjvx

xClaTTlNB/QVefSa9PZJ8lzWapWv17avLykHi+3lryteX9336y30kT9FD3aHL8J/KHzkTvVB

DwFsZY/ILTo2tnVbaoX/SxI/q4Y6CuMNkNBEjjry5FsHFrQGVcVdxlhwxYyj2MkJIeNuwg59

GDndJP48IdRF3/ILEBMartN3j5ZluEiVnea3qFW/PTNo3TOL/jTLibtpMIRDU/1jjh3qZ+8N

Yu6m0d4lSlemCcAz3YmO/qKDFVq2y6sk1AbIOoUeFbFbMyNJZ8P9OU08+WSoGGd3XuPJWX2S

YDJDCpRtHAUd7gQIP2lvfv8ozBsrt7kQ+92Sherg7+Iy7TsCJ5jUYtnTSm96WvlTa94aho0u

tDm2FJ0Gp36PWyD6h02xoISU3GsmZNFx4VH3HhFuqmoZGNUSKNurJeUQP8r5P2RP1P8C+h9s

lFspi9EOc8fLFuIVCdOix1R4AEb4xYYtWrFt1XFvWL3iH179Pb+GTNtgJcU09CwAkG8aDbJ9

6hirJYfy9J0fbAitr2JnaU1KML7B4nlCvYfkn+Z6iB3ChVI7VN8iJtU8BvLO8KG4i00Qcpwc

I0TbOOfyrrJ/q0GzrxAPRGfAQ/vv1joFT6YZPwOszdeR5C3HZHXOWjtfY5BVduZTZWZOdlyh

RE/fM6MsbuHhtSGYsHwpjKCxbxVueMQsPFzt2utrkwR5OXvmQf1zjkSK3T5I2MAlDHcXEDeq

5MyBmvQO1yNljQEMvz1c9t94IezRkTvJdK7n+n+crGW0b4snKPPure1BkfbjmXk1JkRgP9Oz

qR06Y8RpkNK1ka5xI1VM48NG6+J1gwf8GNVIiHOyxLGGpuHV3ZJXgk610UvBh19cb2JRYiW9

VdKdkFmUGlPbMYCegPiXu65kD1ZkF/gQeraycvrQNIztHQMix97pTlqhyw6uzuOT0UDNJAXw

X+XmTnS0zr91wKuBSzAGVXINylfW2EJ1vG+gRypCwkf4fgB1D8mFZjmjWCaIpvItORkTU3ih

NuujpmxdGjKRAN2X3rHCr/h2APNy9+m6x2aml+INaphjJLRLs+3HGBJdgCU8b/c++wKEhFuz

N0bV5T7BnYSjac9Tmp4sFg77rnjRuzKdP2nTtUn441WKVoqoT8O/dbualYnOES3TgmaxD0cP

Jd21Cz8y+mvZxoSQ+9vEzLhSbB9ucBE4Mh3LAqXxPuqJ/afzHpTIJ4XVw1jZqJWnAybXXfBO

OqGtEHusRM69k33AZ0/jTreVWINWOxskwzl+Vz6jU8SGrStteZqQ+YT/v8hD9F90V8OkV3vz

mvoxDpIjciobwoD+Eha9lAcX12YZLNv2w9m0Locc1r3mrQpOD+G0DzHjfnjHHjZ7uXTi1NKn

ROEkn+crtM8ypRp3Ltzc0w1Z8SY3K27xExqfc+ncSLoA76IHcNbhOg877nfcDwx+Oqq+IYBe

bFgNrGn+AR54WCD+f4RQaijIb34wUOUIjNKKO9eMA6b1bFhXh74i90GJ0rwb50CPRN7lHPS7

4tHEE+ip74mFzMxcRoZrGcaJcq7Q4NXTxFIZ8CVMHotgyZqu6y8i4wo1B/cOpHDFAqFAN9Vz

5HwxqEoPK3+64H0xZaWA1eSh+ln6OHy/AoWcAZYKBFUAcylTWvV1KolTjd5ww0fRvSo7wUI/

SC5umoaF9JfaPLQ1P1FJHzSdPdoumruiQLp9CFq76QjJaE/LpxZWQD3SuoMQqdt5WeNu4cZ1

h1Y2H9NEijt9jksx3k8zX+/LYnz+heR1evBT1lAn8C/74znMHUNtEnT5/5cI9JiM1SnuNoue

OZ/a4UmHVXrS/ZS2oWB7UGIo0833LTmIiVNlq6RdYqtkX1adisXQGZW1z0FnTGyqQ48mSxGv

LA0Nn5Jy0Q98Mwr0pvWI4PHodQA4zi8S2VcfdYj40ngaXuJJ8+txEETet271SUUx1NIOH3fw

zfyxJvHSGGRmeeUyS5BsvSu3zi4/endBg896xvTFTRwioKtIUTWvJ3R5Hr6zGw9OWzrHCgYh

qDvbhqCci153auomnAFsufuv37ybqcp7odL+kT/l2Kbnsx/+HLzQLfMkB+i2PTLPJ0ltY1sX

t6wf+oh/QmsAfuDpUy3XiZgIF1iByRDFCEwb9DhYpH+pr9UIIkp98O22NTJvelfTWlkZCedf

9eRE9ElBpKJzhigCMAhe0pioDAS/DC2zi24k6FEHPsaKLStRyHhiFJIiWxk3xA6fG1KbMYjn

8MTzBhuWJrc/2O71lKND3K2NWrxGfT4wFAyAHQNq1+6p6QbmfGn/4j0qV6ZvSPuBEAO3Vle0

sgjLA76CQ2vlwPZBVrSxM/FUg7Kju0S5B/ohkOUoK52mkNIzsvRbB4mLFKetQGW7Nn/BhBNL

FuLHA/iemoH+irSPdQmCEJPHyCGe9Kk+emxsOPv7+9UqV5ULWgitFvwc8IfsC2A6fWAnd6Xz

7VdX3yCgz/6/1ysBsWRm9X61Mr6wLAP+N1PCyfkk8T0OoneGiwIyZYn0vZSM+O6dksXyueyb

Jcs2vD7nFiKOjfQH5mRzpq4oGz3hqSWQMZx51HBkBv4BffQjmFHozN5zlgATjZrbfdnOK6e/

lHddoB2GV/Bsnzdl91BfxuOw/XD0twLFlDWHiBvAausr466/m9P6mpbEftCKKK1u4g8FZj8U

iSarq+jai5O2i8uE+aun3Qm1VSkknpLLqxOnPARqc6/27JvTBTGxeiQ9sykXgwqERROEfDHK

PrQzgii5XXnDI5CoNQ296QrMtwtNXJ4iYJtEdWkeQhQdVFxlUEUjMgkRRyuNpv/vP43R47oU

Hci/5/l/2oamIon5oK9Q6kvcf40Q3DLJH/ihOoagh8qJyGeF+IkpYtFFtQozMBTXApirIhno

vfJtTbm4kI2AEkWygMqZOalr/zYahqRlJxBau6wPYRSJAiZXTvudBioNA3jC5JW9jpn461Hm

fKwzmjIY4u/g/FP+QVqdPvWTj35WzdoOu9Ir+DrxCjNk4/h7BU6ZASwDNlj8fLjhPt/Unpjb

qX9tZTl45dwdEtR12A3+dIwGAaXy8ZPcfCf2Ul4YkPA1TN/5/t2FlAPsbTShRIT2mjI4fsuj

00/3L0AkEANTZfFQ9uhWH/KpOh4Vony/qr2cdWIJoykWGTyDNkOzBv+PDe6mwgJM3e/VFtfy

fX5DryYA160JutipG2Cjs4ezZpXjVGFdgNc/WDjhfbI91copd+3eKYJjK32ui87pPp85exa9

ApPjCVA9QkusvgoyWrL1pVHwZPZFj2oQ6DwgS7dGzb4aEcHWm/rMXyacuoqeziEmN76DiT/J

nRwAwjq+6wF28yMotoxcgZc1bbsW7CDR+d0HAzrve1G6+Zt/yR850l4FdKBGmncUDheJfxON

R10s9vT4b71I/Cn6FOi9HHK6M+B/jxxkBjYigj/WN40RpCo/t9y9xxOa+KPWXW50bdTZ+V4N

AxWxGi+o68l7mZoVjdbXqqL8nDDletq3HhX3K7jYLk1zmJFirKe/vDbLpvfPR/LEhHfO/3/x

BC3tWYLIryp0ReiIQEU+uxWyKgajMyT5FVPYwVRo9e54PNZVBOdDGj6UD3uAsSbQClqOeoWk

0f328HYOG6VTmfGDRIC/+c9SJE23ReAmnXvDEp0IO+Hwvkj5ujViaB4xVEaaLlDde3lzcx5W

Qk4fwgXzksQJ8aX8/Nk5fMjWZLVtVrygYWVrhNJhpWvTr6A23omzFOlEcKQn/gk6iA4WuCNt

FXTZnLAFdfN2p83yR5kjPpy0FBO6VK8v0FzFp6nAzw12wkoE9lGX3UaxlydNXaynSnJL8V17

Q94wVMXguW1rKN5jomuTaqHRfv5S7LIq9KrMe953ZcZS8+9od2eiXMPSWZluyqn4v2BnZ7f/

awKdz88yprCR2uZUKi34Ce4gqAAkH86k9LeJzlGVbuvbK4KUzCrdJVquMV788uYBfJZxzRAj

sXfkOswiuljVHVpDgaTEwo3UU0KLsLeiEsZR4i7Kwh4F8oiPAux0AmeiBgc25WR5YJEze9SQ

W9ENWbx/Vnsqp7pK+xPPJ9+CUm1g6BmDCaWn/8JN9ip1PIp3Ls9w46GpbTKGem5K41R/GQ/3

iloRIuSXJiDlU7ltM+0RI3hxIZyh4ARJstT9UU5SLnWZqSAEY3VT6wM7ua4B3ES4lgvuBvEK

u82wAtx7w9/87Skv+Llh8j4Ig7D7x2ruEnTsskHZp8CrkPQJjWz90WcbBIMpH1YuhhID5uB+

R181NuL/w8tY5Pa6vouSXSE+z8HY8zNikRZFaNeICo1AmeM5/zrRg7Dy6v1IRjpNvmAq7bgH

YQAaQIYkOoSO2rl74pUOmEo9Tpsfn4SPyONPEAR6v9h5g+Za481Bp+4o4eeDxC1E3Icblu1V

ZloiSL0l3eEeHv/PvVJiG7un/0Irs4lSDsxLeGQdYSRzYLFjf0bxR0OxVwUFtvKdcOiqaUsd

EsDq2hT1aG0hBGtUw0n8IQDjgaog6fDGX3dWuSdJUQls9x4L1KmDB0gR0/iFdt7KnddGrcm/

gs5vdWVeBcdOr0RyHoml7eiwGp192i0Kkt9bFxyZjVWVyaf0GzH6dth3Sq5pDepsixypr3ju

AH7Bt09v0vefVN5xGluytYL82CqtoOp7NzcKyW//S5qH2gkWuEAvT8QCcVK+G83TjB8FMbjk

4E+fYiFQQqkfy2qCm2nnUseYjFs4KjtbqKG/Gd6z023m5onfk6EYJ8nTGORT9oaXr/caDLVh

3+oTpLeTp7eTirZME4aiDLxS60EUkhUZwEysI6M4t5VeH/5OvPDfN1ZQ1JBKS3TIln3k6Lz7

xMH5KKWLWEAOcefPD3Qru0aUOdwp2gNadRnhguA6gybwn6V7bVSpBN8CAC2HwfIrpihk9vnv

hRS733f/KPEv4BEI9JWUyS4dJLO6Jmg1Q5n7HC1m7GzsqjSPb2U63+Pe4v2yRYj/uh1OaWig

+KbeydiQKD/rJ/iERqrWiEql+82rr27NRzTEGVZoD9sury3LSL8wKt+ownX/5H8rO18GuVIo

2iN5cS1AS08iSMiotBMFiGcvXPt/5/8ML90Ne2SGZsPqib0OjYm3ziCuPCC9evSVbDDWU87M

JWq4AkMNIcL0LPa0IvlxV0AhMA+PG6MokJroSiCDKBB1CBYdkZstuwt2VfAQfr0OVpA+YMtJ

j3bji0OG5Uxa55vTW6zlauzeSw2l/Ss4JkGxr1L0u1v1y+lGIEpJHZMJ3uWvmgqJ4SZQv/WC

LK3PoD9JeVm9ycVl8H+HPgD1QbYPf/lNrtgztAtCQB4af6HVSSBK+do6eI9Ft7BCztqTfw+G

bnlDiw0QGWZuxlfDDnyqKQ/LLMIUdraYi58VgR359Ky4FPKjWWQ4Zgkyi1R52OmEzso9NxtP

C/YfP6laeg0DlmOUaezxCgwkVBwjR1QgmmXrr6KZbA4Ge4vtYUKs/juFrSk6bC3pS1F7Q7ZF

M+3hI7djRECWfO9Q+SjhxPI9mBBW1vPkbF0/XJdACkGJCn+xISl6bH1D3WW6eKV4n5FusSDv

AQOLNwThi/4s/oHZMHoWO4RHoWn3noLON3E3eZOaYya6E0ZSOqv/5BTSgqXKUVzG7nqYd4++

SAIyoMDocU7s84gSz4B6P+fekn/SZ+lwHWWNFuDjfD6U5muTZhjlZ2Ngmo3qIcRdzq2nAElM

Z4L/PCiEgOG8C/gokan2plWmADkEMMAPbGq3w3XYPDd90Tq4GoHXeHIrLE7yaT3tCB4OiR4c

h1G5IvyzH8aqjhKbEkOSG2nfoCkgamSDNOuIHZelgv1VJ8/x8Bwarvsd8Rgl3Ncr9zzJ/g9n

HmZuh6WU2BKfn48m12S/WJfqV1HVyKLPaEpZ1TKN5qmVtahZ7sts5K7CUYhcYw3PVjGVwgpR

zu5p2/Rbog0lOp0b3M/SngxyP/G/i1ZSww/ciuYrYaDT+U+8IFcU6jzGRbYktR8ZFa21KUEC

fmkUgir1lK31yXtjXv51l3dKu4nfjWPUnsyHTwlFvD34G186xeiU5JHIy2cfPaIT+AyQZMZH

4VC91GOa57Bk6C5SKizSoPWfEYCxlmngHsLbGMWTUNts0GkgYpDemY8pJs+I92AW5baiEEff

4B8pxg3dZcRHIG0Qy2FjZEchXb2eQ9ySu234xbjEUYVmq3onw8Wz1z+Ivwu/xfJITew4tRlX

hTbetgR7imWdEb5UJPUl0X9JCN1ISJT5c1MMAXssTRivzzmmNez7u43tsuoq8SWuWG88f1FS

ZdzMeSisAZpVI2z+wX4OrdT+z9VakWnkP0dak+HI2jB4y6zcCllbd3Q4SRCfmGoExB7FfyqE

fesy1A3Zf9MuDo7TypTfvK6QKUgzVE7vemfsqtxTI0MLR/HTsuyeSvu0UuIDiIYFSrQYJ91a

yhHei916ivEJnlNqN9V3ajupQIvdZyXeQYIwGNlRsRFjyfkDZW+uQTJsse1jkVLRQGbREF6B

wRyiymScrR5+OkT4JdFKz5oDlyXQ5nDo9g26sy/2xwfNPUA6x9vMCgPdq1l4YMmtp/fiUpLt

ptlIjO8TubJH1KZCNtQ//tVq5mMiApcjfiuzOdKaazF7PTHfNjC49fPUnR+WFd3pYbPDHE41

P4dS+3JRUJFnr/Xdkb2dWJPukzs/TM3Kifhi7278XFQ8KZNDBZIoaQjS5US6mZSnAOJsK56y

92lixA5myx9ONeP2nI4xiQp8RljOo5lXOsNG84sMtSTghZOHqhhAgqp6xUEGKuPnQnxMMO9Z

FuHvoZUPpAKBKB6i2hQTzv3Bpzi4TP4QSLLC4aAUT5z7GIB4LOLILNrxcie6eey3xE3XOfhm

5c5reYqlScQGJpAofVvn6TnsKbvxRjm9GoDGykJIfV54mpjOqNzAw7TD6jJFu7ANj/j45YQq

34MJFejn3GQBLTfCt1OaCJJBdXAwOxt3A7ZQxQWvz6wVeDxzml3pMAd1m+phs1U5+n48c/Be

6s6j7vpyP5G77+I8VH/Sq/TTWxZCnpeWlCxij/6AGPKfyb+zpMgs9+3pVa2YYuJ8XEvcA39h

9IRMr2cIh3Nh4zYAOUaUjvuW5eL2HI/n6UytvhLBV2Q5PpCKtGX/IIjuJqiF3cPTxrIFFClv

GmqS4GcR7mnWlKkSOukRpC6s/YN7PtICbE/h7xe85CPaQEhYKDWkQs9C4J+Jk/XxMfTEnTLJ

b1yQq+Y3XJvOQXzP8H5IVHz3Su2ooCCN/bJXyWOQP40jPBEE3WkoDHz4tz4MQBBVuFl3wKm0

ZDvco/2kDk61bFT+oJP9IX9myj0Exd8SfuJ0jat3Wsy1oPFt1wxpZmlzm4QL24XpN6qCQnbN

xMnqRV4LZs/IJlWKFa19m3Dec/i9ZghDSyHOWz1dC4k5qVZ6lgxjAOQQoENTQvJ1Bc9soXQc

U0Wu19OsOkDLzFHaxVXSr+bKkIfbs/0ydzvEysBG1E3TXfKv2YZoMBQPBDZhsAIy5EkhklXJ

7HEThoRk23DQsCPAnsEKJlzRqWwAjgC7Udj+kKbEADM5Jk8nTMQqHKghlFj4L5AA7t+ZeznN

CgxDj687tXfHKtMqeAzR+PtwjEGQyjzmBR8G1U6OKbANh2pDMOuhp00Gm0WvhaXJAVf586cr

FwYV96eEoWwCSGyJ3X1hYJVRu3GpoIBAmmdGI+y78cwai8SJ2crdIuEUHKnghERoWz83zyvm

tkvy5/JRuLy2J7EOExF82Vwyhby47K6vKyW36rbHEmHhoIhRnzudLd1D+i02U2PdRk/GFLv+

6cileBPca6ua/n2Mfqv7i5otDyzU0gWE2fBuAnAVpZHvSEWa8/cwfD3U4G933rSSSleQxv8W

tQo3SAYgmhhfB5s8DCvdSA6lMj7fPZTdgjST0NEgHs9zgR3brKnL8eWUaVZQOtE1jbJTOJvj

iT0YHotErT0sY8xzCEx1opuZHU6yi3VQvv0HJFACUuNk/oZsPk5b0x8ixCBn+P5OIfLvX0ud

J4brJLf9Ho8Ubs+9uRbPMT1sFUzwYc1vBbE6IcAYLk3UxPeE6AlbjYrGtjE7q9NCMS4DeR6n

aQcb97AKdNKv1AEtaq1BqI4l6a2xR6W2xfocWe8a/Elu4Ss9aM1Inldo1n4APKGpGyneTMZA

T/hmqnoT7/utNRoRP1afrikY8qI6QqtPWSCmG7ICKuYgVAzXBBSi8LcjK/svKX6p8I5TvyWQ

AcgDPi5ekawbjCvH5yENKr6smFLkH9qbdeBrQqgT1p7YdfbyKPzKjziHs9HcR0//8Xmum+bG

TjiCOhdp9mFuNgrIvp+USzXvp6013r70YI3+RWcb/kj9bD1y8TSWFymgrjwnwGP8gZSvbWGN

L0Pa3CDfsQosmmr6/B+8lr+B+3b/QMM4n7kFiW7qL6XtntWrgWFjJ999H9IeOIVROtc1Et48

RZX1g7++atDOgeN3rMTor99Zv8xIjQ3BkrIMlQSSBTA8KiqmPoiFoLmo5wtbo0WsyN8CJDiV

EuSorAdPIkKcf+6x6mk+EIn6pvMQ/WnnLig8JBTbQLXyNnVtoWwUE6kihZ7xKjUJD2RDMIVY

Fx2bMIsAZY7NLPB8LfbgganwkcGQ1MeFhdlIYQe1B8/qbj7OXGK4hC+i3YOUl+qXPCG6SNVh

/pKSQ+ok41Hx10+HQP0chnX36FDNNabYN7cuoaSLykSe/DIegASjQAUWkTHPMwkRMsEIz7xM

SbBV+NBgy/qUzrtAA8Ncl/5E382S9BN+MFJI6b6ooSwe5FE1vjQWhhZPrBfOHz61PfZ90fHk

aWU4HB/Nd8WACGd1CUejaz3gSSDWVa9EklA4WntFRkyNwLs8nZrilI0/bTTq1mX/EEk6OFSF

DXz6mgoBiwuTeZ3iujlzQVEovnB6x5N/GbYriPEXGXxT8lgQ5fllMMx3G93NKnPmisxVelmZ

6vzRDRe8Ezb0qwwMtu4NhTG3zCuq/igC8CbSVteh75fAAhZCrn62rD/VTqeWlykla7xpeG9A

W17KXvAvC+k9F5i2cM0kCdAJ6SFwRHKhg0P6BzvIUGSUtSx+JLuE7to/oCqusx8cQox7sLq/

hl8kcpM48aXHKxCQS1aa5UL5j61odZXxY5UTRIWx1LYJeOwoLXVQxpREgUi1ZzkmGqracZPu

zcB/+kfFIUUZoUstz+mZ4xPsbPAIIlRnADkumwo3/WBjEpFOAz5GdT3+o5YJW2a75BiurYEY

WB2/+p9jVQFJ2s1XxtALb7VI46YUoiqi6V8VUv1JZt6zXWXsUygqz5zS3mSp/MxfCExfcFtx

+Vc4rEPK/z7VMyOt0SDOQmpYRLFXhOXJVYeAaK7d2UdhqMJWedG5HymYwJu2dp3t/rRTooio

3cytE/T5HDCQjbNUuGnhQw8rqsAkXL0PRmNc3lSNfcYeiQfDPjI0QhQCtMpZEY+LfB92UDDC

iu8Rwdkqe9hS1yBsefrqUr6TYnfunDahidNtHGDbGnsPbZRb+t8HfnEV4JN3nBoySAnRiBds

eMxnNYeiKhABxqeON9s9M+UeCN5nhZiVfmndaZx377hdy3PcPnmsgq8aHQcn27XY2P3ombKF

Jw2S7F61T9TarA9AhmYxWNHsul4vegMsY/iTkj933xwrCuJDBB/+oofK/txdHukZkUQ4ccNE

NnNS01aTDBD6xy4ROLjnEHrAf8YmqtI2tSyT2pPVb8YmxEBLrjhyM45RlFcGFnq7+EZOfHyz

i/+ZAXF6UIVwPBjJeepHCX2oKwB8GB2ynpQZQJtpYMSfipovXlU6/0xaAAvmavv7I+ZiSt2z

Yr96wTjn7r0oXTMDoxCX4r2cuW2W/J+f7Iy/tiYcaPEg/xE5k5GkOr/7dDsGdrQNcST7yKT6

fG/OL4ZbRByoCJIFSea8K7RKVnEsT64cE1asyN3pungIqFQeXY5Tud1YQjpo4sjAtup9XbYT

C5k4JmFoHmr5GM6w6/wuvVd0FifIzNa00dBt/aTIxUFdsaduZUJZRMgNRhWaain3zdXgfohH

ihQBb8ETgd2CD/z7q0gxlRJR+nxxMQOD7tKhbrUSVljkJB8X+Ol6yOi69yiRwk+M3XlKOl9w

0Uob23rmq8xZXFDaeWcxk9Neca1GtGod/nC9scutK6b+09UZBx32J9TED+fZDEkE2n6BVsjG

t8OhSTGDI2QB+Mm3Qt84RwPRRRmygjqqbz90rv4gPt+KqrP2ftqanAmqySRbBwwbTT1ui7BN

beiPVzwY7FSRp/0skjgVVLSzexhApXkmqC/B/ev8e1Pnt9NMJDe6u6W2cY/aCtbTnhu2iM8R

KXJPgfqXdSAuNSQwEyBxLgbeABsb3q8oVh50hZXvNKuVpLzkX6D00YVDWM8sovHhchd5NdOW

fCaA9veMXOBZCHKaxL/tn6WSowUjHbE+BmpZbYKtexZWjoLWFKEriNXSL7J+iNeSSOLM/FVK

XZdsLXN58slQsXlctgBvWUk2CqjwBP8lDAnruAEj4PFq5pCIopXswq4YYTZurPHETEGR4m4U

0JtRaF7k/pgLK5a/tcBWoJ+aHlwLilHWNxyU28iePArqoMv3G+YvO0IXkn8Ga0T2VGDYNgLh

LCNFd6KPn8CvQXcDQ3t+EYYkAzjgb7b/nFucs6ErAJX2wS6SBG+HVQITE969zBmrEqbpC++x

wcN7q/z9N0zyMm/sQ+LqnfXfUvI5P5oOPKSg7uwHtiTp72b0ZFcjvWIEF8lV0SBtrPaTd+p/

EF8bVrpibr1pnynWNqdK7GD+Vpg/JFBa2NttKvfJxpM8bvTtUIgHZtSV+yzGmKndtLnQprCi

ut4AcZa7G2yCArZsePnmSrlp0mO6XY84xG6OdR0TpnO9F0io32Iye7uMS8YsvM9wVfwKkr01

M+TwATnd+qg8o1CZZB2g1xp+wUdAGLjqInpXiRengaejLtfInPLQ+aG3jYlbNJYfTQMA2zC1

d3TeCwo0tdgMYOUQ2NPCvJjUlan+Ntxzpfx1GUdRGf39GQ38nbu0c1YsH/PKxD2Q3nF3sS0Z

5A0BSXrljm4V9R32Pmu7QlDnGFzYtDrV1XahhcSz2LV80D+OpEN+2jd4Be43nfZbuynWlvTk

BT9ihsYLED5XmdpneDmEc43SAL0k1R8QVfa5/avns8M8oNr3PGqou2StulxDsvfypqldpHwQ

JwfzvEVCVllpQaO2Ms0S1H9VzGzwzPIq1rWM1RMLbKiTc/AUqD1iNBhyq37MKrm/BSKSBWSE

metBxiX/GDIbO128JOBEHiv2ay+r2SAI02ihnvwLAtDQ3ZYNPbMZO33vZWY0bbaLhH1hgVlk

FgJ+JTiYRONUKMpkFAIVgbjuobOUoZIQegF+zW/xZb8bGKLpPPculrC4ctKPM+9nxaDNVlJ+

X6SmY0mr5XkrjlAaCSb7fy+WrzsbUR9EP4jWzqdMUU9n7U1wDf2omgm/cL8dws8dE3AglLXg

0P5Sp7zOxeA1f1kXqKrsxGD/uDn7LotAqZw6/iMMi+g5m5BsxdsJZ2xo5Mi8e/vHfHqeOsDg

zy1n58MpEz8GthbHiPbuhjmRtu0PD2qjFQferEwsdzMRjKs9VpfkG0l+HpXXczlKPqf6a+4a

JZPssL3npqMcmNBJpC4HkGgMSnlEItpwd2KiH7Hoiv6eMd7Z5Wqz/hLI+Qv+hUJRtz/6BTx6

3jkiU6tvSm1RBAo2kiWYwudc0GmQVGl4+oxzzlNsjG+37mCRVpvHarQz1RWxcKy2QxRLr4v4

YJ39s2w57iXbWp0yWCjsPkJyptJXJeQhTuKUlgavY4ZFxQI136oSebF4ecWWT6LWxjFZR09N

QmfEabNuS4hAxtgEprfe4yP0WVAP5vJhQ20+WLv3a1rPrbMy3dTa95s4v0p8qheb0EVwv4dL

bUqZyupEHNH127RGUTLUYJagjAJv95BiNIOV6NQYbqzZb16LNwduOUGcQNnL03AH3rqs5jgu

xQEaIBbT/alMEzlcV2x1typykh/o59ny23rPgsiepvQIf6tkSAxgxAbZx0/yw1GLpNtB6vVK

/gQEZuZPoMo7kqK9hL2wJfMQSgH+b24R5NLlgY35ty7odpdMbv7KvCU9gYbPVXod5Ja46Q7r

O264kJ3vC0n6R1dcNjORYiGwRrjP6cSjSbawM+Km78QTr8hCkBjgcYAfJBYORgDs7OsIDllD

tu3Yfzsz/JSI0NyqHoxEF4U2rob6d3UROcGkbiJWyOj0OLS0bhjDw0vjBBNntbTj/gYLFcfG

vY4bhK479OvbZfdVTgtMD7aHj8Tc7wzIONVVpPoizv63nUs/aCaa6u6jOOADhQAZEzavT9Q3

NezhMpIhd1bmzB8iAtKm/QvQ4bQFxaY2GwfS3kGNSCuD7+v+vIqy5b/+WldGUTleZrGV7IQ9

kHfDkhEYvWaxx9MC85y2dRkKGr8WvBct8AelQ3N46y4PnPF+EXc8/bSrtTC3sU2froWLLXpD

lUjHBDLDRHeIgRPN20CsRgvpZFnK9ttMhFLKH40+I4gZ1dqo74MdeaZGbT8DYu4+IIJx0KqF

gUhbVSyG2q9z6e8/WUj22DqHtxNx+IatFPx8dYOkP7L5JI+jOCUW/hKQqRTQssUgtvhkds3x

R5poHf4YfWsW6+VKjaYMwFlok955nL5rVyDAy/IcL2St9PTHC1rjPznI5fd17lRJ5kUcFqM5

Dq1RAK0B89z3p+7doEFWXlKmr6pgkV8LyBHh37aPVRzxHOfaZSLUd3skLvz66EyriBMidDiN

BOERsfb+yU8ik0pJ0wFj3iMexRyPmTkeoitDeG+XwQnOZCpWvF15Gz6LM7SpmRnYFTvpih8y

4z6eOc20rdBmkYXx64JvZak57A/e71DECDs112OorrL0NLNdgGr8YxUWozX8S3UI+vjUOeqN

RgLPi3+E9w6i7BgEpqNdv0ptWfmz++sKBH80E5Te63qHFAoqZOXinQAq36v9GXoq13vJts+a

r/X1+SMIFVEmXGst+8/AMbtcnzJsLlZsOMDp605AuPo+H6/l0dpNZeAb54eCOj9YKtqox/i6

pTY9WWwooiy1faTcf5mX/dL5MVIq5JoevJo70KzjcHm7QMa2oDvOazRGJR2V+moCGZwW6NGv

Ta2kXRNszLlv4NdBmchfPejlxVJMgPJA7F7eQ5R+sfxY6K+SlpVDs2LvvgIQvdPIcC6iKCG1

6iVoSJdg8p7wbnJ6dx+YHoFc5c4fmi/4I1J7dM1GQyBlckRYhxoBQFMXlPW/tQ6FwZi27OfR

9juP9OokqY2EH20WgBkDLiXDMIwAQ76UXoNZv41XJNhnwo35qzCaEJoGEk84DqZBmFxjGx05

Mtsg3pIw4uy9OyxR+jlK3kOMQDpnr26sbYAky0hc5Y5sEhFxjZUCavgYUqUwGJc1vWx6ZiW1

DPtKln8iV0Li2WX0vGV+4ZJDQZkmltCe0AnGZL1XA1RVL/+Lw23p2+XvfQrYyKYkslbdgjva

pSvu8K0nOXLJgxi7XWgzzzfP/yxM+q6l1U1ciJ16IVw43U2FqHkqtFeTpt0VS5fkTVHOzYPx

3lrRXwvVY7bsFNNPq6lg8mEsT/LorFr1h1F/2BF3D5WWLjy71CslAQLv62SBEm5LGY2StzVi

x8or3s4KRUJydVZX1/kCw2oySAioRTQlrI/DTlRq/IZ8l/HkQdJh9sxC5J67Eomkdcz3qn26

eQbJsPjpVq8XTFwJBa8p7+Ks+vFH5hHODc973HpLuie3cu9wLJCzaITp6L0xINAXsxhEBQ5y

Rh2hd6EB1tM66ekv3w3HDAmsIk+e//nRtwZxDgztl60M+SdpQvC8X4pK3bXANpwfZWP4SzoR

zwRJCPy5YpV7E1Qmj6Cer5FAgdwxrQ6CaetdDzYG7Cyhbs1xIkvPwZTg6B6GW7lAtKlOl1hp

qs3M6oJpjf11sUXQUzCDCgPdVEh/8qb7ltj2UvKG07v8otZr38/FHEAjO4GyzDsU2DofsF1t

HXX5K+0tFrwc5ckffSxUiSQ1JdSMAyVP+bKRNYFPDj/Wl+B/rg+0M1kGPB60bWV4HtmL+8sU

m/7QziLdsB6VH9aPEM/O+zQfsk72mNAi4n3YwIpOCX4KdsJN0NnGLwLz7VLU6gClk+88booA

SZKbEMrQFC/oVJZ4ropaDTcV/8J4Vo/qQmgJahkRcmAr+S7av8SXsCYGAUSaVtHeTOQH8eib

wMk5Y3lvAne785iZgVAqY8QhlXeoQnuKR+lpmKNyKYvSNOpwyTbaqIrLXogFOutdbcEBBo35

NwutLHpbb2kxRVeHd/AF3T1pXh7j2wbphsqPthqTvTvBOWRaLh2kSX3SaaGBJYi2LscF9rcy

bsS+7CdRfzPhHIvePb3uv6P9yyca5zivYazToeFdLPrQrHRLmx/vFy1iIznYsE/hAfdMWviq

RITzQG8LpCSCDyhJiuK1Kv1CWfQYmIz8eKia+dmOgY338uCZzm9xS75wtcCkFdE7K9XQ3sul

Xe5nBm+2dCL0qtyF8f9JMjmprLcVpQzpgLHPb1VW5RgBCTTm3pcXioNH/6aGyiFliHAdAYra

dY7JYh3r/SBgilG3g+WqZHfAQ8LvaHA6wfnFJMmbwwMP481fwvcfaDZn8wgmnzb/k+JUHzAZ

EXZXcWO4RxCLoLHfylRmepuw/e/0YbYLoYtVVoqcMpY/nfbrWScj35qm/hy4nJMKoEGgZxXa

cME1lvmB7SvpCqtc9NWuNECyv977RAWD5lEmSs2VoYWRGmvneraKjQcwrGXnwfXsMvZr0U11

UeK/zi2SPeUyIrSWOncCGEHAj33tdhuYMG87G2yjGLuZZfutzarvE4LFBwo8Rpzla+lbDnPZ

MtpvIo839V4tbH1RL8IzWK7rNir1NWNKvLgfOKTj0hkfBte0nyEX2XmAREhMfTGQIJdEJCO1

gHRpwKBeTyawI7OoHHbdnfQ3QDeiIZtjjHcvmksgarjYhmPd/UUCnEPr/ADUIFcYAMVPN1Ra

8js1Yq1nFku6L4mdYk6R3wnaanVsXfBdnytSLXORazMZnfVq+cLwNNiLt55hhaWsEKTrUvon

MZoJxQ+vMYvfwn9enoYgZgzTiZ4Ivh4d3vgtR7nzmVscCJnnGOpO7DJHCaA+7MfWcSI/Lp6w

wF9MB2TPr0z8AcGuplW/HQYuAYQ4/Vb0+iR2mdYAqQJea3SiUidMRHEq/TWbVnbv5kECvYu8

Ak6cewt3WJFCPwKMxENCh0u90gRqPizI/TTz3ChoD3o58gDj7D1HVmmSKUESdXhA6+urvmhx

Fets7ddNwHCkq/o+9PidoDKY1VfuV+wJGyGm5gGSVneZKXVkpcg4ykrpIUgUJDKPcj4eAwkV

GScJc/FXpDB62u2DMsEvt8WgclQ/D9o2kLkpCfDeLWzKOcndqFUko0DvZZw21+kkwvy5SrdD

hux5vGnLbOAXn5YhmZhAk7jU388WCrUG22aKB/xulyWcg/G+Dqqniah+Tf6ACCdKraHjRO74

8LkcXipczE13fvemuEvKF22IuaNMQqhSUk6Agv9laAsesuQR4qM6Umh+/i4NYGCTICbIxbXT

7j62eRZWJdq2RroUl9yvVFlH8FFUrLbYKRw6zIYT5/ATORdFpD2y5tadSMhOCJXP5VJ90PXd

3VCy9O1i8673XQa1juyX/Y4N5PAT+P3Jn1VDSUmT4ot0+aR91xiq7tGVzQlI7e0S6BAalteu

Ud9eLebPue8BJW8f2GkzP5IXr3spk4hGrX4gFe0FQmrh1Pyff4QYzhG6yXznj3jytFwbmKQW

hFaY8wPodzEf0YIC73OY/SZzpnarzSYTaelSSGgniqicZmWpDPRwCN9W6If8Xv3tyHX/Oq1P

8d3gsJSUiL/uXFRtQB0/0AiTHa5lTqRfY3mpASwRowFgtoFlP1LPrnJSxcr831kuVpZWlUcT

hSQ92+H9gxLnZzBGK9UWHDx5sdNgrLJ2YH6J//JTtMHayOT7mV264PCTmietHN5mfRKEsPsh

L/vlPLWUCC37efqUaiQODad9G0o7yNMW6gwC+EOwAb/NZAkR8xv+D7F+8W/Ywlxs9lEuP8L7

ui6wL3tu7qfkRHtM48J2uyjEW/AxKCr1xU2d12IdeoYLCZTwsxJFZOZj52uzam2/3b0dksss

sD8nOeezQ9zJJolpAkqsiAM+skI2Dgr+5W2ZuuCpf/ukxZNDsp4KrHH3dkLepRNpIdH8+9mr

TnAc+uSFiMVZ/AfMMwpz4InXFmV67zPV+9KbYiLjkrvZ8F+P+iS/ukaBANCrAyFriX79Fbnl

ro94vkrqYZn+zPf5Gh4IcsRSydZKPpOFHMAHBgZYB44J9et6bi3zc/+g/yJyPVmJ1/pHn1qF

vlvbaglmhxskyiVF86Iff1IXoCo/VbJYedw1coaf3u+0kVheEC6ezyYAQZXR62hRVYiXCv4A

pq7csQcn/yZ1YRvqya2Xe3bytvRxatbk6Mf1qzEtj/0KfYx0Qdh9gIPqBy6GkzedXl9HuReW

IVucROIqZUtBcB1QAIMVBciRWZzf5Uqj1zaZy0AKQVpnxEMUqDgZ3i6ueULHCNTGyjKZDY+t

/1HgWPSZ1P2tLL84nfPuBi3eI7e7bb0KXDeaXKO07+dlWEgDikfXrDtjvKYjEt8rOp9NJO1p

KL0t231giL4BTc6L3RalljgYYpuLG9e3lyI5fLcW/6FyIkaU2uzDwWluIV2B1zQQQfA4aVp7

Zz1Fb4ygVqhSUSbg2AKVJs7LkKwwCqZS1y8sXPDn/LQt1VpT0bJi7cnfxarG0PZ1okQnHeib

L1zNATAChxOnPej5ab62JmqVyXtHZPJntjk12LnJ2+7xn2bl3ZC9F6Y8bmcfS3QdcbLHYSBR

2t0VE1zv7lXNlVddEFEGIW1y8X6TlSmCaenVCOCzX4E+oPSH4HwJgRneo5BvfBn0pH2l5IHP

8kL8lneZUsAt6W75ZJS1z9suVDCKXFt9t5Axpz/8rHST8WRLYn4QICIHhKtUChMbXZXVlGVN

/qZr8DFategpp19VnWBNAvVmQVVgNFa5LvCyg25wUw6CFImTQPaWjDstCI9Rvjaa4YuPIHDi

NXuVE3wwpFRZ8xv7k5y+/3YJWM3pQ4KlWfCv4uevosteCwAm/QHrwhZ0zOdXkf0lOEbvnwJW

FBEOn3MmEl8r9Jls/zN6cC0+YNIKwOLPxGd4WTMunm2ylCK0H4mfZHGLC+VKl32+JyLXenOr

+CDefSwtpGO/CKWrZKulG05rwQx3nJvOXy9fCnNIKNMgCO1h4mFl2Rr7TigSnHhwM7aMPBML

42q+ZvgZA9mG6J9W9EsiGLKoV1JPF9JHmM7SjcJ4TmUSnvL1KZl/lpCptrJcozdA1c20luWF

njcPzbboOyR3PYN6KwE0Kh/s4+P1a09nKsoUeMYAEuoYvVkNVxU3Vkp+VofgBJ9utoTixkeA

KeKPHIzqGdwwhPwEyeEOZkxNQVxC4CuWDZtmlkbxvCNlBjoaRBAlwCiAbcqyfpjIN+em9FN3

IEgPlnfmezfXhp24pF9ubBaaPiNvTGk/33qXbijKzWCc+fbPQp3MldF8TlEnJRrzMyZypF7O

TsQq8C3uZ33vKtvedTn0JjBOtyttvimV4qyGuV1OY0hPFU5lapnyh0DiupFwnS4NBTDCeWKt

FzX76rOBCBpGppeijWDydObC+aWMy3xs32ECPslgPAfHkRX/f1JuCs49e7JgRA++iQ/RzrDg

exb/GoWHuit9JizPFP4SD4CNYb+gPxCTx4gNugIt1JAvNP9nS9r23Nr13JhUXnWsulKeaVLe

P428LwGPcqRymx+gy+Ie9guubtsm49mZV52otcSqg2rz7kDThcw/fFZUxwdi4FCXug2xB2FW

ALKr7to/vfr80rjlsh385NlKWXbC4UbQf4t9ff8p7WNBHoD0jiceGZLAreqx9xgjtqq1PQnQ

8wFqNebriiySdGfvHkmKxru+4fpNO4kxRYrq1lLAfNwYRjp1qCnWIJ6KErUv0aO06pXXBdK7

IWQ5KYkeHOEL0DvPxDDILRlX22dSKcfk0eogtFSIa8ma16eMA+0h31QefIsFvG8/bW0oOXSg

rSXz18tk+fnCK8GWTXvbJybwCCBZcM+qRr7IJFxnWnnaq3P9rU6/Me8LsoBiOGz3H9lpG9ed

VbtF5mhhzJ5OzT0pejXmKGzMdxVp49pmukUDMxrS/0fTV8ZF4T1fLw1LKi0IitKwdDeCSHcI

S4N07UpJLf0VJKSWLmkFaXZpULpLursRpKSeXX//5wWv4LPLnbkzc+beO+cYbHPtfFlSmf+s

I7AjWoX5bAA8lhj76u37QTb3wzZv2l6dcs12AALyCCPlt0avmXgKWaDk90vLVRei6AVjxShw

BVfX3I3B+zfKOKP0uW/f70/t+/arag7MO5b+BgXWm55Lec9jzg3bQ95SvkmLi14E8H9vOmos

lG5CGjtiul+0xqwPq0Yb5v2Ws5da5XcZyuAQzBuDnH1InGcDiQh4r6a1JssheYL6cneusJRl

vgQtVDZYCugN4WdhDWjxE+fjKmENWzPezOzLsbQT9Qo+c8KyaqdUcQzd5AUb0yrp21XRdpjS

8t48PkJLxU3/+fhxRWdVc37RjqxeqFD/r5p5kPo8yoaSw/IjL01Z9HMkViGUc2NKjFIgxa5r

MwtI12/pvZIv3dyYmwTG9Bhcz8QOAORgIJxU7wLnPIAScURrSMEIHNKBbAL6cQpKtB9TUj/R

BJBYCN4DNNZj1rdnYHIVmhXhX3p6JfBUowi4k6LVgWmnZDGKrawjm4ibpYKsHR+5Pmwnio0K

Xug8mlnbNmmiesZ8NVCkXgXn1DfYXnZXz2JPOM+Woy7J2AEMNcEj2Ca1bIeqvIKogW+6TY+g

OrHhNzGL7dN2QhG6judkhQW6MjWprC4aqZS58RHuiyXk5ogpWkStiyUKG0jd9GkGjovg46l1

txdZyCquKBzxYWSw8MXTrkJyCQyI/XFdQslSsVMCvSX0VKMJQqU2J2HYL5sA5D4qcN6TPg8O

YWtE00knoZNnc7A3Dcc1mpnymuWPaElRpiFMLNGKwcLhVN8iuWxzrwriEjPgV2OOwMl0mrgG

xsrasiWRI/tMGTLDzapwzrMoU/cPUd2jJz3fMCo1FGIUzXc/BFsZdFTK2mnaKFYlLejDsFPa

E/nwAY1bGHl8akZ0qew6GGn3SoyqPeOi1NFODYvFJV1XG0Gwl5UCw7QTCtb+1JOjFbxnzm+v

Pw1sBHbPuPgLC/uZVhL+bWezFVlAFuI71AwJf11/JurZdhZD56b4sbbhVLTLysNMO05Ogu08

aFxwzQg/EUt9xXxJFYWt9oR86TRec3yRm8Rxa39fPfxyFylpi0MlW3tLOf5ayFJHy002CqiH

pf+y7OzCJbnY5VLkwQlTcAUIp/tTjmDHl/fBfesYrZWs9WhGULkMWEzPJk+mIpKr+HyEFwzs

0AJILsXSUBBua1ehciDGqnQlJckTA56mXP5McZL6sBaKT0N/zqfDkjGC5rokZSexCw7fdG7u

1WCqrOdcD9o5nvPh9L10/UR0HNLvPp2ibHZ+tEJvqrWcIU9vwZbwyKIvvEeOmFLX9iw3vlQ3

oPm0n9Ovm8slvTYIohYjFPVBQ3y3IHsHN5d63OCjG5FAz0zfttllo6FLrKsk9JspYzfx8mec

uj3PB7fBL6fEZdOGtODhSVDb7alttw6O+tZa3+QUpDlFO6LODjPm5qjpWGcd4THqgXfS7bHe

JJ+jxz1h8BXZG0ZBnILb0dtQw0QdW3maobH/3MLiVLevsYfB76XRcHvg34mcC+JsjtbNWWzB

xqFNdg+VLHpWy2KaQeRyMMMJdprBOQUAptyX5GSTWwcxUHaors2tVBHG130kGPeLNaZRtkWv

eQJX9egeLQ3hee5M6aLockrJX60ikkZBR/sHmHoRnhwxNQDKpffqb9SKHxHOmgZP4JbY6Qyu

Gwt9ZAVXmE3k93oWnM5jxqcLA8GQvPXTAEVgX8jfpX7JcQHXnRULOY6HkWsCCFos9knufCGr

19aqMRCpOZa06LOh+tfcN2JldMbwG6bD99R++3VaC0yLpCDr1HAQmxCIoE4V/nnd0QPE/UYQ

3/+JoWGhI7Laa8l3mxtrLMoiZrmryP/7pg/I0/Xjyn96j2hgrWILl3ywXVSFnbIG/CSwt7Ve

SRyQq8CjaR8FcBBZKhoxLImNETf5PyJvCX4dcn5qqJIRe4dmt2iaxlcN7RJW+zuMyfZFfMKC

7uYc0rBI3WRIA2bHxEjV1h/+cqKEeD0D3mfiDMijykveIZ0G7WGkBMKhNiGUgfypGfbBRSef

gsGxybit2cvYus4qO5yJKub4Ssxb71cSCKl1MdQ1vjT/AldCPtnpDb5o68c25VqFEBth5Hv0

t5wFiLs7PDr+ALZfzhhFSHp0hnQleCiILlzZ0kPueowKhT57qPA9KW7F0Izjq3hLYaIQXU2j

60PHW1yNWTkAZqTQiGf+a/1tzv5LzB6mT35+KtJmU5RbQGSAduq1Q7wB76ofqMevFKpd9gmJ

mZk+HbNYalRUbkCOSc1EpuP+mI4t62encCh5dUj4DaCId7Nxv8Jk1aP6Y6Wk55CHRwhPUGHt

rnFwq7EUt1CHgg3M9VXh8osFG0AxGVBJF2BFTagCSJZ1Inmwiydu/+QIIThNkibHqBRMdbK1

tHjMQJ19ekf6Fd65saLzORRjqIB9w26KiGuRKp2fN0RDwsrnG1TF2vzr7z4g7GIBOnIfQedq

9GORvKOQ12d+Uen3n6DhzY/ZfqDZatuBPaocAfYtD9cCR+S7cq7ebvaLLxtgSPzGb4oGK8K9

Js7oAoZHnbdageWfeejEYL2AQS0+LMEY9W7etpsmD6DekzMF6U9vK2yna7exsrqKsAdbLpf8

0qoiZdeENkR1uFySHauk4PoD9Rhq08gRkgXu8aalG8vIp/V6BQN2RQuOfswtvVWqlWom5UVl

qXMbIV/0HCeetYFOdcCfZNv7dr21MJgECzzHy3YoOagx45RHDk8nhWjpkrhQxkszotVzGmbW

SgzCYiPu/jxgEy9sj6kasA7YdOfMNfs+7S1zUkBFgyCeOyRD4kR4PddTdZFDaCGYuBTFZXXX

mqHt1wAOLK7wXCL7JeuSZBS0SRzo+iNgMbGx5w1E9nuGyvSez84d3yWognY5KTDhP7T60Nza

w4rfLT0mAoeR/6QnzO+n1aJ82fgI4E6/+sWEj24Iz6sJ2eYZCEGlL7DOneX8g2z5mvM9433b

xYyPKq7jXdqJ8BIWXKyNC34DVGVpr9cWfHBSnfHY07Eqo9TxU+2yPH/xh8sx2QEdCu5KRn/F

9kBHqCuJTJp9fvNHP7rT5R5n/17WFpMlfy+/Oh78y9R78a+YYoA8DRsUZp3snlb/Qa1Xbyqz

XxqZksRpQsRBMvp96CN9rnIVJqUrFiZrFYeQcudcd1KxSR6CRgt9P1WFZhQi5XgKLauy5qi1

jq8f35ZXnXPR4oxWx9eeNvU2XV6/jdNvCp5fk/eIq0R0GJMkKLcjV5pS9rFc9Z90I8lMVoNV

OV7CoAxvtXVBd9JEcHqLCLqrW8FHWOoy4cvBZTjEqUIYvaT5Ba6Nu0WcpzxK4arlEpmRLMl9

sQNg3mj8Sr6niD8zXFtpdAZUrutU28MPIAR2Igp8lsT2AnI5hI/b2jA/tqxCfWh4hzjztEL6

3Hva86mNjIl0WLhhcs8r9T7RmPIUrAFmbpYf7j1vq8ioNHjqMQXRkqGgRE7QbfmHLBUixKc8

M7fWYNv5fppWtUk8MIcNZrr/ADf8kkOYNYP10zp2+Degpsnh65j3n4FQXBv8RExiSx3W4o8D

/T17/znigDIRuEAxlyO48x16Pj2iN1yeCHSPC8PlSRZ+1YRqR25aWb/qtCsqCpZcmZX4dy5+

ppFROYOMUO8FY/jnn4hSTly6bB6fqwGjoFzyYT3s+FTUK+R6jlmWWgJIbCMNHPgqbqCMVPdP

Z8yLpo+yS/FnMY3S9E+OMfst4d/Zj6P3nuSJJqYSuFa73+7VQ8rP9ZGNgXMAsTR40Nd4q2o1

BLjm1/55N3c31kusZ+uXlt4yybo+BkAVVIt6l8xXyFrYPyOT+WsMVy0/7A/pKFuUFT1Eqr5D

R8OWGtx9u+HW/QqYNU3uWcMrRFoaW/QMawQGXo+v+jkjpN+65l8NGeaGEg0tNsLstTdooiyY

tYrK+aB8WFgwMk5FlUf6gzhPK9nBQH52wwLvRMHN/g0erqP6G6spV0gzWgFaf6RDtbC8gP0P

2Ryfe+/HAi+YdBR9YRrkLe6T0K2k3JcNI45eRi2fqBRb3fYKc+SXDH62j+2HqFZunzP3mghx

XlWJjrkNP3Ndo8cBNQES/cyO6h9ECG6evu9fz1fQwAMhqYw5mPUTgB0SrhQ6iZlnehrTemXH

ZfXV9vsZSUpDDRuby+izoFlUthF2/a30MYeIax7UrPoxYyQ6dL+iqWJbAPFL1mYaCeT9SLq5

KlTY7/u1faTZmqtalp+hroNffq2bldDiqP790x4qvcZY7sDSdovxM9Ue/u8Y6gF83El46+sh

sH402ckkL3VBfMgUqWJktTUzu8LzbRz7fmiV8ftgTFqxtCQ1pM+cBP4sphoWzsloI5uf8XBF

sly9mz5JWEksrmmPcV1pfJy+5ImAbFy+mRn6lRBlWqtdKAJD0uvs413fIq4V5OWm5Afifuxc

7AAzkxsmCwL5Dp4p/ihfAyqQmH7kwOdqssen2mrvHmeQgHUkkX0Lrd0QigCq7/tQfzQPes6P

qtS9mXIg1m3Sipbx69+oWPPzGlOkjtGdxVhnc9891kng+sB1FTU0cKxtrqpiiZz1rSBp6vE4

i9R43B1nX/eOxHFEppvFdbDmSmhZtPXzdw59VZL8fKWeCStvsnDleDVVk8V6m74E8Vzli2Rv

dvNwLPgON67wOlOxTQixIxVO9L4DGwVom9l4Ev/zfGBUvoOnmA+yNrn2HzvZ52SEvnThuLeC

B9Z5q2o8QeqfiCRS9lp1jNQ3U1yJb3HUQsUUJ1e4X7qurjx0kHh2yAc/xrrY0NfhlrPdMA3h

J1NZzeR6Kc0B1sBOXRmH9vJ9WssGxRc4kzTdqDtezOivatzFW+XmFJOlKwMtxGOB6Y2x02W1

0TytCNffs5Q6mb2K+P4VKIOY1G9n+8Xi7ajhwMG1kXMO2obOSwFxtrc7tIxFNbyOX1MlvYaf

G8FeTX+xT3Uak4cD8uMnr158eB7w8yrvv9Grly3tTE75wD00iZZN+1iBY3K5hTypCshNszUi

nzSXNp49TGOKj11JRoHzDXX99udI2i7p9vXnpL5v9KtxeeDChCyspJJP3LFAAUoffvS1YN9b

jHgDb6V+RTG8D2FZhpsV0peEKCVHdM52/sT1jCtWCxEFvgwHXBFIEfD01SU9ydu29d9eGW8n

4QqvUEILC8RiwhdsrJg+BvTMo2pWXvUhTE+OjFIvOF55APPNG3WfhZ8KxPWi+aPfNdq5omG0

lGdskH6rbKTtzXHbAwJqOl+uvfI41eN66IwYxDpQk9mP8c43ytj9Bb98QXyNywIg3cS5SpHY

D8uTnbvCNM6bmy6DgrbRS47195eZNwE86DmWPAzFUbnz06aoI3cXvo0cZX/cdMDrr3QcRZlq

lpC+KZAjryXjBIAY6yWz4uf4KZ+Aqtq3VejX56QLHc/qHlmo2Nkfv1+9wVJsFThRUL6Q0sY8

QFiTwb/SAvD22EJyH+tpn8IK6FUtfYK8GRUTP4wePZMtvwjwM5MFKqiXmWr1zVuIPUU4YxVd

9quLA/1e4wy4kz+Z+pECp3qjI7UBvDmI4gA0An0qiXjxuK0MxCxScF5xb6WxmZcPDLTpi/ah

LWH7XFpjMW70ilfNC2kltPfg76is152eXdVVJ5J1Jgy+EX/Yh8L5CkPytvbzuXW+c0XEKFK1

LLho01rHlny6UEx0YURz5uKqjdeCqbVEEV8n2qPIGssRbLbalkT8HS/ZKqcMDiSIRUtk06sI

S0myWVxSDuJfkZTuFZYpaZU2FObITrhE1Rx/NWIl+8dNuPw0eRig3oEVA0kK6yqUNfIRlSnJ

gGmYPCPDbSX6m6S63FBJSSbwOV2BPWpSJCpGUYlaK0ITNyWxg7nYDNNom0bIGq3YXVCp9dof

F+AarLh7/radOZ5KHG9a7+/H2E1nYyQJCju/2v239vowvYU1ejpKkNQvT5s8XvPWAX4GNc6R

6kP5tZWEv/YLHCmw1JR6MjVPhLIpyfJKhTI3auuqYeXyiiFymQhK+yeiyzxWibH+++h2cuxQ

Y4OWe3qQOvbVXPTs6JTtx5x6bNGdEte5YXyglVMoqfWK6/EtieQd9z2rDkP7S0TSBRm3TCYd

hTrQrLYgoZjtJSiTS0FjVZcMa/QWNFihQk4WMmjPtog7lIyhCvqmzl540TuF+Smxo7CtIchQ

LLBHYqkqYtJfI2dEbBAL1CGY/JOPRi3wKxHvgLfAoRVDogDZ+b1OXaafQbsTuGReiJco4Ygw

7qYkc9hz2rBK7CEA/XhHqstzQsxu3iw7n4r/7Q4VCpuqmrC9DhYseeurU4Drrem4go3A7wIm

EiJDcMPJWKyjqE7GSuolmznSBx4EXOoPknQ1dp2KKpgYUwl2y0ooHuPB6YnYh/OFzVGeFKrr

0Fx+evVJcs5rn9SRGZF0+iyoz0oOVH7iQ+EhpqkW2GqXvLtCuGGsB5u22k+a3vGTmTPQfuAS

ZJsZJk90gW2VWKBAKP/K+DJFkkOS9CMw5gBo+mb8oZ/6PC18K6y7FDEWQSArEVnaJD2/wpnq

maHMF3cfeInokeIYZQUPS3FOjyOslFUCAS/dQm3peO+wU/OloaYfpdH0+OmJ39WyN9EEpOIp

CqJopYJgmhMtX7uEBFFuOKkz0b1k3mxN+h6OXm2cz8YLRmS++KxFmVyFAd/fT30xtLcmc1xG

wT9b6VkTybQSd1xPMRVXzOzpJf/SWp66jyqX1vJq3ZLHREeu6pwj6xktok+52vhXEiAOhviJ

8n/aCi7E4I0rTn0JzAHJhxA69oxh8naVw9g+YVkoRaXzD2Y36ktAt3ZHApYO+VPRIjOd4M0v

wGRdEAaLIf1U+okhgcVwQWrxrclZiZJUWdkgARw60n8leuRPfRQLlXpWPXAX8/g7/njn95nM

W43vzaf92TisJQXZ3lkZib4bb3X28K4L0ZIzhH0fWsyyRNktymCHRdYJPOT6OMByB8l3Jyf7

aWRibHm5BKrpNIew6t/ddIbuo8Y/AmC2JzwOnA7yxSskn3DAkIaGBcjA3zvtOcDLqfGR+sg5

Ii5KrGDV5d+84P5i/VryFsbzZKy3GHAKZZjT8+d9S2cUdASNc2VF2/j6E76sIkN2hL30Ef2W

lRuTA2xHYyn2epVEInLG2Gk7JdUce5vw19IcJSneZVc9VXTnUI3pfqchezuGnp9MPKsQ17kl

v2OppYgeYVS+8tCtyjqrQC/1cs7pO0OXP8vqiVd2oaI7ehCjNtzeeE4rCIB9VcmUzGM3Pr4n

txM6/nJMEpydzgENWrYIJXaUw2nPswrWj0oBp7MJ0jTrzakYB1e37vmpvIHZip4P8122OHzS

/Kw38+L20G+TQoHBovSUEdxt4LTy2EinU8/27xF7EtAYlgLFodBBtJCWfXIcshLArECTYWrm

YUAm5Z/t+wYXfTTqIBk9CFEh4RDbfJTkaMcEh6BzlOAqhkmXvXRijguioNfPLXShUh8Tvink

xBenFTBdsLC5uby3NoxZadS5SV+L1upYH9ac3kahGI9hxe2FZ0M2GgHfT7nqsgck0bQtyuqW

eBa1xgZXq9KKEvLfOvPHOMeyvy24uESGkarfRzGp/QEyWeExrpQSPyr82vpmTiWDSoEDzjxK

Gmo7H963KchxehKAH4k1CFDlncaB5yZ8pTDkU8eZ0lBBGL2RAIz65doDn5N6kacJzfwj8Ul/

M3A+6aSTR+bzxzfTKZfcHlcvQpenxTxn8RqfhjVENQiVatQ+eDfNL+5BQx3FPsGeqIWqrvpH

s5QdOQcu8caXT028Zzlg28JoKTUeNpVY/yTQXXozPKS9kkAYE83QlwcStmudn+2toWDuRS+v

7qfaDot7C3l5Cp63poPxqtYYhReMSr8bFhaicJc5DC1Ud4aDIcrmcyHW6rM7If31hOVpubKt

wWAa8L1t2I/SGO1DnpckbBhFOe3AEjFq/5wVndjCyqp6/RUIWbUJM9BsZq0r+qZ9Oh+nN915

E48QLmGonxkqZ9FX+ioQfqyqfByCghokTX0jZj16/tt1TiEQgm8d9fkMq7f6v5GEfy6fnkFq

oFZHp2xbtPQZYQNijrYd0hrh79W9gm3gTV7cK7h7S5lXroYsI+N1m/6L7j+I9+uSfFPQ8vFp

P8Pr5cJ451eOCNQ3+ZgnbIgMSixO78IkwwbC3+KRqpsQfHHUJpIrpP8FSj2AxOF8aWXkyHWR

wOJ/1VFgBsllf0mi59xSlCvLoxr1tLfAQDWczBWvuMuA3chrFk0xidcICea2oOC9dqYYAqjD

dmsyfgLQZ0kZgvpxN5mxeJvwKJXS4iNdL8MuO5mrldCb02T1dtNEKPoxVpfkRYgmInMezWMc

o7to+sOUV+ygwnS7Npaoa+un983dcVBQt2/K6X+Ffkapc0lfjEJsjefmbAATgJISDBjR0ZFg

XN0TvGcwnPaSJ8UcpcIMklwuzOUAfUZBbYEIDP5m1SFB5bdc+F3szRifZMdAUhxXcuT6iXvf

Kru9GZCxEOfNU21pymp7gdoy+U6BKvQIsqYDsb6uvVGgWxMiEkJAo4Sj6spUYAaMGZDQn3kh

SApmh1d81PcgCrxdZ7xs6dllk99cLovK6JKELvcjxUEJE4VmXqYNgY1enmw0B9I1r9uWIYeX

FETD2Fxytr5R4vX/JVH8q4B06tkFzdLtVpEfK34pUPAC4VEy+j8twk4xQ/4o0aMXccj4cKWU

Y/WamCE7rDNA09TdAcKv3ZdR2E5w3m3geHojKI5nO4n9rDS+WxOw59FpOIxDGGkFxeRgrUaf

QRwLzIWMb4/+WWy9YGnYbWeu08UfYfrIz7E8w5dgTtTPOn9ub/uNfv/+/dlMf5st34hklSpP

y3uwQi+mB38l0aVI3NSlnmNv+m3giMRxc3ZVoO0p17kklVjfv0BZoBCQRDOtYGVSFoe9jykK

f7lJSqD4xLmWNz9K20tw4JeSxwkFKpGfclF+fq8fEamJnbLgve2nO6jrjEM2uxi5x5qjuu6O

DE9616ZLJRkI4II+YWv6V+dDrTnE6/TvmTdtmBDYiS5xN2G/Ge5PIqdPRD2pLSrKWPbQo9E5

jpJZfRLRvlvw5H2HhRna6S099z5uEk+V0ay8mSfXsTzoF+x82C+HBUd08jKd+Dr4ubnL0xdo

wulYnHJpy82J/DPcWn3v2CdfrSa0iVw11L7l9U3xkoZ8Yu2vycTnUjdOsnMMbZ7Wx1CAzqK5

BM/ZU9Nv55H4YJJXtrI28Bs694nvlH/YX+r08u70iez36PDFUZltvtt+ubj5dlDgQU2VSazz

kXYqEIQEQqMvhH4/5TFtrLVzhpvxZ4FX0KVDXSSKGVxUWGi67PwUX48tPYqDzQwosYFFzJAg

HH0RKXOb58aU/qaOqJI+QpWcqmtcvl16ZbP0F0elzRwtwT5nRO5PDpCAWCxmyuoHWx0z4Vmb

xCcfDPhaOdoTUJ6cs7R9xAca6hSSAhpB7l5yu1NoUpmUL5+h1eqjuf2bhjv6JM/+6exupaJF

FgPCBR/vNLHkfWxPUIpTVTRo8X0yl03MSZgnXafN5ne56O125Dvi90vZTQ+xwaddRmGuj0zh

ivb9RcJJ+NsDxyqxEEnU1NP/POW7kXNdwEhx9gfHkRmBRMzs3prmh7vjHN9/GsfQjmHUPmpd

e4T8ZppInIPPFT6i/2XOsntY8iswYiv6aeDVqpBkxZqBhruE5BJOoqmG+vtvhrYfOtCXdEev

RRq1w5c6MJlWIdkz0jcHAq6spdomUb708BpEY6udb8pcbLkaRlxX5oXD/xSVnWbQNxete/6O

itSSp4CBijYlz9K9eysnIaMI7WD9AcKRYBXyFQV3doolr8s0sJSZ6ISGQU0A2E5n8AX80Kuh

yZTbWGUKEvgWKdzjGZTKsVgYkDOKUIE2FVOaFC43SKqGZwzzEKZWnLnxN9gh6NWnFyxWE93/

KcQXDcreRpvf5h/Fca+2SSHDUFu/09CYcnZV0dXCtxF7ICULOiwWEE4Qm3hyxovmlnBuIphI

8UxKtar54Iz6fiwFtAbdh9aX4GGepq10p27uZ4XNtd8tl1pb56cRTvMsuKGK6xx3raSiK7Al

LMardoesuNVxcTCn11j1pvM/RFJbK+TgFfrZRCg5fyz7fee8b0r9PFeKu5iNKhx0OPAwHll3

+0Hq36kqaBJvpzYcTYBud341XJuq9MWv8rO72MOBnczNLALH5sbY1XzZ5VKkFDQsxV0VVV59

fFM7obEv9j1z33R7ET0GHFJZxfVj9X82rx185DUlzcaSUe+tLrp6WgUojdhJsxOru9sSadtd

Pg68/HoN/9LJXNy/sEribX9wLJ3R41PUJcnj00GY38uG8u3sIyV6voq6DMVVhemrSiy1p2QV

yK10/dOsgZqkH038vimXLccBnID/6R+XW05YbdTk3B2E+ab8SBw8Wd58ywGobvBDmYB9sP5z

vUcBhQYeyPf6srG8wOW53b7RcfUAaAK09ehDrZ9W4PLZBLA3Zt9mNFaHyHz7B+gTyf0fcpDw

V/dZTpaR04uGtjsV1OdlmzS+L72E/59n1eK0fP1Z4ir2xlYJiu5ErkMf3wmpyFzMWBPvEDx5

kc6Q/0Eh/U3TSsJjgYMjPK8oBwp1buNa+8K4a89p0+mgy6ZlqS9W2SMBR9DrrBFdTi4RV06D

5xurTv5MePkQKPr310t2lKDLWbucdDuxRHefjbdz08tHzl2P/wXrr4JZQr/J17vNdyLPhXyN

0ExX7I4EtBO8WsXj4rLVxCkeywquTC2oz5/wR7UcAp8rJj0ebpYfli6fatjpXBp1SbZeJgfc

1QrZtd0duvWgZSR/KW6eeC5tam8Ua74L1l2++wbYGlNiXCS/czcTa2saRvY1Syrq68eJ75UQ

RRajTe5Q0/Q55eVkT+mTwrOLZTVBlkIe/1XCoSlD86x4Piw0wPqLXt/+xowBT6QlZMZafmrO

3mfkYncO/QayNRA2QaCYgq75rDn+kMBjVOm5FKnApJ8hNt8nF/uvhvI42dBst8ncASH5cHvm

F4XPndo4XNe3UKeVnY+cbjmaur3qkdFAFU9VVZMJlJu+MN7toNx0hNqT6hgF2J+S//dwUBFf

3g+1z/BCo/w2+isGfz+g3LlITcIo9HJ4oK0u2ve0KafYgCp8fc5aHRtOFbfqwYhAa4LM0UMH

+VpvkkMG0CjAjggizel6VrPvvw+JS67xb2haLL8eh7cm/S+fOc0xjSQYO6zR4PZcYJMzBDlt

vyVhSQ2LTubtknLzm593fOPOgfikLNR86/dCc8jsRuCaAdULPSTm3G7Uyq+9HaypdG67u6Bb

dvxa7vgyP6CloYN/4Y6jW2op+7rLAAgKuvrBeFES+6wqIDZu7TSQu3fpNKVBMJqa58Ls/++G

u99xQZm8I9VSHWEND9m+KTVumzc7Mqef476N/kIrrTktmN+3+F7U5Eh9ObmyhZsaXMbhwVFf

7DX3u4dR5r4a3nLwYc+W2qh+kcZCm/9NZNoji5Rwh5Erct+UxKz9HxqbXJpjkmdpI84a4rsv

j5+ja6jLYSXaNGKnvS8y3IJu5j3na+P8N16cCycrs80KO4ZGVhhI/P5JnmHYvEYp1CyUaTeL

239ysVxKRRE7WJNpqruwnpoOllt6z2Ii+6FYYrF0FvVvFZ0HzGyd4clcydVcb2Voci4TE9nw

jXRWqYKQNmD7OR+yaX9qrXrTDfmKi2fM7+bc2Ud0bBsmYy+Q0v3XR3yb7Ol4UjtyQ3mRDOn/

HOMU+dR7wcNT3+2k8EQK/UossS1Yj1GYvIbych+1ObYylm/f6eLOTeGmjbHdjcUF/jnP5Wsm

TkYFVSKwcrKe5YzLbpniUnJbbKSU3M6k5SDdYp7kdTjlYewfVEpw6TzGUdsjeiYz5I04rJ//

BZ0AyU0MNehZZvr18BDtn39YR2t9G8KsqcHdARSqwGIqYyZGv8M6Q+jt755paIeosLT0UWYq

xQXTyLjYUTOdwR4qyOqVsgurBP6Zt8MkrXl/mB3XyjGewKfpsP4r0uHJOyfpA2msl4U7GKQ+

stZwKj+PjD94mjX9apoKFnyOGCMn1moc3z9MfX3MYZBXulAf5GMyRpsNbgKXzI14t55liVy5

oklm7oulz0tfX2WcHlzX8c35rMdkSCxfD0/MJUfCi53NrjqphU+9ziSNaAy6czwI6bYj96Vz

H6vthTpMg1w9rv8Uy7SAYl0s//YbtlbHEvAEXQ84eSzbSZ+lAQPQucSprQ90dbOrGTQHJXkN

7H0/Lpu5Lb9G1Ztmhz6zWzkMIQSVnNgrck/eorVpr/9Ot5ldzlIBH9DzvQdVPQzn0tceuadC

333VXcJaZt9l6NMsujQsOnatr7DbTaGi5mzA/L7at1sgW5v1P2HBU8uSjd8iOT3YWCFBqPzm

F0RA8bWX4hKNNczHqOzzP9YPvAC3jEjf6O1IbCbp/vXi/H3ngliNEPpUEhDvXsCEv8dsa0pY

AJvQbm4eepfhUp+WjHvkAP2hIXP357dI2/UQ5ymIWza8tWMr6LYnaHJNKpq8yf1tu73in6XL

1gbfm/llsx4+7qoDdR63GWReYrvE0u9Y8Ys6P817lAX2fInOPZgqidxyoL/9fKP+Gp9y6dah

KZlGcbmIK1m8Qt1gGyKtv2O2vprf7Z0vLB8McbZ9jKJtw5JWSdj6GVqcpa87Rczxzrh9vSWd

LYXbJEW2KuoQFWomyx48Im68fRpb8p8AE/Ir5DlXCjhKWsoe+YKYKhYA/BK1yffb5WTFygyj

IYN98huPuifFled6LOjaJRm3kKbQIaE65s/Q57kJ/A4dt8Gk/rljB+YaPJeij8iOhOG6JNLB

zMwTSMWhpA+WGC6rtxM597UhZdD34lKmPwbmB/+1/nU/YIXKN/eXbUGLEyniovZbJt6aswGX

i/vtwCdYvKVpuFZRhR+X1m+ftvsyJC+EFudQNu3kR3OowT6hXAaq3Ph9iR8TsPOK0RHUerWG

/XHKxnZsrKHn9D2FInklmff15d8mf5UocpyPEnhh5PMM/eSKApDQFhZbdgtdmvGzawKisHE0

S7yhOw45WnEy/bLt4Y5zUU3CZYgWUfuM7zWs/+E656G0nebkqosnsIrqd3joUD3WUJb3EnIs

flGUhbI3ADIiBb/herORKaGJxaUUrBrH7laF7JE60qY+/IcaCZdk8xbVw/jVq9HqhkMif8+/

By0eNB23Do0EXtRsoVC55SE7bfxucSUyGPzfwjGF2rWK/GuDS7ts361vgKLXu+nO39WyC5vL

Fj7ans/5bmdNF9/CmoVlNTZYVu1HmIR+VMhgxAUaA+ryqg8/OOukw4KZiJevXzGcxr/7EiNc

BvDNmF8okn7ApXPWwuiwCnW8XqNuQ2y5quxWWjwpmSNIOxvUiw7a5DQvjRkr/ZTLn9QHis/s

7SjkU8tG6n3ybtk3FSLGT9UZ4/bPVPpy9IWRITx+aXqF/p8Crwni3b6C+9Xyw93ykPn9KXzr

5AepG4nEQeUWmvse2vs8UhCt93LWtHxXcT31PVB/vl5LgD3t8ZLcuw122iTiznsWZ2W56jXG

5sFP3E8KQxWANnRPrm0sHCBkjXh0ePTusMsEC2R6Of1lq150KWACm95CedG3T9VMB7oGsBaF

bZjuMXu3tUk8SJqJ6h2/6i8mK82CCToVIwaGont0pLK+y+r16vmVYw9eW1Ob+/9GVOHeXmu8

2JBK0yltc7i5vLi7N2RGrD0rpekWNuXjUsn82o4mXwJMBIzzthcmZVevqKBBgclM0WaEHHz8

ClVlCzDS59p3npcKRdL3oOnXQ4pU3OORaFGvHmDoMXI7e+gs5+GWsswOUJyD+26vkPfPyuY7

m859ebDAUI3gKmBtsAYs4LWZbHhBqV5SlsVGigJYHO4dOfTIy+Ztqak7GW8TDFIh5f8kZWsI

hbEE5YoeHq1NzsJU2H/u3vtw2U5aY7C1v79/959/oBGMOfkGLadmuvJaw3Ye48UbolHsz+Ri

vX+MtiM8PjWqz+L+h5FC3sHsFsoMj5BTnuYR/QeoCZc2jI3Vv+b+Ohs7YpOfdc3xmnMYQqM+

47GS7cJg7cd/0fOrPzblNxPm2WUfT6rPdK59jnOwwPX+MEJs5jqH6xUOYt7WfT6/MoOTInlf

gfhv3IEJBaedHnNN5yZ3qSx7a7t6ddpuyGHKWLr4QnVAEabDXLDKeIyMXL4oP0xBLJrIRWsu

L66wW+ziw7ZQ9QceUl0GvilpDKjrfDi1mWhF/Oha4niJESkYEv5foPHBk8SwQe9Fz+n90nSX

OsjMnek+Z5fkP1X2N03EKYkdtvMD899MhXDFDv4XbcslIc8GKyT+lptC+pinSmOeJO//xhV+

NVZgg5ZgesFKju9DktcFU72GG9zD5DevVzaLbP+6pPM2nnJFBvM339GoYNj3vt6F/qC4nHH9

/HcCV9Xx3TUUOt20VGew01/uqRGMq5EMhH8vWhm8BgqWZshvU6g7btnEEzBw621YQq4zfsSd

pdp/LeztEcuBiYmUfzJcb/9cveP/WRwL9GP+cKJz3a2b9WT3QY61UMBCYGX8ahNMce2ejakY

87cYC34oqXo4+78mnttft+6NZ4H8xYeWRkorhAsjBsModhqaJ9xFEgS+n267rzMIHegpIHKk

eyHS185d8IaP1z5U49o1FE43u9FM0BSqMDIW0Q1ClTVvYDHTi++EEeRc2xHJ0BKeh8/ysxGq

yFQWx71E5cWwYesEt6at+8kCgHo0adS7krQf8bO4PTCl7Sir59tfe4hlIh6XsSkEPgUMYeYg

HVBh2Y5wWrhsu1zym/7NBG6MNfVe0OSjkMJIGE4TVepkn9Fzh6mMEc1sUL3QU8rF51IKVw2C

uu7rxP8PSWXRvulA07P6SQGSogmE1b8BHWEsvZI3BzVOJbdh5BolyNSoIDYAqd/Mj/Ty+rky

kj1c57K4+qeTbF2C2W4nky/SWLY5E+1Ke/F54cUqlZmvhMELX05/uTiQwvhO126dt/uvaa8h

k8wnBILsGbnPJtXiaVXeUZzXTilfsoObBkyPdM4475ZwBy7WD1aqu6hMJiNuSs2GuTkrhUmA

iqobuqFvZJD+7uGRR19e/5UuvDMqEB+huFJ04mcn+3vqmMUybgnFXScp2QBSFjq/D7b1oTY6

HaxBZwmnoT0wyRNmiPt02Gv1AptsVD8upEbCu2mlI0M8tzJe0NzHkjFJ6XcN35OP5xjaTySi

DaeY0aEOK2fLfiZ/88Rx5/0ZF0aoMnaYz5EVARyKwh69iYK/X2cXYjIA8xWjumJrgRzk3tJX

WQNwaGv92Wbjs8QEZrBGDJBSADDhkuetKBHlxwLMazInqYJOr71xfIO5tVBZPfOU+rRIUoJn

I4BOBlBY79D9xUgB1qskufaIkomSey907+ZP273r4Li7qR9HNP12fo+J+8DDVCtHO4QJcXB6

Krz/8LCjJPO/PHijRmNC+T1+jW2PifksirOiBKbcQcFCDcmnkP47Flfx/GU7mX4HIETc1kLk

kcIm4vZFuNyKrFz86OcoNUtdjlDlYE08LikGMGYUCrU3XcQF3X7hiStf+CbmcOFdXxmv8ahF

Z/5IOiiaHgkYqk+nfQ5FvyMWS3vEEdd/ClPe/rIEj4ps7Nxe8MVWAEROv0Fk0nltfFaK1eXC

KNjBLkm6cWnS2hOywE7MHVubRKxJMByJkjVwi9a26BAPZ8V1V9VbiXGAdUB3OdBuJrZ/B1W/

VGrGqRuFx4DsOje4QemjRKlwsw8O+lDRTcACrX9ktJAPhfMbZ5H/dJ+y6bB4tazDAO682lqi

zFucmJjRn91mcZIl2xN0xYVU8JoHlh3mwHVoll3PbQaJ3dSrzT4xHv/LJNal1nJvRwo7BQ03

apuIBPafSwZ885YQmRe2P5bGTH3hC9bnfQVWb2/fkLKnwJAR5Zl46zBtDeaSSYah6/U5ePaP

OiWoWXCvEfgqe/7o5nxiuUCHJhpQyvB1mHh9thLS15TLTw82Buu+VvR9/L8lkc+lMJZW1epL

r2D51BvTSxZMqNXialJu5WqxNS8EYFU6+4X1E7dTYIb+RYspUpa9wogtk/cJcCwpM21/E4Od

Tt5ReHnoASnEjRmf2EI8RfWuASoNnZz9NhSWV0uRTxWuTNpZ8LPw+V+AXSOTtfhK3z5iwUuB

vXpDoSDqnRlp6t7XEXmmdpR5u6bHM/2trw47BFgO3vd6XJNbacQboc19N+T9VJaWbHfbhkSe

PZ+K/IMe5sBuJ3ODfTVbFUDzH6jgJH6ZrnAOETD62iooq/ueaO3xhpDW9Fn1U2FqhumirhWQ

yBCMg34SJ/mHxuJkQneF7DO5Dux2IgT210C8p89k16TwT6A0XMgbdVD2wM2T5q5aMWc8Bh+L

5RBZ/XpMoi7qeurkL92bo10ulxKkWILBaPaRZDeTLr23IGqBqADZyLO5fZ39zWmMYcsSIjy2

MVm6ShZwxVs0UVy30Myl1HzRL++vOyo0C95AshcjXhS59F4PTgcT0/wAKM0/8EA10rk7/qEk

d7PlXSuaoH/OicV7r7Be3tDM1zar2fx3lOHkDazopU9yjbyUl1geUao7Ro7+/d/97+ZnHE2y

ECYRMrpmjIhK0dQ/f70eMFJlEzOuiH+d8utDSAzjdAU7mN3/8x+uRbqhxd7M5WIq67rCoFof

FDdGu5hCm5aX/29FGiyUAlGBaFoR8ZFM1kx50mfNeLLjqIodFbBhL07Kft71mHcadv6hxYOQ

AOfth4O/ZtwkCsJh7fMS4r/tKxmB79qLeiIaOsaPGfbrq7hzPShEihZ/x3p/i4b2i43WIZT/

ecpJPTjWnew8IWFX2uU/ii58k4wC4kFIOsWC+3MnWGmMku8V8YoHRZywIIvvCAFNSUGSGqpA

5spnJAEdk+aBXACH9kL3wr5ukPyS99xtJVrmNSCmf1OnW34N3na7GXWc9T/1N/7S9B/xtGJp

LpQCnRvaB+Qw5a730vOqYML0vpUE3ZqN+37Sc/9QphjswSn0TVofouu/cBZ3rBSq1iT75a9t

4Q3ekFPv5apjvpUq4tQfJCqeX0e3J5l8OHqJzsd9NiS/lD2pkTTcMkWLs029FhLUoksN3lw5

Uo7RQSx6zQ/RgH582X6Oo/M84qS5/LKEHIYxmU4ftkK8YDZho9lFIZxTMqQ9t1BbDdvVbed+

zDYFGNdcfoHTdHh01gAbepP134XAM12EJIS/NLXqJgqstj3Aa8HxB+MFBY87gXhjLn/mX9vl

Pc9fpt+RZ6Yizq13WYsCkq24B7UTGnR4n6I8rYId8sjUz+eX7rNjHDDSx5narSUYURvtVR/R

uY79wtUkTgoY+7XREtRkVHRbwVvhQ2bb/2Tmpt6N47rgbmmXdQvhGZjSuiP4Nbr0bGk5WPT3

UJ22ajk2ZTp2qp5eaJ0WW+EUtnU+WRl9c2Gtr8XD7bbMjQ6oZJTq8bNx+c614Jth39sjN+2r

zRu89Lx3IWronPzPEz9gtM8h14k6Un+Y3gcGf0Q1Yyun4TxzrchlKWF715Ylo7MVPNc5+r/b

bS8tKt5J7BYkdsdgnT5R5ILZbvz664qcX7ikKy/1Xz680DvkfhXQ8AxKw8st+h4/12xp3+yy

TOZLi7Es845e5o70djV02C8+YVXowPxYLDOISoZKqbs26Had0dNpUU8QnfaekH+YJDMdLlQ5

7VjMYmkb6g+clM/Wpi958rM0gQK/hVcdH9fBHYMNgBufSwRTHVrEc2N3YTASc/vLUae+5+Wb

ALT8/mGXrPXY0lsGL1/yotabIbUyi7xzM89KAze1HcuiPzrxB+ckdzmm2nsh3W29ikNvn7dn

/+EtfJ39MFG19dn7qVP2mfnI1xYzcl7DnGSo7ULI453rCv9iWdeZwtGrii8PDnSCkQ1EOGl5

NvX6am1Oka8/F7iq0kJMoplkHT7xH7HbNJ9lHTczeS84+ZG2w+fKX2BSdxqG2Q/qHLxSfBqh

ERBKLo5aJ9W3tNqOrMr44PH7hVCZcl6tk9piqaG7OoKb94QfWM60+DDwSxYCbw6/pisXYj4G

l0xuPGsuSwi4blLJ2C/C+fzxFzZ3oVwxRiJS+ZcYDv+PQ9Plzfuix9T2OoJZhEmDqGy+lB3X

uYir9nxAq1EW1v1ApTTOpXZBXgqXtY6kbvs2+/6Ln9C8m/Qv/z/s1kOvhJttz1bj7s07Nx1r

q+1p8FKMY6+lrUWKLb0f9JrEiEXmqMfr2/EpJ5ArfnCODaEYGfnFqEZYgfzrLotGPQVOkT1b

AAjx6dZdMXKsZhrRuJliYoCXBezCFK/jOTVr9o62AwZwZKExfb8gk8joE/BmkbK7yIrxJh32

OSsX6VfXfUFfJVelHXth8ABTrrJpgrntKCULDjyJMyqszPwOr2W7FulUHyCo3Q/nbDNATOot

M3V6OxtSiCW1DrwilaoVV5x4oPeasfT00zmhZYhL5KTP8wSSbbYQp7rgkL9PvcIogirPjPu5

u4YS8Y4VmgGzWu1vnqY3uflMv9sf6k5vqadzMrsYrdoaIw2SPSt+hQpbcee+BOZ1qoT6wyRV

dmoTVxfEsagr595pQPQ3Bb8yy95PkkP2tW554kSprhLm4aulC9oUG27dT0vFhmn3ij3GpTdc

/dRH8MTn3Wddv/y62PFZrcqdmHnSRFgqTbrzpxkjq4JAZRuHGqwF3TCk9EEPhEtBg+2Dnfo9

qGjjbw6kMlElIZ9Q5ImkJDc3t4ugADLDZ1McQ5KyFRJPFDbnogVgU0h6Fmp5DQcSWdQQ0hTv

WyTzAzHZMHBFeTH4N3W0KWR7T70zhOFEWiHyjglkXwgEOj+2msjcuT7K4zC8xNimc9+4vyz5

ElvmN5Ljs/ZxqI81B6xPXyEBCzjcvEMlBihH0ccG4tRDMiTHqb0utqTa/aRH5Qo9HgmqTUcs

fMjYFvRuPBxKP2QQ/nXwO6Tq3bZLd3rPMvSb70WQ9Hex/W81qOCpSj6zAJsIlhUeJ9J5d843

ibHvAa+w0w5f37j01orG0IM5ttxTFy5BtiEcuwvnTWdY/o1Di7hZ3c8X8eT1z0VX3pQSITKJ

eGPKfxwFjrK3Tfpwmn6cc8gsrG8qajaPan5PBpReySAuPGvcr9h/i8CA5pCuhDhMlyjSUhro

KbuWrh8Yq/WiSlvGZ4evHujTVRXXr2+53+IGlW1Jh8ZvTW5Ov9Xn64i8ZcHiLMSgt7+0tNXs

M74nGf9Vi57DDrB0Wo6Lv0wxcX1LjbupmZhNfv8OzkpeA14W1tOxHxbf/yZuOXe+UT0A+irx

puv+gkU4saxvNP8LcernUFr9jSXqXgD9hQhcEw+UqZv01fL8saRWqTDyITT9HBVzzatV1kMN

937frofrrYcepF2/+Y5Kuc76b0ElWMEV8hPL42uUK8Ed9kXH25VK2tQz2Lk/Yi6yzF2YdTWK

tHxL/qkHrIx1hibsLFBQ4cU8EiYlJaNkmh5dvMa6h1kcgISBFqegXsGtLs0jj2xqxOvURb+C

7A+m00+1it6Ls0yEDwuMSNbgGXW8rJup8rjdEIomQRzO/Zcv6bLr/042aMl3m9kGVXeGWncT

lfn4ASnmdvpd2KnZ5M3GYhnObITFmZCom4lf8Vlecw4B17GTjEjrC696LN1rXU/L41KqJ3pq

wKIuzMra/6qwJkuLs+cyg+6v65BtndzPZSUUZz/upjtVvK3qkcIv9MJE/aXyqF8UU469LkU8

Bm/WlyVO999Lpby5mLzYRo0uTOaX3SJOR95wE2G3++lN9+u6hydOrdr+GerdQD3JFrHDPxOo

ffZ5140dgmkDiP3dden4+1myla03FNVJQfi4BQEsXcOaFt7wpoXCskRZCA0I2aNzSnH3M9ay

m60hchXCAuvDAjXRG31Qa35HJ95C7btPLmdH8XjXm8tYtoM6GaIW1vbi+6xQ1x2oZ3bd7DQB

rvcG725cFdAYboH5Di3YVGVJCRXm7Jcr2m768fRICw+VxgbMhVw83wIK+4z0v+kRkL29r2WK

gzT21z0kN+ACuWjUPiTFo69IMG2rPPeiG77JvmP0SR9ly+7cOzxU6HhTy45JC8CyTyVqoaLJ

tbqm1+PcY6bs/1n6toHAxO/b+bF/w1beZaPn2RJrnNAyl/v11AO9U2vLodFZbE+cUNzCTv3Q

tvcS8yok4l2b+/LTwsZDCgcZdqvcAd/XAbHhWJ7iwNuFraPLLDx7zDFUEnP3ldBjCDdzaa+d

OdGlmREtAnBPDlq2v5dJ1sQ3qYord8mSMO23veLVq5eCQWaa2hNCBz4uLLdkXz5GZskfAPkx

qi6JxU3JA71lTgwkWR+vGAMR2MkVnIo5sez6y9uX3iq/UeW/EZiKJgP4Z7AyPo6i4MVcfAZA

D6/W4GRHIXhQXWSxliQK/WwKc4ujtjdHkC+UF2l72XrZYggoPLaypSZLUiXE5SATSiAM1mVv

audHs2mXghpx6QP+jHmOOATwh/cE49kS2igEk1LqCn2XJ07eB2DppVIskvKW6rXrVqUrX+fF

+aidxUvECUnIoILubxB3pOre5nT/yLaz8K9mqx64iCr81yUyF6MGdi8q9BaP4GR6E6ZFwpWK

5ZokdyJ8cITnrscvpRRMlsxNv3HlYO7NDTvyamiawqQbpbnTwNC8df5BOoqdNmbfRpw2jNGu

0vUpP8eLFWNdGcCimJEOOh4Xk3kE1kGWLnWLP3/vrixGj9tf7y1n60PHFhlAwzUvTZTyo6f2

8H6rriRr2EPmDmT689wijyWH1mZvGCC4jpAYplB7Dt1j1oITHs84WisNgattPu4/x0CTsU+l

xhf2YUkq4PhQgwd/nndhv8QVRQaGwtUycLCSTt+qt08SR0X+ktrUrMFNcolby96W3Baj1GJL

oGLrYsEeqETPZPD4g5JAk3iubKCxfHwLBR96G8Ab7ndqldKMlWS4BUaYWOHSjRRsTLNVaikZ

zl4PW8qXT51a6w4hlUTFZq2b5t3pdnf7WBnLB0ErmTo81DxmzZjYr4idJcj+NADknq/Zv2aQ

3bETXdFSWLvBeE4eHDPfvuD5dqk76UhyrdVP+6Olt6u9setCZW4VgsCz8bA9MrIfl58b5P+A

kTYcbK9LyfEurA+Dhc0Rq8gfXCoCYd+kEZfBBEVi6OIvIl914aWQh//0ld1QWMJJdmGUvnCJ

O7acaQIkhl65t/kFVXhH1/YGealjqFt/C8+wPkiNxu5F1r4BZBxBl3qn//iVwVGQ5Osk0VGn

IgSuRsGSaIlILc1I6led5GUV6qxPQodyY9GzSB3LTuJcZ+qNwZcLUk8vTR1VyjmmxF40CwPB

OjyUmQTFX5+JEOgYq4UAvjxloObHUe5cNOuxw8HrrHjGBEi32rp/8F86y/Bb2DUYGmD0eIW4

3TrrTh+RdvrmuxbQnS7SsunCiQN/xJCNj7uZl74RQMWLHYGFG5mV/7KHBD8kHCS7er8FrYfa

KHlEN1p6q/eMCFNobHghHJaze7OCJBlUdz8di3hBnyyNsVsI6NXD1JYDMvG0/2DFM6kt4arx

EvMLSRWDxQ0m+1AArcxDrGeOuZT+8gp0HNJnefy3Yg5luFVTC1rUHlx1aS+w4Eh5r6Ypc/dn

Lu35sOoYIU4W1cvPfrs1Eq9hS+dbrfZjL/OTYOg7u/7BZ9aVY2FGMxtoysisgneEepJx2wLX

Wk+Iwr7I9pUY5Bby1L6rztMyKiXMSw9je95ZheP+7lzIEJ5MUMDz6U3pI8xMZblhZzHmSScM

tT24pMi1BQvXiujs7xb0dJddpsdrnKqZ856XNJWPLHVBDUSVqW9K92AAsuTiUvcNAcKudB/G

5usXGZELnllbiSNGJIkuCAqqh9dIt3k8ynb/2/X0nLtbav1dPto4YMj9a+XzbEC7AgCTnsIe

ZnU85pdFjBcW29Qpcafke+MFxzrRloS5cxyH9IMuW/Dn/2pQul0HRkp5QYEr2HIYUlWj+Ogm

CQMFh3z97aje1hMky6/O4SWa9jOfJGFVIBvfPyUTfZpLxIjbh5YQs2SM6K8nDbX1aS+8JFx5

an19UME+nW1gQSU67Pb8TPR+XPnTbixrqndzYXpJBSM4lODfLhwmUpPtsMAWLLViqdcSe/dD

KifkcWhtZarUuB3QP8oAUEgQjondyPZ4blqLP9/jVurYd6TMiA2Q9+nboFMF6GwWwBzuJBoE

KcIRq1nNVUYY1wnDDNXk1N8fqPtDngcwWgAUYB942W+/Sn0uM2wIPwGExTe4uwEywyNHCFkC

DFQaj3Wkc5ZbIndcAQhX3wEToQbkuUu6nXO9Rs18rkozMfxWYoTRaekWUbXF4I1Qhi7HCJeu

aiVelQHkNBZN095j57hRoO33fz+Wx5j99RI84Zlyz9s/mmbMgTL3WSsJAJjpVDTPJhBkHEX7

TYS8X3p7kOvgJBa51eRQWsp18o7CfIapudYg2b1izCfrpmH9kcEJ3nI2cO+OjUpSLNt5VO5H

/SOx8/mK0RwWjjeKXXo2rOc/1xbX+phi11SR7xfkub0OxVzzMTc/qP871Kh7J8+Lr3v3Bz5h

9hNbJgPmsMbNoz+FS/a1bb6kUilPcPfNFtyNNQjor9Wg1xZKQR4P5rasjJTceO659ttIhe6E

4v8R9dZxTfbf//g2uqS7cYxGRFJAwARGlwMGjFS6BKRHSYfERkmnIB1Daig9QkmB0XUrAlIi

/cP7fn9+3z0er+2xv3ZdJ5/Pc51zlihFM8aPhXP+FeoiRXJxVsY3QQhEnp6FaHD9H7l5mTFb

lwOfYUawrrlRDfn3waBD2S3An+e2VlYAeEU9gArh3x5ofqLA9HlvCyLbYRL6M1smCTOjlU2t

FPTOPgmUYskaBv0Q8+DsqG6zm334AWm14/9EJ/53EvG/T+iuwoGSfl9h6AMSeUSUwtjnprID

WeysuEaBtSmciqD0IbfK+qlQRjD5+f2oHN/JoDX0+cdlfRx3m5ZfDgNnsqOox65+aUX18kQr

mVyoJI33lTZRhjnN7MZnCfmf5rqzPnu9fMP76YeiC4/fvx2l+igJaydLJ9CMU4jlT6eLV2jm

Iwy+/7QnQnXx1X/5WxqL+EX0whAgYmeli5TPdjTxqzhLPePnkMksfP2JTOBoA6Yn2G3dWskE

RkqkEgje2wdAHTPI1PSQESFDETsrDEovrSlfYqk2bAtnzDibP1J4Gk/bhPL2POWkTSzK+ucF

a3+d5qsgImuIBH0LmQX1YxWhkAOiO69VzWv/cLXu5VZKol446BE87A67LsK7tu/3Ge1zBSuv

3MjWz022w6/hCXA4SWntDbJiqUT4IGRpwKNDj6i+eiuz8gFlKr0fs+6tcwlNHz/mvwd+33LD

1SmdwBkLRr7KPTd/m5JGuEUNiA3sfi36pMGp7YtPNL5pNwuIYpIW7hHrARQ0slAYnzR1pxj0

lXggH9fsh3Nf5MuI3JmxGmv9GaSvncA+ar5V+JLkn1eJYZpxpUht4bLGBL3uegpwWzuF4Gch

9PIMhoNqhoLjt2FwuObJYPgt7Csx/dBQcLosdmGL2Ur3W9H2ozd9f0e54oDEBHoMXCyaWlwb

OtKiCmbJrEMcdkPLylXWqKnXeQ9V/Ypt/XKuvebXtOQg4S87netpr/YnCItX086eLDT6y6qz

GlaI4AkLt16cSz8vMfeeMpIFDE2ZJN97T9Ds7QpnAmwvFrKalV2074tlHe+9Lrsvb4DW7INI

KO9YVpl8hPyg5+yXBP5WelO/+vqZawbZu3p+RWEp4bTqj0bREz3a/GLXi6dc87uXiy9B2DTf

CscLP2qhLddQXPV1HvUiUdrn/3dSP9+kFcU06Ax38qvq89yFxIUcLGU6Fal6ursCuYHi9CnN

1CbAC5ONdJo73pWGH6qk3HelFfVUTWiQIDYEorjWfFVIH867y7+lelQ2c+sfKRRMtEL3JEcm

XuLpx9x5jRfMitrr5hKzG0gmwealkJqMbR2pbg9GiG8QHTm2WNh/rTA6fMnciScnRcSFf+Vv

+0xTFvHsp+cPDXioX2b9weU5qtU50eXEBDxQftQrJUfewnYh+JzY9QfqC1pXNvITkttF0zAD

NJLxGpvdnTZUUC5w1pMZX84N4SWPmykR1lWDOBJ21pfy9COrh4zobYY+w4mG6tgZLfeYjn/b

+3aYNOx8dhtvX/GQdcxt/JpA8W2pTLPasjoV/QQZA93ToK/dw11CZIVje8n4505v25IIX1KX

E3LshOWSRgpL1ermS55XG0Yp9D9VkgFmUN9Bnu6DMpaCuj1rCTMCOt2rZq0o3FsXc+Sm7+2L

Z3D8/n/HOYAZdoCEzrBmMGQRobBfW0Hgd7dHqS/15AVN2197KIXkGFz1n9Iiv8/F8OWV8yUJ

RipqCnM9+fqp35vqSpTnUQdhOlNhH53ZJJtyxHJZGC5GNH8Cw/LFwTltz0H1sUdZJ0H3wBZh

jkuJF0RXvemoCzn9eur4ClcHN160jPQhL90evUs43/ekf7JpM4jAlqJV1RH673/bZt07Tw8H

Gm0A1SBN1YPuH7mESy8UVlzp37zXLjA81efRTSxJ7vBhJ9YgjzihT6X5UuyOHCZ9y25oM/9I

o+ocCIl8pBo1I7Xyh50miwobT74nOLDfWTSXOSaUD6/58xEX6jkBShtbWoWMnOf5FNnnoWtm

4EdX3lmbBjYjetf3pp29r0HX852N2lcvKGNJNDUZ6Ibon5DbgkiVxC6luk/ZaxmuijUz0yoM

gGi94RUB0i/1Q4813+XugvpeYNSBw1GLl6UjbddBC6ZK4qKd54f9WZzcRonn/ttSsp2D+JG6

nOEo1XpcG6J+x5znJq5KzP4WL6f01Y6jw+xa3+Ul3FX0eNDo4/VRFVruVNPhA58hT2KEJNmf

I9Te6ojyFVFDal9xxgEwzSUWakF6ySw/+LFHBsJRTu3tmkYMoXuaK558BO9GvSV2Oii2wp3j

zPZUCYlehT3GzhK9o1e1w/T7cdVaVB1eotcww6VE+sbwqL5nNdQD5gGTCJvyLYIVbCfsPxXI

fuEhSXkPC34nrXugmJtkdmygQRX//rZq2eoteupjEXIQAy/rcGhsbVL3xGNbulgytQd5XzLV

32Q5fCF5N3nL8Q2ZnrhAMiclfgI0zA9FTcIf/dAAbMBFBzwCgdmTb/6tfF9+cJtWPFiUdWkO

6EnIPlHa6GMUvANIy+Nyyhpjvtb0aOmSm/55fVC3SXti3uV3abY0m3NxkprdMHq/AWSvYo+E

RMa27biZFsvJfHKLpVmfDoWeegPRTGQQm/clgdCloPallTGJ9KUqQGnyldJMl8NhltjMhxUP

q4N3uRLTzq/nvbO83aQCsgmrtG8AbrNvt+18m8oNc/2rGBVW17rvQUMOMjJ/ruQHOOZGHD5Z

FAFSw77neARB0e5aBnMfyQPha/cZ5F6Uu3/qPaiqQOMLJ6V3TRt1mxBvfZUA700icYNVKhbU

tgpbQcQUeKS2X1K+gV4hKRVJTqHYw8tJLR5SqcgF3zmHMn9FAf/rDgs3VruMhz+97gcbatR8

b9pQNXMO0P6aVsWkA4Vmez0VkwKgshlhmp6fU1cFd6+Rjxtn79aSO2RyrFOYTBlIRnarxg8K

0E1X3EbSv3xKYKWR8et+ySPBkcdFXe9ONKbSaogUP+AX7rzQKBEkPTLNbflWjPSzq+R5ZkYd

3oWS56m/8BsFlpys//lhRV66F7yklV32YLl0hNuyxdXrOwm5ytUSQFBZATDU3FZzsbOlEC+d

FLJMPFK59Kd5804Up8WhGBCMfNnWrrH0lizdWn1kn5Pqc8kvMKbYWniYTl96cCguuyr6hXCX

iQfSr2x+scrve9F05dAGSa7kNH7rFtH7mewQ99k3A+L/qiH0rxpuVCAx64P47l1+yLXnX8h2

FvzudqwWcaSlgUxdixfta89RTK6YIp8k7ekNGfJlz5j9QKYiBNZnpJLwTpJI/MYnxccz+dD9

uH1Lya0pdMOW+H6CdDURhTWFRYeC0B/9lxEH5tSTxspGHynazgP77vbPHJPwRT2aJxpHx0iq

8aa4EnZG7gh19BnrQmm5rrr+9sDLW/E8LIf4044+dlnd7yLW9zN8aOYvNJRZn/W8SejnY+mE

QL5WHWC2Hhhk8XA/OgygUbIFKDdMEiQGvBHu37H5wJwzn6/L31A7LoEQHgCqGQIImi4GfR55

0cgyI+nyw+/tCSFTflh9MrITmcSsOS2Nt/9jJet6lie8zEJekudCkr5iKdh5CDucQMdLU7fN

iGW9UAqY3yxTXvJ94kGdT0ly5VIrNSjvighkEa8YRahG01wQECL3OsaO4OSWLYBNc9eQBvv+

/qqZ9nVam5Edt07thkVFffG/cv5McxODeL5f53CPHlr5Xh38URrdjsGfrMkDSyepl9j533re

odTipA9rep1fnABCQ9HinL478iE5IqO0M/VX8UzxPPH+Qpe9q3onwFhwk+HubfdCpIGu9FwZ

6CkwcXvqetRHLbBZLE3b3SXnYDEhhgG+63XGKWgWCCUClOgNyOmCt7d8AkUDlaa9Wn+LrXOU

qboG/BuA8FLvI2gYS/Iv7rsw0pNmUlKFIccjwKoP3k9pke+mNvDficMlMTxMxTFeLiCpMoB3

C/xvMJAGsQlVV+QE5Sc4V4quPKYYqauhpekfwNaoJPtauo6sFahLIyVA4UkcK3QSrFl9YCjE

g9TP2J+btli+Pok0PzfDe7zbrPKlWr7LMDRGJS+dGo67w7xkV3W647SBSJROOkc/k877c8Sc

XZT0oPTNYAUKiCoQblkZD0juo5FHd95eBjzl8ErN/cS1LM79u7mlw/wULuLrzHiqK7HnFwXS

2f5g1lVT3T/CT/36VTYbC0Wk+8zz+fmQ7CElAZaAoyJuc2b42+t+MRX8ln/RukGbSvw2H957

RaApN+XpadktU0wo81LXnrnqu1+VROFERdswjdhDK8mBn8f+a/cp5NA595h4J122iIgmml5+

VRssPvILNgeLPvBOz9c3/Ue/a0HgSJPsSG4r08m/+rPd/NC3uXvGrTIMOMbKvQ6k1VgTIcqo

zuCeKsQ3O8xpuDgYpOUg1PdMt1oHIqHztwskm1nGnHGCUEPobijIgKAoVqeAwxXZWPkmhoIB

FVP2ZgbjaLvCExs9GD0HlIyMQWo1StNCtv4uZv9A0/JDlowYTr70RG66R12IqBVpIJgQK/TC

SZtpvRE57uJXMe/a5kL06tSIx40msV01OmSrJrAoZJ79w8TFei8RS5dhOxVKRRKZElL3Z7S3

e+N5XIhTlfxOqs1IWzObU3PgL+KR5jv+Jg3zvp1LHH6TX0eEiA6ArTPEdBDppSflKOFQ1ZI8

LLB4IJO+1CDw1+eDzuuTd3uuMkHLmyMjbt7Zm32yrSZi49/PLorOtFx9Du072KHUXyq9pwRx

oyRbB6+s3ITL7iu4defBJ61IYrBkA2R+9/NaveQVdwlMq0UQK9/Ob8Fvr+wrvAT6kv+J9Q5D

mCwnGHwGQNI9/26KI5J+OHclS96aE8Uk9zWfA3BW7cLE07g99yoX41P0rSynYY2HhlI+pLgd

FsFCUMiZHJm7Vax9//dBl3e97pH1MMCGq2wjMcfFJrrO7kGoHUz+llKyGz5r9PxO3LbdKFm/

tn9Yr8wAM6P+z3/nhWTcKIfj31tnMSg+raPyDr3/MmwVm3IGRGlyzL1N67egTiF3/l30LsZI

aUBKSEgQKHtwoZmRQ170sj/i0T4AfSBO1SicViFD7O7uoJKIgsKj3as3dPrOyfOlYvS9Pn46

Nf+9URP4Ya/Nr78rQTqOXND4NWUGZb7zow3x3i79C/beLvPAvTr7iwCbEZ3F+9MXJyibEQMu

3+vNyPmOKr+x8weLPy/DuZ/nK56ub/B6ruwjhwFa38kZGPr9znd8X3ZiDtFZsu3fXUYmWq7G

Nr9SB+geNpIstvv1FvVnfeByT91k2mgw4GlLHHzV3sHzK+iWSJjI9nZNV7DRgUpe+2fxE1nk

k7vMWa9Gm5RUviwJan/KYWjTDYziLDd4Q/LuVimlwtgbc49exrWHNV9xX3V+8H5LTbH2AFI+

oYcn0W6i1kiEmxgJQhET3iQ5kTUb9Gc/Y40BFTbF0Tq0iVuJ5s3rlOz0xcV/xJWi+s1y/C1z

/Lf+AB339kzG/I2DlA9pxU2AP3MjMxQnVHVm1ZX7nzCbNw7fTRbnSRjws3b2smiF0P/t0tks

iYxtXXnDPh0jCzluzsYbOeEmQAGGT8T3EimK9Kj5fxqIDR1qkmv9HayieJc9LChArId0OEh3

IxWPjBVEYY2uSsjM1aaL95qBeEKB4qeMQIT5XpC3H7tgB7MGSp1V1OCF5rcikN185/6I24lb

QNxxVkjHGOww06UviyuZMBmYNql5S9RXTLuOshbf8Ic67rr+j1t/Vhz5y+C9kP6sGVelacWd

ry2uXMcDz6TGghbjsmc69ndGnj24Ot3EWV76HDa57S4GHpotOXQ24qpH5peOOzc9dPwdGxZH

XCfwG7ns0jqvh+5lRymt6o2U+rZ5H04m9GW1XG/DDrPRSdLXomOn25wzDlfbBThfkkKVW9x5

mXIbs/JPaNOEVS+3QaoFRl8I3gg+cCF1biNjxytElVjBhjOG2/BLyBnb98vwZtydrkB41hOG

LCS0hfOZHxoxujr6guEJ4NWkZgczia6hslfrg/7Ij6H5aySiQokHFN3Fwm4d2sfehG+Wx3W6

Aqq2J6UpNo0scPNEq0zlzdVEWUwpfUwfYhXtO8PsYMBP5Bl9A6pfVyLyykR/VTqqf3iVs2Fp

iv13OmwkoMga1PrNgQjcS6gjD4J6tpenQYit8porSRmvUpKEqpT0oltcJjWRQj/pySFfpL+Q

L+38nUTwi1xvr+bQ2OsFkzFQLqbR0+cOTgQQ3p4Y5DU32QNp/Ii3oT1NDW8WnwANNV/+U9b1

j7J/qoLUtWdSnf2aQoJ024UvUFOCDNyGPdjuDd04ib0u/wMQzQ6P5Ta+GKgrDRmAeb32w5NY

3p9u/xXz19dkphW3PXwdcq+PSKTmFU95R263vH7p1XXuMok/EW9xlum8hB1mnC+2nyZFLVXP

2k/UbR4ncTn5BPmcXs8kSb9o96qSP+a0GSFz43S6sgActtTAyvxGH7mO4yfrWO8b3/MQutVM

zTidACoSp2G43yz3ds3MeTF02Xn+7zxQt35BotOjs+htSE6WoDWvgH4BulYO0/iFIMNQU4lF

gMBpatWzwsZD0HZxVzIfG3XfEe6h9fpOtQOF3p7Ysn5nM153xb1CbHEsMAr6tLvxTzpaFHTb

TiW7DND3JI5JrAEL/I413f1YRw1XKP2v47dPc5LcsZCGWDEUEoAyYAjNHeyO+OrjGCGRlaPI

K/FLQLbyW7GuEbbSjS71ha0nQSYxLJYbkf+7ojr+S8cJ/6zyckqbGJg5YbqNx05GCTHvtC+e

zyGofI94qJnTY5jskll5K2aEJE9xut0fV7ep3SKMbN2B3bsFCQUzNlChloQ7n+13xF0X/rnq

vTa8qOlNEgu23u9iVHY43bEj+WvsEv4DAv1ZlxSiu5c/6jZtrvWwhw42I7sb3sEnsXWbJ73d

6/J7XE7VF19gLjHrvyvc7uieNtdt9oDQ/R0lijqnlwrz1RPOgVvZk+YREQORQ22Ja+UWt1RH

mBkkRZunw9cMIdTjx6SC81RdBKKquYdTTT8+AiMRkEkcQHMGzGhQ3WjI1DoR/NFClZ+0kSXt

6UoOSVpsl3MWTZv86fczw3abC8EvMAN4PO+kDVKoxdCD69hE9ctDAE6iV5FpoO/p6dSnJb67

HLoGKUK7nlqh5a9YT7//NzjIhMrsiSyO5FNNS5abSrZW91v+NOnyfFaQEHzBv27/hTD0qj/C

yPnhF2GeadlQk6kAlyeECP3Q0NIfB+2GI+RBXiJBjnZYu3I0ZNwo3eu7PM7sw27zIF2EwWSj

QpZLvvO8EbT6+97RdIvU3tmMdxaF8t1p55PoOvvP80nS3EKA1wVD+3sMJOlwOfzepxVloavK

1RDBYFsPFT/H/QbiYP/9LmblarknDSr2QYpNh229XSY5fO8R/9zw+vGkpJuUBbM4uqrbbD+J

l37BiFHswJYn/xm8cTQBBszFs9aOLYq+rP7FgIVNoG+HnteewkLVw80hQOmaFmepI9lK5/Xl

ng42p2eo0FnRkz90XQJOjBgq8DYn6w57rCtEcg9Ar2jK4xh++yMW+OJV4C/lnWZrIJqECxNY

qZsvuCeBfeu/5YsgahT0r3bz++ApdRnEG2o3/3ewOFeKgsJjqPhCQzkhs0+HvAaONxT5K+n2

CriUKpk3jl3qriAAlDLn2PiOzyq5WKIiekpf7bhSXfMBirHtITd9Ms1cPnqRnEZhr/3wzNAg

f1O6IvTTr1iE5gND1eSK8aliQkEC8Vajros78pkAL7tHawzzPlPy2EwH1VHnb8+UO7yuu7ja

Xe91egGHQBl7gXOwQ2xbovTYknWVfDnAPFLDscT9z27vo6YL8/0uBuUCuYz2/D8lvXdEgj32

vWKvi/587VX9J7g3RJcjX//hhjcTcid9pv2syGaEkUj8jpC7X/d5X5YXBTxXSPTqNyjdjd3p

6vf0Roty2zGs4XShL+tE0a/q9M+9aafdoH5QxvaCdQlgwnclIB1XtmQPsm/524m6Rm5fbuVS

y/EGh9HpTohMSRaFFcP0JQgkW1+Cvq0Hn/jO1K7ekR/fyS13wRwZVHvAZfXNRDmCorDGaBIK

PaKnkzhV0mDVv6zi5oUTzPg0YhquSwcszWMDhz/ZlWH+VMqj/ygiCtdVYwDJ6azNyOE7zyHQ

oc97J8hA+6S3pRBwEv5sJJfxSJe4Qhgr/dDpqoaTjvrkI7k834tGCt3Sg5ULdSLNXB1LrT0b

bwK7+eCjOMuTvP1oqqyu9jrsoquNVgi6brOshssp1/+6zj4uIFH62gxx+AXkz0gulGSIC4q7

7sS4y0Ue4FfRzJb6F1mrcXEEIw1xFG/DdXmP8pjQNWSwDa/g5vbFm4Cy/eDBNPz4bd1mPXW8

NPONEV8r2YzM7rE5jb7uh3lpAPFde40XJyeM5e17nH1ZblcnMK+f2f1ZOm4drg3fzV2nq3xT

0wmurvsX/ZDqRu9CXtvUK9wzU9WjFeXx+ckv7CNl/NO8DpHQkf3NOp7fcfKbWbw06mLnaUJH

rwVNiSltLXJcQfLe1nXA2HCLhbiv7wtaK9xp7lZA6UKr1947rzG/sZlEk6QKFpU2J8eYT78h

3MF/rG69/owDwGSI0XpY8FdiQDEbAUpNhJ7p+aokUNe6qOjJyRrRSaiGqMcRCfhY14xehzj1

SUrDz2vb8aGgvjBS2LP591OSask8qmGPIx4uwkjJGkl+CaqH1/tIoNSJqdO22kkCrTpsdW/b

p4QOqDjjMR5+VWw9OqBw22xQjq0/vVuEHQPzPeQg4HG+cjgTAdPsP5gRFsLB4ngzMS2gEXwN

sw98K5ghVUzFv07D/VSRRZ0sTav+EAaT/Nlw5/B8t67hvAErlvTkrf6jsOEVUOehj7CXk0+6

uPnmVfnWHdJffT/u7a0GQzVyNrb0q1CpJQ3Fs6u3a/rVTjlm5NWVwYCFO3bcPV5MC6sNx2YT

hOhFfyEsh0GjRSLDZPBpVFhAYETw+boWDu8ITcEbRPcHnv4j6TtAHCFiG+zDqXl1x/yW236h

sCpgOCzw6nRLHj6M9yVGeWAepwLof9no94NTbBWNUd38rpnrpeoIdTojvKdD7Ha2BNNqcczs

ZpfN6oBT2lQYRidUu+orUDyckIyumJOUgHIjUlDsofsDHjKVFKuhH+x6G0oPytKIe1OFfLTr

VYRM1iD0AtrDBO96Xpp0PPmdYBeuSiZCCsgkRAm6vob/gj12L4J0k2k8bZ3SigfZSfEKfHyo

DU2enYVfuYV0Le7U+w8FiWAPxZ0YAGmdvtX5u752rhOMJSLo1qCA9NY4anGvGnMRFjAqBQZV

8WyeZEzfgt31SDo8BQhVe4jmYqY86gjqMH01ol6tUBx+OA6HX6fA4f9QDOGpt5ir0ADIoFL7

1Z80yRYzndBdfbvdvgUcnn8e3doxI+rl9I83+laXR8Wrvn7EFV7T05zOUkIZYF+A4rcS0Kwq

RGQSol9yiJtwxrrEvO2z03pJkaqw/LUqgxiVNhXziX8fhb8z+ZuQRq8KjcFW/MEGkT5+OqMk

i3nsl0fDtLu9es0CuPfXDOfqJZASy7oq2X+gomwqkMjCUDUDi6LAPpkes5Wn9u4Fcp51ipqp

+RD3kbXxz/rqB4BwBqbH9WMxOI3Ypvj3vebWYkCuIglrcSMGCnLEJ0S8U+5SkaYalGAI0/57

8/x0ocViZiEkGZFky46lxvYEaeWUINx/8dvtznWC2o+H8I7mOPx9kfTWS8LXL647hxcCzDMD

1rrsdisL7Fxl8h2S5Z/E4nIiuOkC3BOUIdLb/F2PlLSMCflC/6kPy+aAQuoyYJIeMTYFimUt

PPWlw3ZDOPxQHLp1Cs3w02fibpXRpvbS6vPd8oTgtWnT+xtiGcotTKXiMZb3UwkbnGVwITO7

APpa8DabICFT3UMZIrQekSiZUcFmSa+e55inW7IcSTvB2x5TuigHaCQbLGsqxZaRC6i1K/CQ

GbNVaDyEmXsBEDyG1gUSb9v9dehGDytAt4tWfBHjnybRL+CNezxpzxicCGn6eXo7wVRh8xl3

bQ6QvNPaeA+Yal2WtdFkP5eherEDpbhYM/0ylo+VSCPXYD4Jo/M7PDsvtF4eNRUplgrRGsx7

dSC0W3scvGE/e5DYoiEG5aABGx8AgXmLAb9/SvouPgC1iQ3h7Z1QrU3Phby2KQ6CW7wzFQrz

Hig0DJv/3pL0PZmy2/UOcvvVhcMDdrZsQtdVVNf7mX/s69jtFilrECVxvzMVlD16r3J8a4e5

cp27RdhLwMV08zesY/jDV5Plq+xPx7vNLzMVYMjz5y6Hf3jtdptshvDz/dt6Sx1+Y5atH4xF

T6ahopnqy7D3B2aaioIuBhd35qkQ+mDO2p5xajAINRIJTdmK9oPkjlcv/Jxt8IpopXGibPTU

oU1Sb5f2FvV4S1CIV37N7PxE4IzEulHIkVqCTVGGEC2YR/Q/wd4usOAMZzKmAh0BNcOOtWKe

xb/vGDv5lvtsVahJxNI0WtML7pQij3Dtiab1o6MdIC7jICNgrYwGxPQE6D9ml1XILPtK99iD

SPxUaXW/0WzvSiZ/nQNgLFq4v+SmdfBtYmzLF2/LePKHNkwtxbfQPUaaHrseVJUI484T8jq9

RrXqECXdpLRhcx6MgueYZMsOxM51w9XOtbVkCG96Y7tL5LdmLJuGjycDnApxZExolI+YVyUZ

W0zBT6Hejg79MsmWV+aZ28Lm75uXQUvqy7EKgawdLbbemW2eWw/bN75MDOHPBcgtksS87nAZ

bebKt9PE+c1bdHmaVcNWhgwOSSTUAUULDE6VzX7YHCkH/UT/t8gSE9HU5Xrem6tcvUd9/x+e

7D8j3iNSKziPsRTBZ6yCKqk7+7YSqja9XO8Vfg109G+JVlbUTIfbGLjHHPjVWhCT0YHVFGhF

GTEtsKwEmDBgPOzYwyTbtIrRUaT0Fwczazj9oNzcO1+3ezTWBbX33Xp83jKOblU90ZSRm9/n

bP48pVUIlJYVQn9yogthC4OK5mF6B2EtKaofOAWLJG02hy9OQ1qHd/BetCfHG08y4j/z16UA

IMaaZmdvH787KbGNhPZ3WWwSP9DfzO1qHV4Iscps0631d86T9J1sttv9x6XYTF12ZlvrWJBG

ydHm+xu73V9LqNa1m2iL8xH1OuHU3bwSgQUe/pGU3WyXPOlWt3PFbeDwv0WYRXOQdiEdJ4kP

Qi4zJE/0acW5lRuHlXgvz8W7PNl9Kt0ZK9LySMGhNhWOKMdlEpwpnWgTv9/BoIBXD9+90yLD

5zburM+beT0SWew/wbI+Gs86y0R5p6Rj1NhAUjGf7cefgpKnJovrQfxvBhTLxsNC/0qTzkCr

Suqk/Tf78r8pfe494rtNLU9wymthlfFlWgoCjSrG7gsmt8h5SmZWk2LBmjo2SfeXaH6hcH4y

IOwu8KkxXbeY9jjo3Bqg4ZlEkEv5Cqbjfuxg6QISXJO0/bZ1unDmvLetthmqYYAdZ8CAb01M

M4XAz+LTxh9fpzKhQ19dluxpLCWnDB9WpblUeJPl1M9Rn/cRJYnkrnNZ37k2jm7L8VPPzOaT

44/LmQr0FzXd1J6tGg46fdZdCWjgEk9ihHNd0sMfvNLNDND1/3Zm13llp6X1YWxOB9SvP1V/

lVnVaIedDEIpHAzcDoKDTzS8llPGgKoA2pmTdvCjBHZZ8aimiU9WwwZW9Jo/lq05XYQ36RKC

tTkN2pkNi3mkIDCJf3M0Fbm6eBpZNxspGJSKLHZgEGR1ViPmqUz7qS+C1VyxI+awlq3TzoyM

KWbj8qNGZwSPCqwkN2lpaZlxJVK6h0OrcsDsvyzwSrecQe/AArq/CSXSG9Uxj68uB1JPR/x9

fO7k8nwhAI14srZY6MM4sYRMFUHqVt7kJQRvBbGDToshsFgFTkG7EPCB7tYB23cjfSD/oCL4

IFn6lqE2Jj9D/qpM8iTqJn6SxzGKZjE8r4mCctowiHPfiMVfLbPNZ0uSO6D1s3YbJnzyAeDx

u7kxYaSOWWFCk9GNYDbjiuntrRGsUbg3gAlsClhpKMoupBtczu6K4YWK8mcRotv7XxwRXFie

aXSsVmAXxnpSPBGvNUAv/3VAdlriF1W3MRmDA/wW48jxfLpt8GyRCj/P6U7L0pkdh0koSclT

cE2dewoLFhsa+bCt5jkSKaeOf4WGe8bUpA/Wv+3xWpmTwRQ/hTgdWavbLceY3gFqV8mDAXVB

Xxdm7Fc8P/XEnN67fp0473Gcxq7hwIdyksJKbfMbPyPQfEDCEaoZW2UgyEkk56f1nZcnfWeW

BKXhCJcBoBsI0QZEaHoi1MRRIHbQzjUqHYd3rWRGIYs3+XGqweUnSwlYftejaw7jTS652uGd

Ov3M+cYZtwWFvc4t1WQyAhHR70ebFAh9lHBW+fjck9QW/1rCTrZwqNQt1ObDru3qtuD9n2cF

j6LsT8UgSR6Y9aYpkV5ObTlKV/+H9kjLuIZNrzngluNiKiBTNYyQbHwoMjTzlqXO5RwWM+iX

dHAb01lnDEIhgbg+Pc+XZ0ffZdz9aicOFfmDS7WyN4FpbBlgQkAKpQ8lh23kvdc0eYP6KVVd

cRtvI4iWU+xWWdyrO88cuX3VPTa9RuXLFv3JYPr10XJaVXk9wW8Dbfu/GG9M3Hmzdf6zPnve

z6g7J38svCDUjkFiJDbmCd0AIR9Qi6ESsrfPOg9CgckWwESiHwi/po8XiuT4oxvEhbwmiJpS

r/VhrVujQUP4OWh6q9NNJigaEwEf9qwc9N7G4b2eMYiin30w2DTe68S07SS2baM9cyTtYnX0

C/JbLK6csY0bfGRrL3dwT4JPFnzlRQ+JUSVYO8PWpLofqQz9bNMplhf+jz+g9Zz4VyhUBKA6

nnv0Ewllq1fne75/V9BfFKfQMIv81F7Q2nWAfEyTFxZ3pOH5F+WZFtVO8m6oRVvZTnFINgs5

JkbSlT8WUv+0vdd13fn1/tuGF2OjBBmUzpM4GyyJsTqmIILsyTcTYzpsjwa5LcIKKK6+aeUO

FknHQBssQBkwibpoSd235to+r/cWO4Lebr1JLBEbxNV0ZFp+2Pqxm9+EwxuKJqhY4/0dkoiz

iLNLidNhD4BQ/ErPcxAKJkYlXuHhd5rjHkN0uN2Aw/Nuo1q12phVPIstnq3QtciVRIsWbK1T

4eBjG0y+aEvvhGy9l/e8kIlzMNdgAMSK+Wc4xmr1j9TXzO2WG96LS1Fn9YhH2nqtpOwB7fEi

FJKGPK4dhKIfrkT7ezuGg1x5JWSXAhtCwB6ke0QnsifS2ylrXP3vkp6HpdhpGoYz/ieeApqf

On7Mqzx1TCDXyVoCQIUHiSHd88GP2FQBHfsvjgybUpgtAc2M5a7wKfrn8kxP4d/AzAA0TJwV

BoByDVK+QAI93TArxL6zduhTU3/Baap64zafnR8LP2Cq0bR27w4qDMpk/BRdnnAFHg1e9G1X

7SYuFQ8HRRLRO4HzXyJnM0DpgqxbxKjNW26E4iEM8FEsZ83SbfkXU/xD+Eyz9Na9URFRIgf3

2eseyZNpD+XW3utyG3jl+equZOhGkvLVQEga6f1DComRS43zlwm900AoIs7nVjIrrG9FkkzC

j7q25xEARkfRkT+2UIVuTpTLV5ek1RWSO7qO8ROW0wHQN9WyPGTHXFeIdzfbltmcgktRNBzq

gOEb5EXo4PJQnm81/59vdVLWqrZfylIFRBhEwIhM3MY//2RHtLLes19nZVC74hWK/phRtRtO

RL9Nh3TYvUvMvSpYYaX2QYmYu+pGTKdBP1ZpbdSHmWoq0mPSyWWzg9+bI0sGF679ebqG60Va

CWQvmth/P1flRjpMD5TzTyzeky4H99HV9nAmTkneQvfA+5bHv+9XNgzhF53SWkfQzGq5cPeY

EHEMBwRTzEErLV5n38lXq9jwPNPM97R3oeS5zC0UBAC5/pALCbPxSgtqbJ4KLLdzQKjjwbsr

fcuS1Td4JHB6zZIFEYPoAEuF0hDxpDreOmLf/JCvs9JZlmclGcM4wUMP4F8nQstNQ3nSTmB8

KDJ++hFEB+VN6E42FsTe3hVcTgBNpXHw2ns2TRkfMkUWJd4fUrr49fmGFDvQ/eOeRH/vyU+I

uqptWP176l0fSdgss24MUeoW7HbdfSvVJ9RyywDqdEw/kgjB/KtHaxSgKUT/22SorpG/gObS

NeAnf/RZ07xR7cnXyDBl+DoGW+QtkbpMV/sYiBOE6/uUAzGPX8DhsJKowh/X+LZhrdZyQHYe

mXhUDgSjWDJM9aBjWGmhZvjYrHL4Q4s1s+8sY0loCdkxR0XT+7IHiZJkHFCj319TgF4/v9XJ

HxIjZklqy88dEbMcmHWvFFsYZyULX/2XUaMTFyYMIY1JK24oyyNPX4F5jwja73lNkKkpSiVZ

hwDN9ATSsyHqvqkIbzHHVpP8TWoiDKIpMPJQGce5u7+Ab5Dc/LG1ws6NX58+uBWr6cbzls07

hXjFdbrK5NSt87TvRV4qx+MKPtEMSkWY1PB71Q/QlFeCA5rDLHfzYKK1Oau7t2OiPqIxF+VO

ZBGAIjCj9O9zF71Xlwc9pVc/nsdh6i0v544tKoaV3G0z2SlYTCHyPKzPG0zZ4Kt0OmFQrzhm

ev/XI7EKSLslb3ImnJtHzHXdcJD/U9VBni6nGxQfl2j3+XjGo2Xp+E7Zde51qUn+bdJBIAum

PzQN7C5q1KSQx0Ocz2ATwSyMIId4NXojYnWpoYY2klG91NtFoXYc4uwgzcUWU1QJg/p1yUZV

w+iQ5xjd2cN4GaLZ0BcpoEwEHReBM5ttPWcq9KENbD6nM3KPPoQK7vlB8HkfODXG1WN2DJDx

b4rLehxumevsIqlVVyWhksx566UkCyCv57FkPm1qTAmRr8weffQYIrQpTDVy/AlM1D1S+QaP

Bf/iaY4V1V1mQNimM1aVIEXqTNP4eRdTLw3upKq+YRHFL/WYr97/XNh6MCRyrvosCl+N9fwx

WeFXDUQpWVPiRKLvXSRsw05FZtzWJE9iVcY+F5ncBQ4JGhZu0iX1mYHQz6FU4nGzq+1XZzmS

Lc/GJGecWiVPumxw+D/K6Na3/km2XFXosbeYBr3MecyzpvlH1xsiNR1XDZLNyuc/GziMPUfd

bmI1ym3usFyviIk8MOh8p0Ue8rJH0ssCtnRKLVTzRJGXyQ9Bh3WmFP8qB1slf8F9aAoOCh6i

Vr5I5idmq+RP1T6jZEgiTTWEZMCMhZyeZlDm0iqyRgwienviQs3yAthFRBE3RG2g533cccqf

vf9zTMhaXwKu4Se7nW6tBE2XXe+4R5RBWDT/Db1P2RlsTmP7lE7EY21HKBdw/GPjXpdHxWG0

GacI3VCAM8Vjn+/jvTNN6/ImPwL2OlqiBrNdPw62kVf4qpdWpIPvb6QZXPymlKKEpfgQoUHH

ijNDkh7bvI5vyUMnaxaEoVdD5hivzIBzzVBegLqPHEqTQCN8qHxqfFUsFFrpEfOjY2/0jtcz

N9imzJ5FrUWK/FX44vlT99PfHna7sTtDN/QF1bpoduR5k+4+sN/1nAwUIiomS7DMtA8GlDIe

ksBiXexDgd+woQRemvFIDSYiLNWwLUUtqDQDAYxF2gm5sxrlM9SCffysPl6VaWam2PENKg15

VsEQ37nL/aCM5KvV3xUyikFZmrBQTdHM15K11qtEQMmYD8Uhy/jotuKkFVo3Ii7GTxwgOPF/

XkxF6Qe9hfVXV6cntiMmtiBAe/geMVsGvi1bp2FimKYlue/hYWVHyOIxDyzAKNY5S8AQOz1n

A0gKteQvoZExlN7EjKIFPymY+e5mUI7CJD56b282DB437JCLPktgS98y/fEdDjAyyfQQqi8J

MUIOe6OEVDYrBSiI61RAaJUbqkgAzZfMGgi/+bLZZLebqoxqDd6m4Hgu6OVGCvZIN4j9pyIc

h2/NRrcuGIt5ZX9oKFS4KjZYmN/rVF7aho7q/IVRdSl3BLEXy+HUnjABPTozUqJu/ahzNuy6

UlWGZl8WBTowKobjRG3fAp6PUH+nj6Tb5jt+kRmvH6bG3cqPho9HtdK4QfmjYugF/L8US7Hm

OyTHMNL5yld7PrTDyBwRaXKQda3IXwJQ0DOy4PBalgWC/xUkpYeOZyzzLN06jtsVsoHdy3S+

M88tgzaii8AmZSwE6aR+E6VaOAP61J0R01BofDehr/w2g00Tjw0HlGj3Neg85q2NLm/50nJK

2I9+roAq38y3qhqZRW+CWz7EEh8oFhCkvVYHCTIMVKmtCDPbXv2YcZ0a7fIkcdPdFJ+vqDUd

fbGV1srxKxrHwezHIOWRYGmx2UljWO/zuut4CA90QreGcOtuWijUD5u3G2UqOC5Izrx4l+ha

ttPiIZDrXxpwMXj9ES4+FrIfh00AQraq0MqVhrQFhLBAZkJE8NHXZ/KQF7BDgADEAibip614

L1/9t9Tu/pvlfyEGjueEIsalN2OLCITyyCcEKbz6Z/maOe06OgaAsoakYHpi1oglY7pKavLn

CBepz6gT3wWHZmh6pXqZZwSC0DCh7yTuCTYdxcN0J8FI3L/Ao0Qy8M8vxbtJVUfdSFKeVbYk

EOSus01f/H5+WWh/zfDn2zUeUXVU4t6rd0zacoDT+SmqhNtU0+RVKRj/D6/IwtHd/Exxf/fv

BfP0pt/6taqd2ihS2yMZf26oQ98tVE0EhdyNisMs2d7HaMmcfZgPyG4yX0p4j4/pGMLLZ6e3

bp+ltUYRJdZwm29aMCoutviuXC7imBArsuOdSji8FWhoZ2bnZ/OitUGL5dJnvPTM0s83lMdE

H5kHQgAI0D1Yz5FnJwCyazvXYNsZnjkXfKucUNzhUPN97Ze7dYU7KcfOrJONXghyhGYYDsMG

owtp5xGtLQHZHbF5BZH5dq+y+Fq94EdCktWXVLlDX/Q4rozr0DwEwPWro7fDrXvX22O+3nJn

vQl3PB9gxFRsaWXl9wnYRI6WRyWxPcJA2wOu5Bh+0Ib83r48YvCExVD94C6G0HjkiVoKDU0c

lEOEP7NID2PLqiaKphRNE7LGjhc0idROAvIEIgBxuoE8bhrH3uZtLgvXFiETHX9+sO8eVLq9

6lI+FZ15UfMIv9e8ML3TOTW3W/7ACfPZB/7ZZd6JqsV0TBrewhjw0XtmCbvTjhPf/fI5yedF

7iGz7/y7k49AbmrPiTJZ54orfqKBAvPhJOvtZjiYlwm5eEHcKJD7ms/3Yr//fJD+hPxXT4fK

QwppS6CQNR1QC2J60YIqnmBBWLeuWxCKhghJPN0kEixytKKcLBQzpsygIA7VhBQRZ9h3r2cd

bc+MuXz8XvoANanIqin5FAAAUF7dvN2cJ1pPRUhVgJEXlwDAr5vDYAsCCIk9wTv/z9I2+EiP

dvfXEhVGqeMnu6SYW4V4HIby+xFDCCBMUu1uMqSb33uPRZGlvXYxWS8uMkw1wZarfkj9n1mX

loULrGcv43Opjz9tzRjNyxTJ9LB244jFZElsQ47AjMT3rKCD2a1TNGHOddCV0ckwRc1HZgt/

o2v1bm9cSB92abxaukliiwTxFB0H1oZVfW69coZNrAv320ZHSFmnZjp7jEms8FnMQsx72E0z

uYY8gPEAWxtkzHlORLOltUl/HkWax4YCgG9rBgZKDJbFeVsXDvlZfe0t0R6WrauIGP7CTNOg

dS7wVBr7XxkV+HV5G0dfYXCyDHwFSFexN6QSZpUDQkWepRGiYc618HpjOQLFyn1YK1+l27NN

QVc/LN3M6zoe37YGUxAXuHg4e+rAl+vl3Lh3tiVy8NiWGxx9t8KBXKJM+12WzcHjtpIg0E6j

XloMtUva72HJNz0UKdiwjcRiptVUMsa6KodwzV36NDlNAk3RND3sujwTND+O8rAvsU5esitU

8n3jc+NJvv3qu5gcpQAfVAR3OxecXSU7IDfl6REt8v4M4nsJ2qepqakz5fEAE/XfVC/DN9nV

E6bePwYggZu2M4QXO3CIfngtCTzXw6zLu7rjVxge9ftHpIfJiRDbwyN7zGnjBnksqlZmqrF0

X4+HDHQ7W42hq4uCD5PsMGIWLYIIyLuQG6Yg2nVxEIOUd5lr5HBBVznDFzDjmS+BCqKhzlN3

AYDrI/XHqoYepCpidT10x/mx+q5xf6yqLpECy3IO42DqLNB9ZXmC4lpbUCX+3muib4nOLxHk

FBCURv44lxDfldfCny6w7tP0IEDG38WaXXnyXX35ujN9bYNC6j185Dl3BhWO5NN4VrPukU1d

c/2vpJhCySLBkxQQe/9V2nPeNnpfJnKYqaYJg7hYDC85mnBnDfRimVedBFDYx3nXGPOp7qqq

cVyDyzZmMK1Rofxx8J+VKEVvmg8I/3Ge3GJMYCgu+PKs6XuVf1Mmh7TO8aRlUbGT3vt66vzk

KltAcrz9HJi/YUDfno5wGCSPpDYONP5QuM4Uo6D4QiE/NRKQwQJ8xOBexkmQANvITFZnYpV1

hYtboEgqlXt7YlT7PPsfxNwF+9D6SlCQS5isnV+B0gQpyAXXhkLCmt6S8c0Qf4N8JdN9keBx

RnAGqkrHdMornzFfkXQ+ulaRvwd453TrlQ0VihDzL45rBrPRXJLfncy5vTYteg8mUdezzNXy

WhI7Dl+1DStU7L8c4fnkmYT5HNNFKAEUqmIQ3VHre+nxbt2HDDXQcbKY3S88jWdLOnsfxUun

MXd2HLCR/twTk+CRdI03zZh7Z2YVyahIeLcbCAZqPKRIlFslVS4o3FnrvPrMfbWMdlVci793

cd6+GdQZVZIpQ8kwXhrDbVt/80OJKox2frrwjR47UAbsLlBMtFhFBMpXX8iYC9qlrjrVnARr

feJXUW+/PSjBwX2yHQYYKr/JbWNA22r2zEWkGFTeGnh1uReyV5DJ2PU6j7GrnBSQ7OUCdJmT

iBNw1yJTIDX+LyB9Puih11n34Dd+/vzcepSS2NbnBi+8Z0fyTmtyUUnVvaIL7/2NaRuO7UZC

je8TSO47wqTLk2amu8vvnh7g7nSkw3ToSXbfMFTyi7+Cl+/wn6rTZ+WZO3PKNYG5bxyQ/CpV

hUBqvDNUSjQkQWgeVKgixBQMoJert/5uqIgA9VoDNQfqZ6tINKFnVoXEcOvetWCgjF9Pff/e

PZNU8Cc76M1teSoBNUenUtz7EjmzNziQT9vpwDv5ObLiHo7J9b9A9IYqbE4ilyAVDWW6/5lx

LSWH3Be00LhBDeWPnjyrHSt37Fl4EwgHqXblqvuRnPP596awzfKyQuDTYX4Rv0YSHkcNQlI/

LCePGhsmlUFl/Dln5kZPU3PZtqAEDuh9SJ7RQ0Kn8aXV64VbBeEvdzs0KM1DmgKyaw5fw0zX

ORdiIbsWqPslD0FIIZP1bLfOfVfPFNi3RHXm/fR2+3qiHNAXANM8s05bL9AOLk8M6EijdNOC

NZi5tpbkFdM5hm+kXIcN0m1NGeLtk/9LEQercXc2WRVZ01gfs2BZBljyjz06Vjc/TQ1kfUal

hU2lhDLOyJo0p3E71JApqB/0MluuD7JMT8gT/yhlEKGF/qrL0gtoR91cdqNJlXOP2+pHafRJ

O7JECBmzkfpbx/PW+XrQb1xxHBmLsaa1SN2viauYw3ULhB6Qbj461VYP2Bk+Rf+tqeS5maTu

wTl+20cR4G3gLlQ7Snc7no4PyU8/I3++cr1iStvA9n/iLk8du5csJRO9z4olQBZSMtiG0QXM

cuHI0/kMSjUHLV99fXJlKs1Mc+RNzevy4UjXqwdAj/2Kg0AZgeKK1lo9n3x2W7f8owmI/Rq3

ALm9z1Ggd85JTbQI/jc0lbf3ZrcAkGkt67seRPQPQAi6kOETwdZHpGT9EYzpPUy/VS81E8v4

QSWcFPmJL0AiYHpoSvYvjeXfbqS3vDtnLTr8/U6UEVog6q1HXd0hA7dLMgD/R4SfPglXsaCO

IdBKkdSVSE4tz98jKndWsQg6nrr4UVlj4bYhZlQ36f3z21e0r+Pel1uIlO6FSc+3AAoewnJg

AIwyxvvvYvQtXRQX0f1Z4m9SX+I/2abUK5lswHaAYg0WWVnnOesiolO2770oVRiQms1yTNpY

ul+m9pl2gZD7WxHNj/PBg0ksBim/AfarQkDbVU35O59sBAUijFDv6XpSVzuW2yKGaby02ivf

cRfwCm6pfxeo1mnWFRcG/Gskjfyn+/3ch5QYf9ODZXtxM2K6oDtYuzDNbBmxMSyloAwJ2zdj

yxPXx5K/5xXgfKkCOqN68SF/V6jOQMgzFGUlChmYaNTqXEX7IhjgnoP8Fn6jAeBigDQS8ovs

JegN1tommSwiRUwbfnfQ7YYa/ITPm4FoEESUBs3REbJDuzRuaigplcGe+IDyEhD/TPI33diC

frE4Bg0SmUG2/vrE9IzXLlzqgavtjZnKz7gyYUZGRiMFAEjeW73ErduwO/9yl4TBgbe3D2GG

R1IeAA19YkpiGBV54N97+LvV0o/YyWsK9d557KQcx4L11C5gsueQoOoD3hf9DgvweGTw481g

0ofmcGuHtqNxqJLzU9UJHvpykCS7Z7rNd8JywDPU3Q3vQPbfqlUCd4cnB3uMRn9j2empuNau

T8Mm/YBD4K/FUlAQfe+POqYJgX9c3FRlEJvKIPCae8yB/LwHVfjxf3ad0X66me3naChDEnYk

7eadP1qSSwKIHSzXKzoA+/7jsHrspMb685RbLQtBlAFAe0EZJFrtVaicqlN1n8Jvi6j8XfXs

JWSCQ26lP7cwoc6CydW97OOlpwCjhuRsQQ9R8onpjQUZWs0E30hdlq+dqZg0BhVrGI7wXmN2

ZCSIJUzbV3B+vMg1592cbv9/8beLZrnHIM8AIE1Kgr+ic3NtSLCFDvDS9XRL+TrzxS/nUene

oaIa/xnrAIvBcga97JEVaxn32+HstY+F0tOLZyxDOu6QMRBpVWXB5EeyWCM1H7IhewQV2TT1

y97CPoFn5MgzUjANV2fbspVUwzqXJaGSwn97WfQLySpLeo36VCXV5bUTxf5/7Slf7VPnDU9w

4MjnbbqFbpECw/gkrXuiFWMo/bNe77DpI5ChKNWPHQya1/Ke/Zy+6wDPqmiGXy+IOIbm8b5L

QZ3rSUI1fnn6yi2L/k5KL+uzDOlsrQdtjzl+q4tKGg8LqhxkCZNNhvbe59T5eXcjKMUiA7Pf

BbncOjRjBuv2PaEvFGWysxaHRkIZtvlruarQ/7m07XSViR8e6W8qCZdEFvTuEQFiSQf1sBSu

qtV64zfqOvZu+V6aPfdebOWjDO+drgvPxHE58IO3mQnZ7NDV4POdrTVeE9qYn66r3GT3AEyh

UJ5UOxYhgoiSiapM4sxNcQHIRFUGNrN1sK6+znJVUN0aKMMeBh2iAsJhRylXh6cFFPSCRWHH

KU49rRBV20dD8u54eI11EP7/Sm+RTb2DZ5MTrcQf3qQVR4ibf/xz/Pa4A6BK63ey4HsI4JvO

KHaaSfbUGuSDWOjSVTuQhW2k0ICqwpHg6TsWBmdkJRB+RqrGCrcaGLtH3lp16RWfij9OrGXy

UamJpBjknmMvuAGPXxf8Et2btrTsTQcHFcIUTVpjr18H98FBNjnMQ1482U6Af1IGL49nLCcS

gz3y43FIIEE9+ESKOAOW/fWfgDPH/z2xN3ub9OBM0C0zVz0clvLDKZEwf8YiIGELGBH7sPsV

se8qIJuC7uzjHaNHet8BaC1cPOu9wB0oNkLUY5ncvdiQZvoZ5EGa+Ce2voPMKtLwyNSpYuRD

DYK6hUfUSuvmm0jIvI13XyzZejbjhPVdoCZOkITLhDxlqXTXRkr83nukAMqAvEZ2JoVzBkWe

5tF6Y5MN6oCYuXO9jSCFrv8V32R4RM/V1As2MTtH0jNlOtxdr96Bkbp6ghmJ/JU3YBvBgGMT

n3dXgqbyPnqzXvvqL4bu1JX95Xu+0xKg1rMx0kQosde6xeUWZGtG9yW6ske/a86x8pSG0His

O2Xw9q/oOI5KCEqzwfrgnRziQI3XOziP/5YHiUA3PwqKRB//rtMWuLxOcHACDpVTcinKQV10

RluEaqU2DmkC/vPVx7tte50QdFB8ZefmrQd/lmuDXz+uQtwfpFSfqeIlYkFCAXYXf/ZX/FE8

Nn3xg8DwtE7gIsyCJrrngFQXhMK06eUS5DzjDmpsga2O2gfAF9LGCxdmpqf91WxDRA3UHqbb

ZTwDpsppAlK/aXHVBdP5ql/wM7WAMY+BOlXjFzPqLjzVH2gF1/jUxuZO00BowWuiLfb/eUks

f/bIpsfl9+9wAvijoRvmehewHXCj2IObyLMhhEpoehMq+X3uJsL8KICkcQlrAaAIKtxtpFrB

aT93CP7RTDj1g3+631Z5qNDX9pAPeuHxoq03l5yAFRR3w6/PfWjBHy7t59ixmthF/X80XYVf

09/XH93hKAkJYQNkdEiDouLYaMUhSA6UbukGacHRjYSANCiMrhEjBBFBpBukpBue4e/7/AF7

ve4995x33HPuZwi4S7yB6VsCeOnH853WVs0xU8Hd7jngfdmx52PUDqQik/haT0BYL+YwLA/V

2H/2WMzv4kReSE5BcMI5woIaRkNQ1sJk8jQ3UInmzZrVJWeq69YC+SPAn9bryx2V9Y/Ax20p

eS08oKAZj0WqY5webUw28sIq4Jh5O/V11m4lWfTl+ez1UVxEFBsFmHkB3Qk9wfvl+JEgZTPM

A05hMac457n6LfPyOghEzyQTwOz2IX6TIABI/ADCew7HhyWgYWMMPc4sVEpWNsrMyehDMfIP

VFb/VYhAcnswySoWaacRzSmC4Tz520lDgob0ZbrPpBYe0AbnUqGg40KfbfMqzpB0ACiw3IJu

D8ubvdRL2aNzcjTp0EijeNKWbOeFq/zmgg1cPR6P79WvZrloKhwmkHzBhWs2GJQDLeUJHT9V

3NEfGWo5396YlCS7fzS7vuojxzsauFUUZRUQ0RVv69zHbupmeelYC8OH0Y8r9OtUA6mS5Lfv

H3GQ9BHpS715QDoGO2Mqtyt2jEg7RP1sDfofvb1MbfrbQeFZ/So9faDT5HMgN+DDUpRwS+9O

0/43P+Vo6rib5SMC+OODvSUNe0aWVtIdvn0IUXlXV97IKmWbMo6rK3QgAUkDjdLFcPAnfYkq

5IIYU87JYQUeZvD+7FRjT0TnFw/4H4QOq46S9vU1wI9PBCYls+3W4iCagp7Ae1KahRPPAU8o

ynoYXigeUzlC8e/Y79WS4ur96LfNKtYrAhWqZNFHX67+X29QMPeBexbK86lJiqzbvUy/xnd3

XwXLh9biEZeruwZEG9eh/2woehI+td4Zr6JPVfT1ev+ri4Baus33dDl5xkLeepSvwtj3MLH1

fbbPXgSrxJu4MHipUUJfx6urpXhNL5icwKHWMsBGtCoBwSOIF567eBELKLhUhd8OZ8WcYd9i

TFDq1CY6dHRvNn9/LXGPobueQEyBktTJy+mS+z8/sGPmyxOrGIPV8mYxbLj8f4KgcF5gQvj8

dmhWNz1pwY9C16iW8e3Ap38XYDRO6gvB5iOHKqeUMCe+lBn5WxIrRUxQMSq6dKfFbs87cm9L

z6/Od3z1Icp0fwnFbkLbEwmFr/zQVNpKRMNKY5A+i0BedroN0G4iBqhac3lYo9jP2s8rmqbM

p0VuAgyLKBiZQ0nD5+5jvaBUcEgy/dudyTphi+jf8s+egKybo2d5P+0ObZ4RXD6mpQn4B1iC

rxCfaN1zspJs6yVe2It2Nr1SuUX0o+qJfoaRYXx5dnHL9nRZZxgNjaN+rvzF3876mPszv14H

v67Rv2/eTVnxo1DzuFLGaoTHuM/qYO27/VLvh5bbCh9ZL8+Pj3dT0Fjtz2xzSd3L5CIshvjv

QsIfLcYe1tg3btXu62n2K7/2bgMKgJPUlBNZknhO5lh4PXmNtDKPn16ZPnQ6mQ+rk0NjvMjy

edU7UNsM3hwwsUPj+u3/JFGZ8pMYlsSerqJCF7dtKv5gAgLxVPSZUeO7XBw++J9+HXvZb8DF

6nI88bVm3FBl4bzXmtpEv4F0xbnUWYXSgv4bYZqMSfzAgn6NpecvXJzfmnaxyboWsYqYBGgC

8MWcjGsa6HdRygUWqJp30tvOW87vjzTkBZ0+IJNq7kysYozNughZTqntjat7q96JzYczPutB

Rfy+hxidtHVwjHgk3hO/HYv+/dpQHFj5/0UX+CZnMD68DcCy84tVx3dwnAyZM7b/luKJec/7

QfNTsRILFyBDZffN3x+xh+AbJgndn/Ewf78Bd1bXdTxajFVaAWtmbXZHMy+WdQLATinKYFpo

t3QbiQh+8mb8UlpBslHDlZ/JyHCVueqOkP9mVY9PE3jSdIvnCqUKSdgorXk/JFVIDZ6zHoMR

wLLiqWaKdXmvr/cbFDqWcx4EV5dufTuMmaHbVQR/9vl/SRW5hPMZQ+IeUq+bzX0HhT8eb9XN

1tqIeM0FkuzBBL8m0NABPNRCYaUiCeVcR8IBFvtL31U5BvHeoJML1dO7D23ohyvfLAj1qL8n

io92Fuuvuof/QZkzQhLBjZd8eTQ51MmhhVX4+Oqk1BmS2AaafELxZd9jVFv1tCG19EzlAoJ9

hRB2qiIouRjDJcvKhoFOSmbHzmaFQgfI+fDni9f13UXTdNBLuCGeDor0P9X+Ev3G0VZPjKbv

KOzOW0Sj0ZETLhc9p1y9XtIkFbQVJNZyrcQi2o+8Lleez/hfX7JFiJc6Bz//i6usZRYpcivr

Qhkz0UCgmQj23mojZIKUEv9UXofxzW4X0/E1P7mJ2cceFmitDHN/6ZXKmPSYxtQ6QgwqYjbx

tDR9tA15yK4G++D6aITVIj4lZA7Y46bhBrB2kXKbsntOTM2WsjXdWJeNnPD9MDqEkfxPSDM8

fcue5EsYXbmmFf5y1ibZ5BGQfvctgHo8X8Yx4jBURwIpAsNHSOk+iWXPNGfgqa4JlDLjwmu+

xf1EgtymxnKwTz1D+ntjLxbS8zn864fonf0hpVkDXlyYI35P8a4BYhBgrEThbbkkGMorXJL4

XnFqBAMdHxH7BC+ZYgLfXeh7hCVk1IMYAHvId3LnyKB08pfQPLB+t5u1Brls8BTalA3VgWQC

+Mf6c8d5/nOeEqnJFhyDXspNqS3jQvM4OC4krQPt4jSGT7dyJIzpJI6wMoOE6z3whXhoL7RS

5nBU1zeVMyB+g5wQxZz1BbmwhI13SQB7zYcyTQWSsK8JJiOA0E28K0ebGi9qspcIUMSQz07z

8RSOihCt+TytEYfAY+m4CO908/af6p+kc9RSucR68J6LDfHndYrW+B/FPK5pbsCot5z9KYFc

P3Axa9aupflPS7SLefydkycQHwvIfy8PPZRUuq2b8nJo8g6ntsi0Gk1X+4gEGUTbd5ppsVuS

dc55ZjmCN6v3g7IKkDruqE+gYqmS3OwW4ZKjHN3i0ydSjI+AtgGKSVb5HrJ0BKUJfHoibTRa

PFKoZeKqJ9XGl5oyAqYHf0oqvPh8jyZeK7TpxN0B1aIuTbosW3nITLvygYAIAXRX1d4+68Xx

pnGPHNNJrarn2XphjSEvuHSKF3qpbphKuFHCdfS/HP7cdLIQtf9lc1FDbmsp6jnsN27NXqSV

XBGFDQ1e1EW28PpunjiTXbvYcTu/vl9V5i4B3EIrC31P2Edx2BBPAOBH+k059ZwusXESguJZ

o+6OiX3m/ms81w2WD/zaW6wPhfByUQBurqrWuYBrmEirgjDEhx4zfidvXdpMLLMjGd/859X7

v+734I2imL8d2cJKnfkjnm496I7lyF72t/62xPj/cq3dedb3ePBHdSwi/Le52NDB+g/fds9y

pjbEPUPn6QBt8te63lXNr+qMH54d7+yMM5GMWX7LwEoKko19sXs/8iDdtjrC3X0R3INvtdGx

P2uWaux/eTj926Zia3paoLQyaOjgScRHwoeeFQZ19uz3nCo4vNY+blf3C+1vvCf4jBGLl3z/

Ewi7TycGBo2uQg4Rk8EXOCtcXGfUfZ72brQ0mWc09Nf/lvkAlRmGZJd1KyVGym54b1HHZflf

nco7mur168yjAulKGJy8UYCkfShhqMzUAIIEOvJBgswuCMtW7jK1hoy53vG/3tefKTWmAhxt

jA8ZyBRD6/uFGk+O3/4yJWl9SLP9FuVepBlZklnquCCI5ev5HBEab8EVcZmf0pDIY+bNyVDn

U/VQOaA/94JtAzRP8h91CT7tjmFNLtQd/4ESTFZmYM6izMARV1C+Q8spOLZRV3OjvZoezZNE

iSYUebj+8VQYP4qN8UlpRzAxlTX91IA1du8DRkEniDTO0KogsWkjTYumNKf0+beRDwkyZtk8

R03n242HVckJIDMyKCdqllgay8a7hFcC2jHvwghq3FEvzb8AR1FLvPXZel5pZEZmX34I5Pz/

Q32QGygeK6ClSSe3w9P1so1TWYbRt+LVg5Ebaftawc2k6hl6ycX3J68ngBsXtdYAk/Z8+7sb

X8yxakEDZHTgJcTnWxR34wkhkStnV5OzVys1/fw0EjgBRpOI7i9+TEZrNk34RPDjKk7CV5Do

lmagu3F5dw5ES/SDjPDMxKt8FjRIZKHAe+waceEXU79gC6b/D+0Bb4YHdIVCqWWLFzVw5NmI

R0LDPlWuHBG0fr5ZE9uqJykp6dJmoRKAPUe8AOiQW9cVbnwVQf6qNG15dIt54uIF4m6gPE6Q

3l2LU6He1XMHkyRw3C0Oe8TRRzGv02ONJVcMAG3JWZdFd4JiS9eC5TLy7yYF57N/agdBldpA

54WCbD5/2xltWOeq8VKZNkCS7hNZEN9yuY9k9E2qpzunHClaWop/cEHaZfxmKNRzTasscbNq

PzLt11k3d6C+0Mz893I3OOTIRKFcR4HINZEFOaD1AqBAw1ynykdVGNpCJjUaQWlPHP45h9jN

vRuDVdAbGr+dsLj0BnCU7GvZk8blZ1Axr8q/3nIqzeLwPfhQkcgcBgMGZHlvyziEWjY7mpDe

P7/x2IuCgbDIIoIvbRC7gM39oyYWzWIx+yk0RLS4ACGc+uVWbl6F53LL5lR9zQtUSXgX8q5p

tq5DQrUWz6sPJl1qMEQRCE/shp+Qfn12ddMryb4QyRmghTf5g42q6QAg0Y+6KWeYUgpeElW7

hWHgW2LJJIYEwkrDNjFkbxzbrkfC71wI7ZgAea4/Dgxn1KBw0DDNs+oxaZv3BEkc/hdVN/qK

5GEwTI0hdRk4TMhD5tZmDRV109uo+oqtyrp1jRVDYV6+k+4fIdoAcRFS6QtT3fMk5PE+2lwv

6xn9YzECMxvjuPpLYqybcPs1sI7vJc0b59nqP8ASsQ9fNZn5Ienwuzz/W/7SKvmYtNqfNSus

o1W/ItD4087Xf2Efj3AhuQ0jgj0zPmbubovmaVt+SPvqnM3pA5zaMR0/TnmZN9tnIXCEPgpU

7rgAqXq5ACy8ApWP8hm+FKNJXUrgvKtP8gaUStJlBg2iTV3FuFULQwH9wALRDZCbWT0N3iPI

MJyt94T3Ai+F8F4V2BzaLTboMrMqc8wFc8RPUmVzCiHRzqGLAz0Kimhf+553WoGPvHEMvU19

Rdp5f8SzFzM9VCIlPzYLnp90szosRQymM5WASmppd0BkJvW0oc/fOoaZWWH+aJgezHeGeROJ

4WkQwGpemg129JEZ6sAzfxZpccZjGY7xkip4szw6eOumXYYUZqbJMSjOR9FbIWR0JzsEOEnh

ql5z81WA5kOUN1klBhidiHp4EsAtYsU5kVItKCC8hV58fzWDsbaaLVQweQVuClxW4WdIGrQ8

nf3fap+6LJfVzewNj07hkHXlqHpzEUdE+5QaGXLBqHYL3QDoAIjADOdtnEPgTuDHAGKhUQoh

dBvvHiCBZxeQ+h0BK01aAY4TdirhpyITdWvDfQGJmJc6/cBjgWPi88KnXr3k2e7tXp4dZLwe

Ofn+ZmY9koVTdBu9BJFOAbZqVOAqkwWNVf8FyfOOhoivqQzpRY9hZnq98v+6tZ5xuH2b4czi

WsJkf3Xs9dVx6z5PEK0ULVF/9xxqqBKttf3OWRIPYpBEeUdWQvUCZP/8HijDYyFCUQN1TV6E

UXgPoqMAlzvNdHphV+mte5xruxgNPDZAeuJjwj17RLZmZfl8jTwBy0P0D7yTpKFnvOUyMF/n

wcBH5Y0K4ECkSp97gO4CsioaKGSaE2lzJ2f6TV5MU2h6yu//LgLh9Th09hXTBD6Syrcd0vHe

Mp3owSm6pSpLE5kqZAAaHAjSLzEUMGt/2H6QJCDccmJGjR7V5ehUnbpjx2rDOAYNoHtxHyaD

n6fMI+p9MRTA09YJ/AAJ9lpOfOHFl0hYlKGZu5EN+sRASwiIsCMSUj/VrJTGD/UxumdbrXAt

nqR1pdJiPmuudHGNTEwnEj8Xf7WkW6iRqT4g6dSAWdL5GLDaVDj069ghMv3fOW8wuqV4Ej9S

yKTgZB05ShrgruwloEOjWYNgozkj9C/YkwQXDnlwwaw0dJ92kwGqHrhSE1k/veC0DcFfR5Rv

if8mdPQcgfKePsqqTFi8SE428uKHCb4aiyE54nukeVvlGX9ALCgVKWf2KlCdYLCbM37oF29V

VQLEDB9rc8721IKDOIW+O5uJYqXStNNSVzLA9xa3WnbAV9eqLsZ9UNUbFcRgcRf0pAuXymz/

xs/LDG5kSg9RfiHodeTin67HA2q3z4zS333C1cpq1bObETZzR+bngAy8KDzuAIt+RvVKZ3hl

rj52iuIi7GLnN0Ygez8tgqECOsa1Ig1YFubGedih6hGg3mMACiSh36pQDimB3g4K5M2xGlPv

Z3MgFTuNRj5BVacoPypLLsIDh044xdMxcvGTifCqp0mk8yjqWXQ0Uz/TeZEIhLbxfNXUZ+gz

g+IhviXvI0OL/r07sPr6T6iKr+pEMqT/sWnhzg/4klWn75h7QFtSj8iwcJkDAmZNw+7gZIAe

p9LFX5X3suFTBAUalQeS2V90DbvF25Z9kkTNu5H8dIQJeEml1Z2EnFD9y/CHp8TZ2sMSNuC4

VCT2yzhmWieS9C8BX97kX4WHBgGakNgu6f0neLp21lJjujmJHacA4Shh2lZoMTe7PjbCQln/

cSSl2+8cEN0tswei1/9S1ypxr4NCeIkfEvMYbEWrjuPgoQ5seeIXfUevy8NxX0aFpHsE/Tpz

QOWPz9RwpS+7FK+piN3CKbbBLBPTemQiOzSg/xRyfdKjVH3zaXYSIUA0/uooVYzAjrHLoOSV

EYEylUQqfTcXHQzcxhSqOoc6fqqBYQ1OvvuH5f6yQtLWktJqHYtLLEX0a4I8jLPzBWYTH+Xh

VYlcuKtKJSWjYeZX5QicpCB12UY849/k+PfmtEyDHcfa8sEWxYysz4z3tzNrmzYX/+lU129M

JrbUhvh/6Mc+laobNCvaQRHNJOg3QoYoDB0ked9Y8fLgByROtZS7a1v/IR2tOKf4smR2FRVW

T3sYHgSH5KD7I7DRL0UDYdVdqUje+m71CWphGtG0Luk/9YCbYeeaQBV5OeUtXAzW+5+RPbn8

o962iLPP2xsEk56AlNFfGLX+HdpJKFQAssj24t8t1xdZbdXxUrgTZ8Ltj4vv5d7j1Q4G/YAJ

NycU1vBuC5EnxbSDsk2XDT2XE319VXCUo8eJEHKf8Vy17ARFgEc7EwjRGbH/nDH/bNcSNW3n

Qo+5YRVpmiTtUwIJ1iC4S/L1srB/cZ3ZS8inwKV3rPZrePHPAykVPZFy9HwgxTuOGAslu98S

V+cygP3PJeVpzStpNmfSWnqOHdWDYh9DaBVwAWkxzmG/l7qA7pF5+y30MyGPIF5FAC9tn9Oe

QZt11T3V/23Dh1nByzVLh20wQpL7L1t4bueY0G8e+Zu5XM+grcC1hoYGmbYb9+W5dCYiPZgh

E9/O2WYhEHfTclC9S3TtrpOuicutij7dLzMk6AxNMeelXohTWIDcsj9E6hYROrfPm7GTFInb

Vy8m8f0kW6+Eu4xoqnK2vqjgPMkbwqXaWb/zs59JlY4LiqtGlniEZ1D2QDXOBDKeOawDyyZw

Eucmt/iaHLqO7Sa0UK0SVm5DiuelxoPr7SQcB6umOdH3w5dAC089B+u/03yAY1iO/qfYGYVx

uswo6/bdAFIbgxFAWn4AX9WjWIUjRHoozO2kpUi+IJQlqJ+HSKPypUgAYaWtwt7F/tAqH9WP

KbR5pGfYT/eViiJjLL5DgntHTHToTsv59n65mVH6XtrxKZuyOC3R6MBNV+6zFMDOsotQxEmB

4AOAW+CKdqXNd7bmtWZ2NMncQtqnVgOnLoZL7oj7ow8LjIfnvxWUamvMPr3Lcahhl+lFvuv/

t52EXUJfij4KnARXQ0zUs/lf7F7d5tu2b4t8XPOiwuiqZiFE8p+Tf5llYsX1hIyJMnMJCIPM

i6drG7ZBCayefaVQcnl9Kqfg4ALokt0oFYgmQuHl4xT/by26W+MGgP4xEH4CG9EOzOr601ka

x18Cw29KWLXwD8hEbkgchj8X/WEx8mfs0M3oyXgncyh2MI0sJRX0w0xsMJLMZC+84FY40qxd

wTbedtsX/B3OmOr4V/azLdPxwV/FSfzPmJclHE7cqu8P+tTUMerUrFIDYdqVv39MOrRuTa+g

+50SCVLRm07BdA59MoBehEXVEkr7m7X2f8fDi4PG4B0tfrf2ezwDM07nc33zCrJQ2Wf0v/I7

o91zXRvQIVlef4qlSJJvHiCJc7r9GS2esda/ZyhWGUffwQmcq3bDKl2fahorK/z+lo7Lv9f4

uOTzv+lqQoSstvNU2T0xKjzDoSBaog6trH3FyTgIwRv8VIQElVgVEt8SnSyowioADogAxbfE

RjLp9X+RoYviKbjUor+zwVeVstgdsy/7dhNxfHk82+jQejkW/KnsVSwoPp+zNKV0pBOVqyyS

BAO+k/ZrS1FdeCBKbPKR6t/UJSPo5m5VVBUhwEy/HpB6uqiXW1NA0CkZ8hNQRxu4hZBclw6E

m+g27s5FJIb5RjOLf1IPfHZ9dbmPLBIbvo2QIkr2+SaZa+LFpzAq+5h2BIJGdnRdtinQzTlf

Yf2v9rMhjqGwDKwAbfHxxX4RKnDwHCOY9nOoNNUSG93Qn6cHN1yeKuRxdMq+Nix6tE6Dy/Oh

peOfYD9x8+7oCXTVurv+b6eRfCi7lGos+xYXXZ3MzS8cmnbf0RTM+1TlLzAv/JIxmkuR1jYT

jaCymA0tYfjnfZXX4tbRmoqnSA4tjSaane8PfhSbEuWY59OBGSNM3pKT6wJSLLbD73f8hioo

z+RxE+l93ZDC06WH816RO4YHWfA7RiwHIwO0RJrdbvzJGG5X1Y9JCct/ApL3NSWwg2JVRJ/X

sgFQiNeQ/P6AYd85cZp2rwTsU5dFWskUys/x/o86wZoBsasW9TP/9BLi5IMPbC+mGlIGLV/D

pkv1a/6Upc367McIozTkP+GBoXI8f2nNmUNhC48jLiHdJ8T/psb6aZOAndMY20xpDlkxMSZt

t5AZQZXX1MgR0cWXuSqWR5qUXDUrzUe/+zt5d35Ad+pm/djFyLTGNb945eAMyDxeG2hOi9xk

TzGYwkaDYBknn7LfDA99kPjOhsZ4aQaRcP47oOVk4yzQSpwfaQASCIffvaRb9sFhn0+3FOCV

a7VtnNVX0HoPhBHHlhHRU6u7cdmez4P7v2XKjRsIUbxOgAQNTNDxahyU7/GZHO3MzhLwzHC3

3XZX7IFH84lQeuC2Ua0c4vHeFGd1iFExeqOBKu/Q7SNcXRBJM3mRfqZWYP4d8t0npVGwHlWt

E1UO36XgvvVhvsQHztTD0LAYSQAu160eLGOU5z9XnYBKARjGqqGbV0mXJ4uxZSylfCnlGpM0

QIA5ztxqF30Zp9Qi3DWPIXWcOEMaJfvl/zoSqGjq8Gefc1bEWiS/SirQNO2gkEZpxzSmjDst

++rW5u2IDUc//FTftz6kdSas12EaFHcw+y1qxAGRIXvoX6Xx5zZraNsE0HAZIRLxo/uxRiuc

mdvsgczbM+ME/I3NbF8SNKXYbCiez8kL4/oXxv7T03kTv4yFmkfvuP4ytS+889ax0a4uc1IV

ELBdPD55ve1efjxm0DhYOzXSKBorN0/oHmG5ery24vXg/kqvdp6hUDJF2wQ1YQlI74kYNfYl

8hP89dF6YfbZ5mMwp6v1KJJAjFlkPd9J/Du/+P5qI9oHoCawj/cGmEfmKrZoP2hSgHdPk4yL

OPJdmxgUy9I10hEwljbUqhC1HVx5YE5xaw51hfnzYIQpNYyoy8429hMPJqdp6MiHZngpi0eI

TqBIX1Qb/DvkGBAEvd5q4nO0Enp7Bv3zGnj3B72JWTubkl/TEKTQGByckdjMl0+tTND5jIdz

ovrz577xP5SOzMgWLN+gLftPdedv2VdLR886Jx9lvhzSyJyqbpDRgwi7bxSbOpQF2hd2Mbr4

5k+6ba5JPVPZ/DjU95PMmkmI+9XLhujaVxWvNeuGZrwblV45Bno/Aoiq/dU+KeC003ZkMqXi

hDl3hJDddLv3+6JTNajm8rkxuTImbQAHbP6PT8GfXJ5oyu8+otEu1XngKF+lPFAUMZsvDlI2

Uvp5b76P/JO4NCCpoAM0seR6wuM2kCJq/rGzAJx9io3nlSMWMLTnAUI2za2pgEl+tjJBBhm/

HpYmEceG/M2B+2hHfiAwPdBFGojzdxME76UNnbLHYXmYNaNxFauEMQEuiCvNA79eBZfazyU6

W6IXsJQO5GI4Sb5UlgIQ67o4nnLR9M8oFdSYHuhiMp4KA+MNqW8JPI17Eto2G0tM7Vo39TZd

TivGdXB7+lWs6+8yfe35t/TK7PVTztsHDC9cV0urI+VgZ6rrHHpGEwIVQyOLUIHSubf61vzj

r5Trm4jbMw8vciySnCY3zhW+ZlsQZpdYKWEWXrn/UN9+NZ3flU0z8o6QllDIKXix/COdCh6t

YT3ShyBNGXxnXvmrnKytrKtBQ3Rup2tagmAH6JtiINx6BC+T52qt8CWot4huSPdhiNneIE54

wrltKIUTXApdgddc8QSlPQhHAPuVeAdbCsSkAOxjaXrHHJZs2vlu+QyneG3RlDClb/43j7Rq

nhW1CXT4MoRCzRqp+Kw2PAz+Nsz5frzMOzC+4PWxd+MRHCXRpJxXRPdXEZvZZXCkLnzahBXO

dYas2VQZLcyAv8c+DwCo5yRfJZpjdCJeRJgTR+Opmgmsa+q/TdqZV5c5GFbxJfacbfH19Ujn

abOI84x3dyW4nN+seeVAZdhvQ0vAd4xwhro/jGVnZ8fDih94nKkJ1P9g+S6e7z9cG+a2saL3

ufztna/ZmYQpxLmtTJXb+czf0xpE9Ybbfje+EHafYHiBxuPwZ+OsoSLTe8wZvrA+YTvWo5oL

N6lEMzvqRFHBwCIPC9VJ1Fc1wp7i3fyfp0UwTGCrareb1buu3u/zz/aoANlYhuDA9rZqfvSS

CySJcCe+i1+fb1XQZGAyJ6SAxEJk+fouc1A75QYJgYAeG+RHVwE5AfIJYT8o2N1lXgxyKX29

nGZTjgUaPI3+qM+Tx6h2xgOGH2i28YB8U9jMy3oEOh9F8TDvUQKkW8IkadswwQQm+Mk8jniO

++LbwAIqvBA2AcYn6nuWNYyniuebi2UFB/H0T3lZ2Qo2maEfAniwSRsVrS3CDKrZapsgNxlo

EXJyDkgjNrQ36D5bv2Hf9N2uBQu213Yz2iiuYm8aENuGB1QTptg+DcTmEaIQwjb9/dPlrxpG

CT4rmJFNN9WOCZYM1c34uLg3EoPtfy18JLLqwjfEf9eVHBFERDkcbSmCz+264pqA4ceR6duW

q4zE3ko0zHIV42p9v4z8JeFPTwgRQiTXxCqNMIkv+5YNVAfgVEJBMIagY9/g4aKAA04qUuj/

tn5kY4rDKkdKxq/aUvjsXQtFm9sX524k56kpuyirGFPAlK7wnRdj7ls6CdNZd1pLHigg+ALh

pYHyhWU/uq16QgJFoGB/5T0b9ayaJsvq6OdxdlQiqT76uTTbTmPkvIE2fg09g171G+WNXn8l

maSqEiEE2B2dFaqNT13t4lA8ZWH0HP5s8gLXgnTVKGpU5QJUsu+oyVuPKdTMVkyfxUfLGOc0

IvylA954M9lHrxp7Ye+M1lUYlDf8tuMklXedsFB4ZmYKx+9e+Yxn6b7VGGUf1NnoVjJ7f9i6

NVTSRfeOSt37O9Pfe9g3zmySEPIDnGXPKmV1pEJTfXbLiIl68zvB4PgJpUyGWe4WoPKNT/JF

0ZiQIRcYjfXsEn9x+jY/x+tndWiah9GI8mn1iFMnvwEi8PMofliTIcS0zHC+rvcaE9AxFxxF

JXmfK/geI+uVqh4hF3HMeGcYjTFfzwxw+YMqO7Yqy9VlbHx8vGMktjVg6u2k3UT5q8azx2yV

c+tnXvfFTCztHX/LzJEqszxjbDUSVgYLIWsX5QJY5u9+8Qfrt7HSWYLDL47hEC2DD5RPCZ3x

hor2FLNrXn1pHuZN2VOoldsfEFc4UVMLkj+sqalyHOlxpln8wDlFKgDuYSOBTQ/VrAdfHxQq

eSK2xiuyhZ8/ekibZGxduXfTjEzwoXzwOw4+SrVXJ1DhalNaGbRRTOzdK9bvAVu4COorAkZ5

hudUl9i/k5TUyoLMzdXlTgJSX9s0+kp6CBUuThhSnZsOZkWGseYzkI89Vjj5jOc6EOrOynjY

zy5S9og47iFv9zG/mEZYaCND1NpKusP2cQyDamwZsV7lSzHH+Rni26xB/Wj8FMp7rnMITR6K

g4yeaOZ4knvMfHiPIIyYvr2MxYiH4CHmFGYt5qIALcXOx9Qm76QHgqbcxl/tfzng3u3BE1qt

KLKz3I0DqN28x6wzwbfCaI6MWbV+cUuqEkxSSqeA5N0FDFYrlLua9VYdqU4vhpxovYtsQJUK

f8v/nuRrMQK/fKmcTPmWfo6IE2+OXcHrZPULSYu52qYUZ98xNBfDmoB0iia3iKh8Y1bP8+1O

HNgTdfLDY951eqdm3bt4NBB2px+speZNeG89fr1E+klWPOLRINzEEMhZo0Bq4nlUv9pQMKqM

/dsd9DQaSX+0Uoefgnkl9Cn15/uGDyxBiBnebhcCuzqv4+3tNFYH18Wg9Kbn5HcoDm+vH4Sf

f4wX9BvNifOEU9KJpgxcrYdETCKZxRZOA+CyQrKVBaNZHsbGNpI5e2MGDsvYFqQJAAILhdUa

u/18fjnHo5+zKjA3ZFDP0JZtseRIlZt0GpuIH/5FR5ev3HFBaDAznCH8Ou5t254rxZn8y7Q3

e5KajhEC4m3LFwzqHtWGL+ZQtX59/IXo5xKWeDroBKshzHNGAS4J8qTwsypI1dIX39LkKTl4

baUh6oG9/lLI6cXpkP8R++3IRLrYCIsGdFOh8dtbv4iUX4z9ChdIl35VozdSl/tdFg0A+xKv

Btu0iLY98xdjFbiXxQmOBQj3Y824iNh36XcVe9SXqc3EnYrpxlRsvyZGL35AeASgrIkN77+n

o6EiewJo4AFYGiSR4ffXECbBSh6gSl3eE5f+iMohQaZ1f9xZvZeEXSSKUXAjgJRp7L2ZhjSN

D9e+/vMBqDoteaIjsA8bxI8qpM1PJBV1Jwyhe6pxy0iWVVZU1mHBGkTVQdTVVWU2EiFqUxis

sJYTfKGDHKiusqxWklW0m7nH+Xg1o4fFbGIex92GZghSRokEi5oJ+W0FiHAbDwEkSZVegFpU

7/uejjKYMwJF256DAbx2SsVU77IzfiPyZBfU3m7a/2bZDhLSLB1Hc+Ost3/9QqRAdcLixzKC

eMT6WuuagyMzQTBiA6TeAcqFOie91byQrurZTGZJQQhh2eue+wAGKYSbhsuUExkObZ51AqTX

dxzVzSMM7b7+bNpIXQTMOAayIrrngUTUbqQtc1dfx402FrNTS1nfaGRIO0nRPYcUImz1NZKh

crN5mdpB4S0Rqpysf4kc+Z9jquYf4POV/ZKNFMVryzcmhhfDKBHO1AAXx/g6UzxIFeKtLvdU

jctr9/K2ETP2KkMghxXOyLw7Z8nkaMMquq+PdBkI1+nkgfT5rOQSZjt/12e/rylhkReXIq9n

0gQ9FaCdox0nx1tSJq1xnWpYUTO11CDR4A3pJyXlCshCK8ryKxbuE5SniP74Ho99enR34r2r

axeQuQxf59/l37aQIYI4Sb0dlP1jXpX8tfCwCwPcqwS0rVAuKSSkO2UPBwLUSyUQEoFwl1Q6

8f7rSLmpDrbbXzxjntfcZhqzx9vvZnWwZTQ0+5BbJDl2gfOYxq7+nuPSOaGwdDJaO46UQj+e

OOxeDDrDqhP+iYcqaCWBX7fJhu2FONYBIXzKTrfw5qObSXxDs4c5n3joYWy18sU4/NPumQlW

/oX5fV+rQo1Mn2wTIy6Cfj7DEfe/qdSdDhQZe684k1LsStMu2LMJYhECVlE+NMlofkdovQQu

w912ZqbHmzEj5F/wp2qbCvDA41FA14NLHuLvxi5GiOAoR3ZAjSDWg4rYf8ykeSU3qoGA0MN/

e+KHgSAe/KApZY89m45k3VTXulKmYky9xd8wlt3eTfLKQkDAN5eGsS/fTh1voDNFsthlGqbV

MfdMvoCzTNmR/5b4o8JOG84Qi+9rbwJUFAnYoL+5wtnWMGpY22QkpzJlG1JKUxVe6NPN/NqD

SZRM5bdFSQAd1SNP8FNEVq7JxG3DPWYCwsDrBKIPkL8uDPRnCFhpPPJwkfERPzeRrVhgOM7s

DQTCiYEBKdeUJaDjcn2JVGUTqP7t1VEgcmUgVcYkEK9ZBqakY//OhpfMUSb7sZ10VBjRBle8

4RwKemvrdj8HlzT8/Xq64/EemyYhmSy6CXuP93uMt8XR5kTLBcvlnXOASKqWaRnmJ7yYgzN2

wLXUC8FtRQJXxIOdPf4D25NRDve+GNXVPKx6jxBcZ8rTYg6DEcATjgdRzD8fM+pjrsF9R4B8

PAt6ETzNBLQWe6D6EcxSNukFAHV1p/dR6gWgF2dFG1czdhFOm4Yq6tH4hrUMzHL2Ge6hFeUP

/khLzlAQJfmPwYmblYeugd8pPCpOJk5HlKBUUlQS2gSDPJy28CojoPfEgxhfG0lDI147pud+

x5yDC39cVTbLmOn0KheKiazm8V2HPfHDXZu66jZCKZFmqJQu8eCe58FinYV0lt2wNhk9Yctr

hEQqg7hLt+Aky1wI3KO0xnXAdeEGcJ4F3CcY7ZAexyMgXoIutPe9cVNTd/pOkDpqiEFBSyHX

dT8vFpW4u1HtYR4wIxd2ZKz5dwzLb5arVuOHEhO9eDSDVYZ/bEzdsowR7H4n8xBfBtpHBgXT

Yvz4IlY/0G/X04teQD849R2bYDupBqxh6KQIU0JCJw5dTMYqPK2KbcHXdCT6K61yl536Lxo9

K+X3ZHyXd8a0ExbbgOHezCadXgijq/T6HKA6PmxDNSUnN+AjP+MwGj/pE9QxwpnStt/T0RaB

XG8VZZnCMbTf+lPOzBbWoiWFufhjwIgZsS9gYExIXJLP8PS4tdE+bZ1t5GtJIzJGUt7QKH/i

e9cIzKzPe+3x73dblNJ4g/uROcxf3+CnYmyTrLEYfK9Hx9v29X1qdTrqMUNswsuNCJHz4RM3

9mRjT4uAfj0eBCDggWzPivJIzP2ZlMJvLGPCsh6coePoIoSCSvoXcpH12Vb/rPYwSifZEz5E

WjcJAf3Go2ShV03nxaM2Ukqh6BdmXQFefkrpgyv87Wafx2ceEiDTHtMJgGmhI9SACIvgQKJ+

alOai1jizIswisWml0GU7PIeWeRFNTwcVd4oQHJrwJvqBKKUp3eXZM1f1ZGT8pTuNqRcbk7P

30yOj5RbLXow9aZ1x8QchyJclOMfLh/oh+zR/sC2rPcAoGZ80Di8GYCwcnTEGk7trE5jN+k2

QJNlNd9+tzSb1GN+I169kmR6Bg60eEYlxkowKG0IxgP31d70qHc4APbb7mbQXT1Tu+UMUYij

Bt/Yy9/yer/MNj1w0YZoFtPNKpvUVrD0MvxJubqHbnrmlXqwR7jsq/haLlhdeVT5ByRtnzw1

Sf5LFcvBQnHCRuNmNcji876C4ZoB6dP7hq/vHPtdX+GJGHwAMLjmuja4dnuVaBcNH3nKGkyt

ol9iZbuDwiwA/TFSVgxaD9e5ILcDCty2d6lbubpC30uGBKpXtw29yFnbeKnzvqB4lkTeKT6+

SZmNcfcFume7YUOooqm7ur3ldilzuKOkUPS+NZlYBUxpQUjwoWdAv/HT0XFk1bfvL0SrYvQe

zn1AwKamEVugCNFkjMGCKffKiLXFgnXhpfhux29VNJkvM/NvdOdN0+psxAY9kaqFnwzxh23K

aI2VGbjXTVg2T39Kt9/SQ5haHN66Y3jvOZfgcY7+ixdys23V9GhC24jsVR8IdxaUWw8+NX8w

a6gCST3AA0iL7rfdXwzEmWObxFhiKmdfCZU/ZRMDy/j9/eOGP15xNQN/bpSY/ZkVtt+/b0Uv

lZezzqVrPTYgjZRaESJRnHiPYTdcNCi6lfySOMJX99MbN6rRxu36wlanqEKWfAbSuBAb0jop

oZ13Zts3zdDXnzQ26WpMSmygygp3UqSsJJVz9X3ZOXNsw902dzWUoIHaQatkBE8bnlA8BKun

LS0K1q905X6nYu8ZSBXfR9cLrvQtVOT2nWOMTZfn/AWJXk5+pkztKeDQ/xybogjFhVP55ukv

BCtuyYX5GvWT6rZYL3KKyyrmOpCWFpIKLyWl4ZIIwYrYu4K1QwJEUrsbVJ1pRazIFBD72Ibu

SOj1E0MZllAYKopa8YSzfUltuyhPg2GTmr6peau8foXdvYPsdUnsVA8uZYmDmgtGXz/zSva0

sOg2EMm7hKqYnLrMAz0IIcU2MIjkau+p9i18TQYynaTn1IZi38F6DBSvHWPqdFIVzd+dL+q/

rn+uw08T6G/sbXfsjrf006vpiZcd3JOm+eVkZWaYupXCG7XB3FTS1Mcw8LaNSVUVpYuiUtMa

i3E9c7lTAqULEJWk89r7N8fVHEnzAj+JFdHDQnizhFmsY+KPQLPvufsFwfjIXmS+OQk4ApbX

wmoho1blUcvTXhYNi8rPeEPCsYXz+CUEjhH9Ee02pni/YpWuUkgAzPThyXaUIq0nC1Hyk4/b

R0qTtJddSsUpfyFkmMbqBW21vbMLCziqLmh37v0jvWObpJ8WaONdFtodSiTKapCQCYGxtmKE

41go+jiFL08vMuqcqDI/huCVExrT0cMt5HGkaSlJ+65raA6VAkMxvTCwe/5gye/P9RMyW3/X

bF+pV63XeX7mkd6LMcJERUPWSi8+22XwpUx2HW7WfzqLk03WKJR/gx94IKDEBImfQxVARFly

MirwwPMSpTMq0nHtBfoWeDpmoipmmgIMSW5TcIAHZgTWyDqm30Ow5ObVZNS3wbMsXis6R/go

LyeVMJUJrLwyMVJUIk8dfljuJHn0bf2L3BeD+612Po3v6AOmn1B537nTudFgFVXIls8QwSmm

GaYmD6wxEOtJXRcL5v0WFw01Syjaevc16lfLGPFdlqd7CbR334787xqnNAMzNi9r9GtVHtkb

Jz/GALmFPkShij7BU1E9LBE/QWQQZkSu9bazGoPg5r4B4uZO0TNILiPR8+DLVRrdZK+Ni4H4

RDVSklP8c1NYKN19aToLyOmoW1c1iSG+YRuoKgM9WTVj2vwpNgfOSicUDFugG5JZta1rJ04w

mRxRuPhrw84XRplqWKESpnHrr8a4wxBwbeXAJ81v0cV9o4zGBt+/dtJ9VmUanG67nmTkpR9o

EvONF+QolPBAgAHCGgTzzo4kwegTTGQ06lsHwn/fW1W9HvR18CUYc0dl4LTEw9OVxp2pByTs

a1LjOZYinosNGw3p+fdhDhH8Ox993s8gLqhnJUvAOGazlCJNBXz6Iirwqb77PM7t08T8kXVp

ATImHT+35+3Ott746Z23Sx/s+0aLceBb7HM87T4j213KWIIXuClfKN4NHE6Qqy0gX+2y5kgA

fOQWZhDSJpYUE+C/rKkcygSqUYZToijDlXmCwUmsYp2BflMhCEE7gBU5RFs5wffrJ9mCfV1X

u46RWMGnM14bZZAs1Lsruur61ANRPPBKYgosGApJ4xtT01syHSFEaqcVcaHzIbdM3r0g1qS2

GEMbo+8DBm+GBjRFvA9/9027z+5r1H0Mw35UKfS6I4ZxjRxvD8b7xi/7zipoMHWEgwi9SFRw

7eJ/2i8587n+8qgRLTmG6DlWRQ9TOKW5eTW/qWkDFmTnEvNCkw7w4LJ5AWSG2a4jUEXLqW9U

HmD9CMrzhXu6eEIG6VOfNHyIJNOUyDH2rxya8bX+7HKMTOY2XJ1dfTjWrn1MhRMNRY9/cNLZ

WE6hoIxeo881yLiNW/isu6IBd+cm3OuXm5adp6nvsAgWZeVvOpBQjSokG88o5KRq744GE1rd

2qvwvxTQXIXzst18vjP+uAppiuWzJBR2XbvLRQYjDCZizqLMZXxBxCbmuLAgXvKIXmhRmfk5

RAIADrb1JoRn+iPOqkLDA0SikvOLr4O17iRQOjaRW1YR3qvSe9KOIrsttMuDXpKZAfSpzRe3

28GfEwGN7Zt2n3AIhQg0aWZPEzlc/+CR2/l4647sAS8ujF8AacEkeQErmpURFvtRwpYbp8hp

m2xSQw76g8zFo4lV2rouxkn0c731dS5gP5jswcFzZUv6e4smEcBalSBL0avj+394LQmmQoiG

VQEzmHLUlyc+xc9jOJOykPxqEkRoW4u9gqsp36OpH7y7Fyp/SSWudGPrYDvK93+ZaAi2DK3a

hrE4sqR42XyS+CMV+1IscKA/X1sAfCieR6bUhhxV/7Zv7nXgKPD8RePyTy1NqydToD9lyfj9

ib3SSidztN7M+V294yxUtzlvx6HaqrlAYxRMDMy5gmS14YWEYH7UNyftung4IiAerl2tEoj9

1DYCZIRXmQFSKRu2qETc/mWm8s3krcUuMSQe3RZf7vvslONAkqM2OPRWJaEIFaSet5eyxxp6

m2zbtJ/2tU63y59T/Fel3H7LiS/OzklK2LFCCTvrxVX7Kebvf7oTk485umuO7wykqIRRS2aW

z0pl6hEO4COpWST0ZaE9EtoVvFYGJi5pbQ4Nbcdyx7/MHdAlFS39mR4L+oqib6bd7v/tl3/7

59lazYIyGX0uJsQlGlBtMkFgJpWeqf6QDgv3EAuAK6Oc4W0SXIAEzo7f2D5lTAIxLsTOySzr

1mmeGdwnDRt1rYfDHoWce/a6ze6a2p7bz3dmQRZyEuTpxKkIxcW4CFD8Iy7OeDFVdX3RQXVq

k5dPTh1+hicPU3kjxBeFtGtny81Vx2E9B5+JixZApEDkR7I5IhHRyUI6exyJom/FYkx+opSj

MDzEUFTZbeWFnncbGeh7ADHyZKpA0HhPgq3HTGdHHt7nx5nHwvz3p111EWdOXBQCe1qxHzD0

HS9Q5d6ol2yWsewKPlL3k3xRHpVjVdStiXcWfEuT0N8D1bII9BMW2q2hKNqqAZ46rcfBx47c

dIwSSFKhI9HtH5qvyUh3b9O7/qqUcVvTwiUucWowyTVhajDxIFkqAYlG3PvxDbKzbzx3xCdj

6Hj88r132d3H9P3fknD45Le5l3nFks8DxpJv0QyxrFGBlooqUtS75QVc57cL2W6RpYe4xHkO

Wdsi/KosWVKIrYiCJv9M7X9zaf7zp6l/UnnP+HGzeyfVtO+t5cNmVrulbUE/I5rMW78kepH+

0DjPsgeWdHoDRelsbYSUQ/jUkqTuozHN6SxbTehuf2G+VyqZndDCDGBp8gPGBh+cPGr5KweV

d+0u6ADpwUrxkeG1j9pGAubHbxdKgfAuvptniJq/c89k1eouS4JqMT/v05kX4zYqAWWdXyTp

11iGFnAYBBTZWTrhCY9ER18WWTOxw3G5RNP6mVorfJIVjcm1SoKDNdDf9bdveRB+e/oMI0n5

Bhj81MntHiwuUNH7KHZ7Mdbpq+aIwm5eDrBtaZf3jhRl5vL/IqryboAqlQpvpYcjNv4qZ3XR

dWCWNDxs7ZRU4b0zk6FjqIFF4vPpHb+6GBIVcDOP3K28iC6Gfu7Vbk/8n3xDZERtdO3I+B2T

+aWzuSve9rB9cBTbUNiNrv1w01Cerp38dofTxFt5+KTi7iNFk8/HV3e0jfKON8RHA34o00nb

kYo5CD1coRp5I2+JYhDfBtdJw63NtxsHxBS3nX9oZF54Q2kncsiFhoYXcWfkXnBlgGAU631I

v0B3c99PEwkwd5lDtUdq3KYIz3+Mz/j4ZyCMWAtVlst8oVuocVhyinm1ADWJkJMvR/YCk3+i

hvz9sEWVB4sPk18Y+0r2V8cMntLAq5asmBT1bgmwJQoFPBHL479HrYyHxPSYNZv/ZDeTjdBd

8kbIF8e1qykgIFX4ZrsJJ0Gb3Kp+iZdzBFNb+u3LmzIH8Zp+I6adcH96RC7RMJvYEm8vBPDp

wUpGwOluD3HKImFonoSTz1Dz5VHP72Mk3oJIZs/3FnqggAPe+5DmDJ89bIs8W8BTfcgZpO22

x5KP43HNHu1qPzDZp9sth6ZNpx+TrhUwB3SwcF71Pa53k3N/68/Q5ulBz7d3krPezertW3Sy

9nzn2libSjpeuYZdrGDmlVBXJBRuORo5QWuSli5PnpIgKFvq7T7++P4mS9qtXaO7j6RyAetC

LG3j44uL16eaAf2cFOozfudb8kQLeXr9n+ZQQ8yuKfM1nxryHwczWIQ5foh3DEkMOrlnJrqb

NkfeudWjPEJr+CQQmOzxDGrZFgQFe8FaqZVUceBK8ULx4m/nE/FOVt02FC2RGa3+cXrtUMM5

YvfNDk8VIHrUnUeUxgGz1y+8IzVpK+5QkB9EOGlStqqYJu8pdv368p7S7xdH+0OtjgTEPiD0

QOOQIoFInholOE3QWmMuuYxkkKeXTR4NwAFAKoOLBgX47Ltq3nS6w1Gy31pZqsq7aJzJdY/l

9FBVWo9qqOyJZhZnfaF0LM7ooRy/nyu0k/o6a338VaEvQTr6Emp/dz32LKnN3Qmfea76KynV

heZq9o7UznA7AVclqTQ+igbG8cD7MM0gKrsmM0zDl5f83xAJOEIZIbZYvlfEEI/Alb88exiZ

CX5a63hM3TPZLb3S4t0IJShgImWBRSnX4H4dinjth0T/PaP3nA8Yiyo/09oLRalH2gARaWIm

oo3C5XWTCx/vpQ+uBKrVmJlV8bzJ3nQSM2KWxlML7tdpQ+3k4AQAc9L3MUfBlcfvcCDAlBbN

riALQ2GbAkBqtuBjgf4RqdqLxc2JmhpkHF13m28HpuSjXZ6Y3e/RzcJsaiaAnzFNcrZvUvze

1HpzdsL4I5TPXgQdAj8Vl6U4KdAbTbCiab/nQbnyqH172AvNJvGmFBxr3Lj4Xu5HY3cEVwy+

pXnukcL5sArNIZk8uj/i/rLXLRdmM0GDj9Far31OAkkafGXdnGPtqiNIHrftiuLxnEl/Pl4d

Xni9lqdjQjf8qMpaijhVcZfXskuiTULAkk0kojMafyX78ALD8MJVQO9F43ZQ50rpqLl1xAOb

Qh17zcHI2zlRyTxP44jANEoXjlnLLBHQu4uN/G1fjm9XvlRrP1ghFzipDKJNIi1NAYDVFmiW

n/d+Ug/ql9Z6krgDSEEOV5ca2TSCC3rjsqsOuImaQHhCqw+eznEF148O/EW//CS9jfOgGD2U

T8+jouKv3bDEYt1CpNLpEqx9WpommUiwjUcPVt1SJcZ4IEfzDrCsGQedyJXhcrG/fzoVENHf

BEi+JEo2v7wKo0qfy/KtbZ30v/azx8lnl4qWM7V4k6KIVds/DPG9BM/iH/t/k1k9YZhA1xEg

ah96Ps88q7U+KBRsbfJ+OEcKwY+9/u7yg9fceqdGgdyx+wHdU/Ug+M695O6yFIyZ1BI4FnwG

SGFa2536qefCaiPyKeWMaz9OlDoaFdryWD1m0vaH+nScaSe+IbF+zsNaCaenlIjahcf091h1

SjN4CEXmvoYEre/DJNqWoN/a8bEBI/SIavVnDg3rYI5g6Pej/M2DMSH8vzgQxGdsu/nS0NHu

8CCW8v7yDLEa/4NHI3fsdOnUaFLhlKnPPlBp2OYKCnFaSb1hnHNG59g2ccsS0oiRKQSTaDpy

+IhMNe8SP2c1Smrh9NWumB07N/7jzp/B/hXJyLnP24aJZCYZyDYToXCUGWg+1PNvBrcXAiqy

/WShq8flN0bIJzXf/2JRL32O5+FCzZCiXPpZMgCsZ0BeTHe3LVKlS1EIxyHx/kpnRedbOrB6

GyLH61tIvCjAkq7XlSt33+pa/AifbdpzcTKxCGy0gWhEl62QiRFf29Lp20y5xr7Zi27eYwm5

YtU+97dGrtp1xUfXHf3CJDczT8tX5ztDdMGPJ96v4ExdEmGTOB/0d0aoBoFd1i8YoJoLHf0Q

pGwVeQjsjQZYKmiRVTojS81Fc01qyt4FAWe7bOaSGFRurxmwxN0UZFPRHUtoW2rygCNs7iMx

T1zIV2AJSBkK5yo3+oMA3sXX2s0Y4hcxMjQtRfZiBBVtf63iy/fRDv4NON5uDJ7eqGh9FdKX

3Ez0oYuEvG//xdT5jn/uFkWATF2j/B9wLP6Kpv4SQozC8fSjX/qjbNGruu8fVXo2DJWcVrO8

iyc9VxUIowtPMAqfVePCQ1bxKUCVVE/NJiyK4Xrid7tRDVntZhORy7Xe204lNk+ISfEjiROv

p23Fj6MPJgiXfRPshmVMfnDqsoTCXZLTGeKjXWEnVr3qGmyWKgGe9ezuQHqC5PO1FdC2mJXC

Xjc9esoBC5peOdsOjpUHzon14sffvFhILRYHMCOS8JMRkGKDXzowmkGaVBkXS3ZHqRQJtC05

JC8gYsGS1ykItHJ74DZGX4e65NZ5HoS8/10uMleH8d1ZMMZnwYiXkf4vxo1ff83x7ZDCcQgu

qjmkQdWYkm+wDNCx5GxnvzJccjkUoJqOiUvYH9XV9GzjkQg5DoABEW/c4X6RFIQJhClpEhbn

x9fD/8fSd4ez+b5vZ0hsWqs2rV2E2rNorQhqC4LUqtGq3drBR1XNxohZapXaasSO1t6bWtXa

FLV3/fT7vv/kOPJPnuN5cl7neO77vq4bidUYDXG+KHcONUZSFgNw5eNbNyqcNnNqCmpuqvMZ

dOq4JBVdi267LJqWqzjbacyi+4nV3t/Nh2zxyNl1U8+s2QGXD8qsW7kUZWhMe7gelOCbBWJ1

38gwLXOfxrPpOvHAAX2TQlNFCZaWX6ru1E1/VbT8Tx2wXz8g/WpIOicgVj1EnCzNYST6UUGd

jVYzvSHzqwRpohTu83bggZZiVefrifLg7WNa1F84Zho1JbOFPTH+tlN/+munSrCMxI3JLoQk

PwLDpHz738b0Xw65AXCL8m3Ns3tQ9TAtf20QQijJvcOgnctsud0dVBhAHMVfXvkOLWwTD5F7

USSbzTbF+iDrmK2WGMogZbf5+p8YaxKFmFUlr0GE9JP9uWOZix8c3c818aAbztN5EBkJ4t0F

p1br8CI7pKY40VjAf5Ls5Jzbp/k4Ky+Rpj8BV35/m56lEaVg1ixeBnKmZPBney7kf6BIGeHO

CvVnJdh5Z50sXBhdMHJOZxR6nqrIqZtjEOzElL+OcDth1OcXB/7H358FOsiUvRTr6GHtyumR

5PdjARnV+rQdBkX+XY7xFm8C8DO0vV/jJ5wZhO63THXX6q8TSSk6aoX08+Up8z5IpUZU2qgD

xXt0FhIhCXlZmY1ee8l9VzjLySvfmokmnlEaby39xSqOrUQcrtF2nJROBBHP2VrYdDRpcRbj

TT1dFZNP4MkC5ibyAau4XzAI6fx7twkcy74JLnC0E8ydgP06pnzPBA6FQd2hKOjkV85LbPAL

Z/CD2T35dn8xEht4Trdkq/1NfDKqUn76Yrn7vewmQIqv6D9Vmlql3aYDEErqcTfFj8CT+WAT

B5mpTBo5zD2TA35kWloNjYvctojzd+6+tH39picpb+yoCDcGXz15mBK1jf/+fVJipkAngXOs

BFfefPw56EBQ42O4DDonnDvLkaG+vmukZ8HgfNKCwxexSgixrRH5YhU7ucSYuYU7v1Rs/jtd

Uglkn224zO70navsarCUdAPGEO4STqs+pLfkfLfIUa+N/NzGRyB1fMgV84iXaUNf0GFcx+o+

GqsWFGO1S4ba5H2o5wZn5S1zt+AVI+VdIkMZjDq6D+yc7M5KE+zjofZz05VnPzfdlZ7ZR358

PE/8snX7w2j2n+7rqyx/lVtiemCwN4PSmFdwnp8jGQliFUS4yScr7q2/YFFh+U40yH2SaAPk

98lN2E6VDjmm53yZYGmIjvy1Cb1f3vrXr/XNgzINFnSuKBNbdG7vYt+r6TvJiAVbzs4GIrt9

C2Ve1z4I5DkohlXyVuV/knwLNN13P+C2bi9WSTwdcHOGgSIIvqPeL7TPqPZS8f5mL6AV7fdw

RLiC6pdCG8j7IYgFsESI9gy7ifbkHC80ZZmhl3aPKb/pNBp+6+Jt7ZKjRRy4oC0fuNon0lr4

42I8hinhVa46PYD2ztmTByk9e7h1DY4rTuUg666H3WG8cEXAzdMvWRRXX/sb/vBi2EIjguJs

XGwJjKr1PlMNW4EFnuMVGaznmmsnTNjJgKqLe8YbLjrr13qB1IHNhQrPrAOu7QUuAqzeGdO5

8MYz1dhIEYsK90SIqXFf/Z6sKY7oC0u2GOx6av7eO7sycVQVPxK3O/KtNDvwed03qr9QKNk7

HJ+mfJKZ+LPVVhr+lhKqi4/+u95TV9svd6oNdd0v2PwKZ7fecs19GBX2mR3wNk4vnmh3sK/R

AY2efLelrrsAEuPD4mQ7M2/C8I4PsBexeUrsRDh92s9ofY/Y7e7SHUFuRHdH2+h49mgiN/s7

wbrO0cdKpv/WCj7pKZh0c+MlKiRceGBe0C1+I3XihYJEIKMLTTaZnjrxM86xXm4gVatENSmn

x/iZhU4gy14wAVE0DH6LBagyQhiQcEC/OpEL59PbSnzirBXLD3lYw8xjoPEABywoYZwzv3mP

4/sxfxYwFcAJ6HFJlNKSt/NfIBYNQRi6dOUDeC86k/7udWU5jabdwctFfPQ6deuT0ejhFKFD

EcOCzWHY9o+7zSvY/pvU99uLxh9KcdrZfP1XNPC4JfhyMWyIVW3hy3ehbVGCvQXuyfip/8vG

0lmTL7PSfic+5YA30Fg/V8Lblttj0vqBay+8tkrn5R8EInoffh8qHsVVD915d1PrYyUp+tK+

noCEkv15CM649SxG3sjtzJTykM70GZuHFkXSL3ZiWJxZkG/dO+gOj9wrH27krYAB5Y6Bwf5b

LkaAweO7XG+oh5TyVH5WRcE8Lji84i2Mt6vDZn6UTyG/2R8qlEYi/a6vLAteWpvmD21Ryfd7

r08NTcSn5A4ZOsdt8CS7Fd1Y45U0wMRn4fI8n9bM7INTWl23Z8UvgB8prP7f0TVlWjx3ULFw

ErtzbDSrrBj1OjBAHx8dxjMrOi3mxoyc4XIGizDXHbfTv5LrgazWRlONckOuRjFnx7Mv15C3

30wroY5K7jZXnQvN1ShT/JmOj5rTWqzYpN0L3iqihmhzA0VZbgEtkr0rjiT20qQKRvrd/grS

GFTAclZ3dEO1wfAZoWIjfZmM7SUM/M1RbtzDzW9SQqgwjTDEWAHgy108q8wf8U+yGRc78tIR

R6OoJaXSdVvBs/4/8bJogiPbAadikOB0xmdbtqUF/zjQ+hVkYJf8flHvn9LBFdqQYh9WQlUg

SRRh13cxxPWxtzKAm0EjTIs6PvTxYelbv5REUPwuXGnagWXKGrwK2NC4faV3HnKoGDhYiymI

0PZOxvdV2hicd88tj8j0y6DVEwJKtG/bRx1L4H9PDljyAtBs+0qkogjvONpcX9EHuM233rKr

elBP54TKvy6AwVrBsQLdgdaLTpadYwtX9whW37ytzz7Gpcc4k8ZSIPuQ/JA3/rdYuXfwVXFx

4zK2/mgUYTkffqeBqvW6eSvbx/KTD/Kmdst2+sUtB5w+1WvVfKye8auZ2cjx9j5Cm5GhqijD

7rgRAHedXqGd9s/Wstb+HQHyI0jg22dUQ8ebTxa2iLWhvx4pMJGSK9UDmIyWsp3C3FFnGSGs

J3LJeiwl+mDtEsNWOnRVrAwkf0rfmrjbQxtpaxb24Sjf1JhDwxGyWDiwprdIO23m0cOjmEKj

Vbma5tIQJnHXWSB1V1hnwXctU4jhl2/kl2Vz8AUyMvIlz/dYKZU3Mr00cfo3SZB390EZIK66

mB/FjM6ptu7kLEk+AKVMui659VyJPZ/WlH4a6vko9Hy6r9ClCZAC6bY70+RM+PWbI+i0xv/q

6FWAwRAxRwCsMG981H9n/hXxZkrr5NkXmyFcAzRsvj0yyD0MgNtW4Z/2K3P4JpiI88eDuSnv

L3E6nZcdBjoFU7YAVggv6rwfj3+nnA3yPyk6FKf8vP7JYIGlZOjhqJQy/w9iK3cc7Q8m7wQN

oLhrW7TDewu2/uD1MyuEyDat37nTMC/VwaO2bOt7VapbPIAGw7XBMlYExuHMi8aLof9cmNEK

V2SVS4ArwlBec+1eUK8Z1Bhn6WNMb934R+vXf89cv2T6eER9nrcft3KJU2oBvAN1UmFyP0xt

sMNH03ImZ/wJn6DXcjVxcjU9cjUbDZ6D7mxESmxDMt+8DViscmy7HNp4Hng+PzHdthh1bRvl

Jksh5Nu/AvtRYLk1K75qGDHh9cMGZRxn0KzGLImV/+2zrDq8JBEVCFVsBXiu9qfWIyb+VuQA

69p/uV/6wAiQu6AuVs9orj0iF5nwzyFcQpn4YSdx+SJL25EVxieKR0bWOxAS6j2c57u/jb9r

mXODdB1k4lqnlmkK29kGaWLt3FjsQCmFQN5hR7eeg5MF/6GpFtXt5sJ9xarBs92BcFdm4n5H

FlcymHXQGU/borzc6sv5Qn3D+be3x/K/5EOmZHoUISevTdYMNRcF7MLjJnwD+FIup38Yvmza

iz0+aBm0TYk9YqFOCoPefnWWGZuelpxFjHvtn5AuIfiEPOOtKRFoYIItHC6UuH6xScColmA5

7nykeXvp0cU2r+lt9+NwY0l9t+nL1G5eE/vHoYdTUo9rtrvUELytKqhPQAcsRJwsxaRg3USA

ATG31LRg4Ra5sv92Zz7Q6Z5F2ye6LZ4/vl5x7EFnmpZQ07IrRhSvE40bDS6Mxc4zkzjqDxhA

ETC3CJSxKKM4XQy7hIT2xky8cRnv/EwlQ/CWOUFN/fwVRa7sVIEk6jIH2mIn6bxjTyC5NTNP

tm9r4M1rvjDXTJlvN+bOdNH0wbaSb4lKEcNShysCOMAmmL7QgP0ePl/UJIDX1UXIX5nnlvql

OaqnQHJdYjj6ES9YJMyNDqYPtYF6AOIu0qak0LlSyASZ9rUO7+xgKXzRbjdQfhwsEXWHzCte

TbtTbq3X153qULo9D6v8SJZHqxGQMk5JFFvZhM34ryPhPoSbayBu6Tn5o0BNzkAr2tckOsOu

lzX2+4/mHtJSjnF3a1fZgOKrBVBLl+XueDuLFg2WAh0bYxF60Vw3uD8x/wiIroWHsz3wuj7W

tuJJCxCqdO6YF+SZOEWtxFr04uGIe2D2xcbjF+LjWzf5c+sEaBR0+pMkcxaZuWW3oZr5EgiD

rzOJorPTRZ8qvIBh7P2x8uPwrbZt/LgB+7GbOzgRmgSwVzTScve1LWVtuDreibpnBEpYejU/

oTMp5NcgV82klvl5ivbwL2PgoE/WlnwA7koNmMCoDdaOaqvmzvLPMyEeM9lvUxx0MVl9gM+T

uH0kslWK20QNuRL84CU8W+9fNk3bPLxbaH5xOqAAdQOn9L+uf1Nw868WRDMpygWfKF1v+Oil

l5g/ywQZkYnJrytt3qrUGwRGGYR1Yw+HgmFIiZonc5uSlg145pqVhqArFF9NvYEwLkDdRxTy

pjIDDkIy/OuACBQqcRsvtSN07H/zd4d8fWv7OEH5i0D3cgtPSMS+OsWv2pgiIF+XSpVJpRZh

CCTdhqZ6JeVq0DtcgSXleeZWBxJSJiO0nbmzs9JGWmFIU38jJaWNg7U4iP5bevrzdFBmiWLX

oSuNqQQX3v9HaSuIpwltRfMao1+SzLLxd7XVxvcxbwj/Nf2tl5hIKaIUaNwl7nfEsd0iE0S7

9pkHULUqk+cokQq3Tu58UL5h9dr64pNiYPkSW7ntlUqXlAFa1uhkFF1TqtLwajikQ4OQcBKx

gWyZ3IubqM3asvIzLddwUuI+0x6RBSUv5dvFxI1IPZ7DWQc9FaSC4J8/8ThpPmmIdo03dnZW

yDO75GZQx4x2GWkJF3jEL956JY0+8856uHNh6eNueOMsB2Y8n+Bmn3GsHc/XWR34Zc67iFCn

0dYM1IVql6SESfTZtkJT2tGdwLGq7tzwyVzShyW/wahfDEo2ZyvzE5sSIvSotCNsAw4+iSBg

n++X4pBfhT8OPmXzFrIUFJwvX/voCR8FZAgbQoMv3f+uc8V5IQpfGH3e9pHZKgndkgfeT8iu

NA/T+0JHUJ04dkm2nJwoLBX57P/MnVBJSqg+0by820OBjyfCR7+FfldwdYfqQZ+i3vCHiTiX

64OfgAdk7NIa51ArFN1SMuL8tkyQP2YFMCoc/49vWKLuPX8l4rkCnfRkruVVApj60KRiJFfD

3x6uLJRL4H3wA0Oe/bXeA8YKjg+B0BLaeXQzYMmIRZotnrjZ4l3eY4/JErPqIh/ylGQm3a+0

Jn15LU0CE64BKeP/mmO6ZO23TqsCdEL78fRjANr8zNHYlDxG1M1DKsFdDuGHKWGUogmLVXpG

V746OVaGF3wqjv/FOmFZHiqsJbz65QzbK7RAfVqiJyb7viQnzDbrVtP8Vw5HKlfndLt4hYga

d3URXDb05r+v69vG7Kbg7fpxA9fmGfM6B8vMIbxUnXR2jyeBBldbhySjALa/B/VxECUj+YCa

dT+CdBVzDIeOEo63t+aAxKdDVf672wWO2Ve6P4DaxM5KAKGex4lKOX/kBC8qvLjt35VQFdCb

l8e1CoF4H6SUDI+pcL6aIxM8NQ6AWX+p8BtSc2iO7rAyj7zXMmWc+S2Zuf3V1mhHPqRwoIhj

CvWCQiby/T2TCPs1t/KRu8MhRIsZwfs7LC+XLwrnr8y3c3bWcy015n7csTR6G/cccJ82RN/c

OHTypYhb6cPrANNS/08NGtSmxf72I6V1Ppnjfxn4Kj+RYOHvJMNT5AnqNASxeyUL3whkqmrE

C9z2brFfC0IcWMUqbUCpyAe5GFJtGx6QasotkLsS5YwniLcyhpseGIr1vSlhOJW0cOpP8WeD

hyvF/xrpcfybsueSURX8xREkhCFZA3OmQ7YWw6iPFx9/TQjh6XqC1RM5Ku+g/zAjjCLrrLJb

2HKyyZpPMXeQORGY9MzO+v3nZ84DCbJUaAo0lbK+54waqJPOyfhvEJ5zs/a7Zgm8ROCe2tyP

l59LwRVc3qxjgVVUgJ5cFe6hbUllJ1EnZbjn2aFhttgaR2Rzew6chtqk7+PjT1ohffBRUrnJ

23LHcfMpD3KdngGFZnMPTb8tIOJflShH2CxHkVV1N0hN1REjFLtsNmyFjhZMQx+jfia8uilX

qQoiXmrZ9vpvVJ47f76R9x48phYOqL3+u1Alqwb+XQcyxAa93eMuSxjVoLN8KdqmwRzTSiQm

UPB3Vu2Od9+GupJ1FwJab93MZ9Mc3Wn1656S/q2GIqjXoDtX4Mn4TTBpnlBZF3sN0N7UDBKg

JJz1kcPlqR/+wcyqg53NE1KonmVZuoW4LOr+18vPyCBJyp6eHzq9eRNXJ5zjjNMujbK8sFvZ

/g4Pajo6JqDNvMq8sD3v8WSOwNOncmsA3O0RQPqzq5fo3hKlOQ79FcVEFXlSiZD+Qh5x547o

xh4mfIi4UH7TatCNVZ1dKmgPH3QfKD4y6ErmamSJ4ro43evi8OS2MlBmceHKL6wgqpQjjycd

BwhnCA4/N5nmipX5esIzE/FERgzPHZsgV5yRnmf5NX9GtfbV7sJBIsE29WcisbzFFSmAFGVj

v9oq2k0kmsD578Jg3qEz64r4MVjpQCcw4cVZlrCnAhmOf8gp6/nB+dbLwlLqid2hFHL+BLoK

1aXJ3izATThDBOTF7nG9zL8khX3S5CsSjh0NPK68ON/Sb2Nb+GDfW+20U6J02cY2Xf+ljtlm

wEJr8UBjYLPQWhbFSWqEPXph0qcvv73cuVMV9eqV/x0ZBi1OA7Y0+XPHNYmD4/vKHhpsxgCd

gTygNjpRRvsY2GTDdiQpBTGKqe8KvLQfURxc4gF1038unt+sqdk59546Ska8K04/GrURGVAM

Otzva/SW93IT8KZg8fq9LpzK54ixfhz2milTm6tHgVyLBTRoD7kCyqTzJfDp9lt7n624ytYk

RfMqIQW3NKvbKHVHY7LL1eMK8JXFlUitNZAq5bCCSdqmd456berSxbnlL/niQyWTjQ9Fo8HI

4mssxZGu3xC4YGb1F3OFgqOBcmBR/hxN2q2jkav9UCh5T/m7T5NlavFJxH8rboGMKLrhvZgX

YbVtBSEFKg7jlq4m2oAxmweUovroZKSaDQsLWFtoAPnhneB7CZYFDOLRs4peKaLC78+liJ9X

JbLvIEtSMORrPWfZSCWBmMcZPHvJBB6CX/X5MxuiEKyvbMsk7N92Wey6hAg68qaCt2rAiYkH

LJLOidfUw9zdzylEK23M/Vfe+0TkZ/hMM6JGrdyzcgE813xa8nlsX6x5OXLVY8aDlG4TBZXb

9kiR4KBJ0OSb1A3iJVNtuYAJUgd+9DzTXxMrLRyvF8LYFzoxtfdR1i1sSt1BPRQp/BaKb3Vo

6iOpdeOwlb3Mcyxtn9F0kDFbBPyK898xqzAHxQK4RX3n3AczX+d48mUuexEzWB08zAJ/DB1J

baiH75/lODZz+76dCEIOrKXSzC1heMt2Vz5/njsHdcgfsf9r7sgPb59Zare+oUDhf4cpvO+8

pbGNzN/Pozc9JPjGQ48HN/kZPn5zBLql5uUD1uhNUT/Z/dbvvgz8KP6tqu16xgpS0WREwOfN

qCTNWGpYcgglj+eWqMFrby++9zIsnZpQsPKAA0GQTONz1yT0F63s7/zayYVBwWkE4xcVIcUG

jcWjGOuO3Q+BtcVjV8P6L4Ie6IQymMrz/IyI3tdtIO4WFZm6qizY6ek6vNYKMlbo8BHM1Ygb

FD+lSXeY5ICOckv2xVMuuP/ztbxAXlEEg9T3jWS390S45xoGlJieQH4nqaaNU492BM0rs3dH

np3RTLKoFX3CMiokiycZ+dUCJmzLSs6bH4VUeWObhVtyGXjkcMrhxfF3rv8Pm4TriGtnDMta

y9/zLT+IGKVEemg/NyGvGRTzXwDaOy+TGaV+o8vjBG6eqtd2IFX51VckWfzmFFd+y0udMQNU

7ApG2zZ5Qf5viPtl7EZROpSwG4UxmvEU6/7hu2bLdsKd2SUkAJng27p6f8SAmJcGCoUlJl09

Yds6BsxqCfoucg3S1O3vh0rPDeLjKrltOtrZqBj9cKcL/nds7rtHcPguP0H79goMZvp99uTL

Qr0euECKVro6X2S0SKv84DCrfoedexyoYyOyNNmXt6+KFDOLfOY0/8eiCNxhvBNVXDxmN+DO

STv19+l8Y+ORBHKKjF1Atjor+0w7k+tByg0ahh4ueLDLpYUXwQnw/S5zl9KVvrgKKVgyGRQN

1v1Ve5k132k/+h/pGQLyNtNb+PPEqtzfq92ybyu4xobWq4EJMjGX8qbRifXbpZP+jkkPu9JI

/nxMKsR8MbgoomM0IZMQjMpOVZFESxfAMRsnuZHI/Bn0CqyRTpkB0/Hi7yel+hnbOG+2dw9S

ozbZf2dfvFnaKVzS3Lqq8eJQOP7zzUSwbP5RAUEgjoeKsZpRCrrBXRMi/2+J3S7bYTjW/Kbu

haloCRIuNExLyrzg+jZ7OtHIifZ3qjbUeuZkrJ1qXRlce/8aQy7IWdxH27QROeJ5CX0Cm2Gm

JhwaSspfSbu8cmboCJEWGS6cTtJupEisZk9V8WEm/MrZ1vmG7T2++ukEv5vA2glWtbvH5Orf

pDgHQwz8QtUp7HfW8dgNAThEFrV79Dy7pEp+Hknci9dOFZPtW84NDt5J3ZOL/e6p7GDo5qSV

Q8W0nHj//HCshLhPJaxzA88ve1hZ1vEPB5fctLw6Hnw3ojerwRbXYYr1OkiBVivirGYe85pN

BJsFelsTXbkMlGyVJnPvqf6kyVbYlljTVWr+Q+Jo0yaxtaJCXH/ZctHgFIoQykaqRW7lOcpv

vbeVzezzE4hxiAOn46vlN94oob/bN6dncGdtEd38Cms2MCC3g8HTkujpOkOmXL2t/+GfHkX8

txDEL5EpfY3csZfebkym6DE5pcEuusW8QxJCpH+0fU8O4fukUEaCWzg5A258Oce8YnKvYQtF

3GafWX28WWypo1+s39xlO2FsWn9fca3SYNGsaNeffhqYykSpmYqAuTOpoNUxKbdvORClsXND

wq18F9764Yn0IFdJzNOCE1TFXsGv8XQlfqZNx5bCi+2h73joTRVJNcYXfhduG4QOHk1aTjVn

A9VGYT8N0JmftmnkuzH96O/xYm6zi2yQAX47XrP/jwXVSt73rOA84Hu4G6kXCMLK4e55YJCs

icHOBl9fNXvH/MfaS5aE5czzlyVeB4hhKNXGpPWvex7cVg+LCJvBHdL7b9fg7P/UsuDH/+Mm

R9KKpI5HSOXPhFvYxkgGyHOOkGVLvF5uoP3Qft1+AU3X7xaCiOrzyv5nDIjVBmAXsVJ9z6pl

S3538Dyl/Sh2366bmsMKKbyWG/dmCJgaAyxQ4eV5w28ogSaYNnTxK0rod4k/Ko/cuJQYr6LA

Ck2RK0hZBbifpBAoXe59n2s3xRIeP6K0D57cmR45mqR8Z8EkLYlOgYiGqNsI/Xv9hEMK57pF

HmGHuNzgitpkpRft7G084bPw322SrltxXaU4dtH86xH/CCeHJ4G9tpBI7n3W8i7LRi/3YlLG

O8WFbn0mJuenI0tESXaEJWgdVrU9YWe2ptjCZ0TN8hMPLqNvhSJvIGo2j4cfuDaS9OYXg67D

DoAPTMGgO2fvlUKR5xXU/s6p0YTvX58cJbchxbJZv636+2JfXzb0lEcbfmqrPz7fsoxhdzlE

lmpUaw0Vv246NjeNdJ7VanPIV6bt7ke5h/eRiInjLFfFoKmgZr9uCYIqpVg6YMBvK59XNalx

Z1M4d2RaG3GviogLG6OAJpORd/SIv43ayb9wIOJSkSfSBuqz3+EsewZ1gq6/SQxhifnqQCfG

8j91SNYOwkW7C4UA7OhuqDjSJeM1HLWkHJFnBpB2mSyZk13LWOoj+fk130uvNehKocKjJKbD

A3sJlvB4QSX/WzQ4yzpPSv2NDPo/NS+1o/kSfSURk4nJ++XNx+Y+3yilMz7JIPoodnMqw23O

MVzbb2rbuMH5A4A4AG/vtWs2qZ16aUoMkLe3xfEHUiSVhKeNp/fB8I5jMZa37X/DUroN/PeX

4iI0W8ebRdVPOuzYnkw+LmjjJXO0yWRVeF0S5JK9iBVN2D1q1pd7M3TZfLhdZy2PHeS+4Yp+

YY7CsHmTzCF4n/Dax9tbPHCF8WruBZphIjEzD/eJNOa6Kq/Gwcz5ekX/hghIeNjJ3JgO10di

vNEnZLkyL8b3d+WRG3yOp0c5VwCRd2UjzLODrVItUfwboO/+Hpxm9x6cbocFpwpddVfFtOo/

C1HzfiGwl4jQmho9aHYPJueMbOTeiyhxn7ytBC7OP+QOWZ8xNnZFXLELmmaU2C48ywq8pHEu

+Y7gDHCB6oK1DU18K9cCdH/fEn89GHWQ95sSfHsKEyJMluGV1h9d8yIqWYUjKOWHbpijw26z

ZQTLSy82V3zbxEalibnnwUCZeoVZzKZvEnvz5hetF6ZFKt+K0eJcw/0k98RC+/tvKEb7tsQY

znpnFDQg4ercZmUe5nMuEuzu1GZtrpzCgOz0hk0TaUXFp4wclY2v7S1nQYGGrRalPg3/8ZoH

j6ypuag1grQp53xt+t0UxTXFlXMpJguqp9Y52cNvmCSN/osAgUhIn3Bb8N4kYm6Zso2nIoSc

Db88zT3wBk/MESDatRy3tDhNZdoK1z+yHLceNbXMOX4GD2QVmXVrUiaFa7RbVI1z0fZ4T0xK

Gf4gLbRpvtx+Gbw1v7wNgRFTMMavzAyQI3O0B+tjAbKTL3gZtNlJzDiT6fOJ6JlmqoWrTkn1

RXGy8d/p0OaNy++vxclwk7w6S25wlvcS5DAdXt0MmYvi8pbxK1EjwmnqsayBnPnJ1zpnwx8b

e/IaATwIhZa9ztmdzFcLU/7PEesdn1x/T3OUWDljejlj+n6MP3iRzbLBpMKKiYQkRLsCDsQ3

Ch8GBsytBB/JPohpfLW96WJ7XFjmkw6rz5N/hPYpgrb612wjQgfaQD1D1A+nYyb75eNmM/AI

xZOyQ5t5hI0MnOYeLRt5QVzr7/lZC+Eeimf1Gljv7vOHBRrUdbigL1M2Ub7xKFU2aNmepFd/

ieh/xRnR7skRy7fxTXpdpKhzP5xa8Qo7QuinyfCelQiB/4McTFoJADQuMZ6bCbm59QJlB+w+

EyFSMNaTSMFsjHlx7mXr1VwWkQo0g6JamFKGL5otXckyIYW55iOV8zc21+aJCbiLd7+kX8mI

bQ3v7Qm/kkdH7Oa+fcIQejcHvZqI6MW7/2DEfQOc6mMcg2MBJNWJ8+BlcDqtGCSaXQwS4AS0

y40vetFkYdmVOsJdZkALezkw/owHyGtiBHz0ZJ6D2lk5oVoQP47O5OuMtiNmydP/sBS6fNut

/X5kOBaYAVQkS4OmOnRISPsaMmjPxXG368WSSMtyfr+FovF7hOLf9SwHsKr16cKVPx30AxPt

YliINlv6gEn4/p7jzqqeqmy78H9nD1oOb7lEi7Re7h+diJZv9PGbPY7kLnkVwerRHWCmVihJ

MrW3ZvfGovA2wh0Ur81MEgX4HYLgvcU/VCl00HoQbKvI+72L8wbF1VI9XLCXj+5jELzKI1JO

bj1S/LOXrHiJVEmX1eeoGetgnZCg2PD4hKdy7GNPvHYDCpb+9mZR7xV8bNeLd+hRlly1HL+b

iT8c3TmwqYq5KYONLx35gLukskj2H3POgrvJD7UzZ6RATd5EQYKLftvjPUejW5Tyr3wavXZ3

BkelpgBRLM8Xf8bJJdl5gmO419Bm7S903nv+4nJ3LxckmFUWdJZ+virlx0D4cRM6P3RE/5ug

qVjx596vmJRxxyXyNJiX9zCf8ETec+upRQpPjZ6c3LqMdcqJfuJCPCjzrxeyXfg77hXxLRRT

IeDJ4B3EWyDfgwxyFplPOunJrXDOabOE2ybtRY1LVKZ88SUTaPOwTe8a9uIjZL5GNQ09/+uJ

WibgJ9PMJ+oVqQzKeZDUDRZXtw0Zu89sr7ujzcVEWvBe3e01QQQgLPc487sTn2nRVPLhGDd6

U9rtPW63oXir9MI9HsoObwRqhyEWY0OYIfeZCiuX0cb3fr4JYWessCOGetXGPOadzClMb3pA

WL79luARqdb6EY+IDUmRRa0Hj6kSMeZjwZO6GEAFZ2NjkYEaKJoVIbNQAn8y13u6XfdjFb+G

YaND3HlnfGf6aaYL9kKGajH1VHHHrCR1rjzmytXidpvlzg0MaA1Uf9QVdL6P8o6zKc2zZEKm

MaNzkA9ST7UzZEauWxVAqQxxTBDt877X/svvpb4Gv+NJrIWnLzfzo/bZSV9UC5YUYbMgOJVQ

oVu+yC9zbESv4pyTydGdP2mkpSYRJSnjDXbfNbKmx+rK00tVPFOyD94vNM+rhcZzEb3zh9Vl

zHqn2qPKO+68micSyrx/vwn0DrEOtULFtWvm0EmXC4qcDJnSGBlwZ9plZBIVjRcpaGRyHQlR

3ymp+kq1FabUtNfZUigneFyxKgNXJKzQd3io6uMVLJSnNS5QNRbSJ9kOER2GrsnVvItCENgI

N56bib+s6WUmLLMWyGdCJ3R/LfPVh7od0T9i0+Kea2lX2P3BrfI16fGaJxxB+K3swWaTW2b+

a5llx2WNqJhqczDIPH/NMf+D6T7/gGNjdO0QiZS43E60srhwtza52Bjz+Nbdg/MtRbsCIgoB

FQeta//NXkFLrT/xNHYFsObxfKLAoiiYhwDQQYtz+hYa9DGVVteNSSevyf9yzpM8dV0HwOu2

caMzhv6DsmWufcLzqZ8+bBbc4cy3BKymPLC97FVA3maqYEoBKgupIyeLgH3mI3fW5T6WeIDn

nvpWM8pAXwHidpn/7cSmShkR8mAHkh8TTwPfj5Ts8aN++UCFRvomHsKMLwib3Z4t1ADab6TV

+xesdzhpalxplHquxi0D2fQMP7NYrGFn/XebAx1k1roqaSx0xKhbf9DM/cxgWSN//rTyi0ss

6JvynWsRBkJOeIlZl4Lnaj+r25MsSZHUn/yBLIJ2Ix9Olc6oMRozGCdW0TPWYq740+Drk+DW

Dw8D/RgErWnQo1BK0QHFQS5OuH8BNQS2oVGqqF6aXC05c/uFyb/Jmn24yqWuxqVY2c7tlmmb

FsLZp1D4IradfRE7jZibtt6uTrC2yODhNPPuKh//stsCwUnzRCAzIxi1534Sc/xumZAqf9lc

82TwLtNb7KMS+kG5n9D/kOIi9HR/deLGv9jBNavGrKdz9K6xU+PNc2YV8H6+H5VXjCgDbPc3

ngsxPN1h5qfBI36VFQ9QbsvVue+U3l5icG210aJ2KMLLCpgwnYuvYmtV44sNTwgsrfhKtsCj

kUHTl/tUzYazgCsjiyBre3542QGqYg4xmReue40vAYvmS25eFk/s5RqrlUpMPGMymrWXcLQj

SnMKcTDPTv0nIGlOyobxqaNBhqDQRE5x72+UMPv4s5PWO5wH7wTJMAIV8Kujcpj3XgeMB0Mk

agjH9PiHQk0otFx+JcmeO3JEObn9U/pL+xV9jfqautnBq7URDSbUDAT1eXuZaZ2JUDmHLuKi

onlLBIKNe3OHQDpm2rl2DR+9BTJnV6osCKVSbK7yviQRBSIBEyYNQLJKVRCAYl8fv6yoDM7O

+/vcKLcCbsZ6uOusQefYZU5f41o1x9VV84l3F3N3B0n2CcEMEd6Wr0uaYYjvk70F+3pST0U+

xqabQzPF/npZAchfRjuVIKNfBk4Ac2Zc0yHuTtHLFLzM97Et6vo7bRu3YjK5rPNkbZM23eBc

o6VuGYs4d9HwX5phQaVJQVOQjCGIGHIzi6+0hPb8flWQS2N9F1DbM+6g+zpuAkuaGP465Yhm

RanD4+abiybLv0G7o3LL7gOfpVH29NYnNPHRX+3H/WQfacl+3IWkJPjMDvBt6H3DPnejTkNK

6H8gr337pf/zlwyhYdbc3Wi67KrWtlnXrb7bzSKMtrLd0v4nPuUkjJqbd1MjqlTt3iaMP2ZD

iH2V3hrvwXGCHlHCIoeIYC9q2MMQqN3xGpQ1W9f5zOqR9ELKS8xYPCCDgooCA2BIJgo9rJs8

+/nhXsEeDjooY5TW2TYqQYVzFMD0GIQXNK36Xz5cA7ntswoCduTKwGDSMGIwZ9hAE2htS6Q5

0dp6W8xzs6hM96LYkM+6mKpFXdyv2tycfkTLKDtdpcZSfTbXiZLGiZLMiZJz455jgcTiJyLa

G+K5T5U6Zb1rMGV1QXtjRmkJ0RYPJAtv8qPCHaJ8b5E8SUz+q4V6vU1+EE6fEP11hXXHHWN0

Mgi82N1VJ0/mfsEuKhm/WqkHisW8VeGJw+QXAQsEZkXbgK4k8wAjxnWmZaY5pul606UHKRSr

q+/slPksGG9yZdRFQr/bFytmJAjKTeoR4NAc/djB6CzjBXCg0JtWWlq5L/DRiGsvzdOYlRTu

yPj8Fl6NAM5kLeU1DJjqjxXkuLGCYNCaDsbip4D3bPRDvDi1AasfmQVhcPPDJACLiUYZ5VNp

FKJ2RbyMWM9h7eO1WNd154ms9fHA8ocOnlXJQZoonivTHy2BV5WAJCguH8DbRVgG45cZnw19

yFyZEa/8mMXV8+njKYLdyQVFPpPSxjOJYD/bBXp+VcSzVyvNVP7rHzd5V1xitkEvbPnlHYt+

xcoR9YVHkRasggVmIkVhTpietfansfPeptSxY/lfiNLw/SNMBiXpS0eykOkQrWMVbT7BQ0CS

kCT83pBLfwMkGSnYw3DiJsDTFrHGV4bPGaLo0olFzE2y8C3Q4JvuQnEly49VTjO9YcWwxt8K

jd/WIoQ0b0hGa4y7QjVXz4k5os8AQMsDVjzvPpGBzW16LbIST4a/wSTgJcrMHoudz7480GAL

whfrNf7O3p3ICe0yp0RKUj9c/xxlng+kLB0/0ApMfjBx7Gj+A06uMMrMOKo2rO20qOmkDJeE

piIfUIoNGJcB3amkffvfpYoRxv03flwv5Dd6e25QSgslStIAkkApq+wnk4jt3IidyEavAOwZ

CPdvDpDn9kDDMzgEGcfICKzOoXcKaft9urd0QFFSTV0S1H7xoXzLFs00wU0g6nW0ppjDh4fQ

fLEx77+JKFFteVdq8+8vpcCyDFKLDNKyFUw1VuYxCAAZAUhDCUuQoEotCGCocR198of1CQk7

0GT3KUs2RdT9LvJ+N9TckxJE8LAK8ZmdQlU7EB/+k8zUGpd7BVgAyL5jueP2S85d0Xf5/KPP

1WuOKFYGHc70NYC8aJesDXxZkZAgpSxD5f6+5Kg0q9T0HPc6azrxV+DHrHuk3QBGJBEsASBO

CvsOI8O93SnyO3k97sf0Ku5A8xTypzu4DwlEj7L76shzyfaV0VbMI38ecqqY5wUUvRmMaSzF

RNCoIEWVIgn5wIL6bqB6SYoyb7K2sidKPzgee/ltjesdGi7EVyPh3tyKA+DGG4lgWe9tKtuF

dW8fscm9OiZ9OEXKaVbDR4bDT99wST33TcxWwLuYThnrea6aPZMkEyJ/rAXURWun+3XQaDpI

xyePq+Tox0e70Bil8bbxMEMQYzcAgcCWemX3uoNkeGNTYzNt0Zi8Wg6mCopVilivAmgGVDJO

8RTdUvx3a+Zg0NM7TmlnU2J93BldPrL88fy9RpOJE0Bd8GhOIneo2Xm2umXJuPU9Az5P4jSf

KE2Akq6IqLtkGGN49+aTYPKxrepXJ4tlOOeXXw1bqA7JKTwZUFtt/J2AjCaRtoq++YsHpT7p

DKJ5Ak/yhkrt9AUwkUdVuqJJI1caDnvcbVjL9NXew42xA6SuWwdQmKKQYhmfECLeawj0IFCH

PYzXICGZpIeqooIPzmcpSb0RIUoA6mKuxW53RqMcBgunvSRKYEGzw3AtXv3XPkAbk6qyYHPj

Idgh2iUpGO4p8GsAAG/i0JwXCNJAspjdo+GPDrUTYI7oLwQVz5GvffAvG7pFXNB9uSobKJHc

MLh5p/5TspkDk3UtCScEJTP1i8cSDWoak3I7AYdU3+EcK0soCqdpT9o+Ldf8ANICGmAou/Nk

AoY+KM579AmvmfYBiXo+Kx1P285/jGDfdPE1z2LavcNiyPtHe7neR1l4uHvPUySRLAWKy/Cn

g010PYP/+egMeDFjI7K04/4hQQiqMAZlupMyLfr+ZxCXStSa9mu8roLz1GUXEBZWDTvTyxT0

HvGh59Y7oHkb3Wl14+boxx4XsAN1aIIqHHO48gOgb/cte6mAyeDaeanbMPdIMA7fQQkzq18T

a7OhBmpmwSznHoP6LibafjHHfcu3j7JtVsjXoJ5aMW31SHe5RvK++zSZE07FRZYxXjqrPxVr

P4s0ZK0YdzjS0nCeHJDRVpekStDXuaEhGWQO3C0yGZTi9ZdS4GLxtYwVZ9oP4ipKmciuHPHd

V4shZbllGsSULTWhHebe3RNpE1Oaxd7zn/W8O5NuD6yLj1Vz3hdm1NxqvLE5WvGpNwYYow0w

BIdHaFNy0jNr35dwNAKk1P2wAmi3mYYrFz8Cv4/o3yp/RQ+KIlNRDkdnP+paKU3RJ9Cdjjf2

HCmU+mRZOQvgJhe7XcL6+NG8bflA3sm+8acR9ZTjUlaji8JODIvvOcH8t7+9dUk+KgEyCj3D

8wJ5MO80UMWfMn3S4nLtG78MPZzlcwMqKtOD2SZTV9kfoyoyxLptBr76EQnNvAT+W2V77GCL

6fFRBtLSfVkGqiATKrgfENL95wBjc0sKIBzesVLbRu0ew61bADEgHwHEeL/D2exz513aLcGp

9GtQ91fvPlU6iFiRLTyDM/ub5DIq8kQQ1A0K0b6yopJZNhcVePvInvUei2ELWI9peKxTRslm

Gqg8I7BICkirYkvgKGk6ZCHcu9Jk5V7SCu5dTn50UE17fkdLWvIOTH8wNRJOB3tfZPjJYUAy

9ggLj+FJTU1nJeTN22ZWD5Oj/hJ4p/7zT6rVnLWVb+EiRTPlefcmpEmWTTQ3ijwZt8Z0jsa5

Ew6HJAmpPAkeavo86gkvKgJAyWF5+G9m31hxMpDxH+/a8ukNP72Vi1Rot2Tnr9gsicVM+CDT

sDWd/wYPDAjr9q/8gCQBVn1DsUeQ+1tbB3fG6+mfFBmTiVs57Hp5UVSXEEY0hqkuxaM+JdzA

yXnnsCCbJibUDpVAoIl5nO8k4Pb9Fhp7mpj3O8z2J4qRxMCIfnirI9l6QbhAqqZwsURX1Ohq

3LDMHExjbjzem+Og5z3qaL64YUwgtSuQcPONUXHoAFPjyVQeh0NjyMK0LYOpU5APgP2F9OJA

UUGAtmcCuccm0LB8zH9nYzRKeHWK6sRsOTjty7pfwo2IlasvTuif9NcHn4ZdVOoN4+H4MWVc

V03foraFjTLkHaNCJZ14PDgDQ9frmdhGV8zqRuq2z0wCOQXIWYHt1VKcGOzItPYJbGH8tCSY

UfQdaXwR0IFVbAnDFIGoJaaqZNioJy79/uXZ2vMYR+jmmxu0eKCQnpWFwFGKQ4q/2oAQdBmx

G9BRdUl47ROzndhPIokXIHSvy2LCkG9eOcBIRleoAiAhaqllM9z0FiNATOKeWVm116hf94oG

bd7kjGVGj0pFyvMILb7liv1zDcZ0eXeJkemNJvsSkdQzmMhkPqwoqrjHu1ayortxb/FWhQT+

OYlorpvTtXzW07MuENW4banQAnlrp+Sgi2ccOBHZl9o/PFmhl7aG8Y9nTuZPdsf2OoYxEPd7

/2z+dc14k8C2koglKkrqf71zbeVJdhMhP6zQUrcVXcpmMq4F3oeTMd+DCCnFmgnDfwFh1nFf

8xPxiMV9HoEy117aFzNFCUO3nuXfmOIvKPNaGbWp68IlSw22rpdHf6MamKI+jRa0YxJ0Y0Jw

sXdMmWDicgiCfrpvfq69D1VGEijJ8Z+2hfAwEyPGfCHaNkXY6oQZFb7AFnyQpzvblo2zheRm

YrEE02eDT6h8pmB7VfHChSESqtFCaGk19GviImd+iGi+iox9dtGx1d3Cz8N/72O0KWXYxSQx

r7vHjz58e+eEiaQXb9Oxuita+BbMG3d1Xm+Eg8HyfXZc7Mkw2EWxhndP5vzgTjlkbRux/r9/

PqSlgzOHy1E6+9r8cBRRvgOWCGP6o6nA0rvFLTlNZFUR/zQTZHVKYXovu/ehu7UYXspbiGQv

kXtgUQ6STXHfPQSc/HtMglQsHaQdhnhIzPquy5jaBLTNOpn32uPJuOKgJyfx67bQyA7slDI0

WRJAnPKrCciBGnUXvcyXcP4efT8LWM+KkNB/e02GBkrJmpY868A3Z0HSnU1lZ+jRpKLm2p8F

Wp3uEkHTAdyzUnnPqdFPI1F+G/mB/osN4mcfM0cdMHKEuB+Sw8vBbVWIt4BAmkC2hG0ZIzEz

S7v3agHW7TTpv7sIVUZ4Vd+BevCbDNrKeJ9YJGfIo0Q4aW977BY6UjtDcK3nDPC5qctH+VPb

J57j4R+elo7lWECyinmrwsfO1hHe9Ne4w6h0180lPkrW3PgeT0MMDU+Lh9ttoQG22In9MJpF

GvLVhPN5xfF6vdn9nA+Kgasye8mEG1n60bDgB6nDAw5OV5IPEI8MqNbCpciSKeF0MkwBCKCu

3IzBR5oYsL3RP/YIy99oAhVE9OXAymzNnycZozIBpVrXdcT9ax88k9QGsv1EctuUSqnmi2fE

02huUhA6/1622UeVnEdgJCS+SKX/Ma+JNietIG98EdAeJlgArfX7d0qYTjTym8RNrgycc7+B

QKZB+lHHNETHkQYt5dg8flKYXn8Oa8RrQIKw0BBd0fddn21hamEd/MqdScChxCmpQrAQ0o/R

a6Cq5wI5Pii3JaS0zkBMaF8C3mdSDgGj96LFBwtf1YGTobiCfIDDYzenOIrjmSCqtzmqVDta

JThkghufxTHsTzgPbTcRO0aKHehRUozhXhsIChFQZtn6eekRNRTVeXcscSgn8hH/NT36P8nk

h2EH7Q3wryYjv0xo3HQ/KMgS/wG+hv5A/szpPVKpdGB+LgVJC4hbyh9tf6/BLtt1TPdGGveg

daA9pJYEvX+N3s675uv7MKp9KImxG9ehcht9pr9D+gfKfQZjhvTzozya9cA6MwpdoBLbqwJK

4H9IBllTeQd5vlo1oOZgqqedhRBWW7fivwMl0ZHILsABS4Z8QiW6hmK0YJlr4MPxbHDwiTzl

OnV5a0sEHPUTwB2/kbSmVkqMAPKQIati8WbCzQiUVhPPSgR2cd9YEZv4pVourFnyVoKkbrKM

m285JpLnnlnmWhZIe9Oefbz+i4VnD8/8CLNbvWxUxEJZeMgYahOaUWL4nECq5yxe7kVolxsl

7VIRp8K6/8+rGKUlg3A6oIKHu3lTbFRKc8ZO6GKDT5ZMIxSfYxVjPtuefB5UzB9UyAfepw/p

J6M0od9cFMRyGoLhzcUKrh3RYAdsOgrcRKxNwHYZ6roXsSuinGsmyGpEjn68xqseNXHj6WQm

1o9+Ne5swkZ9OnLGPIFsaFJtwNN24rSjTw9SnmsCDaCWyrfcxNdVv4uEif8hHgfE+ygwPIFb

EN0PURPKhiYVQHE6QAcBtx6u2f2HXT0EaoAoaRTvAZrtq1g7Z5w96enTCmKrU3YGLWViGWK5

CiMQFFlEkTJNhXm8hK4TlfQT0l/5UuidsKbMcP1yPEn3Ny/MsgdVAZ+7P0U2DA2oGHfXydGK

RkuoT6ATfrx9XKDCuAs05/59OIkHRAON/+OaflnBUQuePM2ScZ2hv6bOjupIMI7lt1QzK/i3

s+XEHcMTyBqHnx3IHHyVFopgD0EERf3ID7Q9g309RVV8OvnifNJCR6f2M7U7fjrMZe6XiH5U

3TKzaH2kxXAlymMAb1U9n/eDjCbPuO+Z8yHxydaa1O31zKnmRn8LUc2vVO4pGDuUgDQR0q84

PxuLRDibS0Fw3Ie3wuBvZPoUfMo/7yfDF2lweHqbOnPcndKGz1vCgE3YtIwpmGol8V0EK7fK

evZ6HqVMJcXv+8pP521MIA8W2xuc9tKRiiyh/dzZEv8wwI1XTYekKGzi5Q63t+576yJFBKPS

VCaccp2856wg6QKUaCtJ5bx32WZ3h0tuOZqo3j2o7AoK1abkRz7ogyBXTn7s9u42TyWRi/ZJ

TiduySW7iKYJpisARRWROaD8xBlX5/oVlHnCx2pAodGWfbML6o8Rn4ymy62HRicrRJQorOzi

KIFmiw3wNpySRHVgsxvtVJFKlKhvz1LLV0YdxRUmfrEYmLgGEGolrgbcpkik6AwgTml/EblC

K/jMKOHfSot2KMLqgCmbmBP9/ddtZYC5W/mMP6sSg8jDb2KRLjR9sEl4No0L90cAigPz5j92

Os1VybUIejIXYQZxQsyBOlD6i536R9enn9k0UGf9Jems8kP1VCha5fS/odfvuem+kmN4lFkr

lv08dF6zmbZ01Tz61w4UWFDIQ4v/ZX4DSBV1ma4OIsDwu86vYrcBUt/v/FhhDAmKxV0nEylj

OYsueoI9D0c0Lkr8bIQ2xiatgwOpxw9DMh6zwpxY+Id84wKHa0OUYyEyRA2QaXZ23zwPkGgP

Vzmp7KL5U0qp7LxdCL/wxwiNuVWkTaUN6HDk11/+qfiLiK1bBDHN9CTStEDLfBVP8rb5FssG

vP+kWRcljcS5h9rtbAnJVzImCMRyG88CI6pKjNrsl7zLtfEmBfLOpWxzUKGpyEmwWh/Pom9C

0AVjyI46KJpSUu/aEiwrHbCnFybxmEKGyY4pg1JmYxFnHeRLnUxYvRclZMDxjeg/KSgOruyU

RnTjOP4Xc3xGX8kJ1yQWy6/QmUJQzhXlqpKO9nqUKCdDykeOWmBVLbDZZ5I0+k28IFEqPTw+

kt5Q2QTGKDi1aADr/oMpUilB3TL+Wx48AExZgWPgrAXAAqgHNY65ybBBxABk90skEFrfZk8k

ylJjtSlPsA8n+Inr7C+MLLKFI8AIdEiKKCcAL2Yvqg7UfUgsA+wq4Lyx54uAgGr6BXG86llG

4N5sCRIiJNYNTlIAJSs7GCGA/Z2LoxjsifsFCKJMBpYNBMW9FgfQlaApJgFc22zZy8xoSbCP

njJJ/NNhvpbEkwrOPctsUqSYpo3S77DdP+ntw3vseiA9sBZyWAb2oevuEOHlU6dDZE6XXYVT

mReCLmcALUzUHyKb3Z3NEtMKBeVmM0Vof/kLisTwxsNZueFRSOIQ0a9CFRJg62SKMOOhkgHU

q79KsVHXWDiUabFxt6XxZTGAmwC3uUVrL/b7bOi1EhWusLmT2TnhQextZSJ2oAaAZaVe4MXA

Q/GKaHNBSlhlRi7y4LuIXszEKE2fjNJMMc+eWxmlmWYYkZPhfgjzVVsEx06t1QvJV5diffiL

KcupQH5kdcrN0wvT+jeTUn1JuNIAlIhvC9G24hjLjRC8031o6Sp7cliQ3tAFSf7XOcQatG9y

NVk031BfSiS15diYoKs0T2nUZa1QzXkAp5DZyGBqKhKom3VtrLc6F/FbbwDHR60rfWVG76Ur

rzeF8qQRJf/DSuY4lMHC1960WKXCAGyWDxWUyG3rlIhxBjw23Ow2ZCY0Mah8eRRmFi53QqYs

Tpb6RHGlF2K3Aqr0oCxcAYlSp4Z+8lAZZ72xoYbZBkFdbGWosFFWjFPkQ2gKMz4Q6EMZIJBp

sTn82PI8J2rz3/ZuCXx1+4d61BKoa5P2iRfCZd/7S9C3RYMwd/YtFj0CJsq+q0pPJ7IOLHM2

h765HoBmkUQ5hRkNeo/pEgj1gz6blSJLQcYzLsfJrqb43SQDiRcUoohwBLv+ID0/QBdzq0QT

Wz9X325u88LmT9wkBxH6lN1VC+q7SAN4mgWgZeBlD+H50vmzClIFIGJ7fPWSVNTjd9gFsdti

Q5oxHYKf8LLi+2hJuiOdRG5XeE3c0upp5W8PV/xwiKuyaFkTR/iAjCOzHShCmXfISR7D8388

fXc4m9/7fxJ7q1nUaO0ValOzLa29CaJSRW2xiyKotrZaMWqVqL1V7GjtGLVrb2q3ZtX6Rd+f

7++fXLnC9eQ897nv1zg5z7ltf/RUEn4nHyntUbqmn2Qk/pbQ23oGvla4JqEFmfDd85wtTZQX

m2p/8KiUm5bsaqaQ2dm6yMa6vTXEQuj9Rbc8KFY5v93WSPbZdLLDEXoF3ut5MrQPLxPS+rYc

2FAOpRW4jV9JPlJu84X5wpIZWk//2LV+RGPvpy3S2xRmS0deXcp589httzlD+0HYp84Emscm

CzQ5+ZAH+x/uBo1ECjYaE/AHCLfUBhic+7tGCTc/uOjLUpj7YNnU6IJPz2JP2Hjaet5IJEnN

QMXbA4rng4Mo0RmVlM73fnULAORB6SmZsd60P7RAvWgelZvn0z9l1l6rSr4fs4f9ghe1kw6k

OmLUM0jlDAsJq41uSQjqhdipgmxSyHr6CJ6vKRcA+h8VmN0HagHHoa4HfDDH+HTBxGbi1KBw

9kWDSezLWKfKL2gsH3QCz+4WOK/cXVDdiBdQMnKspFtZ0PbTlE6NCB8IANBEUeKBJ+SSNvgw

vRgGIu0aOzXhNH3M4xD1HNJJGXiHj/6vx+6cYgi892M9NhZ4/Xw2KaSp7uhV2f0X9B19b7AJ

IWlAtu1bceR/9KMS2knDWlRQ3IeAZCk0HhgyjqArD+M2huywIzowceFJTkBlrpBSElTcHwWh

zwi6yds/OrjjVKntxbd5hvIQjOGt4Sj9nseyOn8BYa6G5fpGVc257t9rnexTtGqsR+p/WVUz

61eNJVsZkzjlNmSc6Z5RNWQpF3A/qwqG0W/zTiJTNfrqgJG1xleCpZtasSE689Kpq55sDvUQ

0iqDQxb9HMOMHlDFR95sMyFuF4FiwpQOCDPUuqFWigj6CcPVrdGE2r1flTs3fIXWWQ+lgjHl

z/VNbn10G4lpCF5odd0+nvR94L23Mzix88uuukl6uqeF91V+l+0diYFQEufWgozLBVDPgkhb

s4UZrCEOcxDkTS5dWvX2gW3D2uzV9EZKqXKuC6XsjuipiMpuv1kNCPIFkJtnowfguv2LSnaV

uq125WYHbIq5I7/bMBRntbacBoEf9cnsaLTUJEkEtBkrij1Yx1MK3cyKgCUGYfTp/I7M44u2

6SOLiSPK68Y48CD8S6oS+k6LQuA4np9DkPG9H4YO4YezLDw39nWLx41cVBI+biEqTGhYYXi+

s2IA2h8LOvczPbvjjryF0fKIsZjlFjz2on58ZX76o/18f5/IglAZQ/O9BvKFq3ML/xXo480u

VB4GaY77vZERNBYk+NYoG1gsiGdhqYkrEtbQIcwUjuXCOJOC/QY3cIaAGAHLJdADUBF6E3qy

jPlFC+xPccQd90DLCZHke3xg9UFWTU4APhSkTvgUQQ0PnUnaV9foK5fCeVZKIbfZBxjFyRgZ

JYSU45xzRGWvu3tzCpzGVMjDnk7u5miK1HWBDQUEC/ZeVZP6pHFl8os67is3QCwJ6DotXL5S

5Ir9793lnrM4xBOhRKhFShdX7odThwxlbhcmLNe17YupH468ZjlxKwVzgEQt6Cc9JgJNJ099

tARmFdqwgX4m1d6u0eudo/AryN24COdap+svClmWVAc6YhWvXtUHZCu6dh9PeDaRkFNtT49n

8vXItD2h8h0vLmkMLm8oaLLsWxkoqdgDmztwsz9oSME88v1gsSbd5h5ALHAC9VCvr+PwFt99

GTfn68tYWBNolfnk90ZorV7uI5vv+AaVdIty3F0RyT6Q01RmL5v8FZ3uRoe9Ixn7LhWxckVD

6HSulZIpN6AQBB7fzEv7VKAtiUBp1blo4OmFy/0mVfkHDk4AfsbXfhijJ/tA2n9zb7g4LoSJ

NhcFainosgahNTc/Goa+mOA53Y4lu6MZgt26B/XfRrVa1HWzuWpS5HMlw8ZXPrTTYN87HEl+

jxDTA6UTppE76vd0WM7H0ydOItRmJdmItNiAXKVIm/dPhFNRGG6Yw/4LYSIeoBKCAEtpYvoM

73bKBxZTQh+WRXddMXTG+MjiiNATeVASgATe7wbQwNxq612kgnxyFnRggEhxGRZo/XbywKOH

qIYEAIgxBAIh2l7Pm0bOXBaRJ+11QNFEOo64r3Y0Nl1lqc1EsJpS7jZ6CsmnNCEwyiiJ65d0

omcUJsfteQ8t8CFTIt3aQjwM2tOiuywl/HpmxeF6u7xkzR7XcJ2Ll7UPYr9hRhYTvjC6+J70

SD5/2H0m3t5u3iu5FLxxZeNBK5SiEsrV49s4dV0C3NZlFj1nc38zYwCrcqh45ppRN+lzXtrW

+kBZ2tdqkw3UTWFqMVCG/kpaXqLsRd++UZDhtudjN/djJdYzeFL54K0y4vGn5fKw2oe4CjfR

eXfTfnYI+BEi0xTfbHxs2P4iK+NBILiwVuwxaKRT4vnv3ylbpS0WF2FUUJ5PDi0v0x9KxqMk

4oFp9IWEtZG37VNKwkRMiawobUib+/JM+rkwEtINHMWKlOKg1GNUJLmo+sHw4ZjD54YkHkt+

ledbWyWXBh8Uq55wMHnH8H5FjS1WhxEuOc6JODkl+LzZk4TFAOmJraklOlmd+jje4qq6pyOd

qc4G5KpuooX3ZHnvjwgwpNBpNmn3DyVYffGDjFxO9V1M9Dfu/d9MaYuQLBkd6GTnKw12q+J2

uaHfzzetK1+KvoRvDCepzBH64CTV0kiCKkKL0CeWpRDvNYAPhgjEu4cO25CG8EQ0jAAlr8Sv

yGLJ6u8nSnF4PkePnAlf+U5TJD4t100A+bt/j35kNxvZGwBpn5yQAcKWD1y3mF/04u/80Q2R

CIpbuMv/4bgL+PRK5Er666vU7zSjvfeBwY0FA4TozdHPLzeH0O/+uMmwL6Zck2E6EpjCtZJ8

nlqs3GnoRvPKEpaHNBxOUS18wC8kp8mna0+XfCo9YshcyzYMO7bXZ09UzG3/27vM0UWh9tny

wjxeSshuyeY71x75JL/kJkQzsx3lNFnOJhax0BHTKgMremIV9PT7VFH1iPfYl/GtQkFJmHFx

YvnYjhLtcG2RomYuc4+WoETOeAnHV1gNlDXQj04sDxdbLVZP6zt2INjE5NdonrNfr/Yaws2R

6c5n+Owqobo7t56qmu7cRzvzFRGhS+ecROod613ZfgABe5yekgf2Q9rCXQPKo6Xp+jdtIqVs

Oh+rJwCoq1Kk8JGEecpxnc9w1kR++iVEoErO3RnymcszyVzsFteqrAkg0dOaul5lLmcEk3B5

G6o2t8w31MBwwZNDMQtQB1BP4j1dav5hchAVYvso1Jv2fXtfdzD+rwzvmqrHuXx3rqC2CwCw

KPF7T6pu+l8PV3Byvh+Nw4BovC9vOC+B+9LeZUD3nOhe0OQ79fb5gP3dFbDDgpbrU6G8LyKJ

pl9lj86GCGUu2c0GkU7PT5k3vjZ4uMgw8DyS32h26IZonS38yPrSF9hznOOiATL612L+gkHo

o1cH4Ue0/umcr1X9iblTQ2ejl3tmiuWEd3HJYYR8VFlDQcm4lDFzR7EEn7HjRJzdvXSp8Q1+

wxY1wU/Fp4ISfEbE9/okRZPJJLCSemOP7MYiHVwP1kHrLh/EVCFiQw8qAEgWZ72nv+7uGcBh

e78Nlqp18IIGsgIa9zIfnEMklcOAaRCppBCquslCboPHKuKuvRKCBQ19Z7qfEBGqNN/vGWZc

k0QZ0glpAzW/dB8QP7belHiF08dk3OdLt94D6WQLunLEBEDR8hjQqsfHj+K0xotipGmESAS3

aOj4iPU8mqeDEm80pQrrvSiPAMEATkibkDDbBIDxRyrRb3VfQ881eUmBlReEbb2SGgZ7S3yv

mHFSWAo/VX6EjUruJ0d9wd5+a+D5X1V2GcZpIZP2rnKFX9oJFNe0z24leb5kLyn7kn76Wu86

gWSsGSLEQnNJZcYjaBe+eipLFcu0JpkI3OPcE55fgYboWktxAwXC8ElobFT6vLxbg+W2hZBm

AS71P4s+N6pSKc0K+/94Xq6Dp1OnXKQRZkSfoqnwKe19AWf6CGLd+xcMOQIwvWXcYpo7JFCb

7UHhs8bM1Udgfxxf1P6cUtCuCGEW3X5UcjbLxl876KmS9g67cDWBevprGJPZejTy1Xwl+CwK

2wGsuYum4xvba6m38PndORdCxPZT5X0IGUZCcpLT8b4rIQ6XbKhxjFgJSNMXtEvIuPO94+Fb

VZpX+Fx5sIgDNszLzvEBSddI+lENeqCyM9XreFYhBxqBlXs/+vA6MRzxPWcAUQylsgP4oJAg

cUjGahC4zbWw1BxiHcsCuUTNLR4+QmgPUuSstK0FryilWkU8vJh8HXedLaNa6uHeKenCfLMh

W60sdZ3n88AnZd5d/BLuXSpGeewPsd78zEoDmmuije6gH7zndsHKLLtJvaTHfup8UO9x48Cd

taputm3Tiym3tsvmGfODKGAm4r7m+VeaWDE/FT8qxiuRsxmVUFzg8x83nKdYHLTRvPGmmx13

4CgahxmLexWWTCCWlwzCjFBZebiA61MoO7hkjOSkjCgnjZwa/g0KJ2whpUDQM1Nfcu5vHnq4

WJRfJjthDnEWxTAspd669a9jeySTd6I0YWonF3sbdDWz87gHqCWUBnpEhWRx/WkgvQB9ujW8

uDvJPLmYPryh/RXFUasTFrjLFoAuz5Q7kxHPed8+LaSiv6YwBhu9saLrYGlBOwkGccpUDAvT

DICTGnAb5O2O6ZCkhIGkyQ8Aaw6fM9efh7xhnd8IwLwFRLTXT+kxJTtLZbzUI0oFwoLYb3d1

Dh0vzf6JPuxMwFe2XsL7+Grwfo1CfIx3UW56WpmKkD4xTv4X2GrgJVNwk3a206z9BfjWkgm1

QFnovj/e9TbK+84U/u9R9cRJ5fsTXbS68sO8x/YG8SvBslqJfS5fproqWAcfR05CeCPKOhx1

hZ+xRSzZpXU/a/E/0yO7ChbagQirE2dkm2A5buI+orE2H3wlbvVlp7r8m6VvgxyFRh1ztGP+

OPP7Yvx4Y+Z8gWPF9Ah7c+W0CeWUCVzgF1NGYEjm+19REj9MiBUFWs+6jF+fu6j4lQFroGE2

DZiaO9/HWlu4aX1lTbSAvXdufBhp7TpAi8I+RfUZEDYf6AsUjWjrSOAX1SqrfHg3d2PCwnKr

uATKjBkDxAbIey6FH09gCZcMqM0/Dzn6n/pgwXVJvvx4sXYUy8NZGWpz8e49HQd4N+JHX7qh

8zkoFcFjNg6JfDpmTa0bqplDC3nBsphgPWET+kIb7wQQZ58weJFUZPh5/YcSBwk5nklH5PLV

+i1GMQbNGi+PeQzV3vgEaVIMycRAF004oIfLVC6OwU19BggBagg1qju6l55MC2US3lQcnahD

dvN6PeRu9IuoK6q/c3e6B84R4F0SaTkSGNduzoxrU1m9wYjdFO9+1YSMq0/pOyD4Bk+4nk7h

nc5nDI2NN8i1J9ZDSf/exDa1GP/DTWz1KSBMCnavxnyUbc3DzJgLx5SRNFoFanE+RexBcPqV

robICNrgERLai4A15ldYgow1ZmoFG8fgNTRWMieFDPP6qy4/gonf0Mh9IbD8od4KkLaEO0Ur

JPedphAylEWsaxRQQOg+u8JE8YsJaJ93HzldvveGFjp+gG3KEqzYIbIQekg+qN4HiGWGq6mM

coi7djqTi+pzUJRQM+R2LSbc1lamjOJOESu1QuMcLCsfC22UIb4X4g6bewzj3C8XSh7NW6UZ

EKY0qMSqBtHJK64vDKbScBL5g9vjhYKpoviGUW4EEmfCJyH04iSifvmsbP4/c9nopgrGrtUW

Blhf/2qfrxt0W3rYPd3rv6zKRwG7aZ/NodLXlxVwMnVBihVaKZb8PkbitTW3zOxVTJDAdWzk

mPMwpC9acQiQDHp3ZGrVUEvYlAS4J+lTqknCZWj4uTGSSRzaGafUGDlVQ9bnCVQ7O9osfz3C

ZQoGCE8ifgqnTbf5JpN1rIO0PD/QhvH/OECc/dH1FhXEh9KDyv0xHY5++y2tR3qOycZQx5oB

6Fb29RHTymbb9RxKMvVFSz9dGVKZG04CGQQi//Z3Q/caS7BGpufttCUfO7Pvw7qTT7VdRIn+

dRfH4aQ2kKfPLUE4djzqtiqGizKVEAkh7gW8VEogIE1W0UCiBVmV8aSq7EBITK6KDR0PBV+a

BIyV+0rcnDLyFOD3pTsBZ1EpU6V+P094Q5ZdrYLuqYIzPuJhDtdSgbuaztFi+Jeo5K38N1GX

HTwI2/ibSi5CXl2eb9Rvzc3YNvp4e4PSzClcJUGtjhRa9smw6pGjwyFLNb20YanNW5zykILu

aHd+CngRvyHUcUII2bcGDVcrelsrnyGsvP6GpByKh6q33vJtzrhDZjerSglTZNE84AfZdT6i

aiBtTybSimobO6RDvTd5NoWS+ANEbm5X+G46lRfVP7OLnMBqAPPNhLeXDPbHiRWdqGQ7xsvq

szSdlDoyl5Y7mLsx/QgXR3BPYbW2xN7AjXFVR/TCWAm0CF/D8HzlU+7BANu2ODURohlZ9oJk

RZoLCLb4QIzvCSkicckJjPdjJ9DIuU+abPOT1hyjIVfAVRPvEreWuv/cDJe5DvVakPdV+Wzg

Y50zaAJx6rRUt0ct+nfaYmU0l22MfTBQ6F9B9tw52Iy/e6YQpzCBMrWaGyf95EhwX5L5uyNC

s90mmbBQQMFkq4qm8mJLEMkkO4KSRABTHCjs2YReDvnwx2gVqMMiUvLOmgUnT9YSeZs8dvPY

RIkoL0hEhXufYJKNCgqXq7qh4YRPqFKZFwXet3X48wM0WX0/agq31Gqyur/RnHN/p7kAD9O0

8s3UtAqswxJjxJBWe2I3p5QJmYvkwc04f5Xe+j5OKrQ9YTlp7ASYK9Nl3z/5NteT04+IAWWk

PH0+NGzPIzKT8SAzRMGxU0Ja1j3VncyuKj9Kt/+5utpiSgfrvBMxWJ0ZCOXGxS7N3uPDec00

Oy3pVxKAFp4m4sMkhJ+fCV/LTlI9cSyM4y5Jx0RCmQucuQ42QjhQPJin/Sq1dgdH2UFr5WX1

89MVyp0BWgZ/2Co1hbHJkr1b8y1NFc8qx00szvLZp10B/3GIGJL8eqfmAhiKNVpoxakktV3X

pobp+gUfybwnTVtL3yyTCeVqDYYEo2BpZ3+dkMMbDhQ+DiG2f7vZNwDYrkWaY0SEdefY6TbQ

kGP9hahkzvjkVzr4gDHRYS+vZSetLt3NxiEAz97vJ+zeRUGXUMdebsutaHHo1uADy78FGaQT

WKcKbyaKrLRPx9UHn6Kaj6vZwCINHePEq46SryZuBPJMcPBkkamIb2E5WYpaFLfEK5tFNT/2

Oi7yKOTKcILw7cIqtiVKW704PFy268xyiTrA1aVkUwq4trn3DcMSf7TAGpwz773H6tMD4vMm

uPfcax6ndyZYryNswcgVJZ1a0WpnTkSvL/yDBXmBtkel9cgVcVOOBF3bkzIsp8QtC9NE/j7y

ss8R9HsHNx3mRTbQP6yjzlQZU8YUOqeXOqI87txsBbjRQDauaXIOBlc74kNem9+ofL1BMlTI

0GJmoO6x70KDANDA+JaQIIVQ2+WEbdCfdpTkD9TLQa/N161m8IgJPB4GrWXRuiEPlVQR0/z2

ISR/ZJeVGs1rgaygaWNAapzS3vMRPLthhSwaL3801EsfKXfphWzcBiMZXqEkOaz/wVsy0nJd

gCARIlKCnzoOGtiqGfSQtHDbdTR9NjXO6hldorDJVX8kt41+hD8PoQ1RxVNPCmEh4AhRF9Im

BCGAkfQk27QLBI+ZZqvYJPFTIU/9OtJJJAzyEshfQNeSrto1mOqeHcxq3PpwEaaqQbNYndy7

2B7meRFXK26hmxWhVSu8RCrCLeVx0zsQujGxZ1+yE0VCuUtRL8W0hf4qYnTOuxO6450QWZpE

r3p6s0BoFfs+uaXnzsuER3dEu+mE/otgvn7DYRfLoebR5srWfHBb/FhNN1u5WkWJJMYYD4kj

3CfR8GRQYZ9b628TLLkJtsjQ0jzM0jyPVW4IoV4dRzjksbvw8oP0KtskxuJuTzFANNu/z7hj

bgVURpeCDaP0KBrMtNzaqbH8u9dk+XfCouVYzPMbBdhzQHLe36yove5gRNNy3Op6qxjfbZz3

42Kx9HTPeGljcYnC8vuvW/KhO1nbZRuUsn9g2bUYjgGYi7KDiYbQ444OIKCj9fn42e9u9pYE

fgo6UY6am+aHiUKpKXwqDndLNdB8TD+BwNnlpMMICxE/7WY2Bh0N6ueZCfhoZ9tPX5aWEtQJ

qIk7PuSrQsFg19IPA0UkGml8PFJ2LfktI/N8t1SXGfV68wkIwPpZeKkQPQcnvpwo448b6J2q

V4SV5DQ3tKvdd17RlrXgvBBouRYj3Sin8qIMMPptDWc3HUMo1BWME3ka+tzajtPPrgKQaaLt

tgW6pybYt4vVNpj+NWhDTj/vH3uOowlsnOLfXv+ztusGUlbDziiRxsiNbF/6IcVtgavzhdBj

sWU23VzmJMMHez8NSspM+FTwoY4IrQWPKOzPCzF01/WVr2nRkACBmzEETKUwZkwmUBJwBJcE

Yc0zayrcz5oWGuYz3PaiPrxQ6fDogbmQ0EIE/WLD379CbzaydULQsos6+2shWoujAFri2tta

mkfPF3mKwha+akes/Txtu27R3QJKVBmI9VjscJtoleohgCjbysdAnt8LVCMHqrQJd3KpL9pq

aUtnGTQ1m17QfMUv+NGajq918iSjI93VxNOaH6iJpx7Wh66myKb9pllmPM39nEnLOpWYAP1/

Ecz/vXIYLIPzjYonEFNedAmtkF/9n+fv/H4Wy/1SNkWFVBjomfH39Nv/wmp9/CkmbtcPRB5a

txxphA6VmpVDw543EH6199DtfLCPjpSeh9NXtKwLeJEfIxz23EuRzBKGcfLLBvKOokdOkdcn

9WDh71q0nn4zLvP+aQ1ndsiGTR6q4XkPdVZsWb2PcWjfVt2kjyRI1mrhIEET+m5U15d10mrB

pfjyh6N0Er41gpDSPdjiKwHDvdJEdRgTPcUfP6FUZX5XDc1SjgBkO0u9lGBezjv2IDSRVq1V

W9CVAmEgIuzeNkS6yvV5SHXdN6BeLKrqBfGIh+ouxkIk4kNH2UBw72rYKV9lLCodDeXhef3W

FkfA6Vx/qPPU+3lckh6LCCUQxuqn5lN0JkeQlntMs0wYla7xIVgWxW40X2gSl++ch2ZQhMIJ

3Jv56Rb+qzrmx46tf/uMrdzDRbie1U2Yh99WpXBNxqCUBRKxDdFq9V03uTd2JYBfHqSaLdLK

V6quCEOUfM+B/F7PKP9aihRpWRWAx2UcHxR9JnVPiVNYN5BvO+h7CDx2+eLuAHyZnoqdcfNN

e7AHZ2KraJkwJu0QqJ8ZNBZuclbxna2iditSmRQ558PscKRaaHxveHi/fSn1Rexv8COOWC7i

2WnyaUgaIMQ69FGiHi/xwKECNNnkHmEUfZhsSe5tvS56tA2JRoJPpYn18FeKwd/xsJBkkh/O

pPCwWiiTtCs09hcRTaO9YQrrIGc8yc+prSeQcv4+nU9MtPTTdLSMX1DaoGwEt+hTi2/3SI1A

sRQh3IsOGgGrntNMiUwmy7mZDDOmiP85t9pF5gWv7EDomnA9Wo7iaR2nGpqZAiLJXFhM4AkR

EQw48UrOcF4WkHxqi587L1n+gYcUeUieOtb9UazT+Ge9oMRtE3LWLQHFvz3GzdetJd8B5m4t

0Y3d2X5dKBxnoCTg/pjV47ONpiTE/brrK7DwohZZh9jp3IZwSprS1bDxXmVYCdSOybThz3K5

4zcKy/Gq7kZHoEUMoUGbWBzhFGXw38Ttwt2UvenxssY+gVZyLCnIxISzPfIVBkj0px2pwiiD

D+DiBs71p4m3HNOYcjMIlKag2abcxsx7D3FVFo9NH4QYVkFAjRhCVbQ6vsCxTGitVrt/RHjC

FyDXiMkrrnUagttpSdQZUaqJoB0tAYCuUFTH1gGbaM9Grb41t9nzYqPKaDye+207VFEt+fmp

Qxz/EYTzyBsSv4kqHRLrLVyGjccwrzm2XU2Pvz6MKZkAmJaplGlUmkzVV5RAA71N+UWxH33S

sfJ/CysCzUhhnyJgEeuH5dbTEqa5C0XfrwQkECavL6pK/iyGhTrN4qrUaMA/zX9PFvl3P5iM

QRNgiEmT+/0YaW5NgpRbwkdOcOxGFbD7fsQSM4gLlv8UIIhO3q7YF/DOMsYpwOKKxj5jsn5H

idS/xn7wCLJFORKBJpxotHCpG58tLinfYg/pr5t8NjN5xhmVYh4MCYM70I5KaXeLONDt2Q1l

ZXYLqO5wIyIk32/r9NvQQNIzZukwHV/9+vg/v6q0CWcU6wwhwuQV4cCuWhWQ9mJT98r0oQhA

s0ZteZ3nuVD6/fJTj5TSsM5EfBENJmAaRFZ/uldyErqiMgxdVoeRaHUlT2eUCg8GyRCez/0v

jlx+W+1EhyV7zTUl/j/vmvLq3UfnFza+06RwNQYN9HWz+yaH5vSvZzRFwwRxHAwWVv6mkRp0

7oK82mtavznYm3As8hYntJM3Gx0ZgmdJ4I7cbzGtfNZ65Y8jVe6eoz5PIzzBnDTFRQCyvMjd

YXa5aXddbLt0RSy0Q2soC1yzEltuoGdSFPJlqyADOj5uev6G22T1Nxz3QRjhQmzA3qac796O

CfQ5AdXN3sHmZ5aIlt9dLE2s+GXK7BOsQqqYexNPaYKYq+11shUVhpRjsDS3RQujQ21pjNJB

n7pJUiOALfut583jCd3O8Ih6krOjUV3Pi2wjKgAfBTgt6RczGQ9tWn6qpmAB5ZtqhRRdHtbS

P48hT2Yd0/BTALZG/CqPz3nSeK8C/sWK62me2NU79gPeTK8ETXa//LimUlrIBDOU9HYJwSNj

pYvFYgm4sU7asgARFdgGtt9Sr0m2PKLgT8d2OjeJkox/LqvVclagGXjVoLkZoP2Qxx3JLKMA

2zoVVDwvXWQjEquy3rrPDddsOS/XVDgv1dT3/8l+DS/Cgj35aRLwLUslksCCgoACDtGWcROw

55g+2LOTvvwg9kGzf+XNQSDCMuJofKEqcx/5Q61Jh28Uc9WawmsmZrbJ/mgJzA7/U9UQzWeG

r/ybdr94ErG/rhw6sAPwXt1yurfnusxZZPn0HqGkUIiuUCakAP6iWgFzOxz79mZp/YlYL1Br

go33N4j6A36lM+e9eOywDzwOL1Ef8zgNHf+Y8DEona/CL3u30l/MLzcdGPGSK/aWknrAfbQQ

gZB2xH7LXuP269tPn/4k+ceuAwmf2f0LYS2v/zw3lfYpLRnHrCLDJNBjOeHH1Rp40LVopvKE

fDYKR6aQbN0soM7xpcS2B5mUoVPZmkGGy/oLDkPm7wb1c+umA+pzAW7tZRQSNC+KVGof4iHj

qjoutaHc6g/QTfwiXuPGYJTKYAVL0N/N8MsqK2BOXBXUQx05aAP1/6BKGo9NSJm02hf7mxnN

UWtwXth86WPqvV1WrqEMLQup/rtVYkkBP5tsa5yOEvFhlUD7zNoy1idhPFCfxsVIU+0aJNAS

ay0UUj8weDxMMx39+opvITLPViK5FBMejgHu9nku81LwJZamuBdGCyIaFoLO/cjshm2ZFqtj

3ivff1d3y0lmiRbBeV1VpMKTomX4DC8XgbKNoA1S8QaxRfR2gtSNQ7nQ0V+5ZjqSIVYmhySI

/5ZT0rlXWq8Vg5cjeBtJ23UyCbn6aPwwdJBl5gpCcNUzR+qSMYSJrEt6Sb9doHUcP1algCBm

E8eKRTfbN1tOfYpc6r2LvCfc+UMsHH93WhZrMiLN/WyR0/acyGl/p+y5zL9z+1BHrLBlsWlF

6AGTbfgEdBTV6CvSYeCzZfTjHUykbult+D7x1p/MIxwUeFlmEs32k4mg+znj0NHKQ2EoTD0p

+qJbqXmt2nzRAW4miOZ61MxZlSJYttr4oYcTplUNZYYyw8qrupiP+062K9parYLTElSHq5Wt

gs5ss/qfpfh2JPRGPoCIuo1UATIw1nTgxBya1GjBXlXyv7mv/GdogdaxCYYAHvdkwnj9HgmC

f7vJ7eo6rB3gJDk0xSoz36optdSWqu9Wdow4RAZ8/ANblnZwA4r+t3LXezC7ErcxOett6vZ7

W9QhoWSUY02Tln6pupEYOe9fNCT4Wdc3ueblEEmqe6YkFkVEIYCu6f3VZRvLbciRPOLmtzva

jfKZ7kX5/GhHfVloBcQq88Mj6w4iBUlRb/HDi873PDeRzzw26+c9NnGKz2FXumUjCyzck2fv

rwZH+v1SMT3D4JUfzAdYrs35NglAl3EZXBwFN8tTqTY5Lx2FbYt3EKAtCcoFyUTz9JgIsDJQ

NaCntoponHPbhLmT3zaXOgP5VSmRttAdOMI4QoUdNcF9TETBs2KC5arseOio4TF0db6/L6wB

eMsFsGOhCbGOjXYDJOazYm71rLbFCsB6bXgc66K/osp4wjMyA4GRCJsbeEsmTCkA8OzGHPfh

wQj/VWeCzfRY0ZmgSFO/8ASOOM9+cpp+VikxCaOHmxm+0RTrKcHX5joz0smCVsK6AOK3xKKY

49q0NpuKcOZLA89Woy15BJHKrNhMXSHrVahp1myLExuXe03gy/UM8OVWCQHm9a6klahCzVpK

eCkck9Dvs0iDRSnXFhMjx68vPpe0ntmZcuaUDAPMBCG7ypaawGkarPBGyv6EC7jy8Qpsihr6

CcEdBxGr/2FN5sb61UBdTZYag4njjgzJYn4DkSiyctBziNMOQbXbWl3q8t3PQpT+iwZ0FV2r

ftBurDNzv15mtxczskhTYksDPbiDlFpi5gq5te+EwF1aLXdkzKTU2qDDDR/znw/g7jXNDkxR

UsYkyK3fnlQJS4xrEzIXuVnakGGEXf3Jw64ecgPt5JCem2nilhoL2g7XbAKSxP45d6T6UZVe

pHyj7EE/R9hf6yE0hJIRa9dXGyMVzctLYnkh0p5L4eHRvwx1vZlCoGt5cY1979g8kq9Pg8tJ

0c0bbKaBk5ZsYKfImyIqTfSRwVn1wtYmKBIcE2qbMF59F/2Y38Im2wUH40GwglTJCQ2Lhwmg

H8q8JTnURIzvcBmBz7cSGXDHlvUnrN05457okdnqWK1Ng940Fcwh3gGXMujVDygV9xpDItqn

BGIUfHnw/zGd7uM79yUl1O+R/g9xNBJMswKl2tpjHzTenA8Uy1y6JfFqnGGpusC+5SOZaC8X

o6hdpXXCDi1QmyrJfzc3Aa01wTOJSZpQHGGmHmXGH7UK2hwBlR99z52PyYr9xo2KJQdbBY7b

PgsYsM3y67LFN0k7njwt+WWkeOkFBEsSm+LqkRndfKhj6jnjUr6eYgHd9Z5soMQB9dbVAaNp

fSeDaxE30msuxWKQUVM3tI8PIkUE1t4V50jst7AW4zd7Q0+Kfsz0x0zzTmH0N1uccuocoTuV

0bjDW3kLULMbgbnf3SevzEpLL0BdaU6XQwIVq3r/iCd7eKJQByOW0GHZilJPR3w3ZRZNjf5q

+wimPiNJIOqH7/P/a+Pfrytts3YZDcXBl1hv6sd/xwMSALR1t7XCtNpfEH7/KLnNO+5ElTzN

U7Y7+reVCFvR5uMQYmIen3x1NGqDfr2vQIVkakfVm4CQzFyX1bHb5RaFL87GDMsNwlyTlWOi

fRdv0EjSd3Zpqdrk1/jSeoZlGeHE1m6978zT608h9FFLaiwuq/6VO3kc4iQCLCBs16JHpvfE

b42pe+fRB6rkg2MNOwttbUQA622EZmQNXgIhUjuEeyYjQSH2piHw/Cd6XBTUpTIGhp8BNKep

xklSS2ExHaBY48SRRx32oA8pMmqvCE00+2D6NpkoHrNNIjIePRL5rrIUihAU/28kVxIwtSOU

EPN/JvmN+8rBBk5Tl0zZsZiWhZTk5Xy/2YyHq48tIC39GxNmewbJvH2/tQZFrH1T9MmHs70m

EMSx8sgEO6Tku6mr6L559xEpXH2igbA3elGME92Pm3ggX4gmRTnCDkVYr2GyMAyAnC1HlWvE

dzk+xNhKwv2uL8sLiJF113/ebQNgBqce71ih+zhaq2g9SnhX6dZ2KTW0xZNEINYD1T93oYRI

ESD5nJJnXhKmfXnDWeWcBJZbekO7lStGiVTXi0h3ep0dePJ75nmaQPk6DaAmpi9fPdHjjRkg

BcBWd1/9B1AKqGsycZfhVKrOT3ElMCcJdUddNFHo4BuV0p/0dMLkkx/UkJFnebg6WzsNJRD/

n/fNpmRKUKq1Uppcin8EjVGuWEniD6d/nQAQ/5QMelqBsft9P+9UwYhUT3whaFsMhO3v+QAW

f43Gvv4djn19koYlZ1kXC8X+Fw0A8vJ8iAQJmtNQOFV/kOG2JxBwemKCLX6ZxY9BEQ5v3YNO

AJC+C7uObm1z3gDRitZp4z103vZl00LD5DM/W/Cfv+sZbgcQz1j5g6eTJaYiVKmCZbUGNTcN

u//hx+8HpSdhGQnknn2dtyWkCFIIk/XnnCpa5HOseyOzreK/CNJGYVWqr2SmZjvMEmTULtZw

7s6BLEJw5/X15ansBBURwwp8itrIukrC1qBDStnV/SEt4L8wSICzqVhSlIziDQXL6Fb9GBty

PCgZ/R4HCmsZZRurGc+YBp3OfYQVtYseriHBeSqiee2VKmjcVUF6pGDBKkjreXnJxQq7pe3p

XrkBnvV4SUVj8fXVpLHSWX5J0M59KqTk9VV9ScO+omnAkEJ5WBIE26cYiMuDL+r42MKbntp+

QnJPWL2TZmwSteVh5c0HfQMgbMEiDQrwoMJMhwbSQdqBiGFJVGG5KXMaiHkzir/8t8LJj28V

KrEZtVWH5DT4t96s8/UEdzG9fIVxJgbjGHl8VFdpTjcW3k20/d9PNPzqgP4XsQoTwp49d8GH

3x+Vf/s5XK4Tr87gp2CjgbvTIqsBovGXxtMFNPQQE1IhQYKU5Dy1hj6cTVr7tVR+ECUCXXuZ

3aDRbotarDaAm/GjS+mgJo6VxbhXEBLADSuaNI6TXy72P/YwbglowvlpkebF4uygaePrDaVy

NbgZJ7q05TrIVBC9A4A9CygrwQnUfVI3UqE863i/o+EnTdrSc2N4PFWpyjZFsCk6aPpBuovP

sHt1IxWDFmKkFKmP1gJpRjU8/rcV5XyvqSlRV1EWYBefkB98fSVLNmRPKhRRHy2Q+MlQV2Hc

0r2TvvXeQ0D/P7tokFB59YciNEvy9Mc3kd4fKjCItLs1UBTVavRhrGLd0AhTraG3aQwzOx6Q

Jqi8IztiHHScXHJxgAVBg678EuFm3OhS/30F0+PBB+VbhXlQ48nyco2w58dOFQ1bL7Pcx0P7

03mz4JKgoWkidq+6G04Mw1RuLUdZOpaUpVOk6DMp+HtlyajRuCCeCqVBRHAouP51zS343KKC

xRWdG5zNnIbjxQyix8rDpUgUAtXO3acIEW+VRcgGnOxcRDOJr2/KETjMHSy9Y/fHdIQ6IJje

YWVwPhEFwZrZVd/FfBSz1WCQVii5eP2rnah1UNBppe3zeXq/77JKkc+vlTilkStQzj86CPjw

hP0VR9uXxc/rtaNQopBs30Qn5ZwfjSLoZ2OOhhQ8fLgIHE+Wa8DMJK3flNBATRxEi3CvOIbT

+BcD3HsScAk+0vimfVbSZPB1U8ne/JwxSWXx9amS6eVXsptZPlxNLD/53W1Ztli9N/zEcq7l

tPGo6HNjLIvbjs+MLeNpm6nV5RTm6KalDZO877zfS/Zg9SqvUiSFii2dkGa4puEz2riG4wmL

ACeeytt10K72EYRYMdefncbt8lhbBSZM3kb2gN1hUsndF5n9z63Xe8w/2wzESM//fAr/e32y

hw+trpY/vdLn5PjeLxZGLvCe05HuLo3qWE/OQ3z6VZnc5dsRj1q5dGSHc9QiDJdTVx/foY4e

fh/52F1Zn/oxMNlPzy6+IOPtXsFp+XFL26T/XyEG4wBT6ZbuoL1t//IWX+NdZpOy4mOrU/Fm

sOdc2ssss3fw0w17ytI5zQGqy2XGttvSP5Qc+Z8AsQhNJTzR9k+JdJmrW0ptpy3743s+5ylL

u1BvW95qkONH4UzH+RJC6fMlKqx63rVF86uqQLCKeLIGar1J8Xg47oQNfbY+UDAU8KxmE9k2

6+y/iRrgWeMwaOolewq273xLIOBEVzn7y7fNSQofiTnoE7xmh6ZcLywuR2VQBB1mBHxda9iQ

YmHA/QuyzVlK/mzV7hvoGQuDnridvYosQFhmt9Yuzy2wZOony4K9FIParcBVzgG8Z0ef1p+f

7800l935JSFFV3aftxxjMuSsHN/bjp82i9XHeNChx6rAY9ak8Q3XV+emevjRtCGo7Rn3H8/f

jW+Q0MioAZM+Quoyu0QbqMCfr+PODyEaQPkv53qmn8G6T6qvJ1mhSTmyVMeJ2Rc20F1uyB18

pEvODuEkLcycoOe19sBDDXkJ0qmFpNevj/LYy+IdnFNiT+KShkq6R98Tys1RbYwd4fPKvswO

9MmcM0uKT9NAGRwaW8lt5s+H+fzI9VssyJCyoKucbr5DLXU5f5quTfbY9eB84To3r/miVR/Y

R7C2AVI6h5nlYdbeEoClheANz4FtFCIN+VOVN58ESV2MV6RTiKAXqUT95v0G3i5WY9bffs6e

d4bAfNq/sc8L8RHlEShdudcMX1/o1uiHYGOwQzED6IsO3vTjPqBjyUv5PNlCwLgptr3MPkbF

1pQjkQyvXyaVsNJTZEZPllyIqN0WsM6BpkuPUubhpf1FAKMEaU4++clxOhoyA7warwjy1q5h

acFnkNE2+XNWH3xez0z5F4xHwhZmIdAyaLmc7pEOAEkfDT7Yr42hFdv4kCJkJubKw4OoDY4G

peQYNG9quxXrNASqshZcDnh8KBCVuX9fqnfIp4OPezulieoaT2Pgp8Q72tRGqnOLNhvOu/9S

LVGiofmkrsLly6tFvAxWUpirRZBrXS/PwHrwAe+AXTf7gvPJ3L5UxjMv/Rp1YH9jNVWPEKxh

eNxUmozUaIIP1rB4gM0gIBBihPpvXuNhra7/UnH4XZ15H304HmBMamN8fX0+EGraUmymh9H0

HFRb46jRb3BeAdWyBG9bDBBmn2nVuAJzy6jkCqeuMXgZK6S/LE0QdfZ9mOqy7KujzwpEjyUT

7mhpK3HUUCR/w3jEe04R9EtBI3mVznq9dQq68WKAqZaFR6fZ12fZphsHCDzKwnh+ik3Y5RJV

MLpR7eYS27rwTRjbklh8bwjo09X+C/ZzCAFANPcqaXvzOthC5zYpPhdskNPsFjE1SGP/VBRN

Xkin8+y1NECryJtXYFbz10/e+teQjt2dd1dWkfKLhsUXc/tBvtqjTTGNA/j9RgLJ6U/+9pm2

jojbvJ5xqS+D839ZcG2yyxiQcmJDj5sMMOBKyblgYrhP8WWmMUuwVMPVX7sX+hw2eSAkC33l

bCFiTY0AwEhXCdXDeKgAsaQJjNBf7/iC3Yw4PPNEAoumChGjagTlUmCirBisi5TiSrS51RkC

VLOdHDb1ZSjQNbzvlAHTVHkx5IVLtpeZ3iZDKsN8HHCHP41Hr1gE3oXYsoDxhJr2bDEor7pX

fYZZBi9tPHRCXkzWHclTCs2Ej/aWJWV5/SKMsUy9w7B4iw8AKSFu6Ie5KqG0ZNM+CscwvXjx

4kvgw3X5D0ypAHFlscVqshQNnvzaEBQt47kp4jnjvXFLSrLJc/Yiz5w+VrcHmQabJ5K8Mib3

BOp1MVoog6IGsOUoh+3hgLQVSQo9uH6htcuHQEZlPWVkjSrQvsYP+HEg9kH51NhHdf4dq4tP

U2jMWtekpalKzVVQJ/1AF4GENDjHbOVTVHpM8BnW7sXm3kEbi9JhGu4vEArlhcWMhdLMre2U

sNlQkCSV0iJivYexpfAMFpKd9qavfFDxfIc0DfrIwZ3/EGxEiYeNWBQDiC8mhPFn/R37bNJj

xLt5P4Rn0Yvpx+ofhArRJUKNaOuPrD6agnFUhbUS1IcwXNxUZtdmUs5pO7IBrcvrA+yUbRnB

ISg6tBE6MV7k9RKZt9LiYzUtwuRdeMD2Z08BBYZJMY5xDWVH0eRPf14fO72jFTUsMnIEl7z+

fVra0jLnMzNHAZ5BmOVB2+YmLKRn6HpmPaKE07V9plBTNteXGdrPrv/aZda3tZgRcTAo+ynL

EpedHldIbwfuOg34W1061jyTrSw1BVvtu7g5TZzXKDlNzNjn2c15KG17gLEhOyoiQe6Hf0Ba

RIzv/XeHn0hfm1Gq1V/nZniZKOOAaDRET0NOjdE714OucuerLcAOs9ZK0NoZdL47eWE25Trb

F0YpV1hQTlGfkhU95tvBB2NaOoFyzbV81IhR2BsKBAwgdCfVMxdeHw6k8WQ/afzdxdLdMO7I

hweegfHHlPHQGAXVvY693m67KiG8TbekGEua7urkCPxsZBh3HfH+fOkrL6zAoGjszuSNwFvR

8bLEhsDN7oEXCjBLiaTKl+NV3VLBhpQ6IiI5r36JZ0/tWC5u3Bfx16/ZcLKa2TlLn7xY2sA+

m9gxw9gPdSt+8etnC5CIExYlTKdUOvq+LoI9vj5YopL+nO1jfti0cOUzWJrZ8vrsYF669XfM

uuSaJLMgneVa4v+qAc6EYII7KBb8eoDGB82qbmtdn7ddB4RrEbnkUNelAKoo0jlyKVJucRhY

Fh3JpP5qA5+2LY4eK2O++x5/XKdn4IYN0lq+/t3p/fjDPgIO/lZ1NB98iMtEzjcSoDOmNrLt

dCLnLyq0Tx1XN99iLa/bqYIqH5ZeYq/Rd2CNOvZyK3BzpkI+4D/oTfdSC8soIxP6klvN6lJI

N+Nco12DBTcZfS6Z7dSgbt6bdgpQOhuOS3dLwhssWsPUiPWF/Bwz1HHQESYqNmw7Llufwd3r

4aHnUEyVdA0bF2+CGh/RU28HDvHGPl48rEo5Ll3xRPHA49YaySV1R69MdGRxRtKxUZ+x3OgF

xo5RAsiJ2Xm7jU4wWAQYWn4MCwIUwK2GAfjWZJCABRrRjYhB2Y2P93lvFxCnsuUMGph11Pe9

pIeq1V77WHtrnGkROb+tYYonYSACFmzvPOKYeEEY/QU46rLjlnPq23aeGSj8301GpoAtp1fu

PX3nC/T4tOihMe54wucr/nkJrr2Jk3Pbssoegco8jIa8ZxyFzmH/f4ZIwKro1C3RcctQFQQ/

xo5FgrVnJn4qXJN68xrVNu7jISJrAt6XS90SG4dlBf3dTGPLfglK7cJzX0YVtOc9P/+c6TOt

8LV3qehzViON1JwPtc2X9vuLI/snhrbcd16dCxZGz5zNXRcTSXKOHtcvBAWA7ASSNQbok/E0

9jd1g/1r1lIspB7soVeU43cIiQMX8dghczHcmil/RnTRzvwcoyf3mxKiijZfUhtFRkCxYOiX

Oc0lNw6sfpIafhKbheebME9lO5k0wH1orxQMhNNqpX6DvV5mLKJ4OnkM+8Ul5RqYj0+q3+QF

huf1yF5cnbYtvD5tWihbsrn3dWHhbNDXJPQli0RTPL/lXitIDE/0cjc/xdDx2iMDgSW+3paz

3FL6Oxyn/PKr7c2YfcKdmPLeqYVrwooK9DRKZ7VD16gJbIotxf9vhF/acYqNHLPKRmSjuMI0

VFiSDQ+8x130zfe2DaE8bsI8xz+4sm4hvhNPnittGjyabrf7unYxnGz6THb9XNmyjJtVmEqO

T/nzNlEIT4/zgzT9xCmf+3jghk0dg/yumUHbx7PzrfbX25N/ef4VuPNEw0bWDB5XybI5KbwI

XNIWqvl1jUtsvbedHr35hzB1ZLUElPINh8SJAZtSjjwqHJOFgaL7D+0eGLMhNn3hpOAGU3fL

ByBRb1rPTHDrn2X8fr9PoLcv5oNF/6ywX6Mbw8OWb87j2A7zVRHnEP+oFb+JX7ttTfhUI8bC

0fhF3KVYTjWrovSJ8ab/KXLvX4Cs3YUlXTt+5uov0bwPzfMSNrVkDr4jNEBLEGuwVkJ6M5Y7

WvFFPiMhMnKv8MRY+1FYXZmlN9O2bGC7/CbZ5C4Wpgc2EsM4zbaY8K2z5egcQgnJPmw8W8/o

/ugMFw5Z0w06SMx1X097Wf5mCDAAtnkbNaWTXG+phSCR2HV7WzwTR9iA3J1p0J54dhMfoYmh

4KvDLJXZJfNyUqjc7Vn3btbWVVqw6aObB9t1kS13f46saJCb0OOkIupXm0HMnXyVWP2Zzuj7

arvmWnUpKUGriL+B1NC3AQ5Sn7oblyMFd8hIkJ4Qgtvd0RmgkI2PnjqeJ1MvqcgpXitdbuo6

1arQ2rxNZNo8gN9/Byy4HFG0U/L4tM3VczVFoFXv/WAlIuhy22pmkgZ8w1RSxRjVfRUqfz2X

QSYcW087lnSlshKFeDCSpJw+xEkBBSLHY5sb4isJc3C+1QOlxzEJqs3b6wFa1+iUAWwnrU0p

gdr3jglwVTboayZLdXUyiv6tCpAyXPE09Z3znkSf6j1ihOEjN7IC9hS+ri2/VDqfmlP+bx5l

ezqjJfx24thGgzbwuSdYiJCWmNqhad25rmsbR3kckNjljgG2/hg/IGF+EqI5yaJ0dLGhpLQ+

yA0tv5sc5jUk34bQOk4twUtx9cU5YFPGnvbA6kZpot9PE5/UxGWPbKndKfJcsaMM1eT3dE0w

y4D+APGdROD3yxZmuLX6fYza7fj63YMDp/k3xn/Vv28LT/YESeFJ4IlxWrIVHTxHOATjp+l4

fCRn+ixJDt4tAYz2Rl9WKeXe+wdxdomkNkdsB/HvxvyxAJzMGPGW6xOmKuIpmVUNXaMjtlEb

eDHTcIcwxQVt5MTPTanXfu/UvrrWJv8uqjePclSXM0aeKJ4JjhO2T2M8MzHtkpPQRLjsk+OM

hQu7WZocHXkwejGUNLHtYk0k43BI6dp1SexW5VR4P1zsW2d0ATuv3K6EH6PortvJ3XMbjC2j

qIK0d+tyfduly38AweMu3KBt4VzVOYcRs6aGkII37r67Y9AUFkUD/qyndPU7LqD7jme/BmbV

TmcVAtJENsSAXYnciY4joJxguwfabIje3mg/5LqXBx8uI+OZN1z9teI/FP1uKAK9WZn3pH61

FM5YTp5zVmJ1WawG/L7+KQpcrHTJWsmUs3nJvmr9ZXQ1DDAaEWeu4RRTn4lVgTuwe1nEZcNv

jFvN029QrE9trkG+k+zl3/6XiqMPdiq/bZHyqOGp5umyCMzASB5KLssoP0BTPSist+x/mlgP

NEwfuaMZt3mFTgTiEsQrk4eamtSGFrxR0Hd1H7xGzoDHIzko86H5aERTUA/09Jz+FX5KGC6/

+uH3nwC1eBVnn1KiaTP4Jn9+RdHedQhY4/w4XNp0I1TN7uXBhXa7wsf6Rwl7Ir7uUikcfd+C

4gZ2bF5rr0/VU/LIs9LnuzFnAAZIVPqmHy6iguLhKNmSEX3w/UFlvWHi3HR9BGA0sBC1atCk

O7dK244Ka5nBGWp2B9fGzQK7zkj6kw9v+mXzDXUVvKGHJoj87Jt6D39yHhf4NaDCJsyzUGry

Cl8xfMZddjfAhdFTDLNaMMM7TowtQC/4ODaTIU9UNz3P089PoageRpFnztmaP26Gnfad//PH

kYAf39hMHnQ8CdcsXytv2jOfC78p2dGckorWxs/iE38HP97l16gsBA9Ga+VQCQHXVYhYjdoT

X2zCsAqOkxgCmy9UOx942PFT94ieIrCMbX866zR9IXPcaHyWLXHZzFkRzlj5txtQHTsaqQ1E

35XoHtdSn2BFqV5vOH4cbJAktm51l0zEr1fT5ErCOfPcnnzcFmlpcjdxxiEYp6WDejbvEKae

PIr7xh/XUHzSCRdpgvc2rK5m6C2eqH3ymz+RPXXIHnVOrbzJiNH8B/vNNd2ZgKgcdyO0UQb/

sQC3yR7PkgezEeWBAmUM3mc8nweWmxwUf4TSXnrTIjZaGlYTNE3m30atcgypeiB8W67JGD1v

w+QQTifDpYezG4r1D/Enx16QM6uvHtxG2aB4twvxnh0axskf9Kyz7r96chkMpv+x+B4nzV1I

MgKFLRu9XkthfKfYu8oS8ghHWgEnpa1HI8jW2q/5B8S/D5BtzZSDp4kWZUtkos9wgEavpVKw

Q9iD+8p7mFXzv5maVLfHfxUT+YSOEmpWbq52K760FZ1CEl8zfvjv7ko9hxTqXwZul9XP+ycb

LL8tyAj4wX79AS5LsQx1TACmLlbPQG7VwaGcOolw2KkvlIFf55ps585iQyrlHi2wYM+SkmaD

BlrYLhFV2WRO9QMfDzDyh1OZ30XkwtUKL+OOidLAgFEGCZd8ygbee7fWs3U/pS774U+qK/Ps

8W4zYQLg+zIblMUK+FeLUdufD4MaczzPDta8u1CJQG0bqMYANGfknB2GAyLK+vtvt3AqxTHo

+nxhcsPlOsrI7xz/c8a9OAOKNk3PAOeZr61ALqAti2jm0Q9fmVODn3O36aVQw4xg6O0Z6ZAb

SDQxTfFPmogN2czDoGZup7se345Va8jAxzoYAMuzwM578XiixHhpMH34OyghREZtlonfPscH

K1w/li09C3+kEN8Yc00gnAjkmexpZ5XQaMEjJfIjCkSqx9Uv0cBDYeU4mdi0JOdU/K7p7Oiz

UotcHgxx2Dt3BF03FMgU/H8sXXc4m9/fzkDMoKhRq7SUamoTiuiwKaGlGkSL2o3dIgRFqzVq

b1qCUGrUrt3aq0SNmLV3W1uKN76/94/nunLljyfPc85n3Pd97nOy2lBu4XITlrVJ0NalC3pZ

xmvVBHYD77oIuJYdWHpwcD3oUOIgfdwQnW9mNms82Xz+PEppraCuiW4AaFb1lAVdxxceR15R

AbtMq5FzT2R4exVr6ZqdR0Eh+hg6qk2nRiecDalht37zj0/ggQ/HbUiLrUJYSx6NbGXGNOdA

x3Lbsu0Gs26yiPN5ty9Yq0vMUUqaM19CRg8X1W/VFS0DCtwg/kHskBZct30NhqVpf8LpuqF7

YtJNK0vmv+nNIIW+j/feitvU8TVTsRmFr85Ol2CHF+ab++8Zk+xeK+EwaIWz8nXLYP1ILjSV

BKjTlRGkP1cn7+yuYNEuBX44idzKXF73GsCbHJfb9oibTNgpZQelmJQbKbef4Ny3i10knHX3

3iKYBj1YWt5vFpYY8hUddPj5P69WH1do32RG3B++OPv3RTAD91ztXT2q5ACfWunIsYMND0Bc

CLeYu6j8jwVwcg5UcdI86kqSajub20CCPU6fnHXSsgyQcIeBee9xioffm+RP952aZkvyQ22/

OZnx/lNbXswmf44vQG431BGkynRGmAXz3eHKdHgC2JkZpTTmAQV+fO1ZY3KlND6KKvbewYvo

bmC5z3KGz8NnIoC4t1SSfESwZBDqXZhbDHUsSi7yNvTvkpUv1MhvNf9YF/IMt/INz5TQ9oTF

XqNGFbnq6H9POcFVjUrUsinkzNlTgSH5Hekhr/R22hKbvlkVJxdkedLKWpm+qd4gQxhTPgWU

XzExva5PSUHmwa9ZRcd1tQXZb64zDeE4ltlNQMcYie+Cnem0kidN7RWXnn/9sVNnBS/jnkfr

vFeWAkzoyEzsJRmBeXEEsV6npaHwkP6GeP5lR/AGrlXezDuHKS7n1VlZ39TnzY1ybfRO9HGa

LCU5frpyJK/AX1Rb9HTNIjE3OAbyneAy4qWjHpJJ5Z6DYB8oMVW0pPF4LZXeB7FsFhUdff+Q

P4G0q/gQur82y7sgrCKGX83mz7FGiNRQCfLKYQh2kWzL8BroxksDCP+LWRWAO3Gl1VZh0s5M

3IIvQ5awXFz1PM94dVY/wnTtUmmQTj/60jWwSDg1gDpeMMJpQ45m0OMW9iKQZXSY7vu1z5WI

HzVxdFsC9qCScIGAF5tbzKXx0GguaklIy1U0dZzo3rP7idvvpMh5bIJ7SZu7L+pPkRhb9S+e

lWx8hqI1SYlCD4aLxl/vkLxuiL7FdRq1nelRpWUqKPx8tr1Pen7gP0rrnEg2B6IzqHyfk/c2

6copcbFfiFN/TqFshc2K9Kg66OtCoO6o+9JCLiBXCx6sjJgFbOA2ZpcQnpTC+dPT5serbVaI

cR2SSQSxKORmSzNidbyKphcEQCFdZlwEbYgf7AIAKAaIr6cF1f+uKZSilSTNyVdIJVgi0Kjj

i6+DWJlgRllK9CZVYC13YG0EAupcF41RbTDA0W6FA+1yG2tDXCGAKatL4sLO9a8fnMuNvpno

ooLWqwdDjQ5qi7KaxuYKKq4CC3kgrf5P2B+qtGEj1o17xc+L5RpQ7ltLNv2LNj9ouoxaz75Y

y7QLpBx0Ge3VurmDP5E/B9oISpD76K/CcHVTss/UZgPIvMef3INMFwPOs6Pbaz5SYT+XozYG

GMUGtEMt7TeizpOEQ3HNrYnXBP8F7gX9DcVA70KHoLM5jWqLDRtuh7wbbQ2euOcDzVTPoMn8

bO8UC5Rbfo8FLAuuCkEUlzDHlzYqL7vpfxekEH0Sky4+hG1WOoHgiab7B7wYzg0Ie8z9g1pP

UF4CtR2omF0lUwNKhPmoTfvALh+ug0QO2E08/qW/GjMlYkA9nF9nqTkkhB9ySIoG646GrGNu

ENJ738FTjKouFzPGIszeidJD2Jx1sH4NOj7/tvacJv9MFMO3FrpPIZ9yUvIZIosuucTwXv11

JnTv5kMO+Z68R9aBVPEGRP+or/ndounJXDeXAhJyX5xUhWNrrI5jz4V9O8vFnrrzY5yKeVNV

r4HEhXtbJrEHU+stn85xNeNaj9Wp+32FkhAGSapgaHnzQItmhElhyfaQ/qHljcdVn/J3zBry

ZPFgf1ID+w/0HA5yW4gaKtQS3m/HZJnN6azUacCBotR7Myh9tUt92pNC5OpbzpslaLpW55u2

4Gnmyxl8TU4TwNfA1BAKpURcsFd8AwjkVTm7hFs9baYt2JlWNPptCbplUO3qiXYUACa0diG+

CVIoUc27LzUzFs8EMKChMF1xSVmagAQ3reiQ3hXBarXwx1tyfoGnf2+elUOdTSPmGn5NA22n

Niyr12tfs6nPNLxRP1B+9O3MgCbtvQMgAwY+mzQnv2FTynLKupPV0MkLcF1koWDpty4/ztL/

k9NSjI+Q20dD87d13lYD3T9i/CCilffu0SXJFLgLbgGVXbkoLEi7AR9SG1J6kKTb8ed1GOcW

R1KJmvJf120r4Mc1Sw3R57ni6iIr7gCw9pbplEDMgj+QSS6QvwNoBADgykWQv4p4QprdDWs2

C3OHal3uxbXmjceg5A/asO5qaC1A/2HGel68IJqNC/Qd9x1mpoEz2uKTjL8YRaoGDu9DfFzB

tEFq+RdMfAeEQJKkmNpC3HiYbmA9LxqEJtOPjbwCx8a7KBqVWci9vucRZaIAqLJAlCnpbgfF

ieJoPn5VrX5AXg/cjHYMqE19n8lPkzxF+/vxFJdnVty9f8855RtMLdM2qXgamqSpy4rTiV38

tKRBL42OI7UmUn5zQVyOXlw+ksD9AD7/uWTx/I/cpFGu1VPefXcoRO140WpLqMU9rPLJ94hM

X00cHQhoJ/sX86r5Q8hNFmDgpJ5aTlgf0IIpzY7PoobGR9kwiA93wSA1pDokE3zlxYv9iiyL

OWQGd1Iow9Pp7JBLZr/sgx8DRDmKx2m+ebW4Kn08SaaU/fc6B+kkgqdgnxSjVta1hIB++DKl

D1XVu9DDnqpsFNznqHrcLGJfvTnhmrepRittwZ8TDMgaeDpZxZS8JgP8OPqtjCpxk1J2KelG

vv2qZxJq6DtlycCyOxEv+AKWrkkWrAE9QpTyVZWd9J7SweCNvNqfmU2AN0Thmy2nW1kez5r2

4aVT0arHKwlyMX/MgC/ahJqfez0dxBpc/NMETOum9f8Z/+XuEgDtLtHgjeka360+0YmYfNa3

iavatG3SOVfvZT6e2x2Xe/pYdkfcbni9uHgV1Q+yeLmYoLLFxQVMSnUHiNTEL1V9ydhCBioj

wMyQ55CnEPmYHzRlh3zo1X2aq7MtQBJKg8z0GqDQzO7stlpjgKC7EkR3wPSQV3JqGmt+bASo

4rpPpK4nRO3PR144hXBpbtp54knQobT3OqYK9iTd7ULtRa4O8w1WxMz9JJIl7hZaBiEz2Quz

CdbB0wCTJ3W8wgVnyKvesG1QHrbNzznhyrYtp7Qmda91P77n364v8MOm9WOJx1W9Pt+mkHMU

bNnGhYlYkuT7KfhDlYq9NsXxBr4dvuz2xMYv6FMB2UU5CdnGe8uYEZdEmoDCwBX7OwCFUron

mqEtuKYHkeoHco+o0H4zJH0Do/C1VyJLA/SfR5Z7yU5+hdE0O9NgkruEpjCFlK0+PLq9rfJv

jtnKdvTvB2asfV1iheEijjT/G8eLoIPhO4H4fnSly8lRuI/fzLk6aryzKLiN4C9lg15ZcePL

fxX3C9BBoGKb7VRXRcadcgoeqbF0f3CPmS/EaLREnS3CtFPc1fA5YHlIbZpLc1oE165ZXOiZ

U5td7hCwZnTJK4T7s2m3qT76lcuiKC1gwWXsy0ldTJf6kt49NkNA3m8fnPDy9dlyhmTXDqYv

DRlcUaDkuBZ8FiyJJqnqIdTaCjPU1ed1O8f6XluWBlv2an6TRf6Pd/X8trzdkoAHjA9MRbvf

HNRtyuw7iWrg6FEgbTJ+9JoFtDHiYbDzy69SWUBBBsuM31rCHoq1ORWs8iqiogwIkke1fvyT

sTw0n/0xY+GHqhu4vJPv+2Vnh+/oMWuVjn+v69RQ4m1Y2Opv/1qLkD0vB6w2nfeSlSelllVo

LaKnwCc88rzpwDywgqgx09VmoqSgRft3z1JO3PAMD5B3Yz47r0woPU5rgK6UNpOXCvi0RnOO

AivdDIgztRsZ2/7LKmtsDP7vQkwA372QMiuCzO4IHjM2tpY8WgTKWGpFSoPpbLtWQ5wPE9SJ

WfjnHN6Dy3cZpemD2WjU3epmb/3OCInzkzi5ZCA9tgbKO5vDjLdnFk30wNBRoKRW2xJIwnvf

/X8bT/dvoB1mKj4fTWkzxbBTkDNWinffW5i51PPj06wdmbB8vxsouIM1hk5206+KzuwLcyJ2

2xW6KpiwLElj7nImR532kSE251s2+c8YgpWFZGD068mlI7123410vSyBLM3P3yl3FJq94OlB

3Lx/Eht5vvYotwdigL6yewDqMZpFdihyJditBVpTklTawnvcVkXObOi1AeAjmdhyC7oLkIae

ts6U+LC8HcG2qkR4plM6Y8oJTXMwS/MvxAAHSHuWlotQBOafrDpNLtROs+re4fIZhKCgsZYh

7NdjgC5x+CESa/aL55QCEn0hc+ZcQXCaEcKSmCCBPwwg4TnjYb2YGBLhL0bKRXRwEQsox0kJ

5jAkwXbUwrC6kdVTPda48dCeGn7ceBOgdLlE1ZBPXPFL4Hj1hvEm5hEKehucqpi4D99CNePZ

UgF6gIIPHd6/flbODe0b0qP94I9gqeyw+lRG+RaZ2Xl6cL86QlGCBrhY+vqszCVDcEzDYB9E

POGDfnbhgOUNiCQv8Chrv42v7akZcSw8eW50roOlmnMXbOpqKvHKUiatZMYuzWUNGQ19teh6

QeIZAdb076+l7B1FM2VE0N1IAFRraAH6d85RqdMjZoJCPD/LozQ8gkJ8iSgdXQ02Q0+yUicc

4T728Blda4yB08DVoUxEZD38WsLWwZvJvtfqALgjY12T9dwRQN7AmgipapNnW2MSrux5WcEH

lm7riocxK9RsPqmq71bPaReLdghN1crwAQ5v1uCGxo00lWlhpH58VvbI4qQjAIyDO8yxJ57Y

SyBoJseqNzwMzOpYKUHGMCqNbHKpWRgclxf8iVUue5N3EUMnoZ7vIltQ4uH1YPZFr+o2FvDX

8vNyMx4SNEcEDcgxpW0NPOt48yru4JoAIAW4qVpvNOx06ejdsZ5fIHYa343tb2A2MGguH3Ad

Z2aDGROIRPoriujg74BzjqL15vq77XojSjKaAZMdf7AfX3oOush7BW4w+6NlOkh8UhgiUWJL

9Lk3danmywBtSQT5fexiDBWvW4BiKrTx4KJEOAHQo9gJMBOkW1AaDBEiV8ge23ilhXxkeh/3

PftsO6yjmg/wAawiCElhPb04nYTTJ73PgdNK/xdOFETeBU+ZfCLmhAMJkTDcuK6G3eFnY04p

1+S2pEeLimVFOrTBo4ZMi9m7HuNJ7c3JJp+wLarUr0HXqCUvNEuj/pMcqe7yGpGLO/YUloeq

/h4rkpx4JCB0zscSAHPSTJXJfOEuFcv0pTF2ypBGua9vgtG/z1U0axMzIiEsziFtIsyoTmiD

QVpnXzhLN2Z14bv8bsAVFAV/iXGMDgUJhX2MpoQUw+gQ54NziQOe7f57VTuk8P2iyWbFgGqf

pd/mAyAjlaK9wQI/JaC3oShocDaUFz4LusJCtf/z1dNa8VidZWk3fb5d+KNJud8MMNOrCaoS

E2huqRXvzcFZcGezkKR76bbGuzi6MV6qFFWnH4zsMDvik6o0bE1y9o/9UUNZRlgou1KSh9nT

aO5kpYGpaJKbbsNZztd8HvuvF8mJy0tnzblDDIiFgyonblG5TewAHVS0f4cqxgD1z0UZ5Gzw

kU2E5OBlPHegYZkzwPDCuBxNKhEbiw+o7sv4VmmNcXZ2vvem7tX1GtN6nhQIaWCnrEFuB879

Z9L5JjlRmm7b+r8EQx61+uA26hJZLQre9RDtlNB5TvBqEwD+ID/wOL8v619Xluz9l93GjhsN

B9Mc8nAcdH8K7M8JG2lyi+Td4AO0RC3RA67YinGsu/ePeAYtCjLp4JnXdQTkEhoL51RD2W1z

3SD3AAjckmDnrtIEbClb9iVARDRunZq9Xl/FpYbqDHen7rHFtewFQyUgMHFSBrNStsFZtGOZ

iLVn5C1s+/LZ/tafRlwPRjLI6BJMOF3ihcq+3JnTJd8+S7bX4P79vo8Ood3Wa60immpoNlSw

/tzO3HOAEq3EPeLj4I6PQZKdfbt8G/JDC1U5mw5Ws1oetfhvKgLk98dGZK3/3l5au+ywdfun

uXeOn0VNIireXYEu0ePu+ZrJYEsxYyk7r54oF3oQKM7zEoCLfyFrctg1RRWLa1MfOgn6oNXm

Rg8Pg10icqgO/3I1uCeONcNotfB0xnRXbtJQ24OAFA4iaGwug+r1Tr0FYOulQh+vVjr8XJXf

+wIc7sKZG/bzNNMkpE8X5O/eOl63mCk6uOAZtFxwFl93cDJX6QitCHQTgyfvK4s2WFYP0fdp

VwngHnYQ/CY8qqeORW9WgCQghK9bHMC0aeEYlU/aBQxpBsH+jd3L9rdZUEY2deDmBVoy4/Wk

GHzp2V1sIbaVLpwt9FUPpfvY/rXtL5u9vfV1p98H3PnmdjH+5u3vi5Se7XF30eYj5Fbz1erY

ELEan/RbkFulv7L7LUCxc4JBeizNcI/BWPHF9iCqynRo/ORVFhNowf7bR5DEENlrCfwWq05C

CVBk3xmVBq7Lm48dgLvEm01pLythD92bsY75XSSvZJfmXTaUbz+PIUL/kgQ1ApxRMu8O1HUw

m73BocxRsjOE1+2YrGZLeeGvFtpz67nayENfAUTSwbedxV9AhwrYM2UTg1xQ0PU6/duqd6TG

TlZAaY1WLXg2sKhvXIsgZPigjEdvPstZ84xhYtO4W9TfVa4F/kb7HKEYizjkqeyP5fx8HEWf

RHrehN0pDVf5xM/ebXHFrF/KwncVr1IKTM/czRWVi/abnC90ygd+W0ROANpaMnQXsm/urTRv

zV55II4vaRtTnxF0dWiqpUlok3UUt+BbvFZKp1NriNLEcFvsb2JSANsgZxp7DR02G/cPIElh

ff7zl6YqF9QT/+lBdcI2YlH4w9MdoIF/kL+uIoFTtHsMfoa4/vbj3LeAjjKqBkvOQe/6066N

dKruN8RQ/ax7LLQltuCaKgPJmrqTgTGE5AI62NXBnRwUp0amqx57xvEV9Ej0bduWcIIOfiuB

qKTd8inKifA7q+hBPAYO8ToXZis7RnrXqBL5l17Ys2BYILcd/8jqKHauXoOIIy68cATsnDVr

YpP+RnyEMyWwORiKZ9QveACkEy4yFpKoMkuWaUM0AC1eOzIBAhcRsgg2G5CEwyJGquXfXZzY

3qoN4oaLYi9by1UAzQfq20ubZEVTk/1qjslniBVs4g3ApOAPP2c1w48gedLUgeND7E2SKaJu

iGa7ge077iE5iN33vwZvvhNrQMIeTJmOV/bi+ZejXb/+aed/bfT0Ufz28mtp0JvhzssLVEGK

/VkmSgXOoy7uylhL3l0vuOa3W62HFsfSa+Y57SNegvH13F4eKL3KZGCyAdXHH6KAOKfVfDZg

9GcNVhRjUT1VEkr6c842VATdX3pu0OaQ4nxAfwkTrCOKXcvIWDic0s48MVQ8+pOpxGpiMOu9

zyAqZiCPyDu5ZvyLYOKokztLaolhoJPQDNWFiVZrHGBatcT3IDceVznbilvQx81/k/v76Ecv

eNpzCoKounzBs11C8+CyLaHdoODNw/W1/Um9GElaSQg8OcBdzwt3/TGAHzmPLmdIGhpwPLm1

fWQ4IWllMj3Pwas7HiTPkhjXymFwS3GiW3TCemZQMjdsWPvNmReca4SX+PmB/nkwO1lCVV1G

3dlr9EalE3j0zxdoFZOJhpf1obM44RjGZPZmVhOQjpiB4Oy3gVI3t52+QDNdHvu6YilDNqBd

fVfHdrquXBKvhMNDsR8rP6GlVOndvMQh38aUi1kqyLcE4AA5z9mW/RqqBjNHz+KwRcB2vaHr

4MFMhF+QoMCLeC3RDzShVU5wblRdphPhjqJFj4mj7MnA2b+BmiUBWJ6SorCDfwAuH5DebMTG

FCP7N9zDnqD2geYhlnfQpG42MIzC2I+o0DpJHp+bi82VHYznP05s2XpGFBGm/LYbnCysWhc3

hkZMrRpayQvYndPoyEh92teLd5+Gtl9bZDew+dpkAIu3tFG6laCjn8IbLyuIETpfVXZTPB8F

3xhxn/foFJ3I7KyTjWfzdb2Rhz/MLuvTXVDHxyuU7iqE092Nio4Gh/s1Z0C9RUNde7CxQqMr

OR/EU/1rksr8rzTHZ2AuEPaNO+qV9GDJSiqlQv+2lEQjNZBHfoPz+XYPF7FWHyZv9+XG0cJ8

AuU+1rf8+hx4ss7hiAPiTxB9ee2ZVOfVFf/rFUZ0YlaRFdXuhdKFCMC0a9MoZdeRigPHa7qe

l2g0qiJqdIdaERBR54dvLWbtI6TTbuROwJMn71emIh7c4NMkJgvF0F3LvaMiojB0BSAaWzak

K8FKoGFH+VomelElnS/ZrV1Lf5N5x3HJZJrMYcBTE6tzSXblxUDtGMjTV612YdoJ7eCIK4/4

+N8DeQ1xO8t2VZFc/RRK33FRJQZUC0W7Dt17e/Hoo05NurD51xdun9VErs1UcBuOn84L9tPx

AWSPu1pmagRX3dbVHz/AN71ayzU0dVVwXXin1Ofty2ujE1lUpPy3U3hd64oht8V6AEi/n7OU

6trPjIfPVo8ARjv66uvXBoTlPCJK3LwSpLXbQ17e9DomP+4KsYOVvDC6/R+sd7vBsdWBjHIp

cNY8UBI8/iaqWhZgnVCvrZUCNq9yfjQApHXGFHom7jtV/j1Js8vwHNKeX3oSNkwLAmQH7Tle

qU1uG5qzCPUjALVywshUyc0cioWf460B8UtOx9xNIfqSDjHySchC/g2d6mNCzle1M8k596iV

fuVtFIUof5x7ldOk9wy0OCG0CrWiLcv++iGfN/t0hED80hl0DdVDoWGLrgC4RGulbFWB2hls

zgZagNPcLsiJcuQ/WdEclZu9oWYvJzJz54jf4HN3UGD69U6Hv1Ofxe48jTTXE3NwZVMkDhrL

Xh5LYHvlJuaJ4PGQGbFMnUWj/T7xshuOR5p1D0XozT7kLGdj0WVyPEzZ+ENJLImYm4DQn2Gj

PH/QElQMj99XNhXvrX4aTrp3ZkUBrKyjOj4rNiW2CkOV6X7m5Tba98W9s7D7hB5ZelzXyNCC

Ufz2vKzj9wiO+ebYp2IcJTRRP9C09RO1T6NVqkqicso0ItPr7FYd9FVDHqpKGw97Od6UoyE0

KP96LZxKqb0+gmY6bzQBuiFTVn8iTE0EqWuRhWvqclxeAtcTdPqECB+knvWOF+75FE9geqU6

iMylN1mvK946/RP9+VlqIoux/w2Lj1t5gZwEIk9CO5AgGQkv+mV+LtrJRSaWLE7+WM3Pmq4Q

f+vVlvVvQXR0zOlzgyNfZtScv0C+1bN0Nw39SNJpc+wflkcSWfrgwRsNKxVLlKzte+R5e+UV

QmXxoPGgQcmys2xxIe5+ydKrlpWHT1MYxUmXXVytYiJj6A9ebOVfa5FOSC3+i58DO9nSQPEy

xlZUdb+FiDU4g3WlNLWrtvgx8/AkotZZCZIgJ0KeahM4/U3/Lqf1aqn/xlOBx1Px7px0VzwQ

iR5fxN/GjQJ0555fLy3ooeRGwI1H5bny+wA9gjOa8JjXHtRrv/b++y/zYMPxG9WQwKGxXtqW

9Bf9HpnGyl+ZVQ9n6SPQ5UzJLsnvTF4oA/LIf870mKH2lCYnp4tP1IgIMnaYJZQB19LTX+pY

0DYpDzaRp7ZLCIw7BaiLTs3Ht7Wb9Yq1tT+43SUagHqM5oZivERVTkraqGLh2cMGysWimw6C

3rirEDYbraAlsqLHcd/zAJkSiYg5gISwCj/UjtFIgHxnfkRnsH6nX7mjT4z4b/5F66fSTNlq

o5DMCfNSLgyc1cxxzSE8ljNqtWBqjdLYUvFPGcwKbaXsWiVJxvdVKmE8zCJYMZzuqLbT4ZPS

0lsHQ3sPTWZRSncW7XTu7G8rJdSZIm/WdvD7EX3PH3DQU1eF5wNySyiIkh/pd3dP95+fVR3N

q53O19cmnuOoNR/9mYzuA3eaB7OBkysCMwftLEG6MXSSkVzuQp3fqVLCbB4Xd9z/nU/HjjsW

EPW/3af6tJU86XVDNLibdvHCfuRpOY4uiUB0jjUJMznUtToe8vXmvi76JWnJ/SVCJP8CmueF

+FWo7MkmQ8eJ1suC/NUZrHjlhGN9YrYbe41nA+n65uD7VIQ02XY3xtUqyrb+PeQWRrr4esb2

fG9Puo6HiNwfwJ31exB01WW2FyDtOZnecc96+1/AENU05EqUQFlrv2CNc1su6csdthhs+5r6

SWXRuTF4XGj1ufBVRI4rQib/07oDuvJmzLld3Ss2ACEi+ibHIaZYhMHgag17uv7Ty6gS1cIz

FgLR0SHGCc6KqnMN5/O29ya5VE/om/83bCvBDLCVI+gvcxqzYD2LX5O9qooLfnAGE4Ab6hF7

tkc6ICq7nCllE1NrHoAm5JDcgCiQ7hxXTjq9GajTqEW6tREkjR+rzaNLPi8gMnrCV9h/KOfE

828HAA9BUt4gm9Rndm9gYh4GIV9qoO4l+C+1WTwBjDV71ttqeuKV3eXPoe43wltsUfk5k6WL

njeWw845QSbPdokTnSw2+rCx68DNezVWF8Ztum5/6/0FcRY66ZyujvtAca84sG7HxQ6uyhM9

xjtEOQi8/UU09idYvB4zHqYtOM7kVTtLHPvalfjhXB4UXH9pXj0S/pj+jo5w/22s2OHt37az

b2c5mw7vWZj+NC9t18FIea2JdS4FBOs6eGzhjdiVqD1o7By9bLN8F4QFXjKPIhnBupWJq+b9

NxLicJnmz/nmXEaHZtrHd9Pk/jak29b97b6+XjePXOi+iHtKtPZuQWJtSV8wvzgxqzUg+RSO

uqaWJ5dgoqAeb5eSpczzFTEveY/zvGxDbv969+ORKAsF7Vjr39C6Q0gApjVe8Ze6253+liAy

nFra+G+kh0vlcjGsJqnfMTL7t9pJuA5eI1EDcD0Q913epCqHIbF10LMyEYqilJA71PLiKKX3

tMtItuiDMmb6I9V+5CrVQcaA3uCt5RqACJ8CQKSGKnHO3Htu6M9dzE19MCDp/cXtusS2bOnW

gPlXd19So2+cS/h2t9F/D+ejn6v+DmImmtyurr/fkUXC6TkwW/Gg9J5eBeQtHj5RMRN+Q0Rp

OKZ75L693517hiEQO5ERc4iKk32SQv1W3foUwN0sOYhOwytr35RG+1oKWHxGRUVukhKCZvqR

27XLmRwXiJ7LfooKJmhXFFPeAL+WJ3JWcS6ZlZKhLbayf2mbPG4CC63XaHKcJKgjBN1ZUN5B

5XwGBorJz7Hrj51ESs7d0KmuR7Prh1Vfkpo6OjpMT9lx594UDll46qS+1YV+RIbXsXvMxT/U

v99H++d6x4Xo6nPZfdCu9tCYeiYuV7jhsZ9vtuTGogWlvzPMZxZvF19Pec6n4pJDfh3K00bL

G8eWIGEKLdVE6YnSCRpr9JTNMVgd3i4eMNX5rk+VlK63ddXj9ssHn4xdKxWuH2PUmW/9bla6

CkBE0Seyrt2cSnSI5VsgEBk7k6qv8kcmrljJmqQLVlyvTe6/m3OkORzFLJ3UcgE9iyxOH+GF

Kq1k+8YAGE7qtfEiHKNDjRXiJVdpqZPOEd76rYZXsbVifSqA3G2lRT9FSKXn6pDbqpvxXc/j

tzj93ysv5vOHxIzvyf7CaXskTm2FCPxDWzzQfagXkZ42Fdojr+d+vX7uCpuNkrZFuc0brNj5

sMGOQActptu5tPWBfwwjIyMfNJt8KYYOnx3+VqpYMOF5sNDLgdbRPcSlvTyqHcCWnN4/c0US

PiATrbPoO9xNahhHY50st0Q+XElIpa6jzHV7n778AZfsGmx0ZfVQkAmmmBEloFMgG7eva75F

rp85cZ1kj8N14XreNF94rXGt2LD8atx7TIqOfk5uQyTgZe9TfuMkj92WLSs5E9VD5EIZT4iM

IaCrUtbToiPrJrPAv8MYMjJmK1YDUnBST2Gal0vwtndbhEp5OWByfwtG3f8ax1Nu1ge2CDha

nC9nNeCtx8AZxYUVk3jaLHc/co5o5FD1mjjy4I/aWyY/6Tx74/iU+HD/M/+1veRU7KvdaqO7

s0hHVPhhRebep+OgaBMNf1azPs25qi+25x27vqurizKis2soCncfWn7ork2hPamB4h25bmza

uCe89ycw49Td3oeW6ExA74bgfXyeEfIikuOcAjiFV7c6eiUvJQL19+4rfYcnZBtrhddPGu5V

f128IbeXTUvuFI7+FCPe5xr/6iYOoDfX1nh2Sh5V0o9UP8mP0XkgNiwpE+30P+Oqxw2mnfvn

v5wlLho1HyVTFjx8Dc3dskeVJ+04rp6pox/HG9OS+csxdCDx5QK6ccvrcxHEt8mpW4ph58Fn

3wdeIhyWuh71kW5S/eKR2ZK3LMqqevzH8JITGDF/qcPmEMPfjhtGZ4Tcn+4p8r9/h6t99X4D

MTOgSiqR8e08wwySfeJ08EsfDJRWc906WErH/j+qPpwOeSWm6FEqRp72EHX2j6FHJ289/41w

2/B4qu6XRT8IH5rUgbLm78wLnL0oHt6tDnZ4GklEFUaX8UuW8lIlsaquDP1xVD15fmZt7ETw

n/No+s/DQGkIzxy0RBX2R04t8HaExJtW0zI8InxLxLXz0/BOaqCeGDouSIstp/iUfLBf1xHR

jGi1919UO64SwdGJIRtWsgTEVc1htJdHz/RO5gGR+ZaP9Kw7C7rdEFW98yFwr8hqKt2jH+7k

VRGtZFIkCMTi6avC4RgeVC/7SMbnlMLAnZeie7HRL74Jb82ZR1ijHR51TvnMqCT66vW5Z2D3

x1UesQg7SPAVSUlelqkUr9sd0u24AedFwBklSIbjUPBxgp0U8t3QW/ebordEKdTh5JiZMnw/

c2VJWthLvsrcK9w3rsi5hgp43JTbORw8Lq1uoRS3KqDxoXSpyCeOAAmV8cDXlbd1WPuV1j8p

dfKnF/lQb+hcaD6dCxewnHu8Gsx6P3E4/TnLVk/GfF/lufO057W8iUbNyYdw/tSSRd7BG9WT

SEjudesXuzkCFk7lZ3MCpx8y4yey2KSNc9bKe2CXkqTm70KDKXPY/fHeLcpEFZMzbTWY7A9U

rgsv529Ps92/VZZJFLXPQxoLuuaG8VaIheOL8L0jD3lOWv/ET+xb83FICE/guv74L8lkPXJ6

8jNxrzNDLgvTSue1RJo5O5kZTRCPv/yPEkbOAb9DBIjqrY3/nJ8ReGdXvfMzvM1PQBszfelJ

2uDGXa/XzCE9rrnniu/0fGbCV96FIFxWtC8xZ01185X0nHSl+PGP6ADZ03NHZsBzPZpEQXZD

9xtMzmoU5iBu6Phb6tuU29pl5pdaKnNlhenEerZT5e2vwwEpMSk6xWJBnHLJSLNUzycZZnzT

zQNKv3AxpAX5IZLqWAjA/aN9G/73ZUgBr3JPcN+ynYDDFjN25Y7X6wZgG80gWOczafs2U1EJ

1kGQ6fr51oo1lJGk4yM5h++nU32PuFNh+krX+FSNVq4tm4tzr8w8cExcC7vkusKduDnLD4vD

NJs+I5NnzlQpL9B9/Dep6ZYrtUCfkkUNY+mXAaChodh1UbDNZIoEn/A9ea19pgLz4UmEz7iQ

1+TZv4EzVFK0HqdMgnmItCvtmGLbzgew7HbgGXk9gl71xYDf9I441RpX4J+3VigNAADwxR4A

KKBc9/Q1rtMigKF6lM8IysVuAwJY/wDmMMTE3eOUpOYcRu8PUCZrx92GtXQ3VIQDLBT4Ny6L

CDuBoY4zZDaqUgsU/V0hGl7LlwS8KPCwb3WT7c6wz5h1+HsLXTF3ScfYFv+SOxnMQ9/m73YG

TbeoNUtrdHf66j0wn0TGXozQwmRklffmnkD0JrLqMA6NeEmh++MXc6j0Mv3/dsldX/Aj3o+h

U+IbPj3+fFYnNmje9FhCm+B5p8IaZCdeGYYXGexWEoRMFnTs1rfHcYVt+Tq1KinvXs6S4JuO

UseIYZdU/R/1VtsJ7IUmKuzibdnZapS2v+6knpti8558ugIUBEufbOk9Po7xE7PdkraKQd23

SgybONgOMOhK3WnczcmkNCyqj1BBKD2le/QhLV7Mhaq8FS3wYShlhx6XCydR6DZPUBPovZe+

+4w+SixLStTGYDb9FfZ8d5aoW0pwltU5wOvAKoQZc6O7yr5ESyH8TR1NKpm5fJb8wPY06Aiz

8sOYO1CCrpH4faT7/DfT1FvrFKTOHctefNzC2fg7dG+2BctLFTfFRZPEutWDXRPJXO9TRbFb

edpFgOym5nh4ZHO1tjMDT484ZC2WEbRXEq5ohevyKaftX12VHj264Pnbk4L7ko1BP+0+hjnB

xVE6b653dSZk2lXXJKbjMTeEic3crzcBjSKI7XM831U4lrRx56EzMm79IFJhekx1yLm0hWav

TK4b7uAxlB4DV8sNQVnUsXFhHM7oS23CFB1MnxBPVW3jAX04Pczqq1d+DlEygBG076Rbx0h8

rV3WuXxEQx2TO6QuJMlLFc9qUeCseUkSPyBLVgyhenoSnuqB/LwmuMLQp7Q1NK+0GTrT8+iF

xRGtfXBvxYBqfV1aK8qIeqWRCquu84HsTpwV3lQcTZ9SL1m0waz6Cjo2/Z0g+ySk4ulHY9+y

o1dnt5+Lmp2EvRmhueXwHJ2dglkvri7Zm5B6pO6RPsgCkb8lcrh76PibGHH9RLs5XUC8I8ON

TVNPmAXHIthd2FV+z7szuVrRbdk95D7LqvL4wTUFi7boGXxH7Wyjj1wtj0U8joIUsnHDEAq2

TUUCQLMYFoTBRZdmqpxJw3vjs44lcmQtC/KFCgt/bcL83DdxruVbIB1940ZGPL26iOHyk+Pb

Jmc8PZ4aLnlZ2cYR2JKRvOPW56PmUaCkYKcurDRVbaAp4VHBVd3EXYlGFkI3TjcmP1F/eLYB

WP/9LecBUcjjmpznNda52NP1plMnF8WFNbLDt6R1QLiSK/6qpgDWc2cwXPXLz1/jzAz2S5Kb

L7PPse58FOu+lOhU4x1sUvsBIc5vpmJ6x9tbS34l3tiAMDPgCMtJgWCCdck/jDT5HmT0nU9X

GPUpsUZx/i3stzoAbvRlThpUUPjWjSVFF4EX/hkUNdxaBtTUYIX70bwemm5nOkLuhC5JkJKe

5PbAvZao6opvfivo8AxEJQ+4HsYDAE8nte+qmzzgDlAb/lWu1Olj8d9mFQodYko4qBbdoxUi

ZXxFGK8NBZ1N5+KD8HGyOUW8u1hOxaNfJo4gxpov0UdTixr9Y9GygoXW+4/Kz44MgHx0yR5W

i35ek41ezUAIcfuB6O930BZ8Ip+70PMf0RhZ2/Dc3s3PrT6lrm4H835m3GwQ4wkL/Txk+jmS

u6jF87gimpgQ0mOz+tvbswWZfG9JFRGmXifI+GlXwPVnN7B35TJi5bnM3aCPtY5DcBT7h0Zi

kOGNqz7SD9VAcY6wPqCXwOnSrM76oZDzzSk4aVH31Pam3yOvyyQ0nBE2717pufZhqDJ96pe5

+NnY02iVteUvm+Y6cPdfppwSQUXYqdPZbwnzufzKqbKyz5J/MFwDS/ct7PnLXvJVVfUx2PXP

7FWQZbqTYwFamhz90yGg1p9S1RmuzeMLfMX4Q19hyuT+SsLlLv4jg8bZYIbCt4TdzoNCLDUq

WBuzupCRs0o1/ae9K+A/2Wahre8RwIC312h4oW1WuhULN+sLtcs6p/sjN9yqNhBL6PwX6Tsf

YfpfAiHpjljFWASRU3B292p+Di8q+D5O7Eb/nw014ifO5R8Al/4fNhjupO2a+SgOqCIdhWf0

ITkOt4GK+hw/bFpadmuXJUpgZsgj3l1/BcVHIyzfvP5y/375OgotiVYDprwXgTA1BuZ2YMP+

FX/71kUPIT4b1nY0Ai3xPoDTvPMTSOE2YH8nLq1p2nnRrQcejYhLW/V7UIeCI/XWf08tLEz7

YJrxbJxRee/9Au7XUPhlykSfak5uF6QFbw/OiyefI+/Uh94iSo87/ipej4LdFYbhFt9SsDt9

/CZtze49Gsm+ivi6PxPE5KO/u1e5+vG70SH4uTVK5eGoo9DNIl1Bvqv+KWQSJ9wUxzAe1u39

5YN0KzI6fepI8cBTdS1WF7bKzTovQy/tQ2luvoNLrZ9hqGmvUQsV1xxf7f4cbNcx2eCrv8ZE

JE9dEPanYorg31enOmbMfmNt4jbuaur5ZKl3MwfvCUzZ5zQXntcDq//kHVkUudEYvfjNerIr

5A2fTlUNhXI+ir+mVn5zPJxxf9kSpE9m7jRRc1b7IzNHge2hdeeOfVrxkoNQKBTMIxpCeUjg

8JlWgq4U+TZA/iQ8Te6XWbDu1KfzfX6meS1Au7uckidQaT7aDOv1xFHbop0f6iYrjvFPEk/X

1YjvXntIfKfyHfnCPdfysrIu5jf+M5tx2VfXKUq2SzDqQai76Y+Zk1LB5/sN/bL7ya5WSQ1m

FqVXppZ5dbMEFoVU2QKU/iDvPDsD0xo0pvcSPsy76iSRRDOIDoe/sUBxrJ1/lWy3dpLHGRts

uaQ7QLLkW8sf2/KDsvSCdx7SI7Y6ceEhdNIZzcply8Ga5pM2DPMV6bMC3mPW/8ll8bKhzCX9

z7Nppet/Kz6i1J7bE5FvVzeGuB3O5uxCc7+rZ4OFl+8qWVHZVKlXMCW7ru8p2pun6vmGtf1i

JHEK+HRyfgD7nH3Ie1BV0W8VFWt0EzmaLg7BBPpZWIbctCNgVl1WMZWuIQh3w4I+KrylD4U9

eGgpTHkaDwR8fLg/3WwLf79GmI9395FuY/Ipp4cqTqTKfYwySDU+ej30HiMFzLNjJvga0sG8

kkN0yPlxxtdVOa6i+9W5C7ZUdvkcs7gWsRI4+LSXZOTnv1O9QArCqwelX6T7o5LWT8nJnkV0

9vpOdgi0kBLB566Fmi/9n3pq2cKcdROK+zuFVtm8PkY01r4qc4dmsw1h+t35JkUeBxjytGML

kuLpIeaswGSXzg1QHslNAh7cjCzmMkxY2wl9JsG8/J3T+uxy/r01DS8j8cyDxvFTS4jPw764

duHKbNZ0vVWRbeZRd8OGxWytUWmO405N1SEPIfFKmPLlSjGcCERnnFrrd0Nr127tzqM37Qpz

MleLtyqoJPDtQXlxnGRJyPWpnlpC+f135C2j4MttT9WSGSV7DnZqlPRmnnX78Mr45weZNIF1

9/6Qt5sCVYBlaldReUgPRJiDB0fNcyjvpKbVX5fXvBeBCZuAZCGNi9o9qxc21CYNCSNUb2eN

MiJDmA1BPjQ15Ccv22UyjeotVe4LUnNldLlvKYpMcTz9Kj/qZj+y/iJyc+W23SVJMGyqnxNP

nK6fOdma4N6qJQgYP/7mJSWbGjIcOCaWMGrTKFIgl26eeqHTzxUwJP9meZxpVPc9+eM09mBK

E6Q3Hw5V3ij1vDHq/mj6h3Y8mxEZrWxzu+Yjjs0+WI/hwqGeOXV31wfsQ246+xfnG7D5AkUd

3/OMvty6QrBqS8fANR9MD7ttfTm2xCtG3eDxEQnuLWeOpNzqNCf9tuPUQRH19SdZfgvCAo8O

WMkPz6tweO64ZiS/GRATgi7nC2lGUqHo99IDlNIepMkVjIfvrCjB0klAJYJTZVRjOu+r5owK

U2h6T+82m2MXIptE5ttYtVzMxCAVr25BzOr0lUVAvVV+q/KI/nmnsOOipuMi87OcRL26AQ9Q

2/CPTqpMvtcugdl8hqtwRpCOwz9X3H0xTzCxNlbJS30pm0cvySPl6/6psVYxXpok3a3TnQU2

Xj83i2QtF+B34Lvj+1OtoRccMxXGbeKOUyKINRK4gcpt+kUluiQP00WqJ5N+RVStfuvkUZ+a

C0IzffsQkeDtcnlMYtyOlGip49j8lZmDzwkBNqh/m4qzNnnXzuuW7i8lLr5Wt3eVXcD5AjT3

Dxq96mUtLS/PNCyvv38KTh73rFn6EPiGRrJoM2IwcjO/JyiOpDymPVrX3w1tfHc3N0xFpJT4

ciwKZlMFlGkca8avp98I0Y6m6+6lNbm0gFs9qknXHQ7UNhaR0wMMVVHNVrEVOIfY/EuX+CcA

GdamwhFnc2jY7CMA+r8dPBkPas9kkU6E3v7dR78bBEMfyVpvLg3hdf0uwihtxFxP9O75plyv

3A1T5LzdE/eOzXCDsQvnBczPEkIgnz6Izb046rexYEXzJog1LKjMLF2/z8J12490UF2HNVyT

1zDvYjyCJQr9J7O0xTb+vQdgF9ZvFP8R1vOa61EuXKMhdzdcSm1NMGM1+O4sLTs+NZQEpa8G

m0K1Gl9NnDFkokQiYRnQ+KkSPotOXqpkGMStcbI5h+zD4oneq77tgWBIJqe5dC+8myZ/yEnc

ybnEJjhBI4Tqgd2FMlTvnVlmLQnACpYEDs5ea9762Hq1lPHZMNA6fiiM+O/h+HNfhosSBaKB

zdbSzajz9Um9O7gPBsYqV3ExF6sFxOXmzB1nB2XzTNp87rcuTv5MeZYJh93YWvhQ0JiUbcxU

sm08o/IZu+m0va+yrty+aLBWO9Ytlv4OoDP6+Ha8sOV/8pmtWPvDx7RKjNb838ucNTlhXse1

6ZcKw2h24boJ7tSucUBbhVxU+rhvAK/O2aWtvBksN9DUISB62UeKVrLFFiBS41m7LDJVXKvV

URTy4eYtOTWkz+n+InykaERREqxLivRYUwEm8ZT9+3Iiy3sPPFBQuuo9O9YFLqA6Rp5C6Q1A

X62y44zXsgccHOv7CSlJsp5E+P5waNEUnWqE6tnRwIH8GDrE/MzuU8xAq020Q3a9K9rLh0ce

l4tkMCSw0zgX8iWKmzJseFNC3epcdKnZfjRfEKHhq3azbuWjFDeH6E1pOUbadnDNxv1lrVI9

/FIIb2nuDUSSpxnR0Fvd3dBzDgm4CDSriYBKAEOKQImsp6NJ0XW8DhyB9ZPYoPuDHKW5Gh4s

aO8p3Sbdao8HzmC+ddzWN7b7n5joFxlKbmd6Nj4QXQtLFYIbH9Q530SsVMILqkOcnPYfI0TH

GAepkluxnsKAOOPZWdgiYQ6SXDeJPSRtOote/6pl1ffz8pFTTkn9Vl0mm8x2/hIX30Rcy3TD

D4f8jJ9vSyyy3ERVeJaOnz4LU4VBhnchLBuv2hVzxg70hDAX5hceVESvXjg3T6EUZvw9LIo1

H8UmpHW/GXy1vR7Bcb09GbwPfPrpVZzFTI/BFpuEMeHltT1k/zXg5aQihtiQJyyoCIwknyG7

Y1G9G459VnLoF0KneP7uXBWuO+WGoDO4cGYqi/SSF0N468aFPr6wM2yLUic8X/WDqItdcsBU

3sHpaq7bCMdsFeNUnrGbBWNIHeubYaOrckok5sHdf6QYOi71J5ySFiXXh8nA5oaH1W8BeTA2

je9jYRq397KeOIbt7X0ObOh4SeM0eTcL7DpgUpusMP3i6cCz1Yxt/2cnzp1cY2pWR92mP08G

3ySV3SmJOzJMk+DYIt+prmGTzmrZG7Vq6kfJneplVKauNxxM18sf5jrBAz1P9kajlVe9ggcI

mQVO/5RnjvqT3UVmptobH2lO+pSfiJ2v13b8uoXRzK3gG+Q1aX5y6ZpwHWI8CgPzug7mck0W

EYrh9tiuiZqzN6BKKQGbTeoO6Kbemux5DXiI6XVbVUoGJs12bc/l+Rbz6hwwfUOkbXlYlJ7o

S+Pdl7Y+ZeUU/Bz2LsNOsJLEm2WqODSNWf0vSQOfjH5nxC38c9x6fwxlcQGLZCfKL8OA9BVM

5PsycnfEB396AGgcaJY9EtXzwLLhWPHZ2O6A0R04knlZqiaFRxaVFzC6rOy44u/dXHCslHVT

7uu5Frru4Y1kCxk5YY5Z8WbJXwrvfvOyuGX35OPSEF1hHLTPcv9BnAIv88adXlBU1YT7MPW5

h6bybv8VfBtOqHOjdf4aq5gkoCMDnBzsMVdOof+98opebXs4Wom6gSo/7jl513WGnqDeoaQ5

FD3Ls6pUkk4LF5F8fqBGAN1xcIXjXZ+wJRMdJV52X/2q0E2Q5IlzeA+ot95way+4tyqO22Fb

Hl3HGGMmR93pPdUD0MN1f3B/ImlcxIo/zV7sSTr4OjMtQ8Fhof0BojqJStQBJ2mfjSw8+uRU

sgE0ci+/zyeHdBGIm5sVvYSI39zVVhM+/LvZkBFsUr2YBf2tBmiJXV3ijqkpyu17zbbndvW2

tWhRd2L6q4I0U+Mtcn9Xgzmq8ts9ukQCceIKhLW59Q8oGe3GchdK75XWj2yJqDDrDwUzUL5x

l3TH0GMc7ywJig7bCtKbuWve+gxDH6fVL/foWeBFsjA34ZntOYrX1nCbTd+4R8Ty05FArn/j

8lnkyeW1fYfwnid+leoV9Q3Owqt/C7o26pIDliXdYBB8OximTpj9F+xGRpyt5uU94kRh1KPr

hTn40XTSJ8Xv+xBruEaCIRy47tANTM55d/VjKAPnfnozYfxLvPgzS1+LPjyjevDixIdygXfK

Rz/Yu2rlXe5ohXrIMC3c1CnQw/98KPb1gLqlD5TUf6s2OAQn3bpZw4m05bFL/wDSqzRXqpDr

o9ILzYHTptbhusY9aRjN8Zb/Nv/C0O5+zbEkwgkopz+eb+P4plO7rXw2uyoGMl31pjTyifL3

KnrJ6oYw9Zc1jY7nVmrvtmh3kJjY3hdcBUOS0KRuPzjmj9+ZWH6ekc+Ul2m0cTGd7isPsZFP

IhPP3NnH6qvFRRVV5kNqppBp2GtcxzWLO5ZpQRuB7RfGz3orPZ/kLPwHK3TwyMAYMIPij2yw

AY26LRVAjqS3lqacr61htlTElBoiKDO0CJByZAResf+rbBqZk1cGwdG8qAIOL7o6RaUuCzU8

v+Z7hu+l1+7wMPYaCdh0snJC1JRGCtWh+Ulvcxz8KjN6xywtOCsyRHyyqzcB9FrMphUMFKaR

L5sYR284GDhBcEDCWde0sX6fcXhACkqXrNfk6tY9F2ugskfMVNIdZxC9tK/f5zr1e3xvCo1u

OtFhiz425Abv1VPiyUQ8oS68xgWtkcr4xWt4gbeP6yNMzsmfriYeKnWF8672e0AfIB9mo3Gs

IFix2R0qA5GofR/AXOMMFmn+Gzj7xngZoUDSWH8RgNL9LFcV+dvvro9f5ZSVq0gnb1WDc3TB

+Xkm75wnPAZU1uXjeQSokuYsNeiC+xdOhw30Q7qXP4mGSiTworkrE1Ufn6QED4MSPzD7z4Ib

KNGoqn+31h5tv/CIMjPr9wOLvKoYZz3VZkzOj/OQ4pZ2/fR6l7OZKkFIqQd+Pfvv+SFQxW7x

rWx11BbQ9LpBokFStfHi3BMNlw9ZvKyrrpgFaQRdAQpS8sqz7KyCNwXuuDZ8fP+Mn+fSpaL+

iHZqi19TmKNsTIa5bM+0mwYTgP8q4GOqIZN81ZvXLsTph2UNzS9xdjVNIdlf6xtA7WBJeArq

Smmr3KJNcI86zoHkK9DCeG3zeSFRtsDfbm3lsigQmJRq/a94wVoEUbzxmAM2+vh5A908kPkF

IpI8fdDY9/Pxc4uDjnNLWYJO5BVwAv6xOj9n3FMxW1cU3bVYkeGr4orJiOHXAqXcg7KM0vUw

O+JFHTJIdF4/17mFOWZhEHi1zR+u2ro9dOj4XfYebqSiX6nodnb/b9qS9A6wodIlSOjSG++C

A/aAJMulBcf4slZ95XOrBE+q0K/8yobiZSauW/dJXZTCfte5aH8flOYCqWFKceGUQS5ublI3

giWD3rgsl2Vw6VElIecBw940OxV4OsfGnnfaZI4k6WbkYdr6xl07EXTxhjEHDMwvSoF86ZtN

FMJMeR+eRz9bH8Y9G78nlzhEgIrQiK3TvwMYIl+6DDrfMeZMbk1wAsd9uYn+9QqnYfHTUWyE

vbA4vlHOb5j+DqvfdoNPMRu4afZmqnANYo7qSLkOc28yz6+etvIZD/vEnPQoU91mNqlIe7gL

+sIl6fX+/pqrTDZ3lJ1iisu17bpGyjT5APJM4Jg/tzIYAWu4Hhja96bL49lP+wPoBbWv6wSC

ycsZv+lL5PsbcfuXdSuUHiWLGT5+UCNxhsyqPoH/L5eFdY0jrEnpd3D28kvRAbs5S+Fq/+a6

AakwBdNyplSXThQH+gLyK80HsF5JLvErWPp1fOqBzKQJUPLeJaXQpRBvwCAtxMPa6/3rfcXk

N+gvTCkhgOEYB8mNSpJIVaQLMXJffj241kW+87tzfaNFc7zIsnwIhkR9y4AqaQ1Wa5uK+zp6

Uq0iFyq+7TPQeHSOnrc096/rS9EkrjdmOmEcZv7zrRKInaCQoX7BTkF3wBBTqdiexMS5Pxyz

+N+uAHjzwhPQ1UEwV6QtMH6TiyYpBFDBlHJAA9Ok1i2bj1J+mG96gncBtboIkAr5YOsgX85e

lwrcXwwW3yUK0kM7kQtaqN6HzCIBRkVtL0r4/4+or3Bo+vveX9AtIdIoklLSHQYCI0eIMEKR

rtENAwRFQVC6URgpJTVKBihSEySF0Smt0rnvpu/P7/cHMO7r3nvOfZ5zz32eFlxDcZHBQ0tf

E/2myI/EOYt9glsJG04O9MN/JZOEpFc+rsoMGdmW+l2Bmf8u4viOXmxGDAKKZJ56rcTIewHT

3Wz+oFhfAuZcSftlYJHRCMjr8m2SG27MWP6Gh8FZX1ac72PWGb8rPVWc8ls4b3gXQmejXV72

VWmjpGCj4Xal4/tmCLwU+MIlFS4fSujXGySPcvN4jzjS2DP7K++DXK33gZQvJb1XWcv23hkX

XnJo9Ow+AGYvOJI81b6I4ZnQS6LVPsmFd5IzZUvt+Sx8pEx1Q1FVu3bZIf5qrWHhLDaTMf0A

/OBIzGi8RTqQPx4/5xCCmbd9Pqy2dM07PHwpt9u6t3FIzDZdDr8ecYN/4vAjtZuk6OpTBPmA

coNb15fkU85Vq2aaeceNhReHc6ejUusNWPfNUpdxJdkRROpfpZ9SwYmVNGurHBF0py5YDSR+

H6UUlrCp7oDgeyg6jE9VDSPL2woDMjYgjnhBQDVl6si2eaUQ7JRcVLr3BwlwcduNmWaF0EHR

HCb1Iu1ygqxuJdVi/IrYtP7gSN/dBiaDhOFIdQSLdDk/o5wsqFdGsrKnF3hEr0MTCdE1ag7D

tPpA4RjpiZtPK6O1/+2gZEpYJC3caYf32uJHcjUpQxT1C4ohqh4qZqOyRup0G3IbjZfscixL

4PNVVtjLHP/Zpm/gA/NvqrjzFKxoQ3xepiwa6eb64buphduYa/vFIZMOT8OMH/bU6KJ0mxif

ILcZ5ek8ZO+vo/2DdQ3YDXhe+sT7T7AmmASNOjirSdzp3STJmn66eyLSOP12vjr1v4PUqPJW

Jeq9gmU39nzjYXtZNTD5BkH5iZXZKuAxdf7NL8wL4TDaQpTfcBd0BTbwGMEi6JXv9JqXLFsI

fyTZo+3YxB9E98vYxHg7zfIK1IU1TnicHTuxUdRSiTSSC0v7wIWwBiwdbXU7tXkad+47BALs

J37HMzYBdxS6c6793J/40RWdykmaHKYhmbC2dalMm0gp4SvhDU3hC7BWOiLCnFQ8+5uxdZsI

0hTNfzAENE7xGkAuHKmxIAF8K9q2P0wSd8p1YNu5K7o0dKK6w0GQxUm+QZrOGqYk+iOLTBSL

YIFPkgwg8IOkiezvne5H9BtOQx4/UkWvNmkGRrlh+/xQWx/7N2SSykjeLZhFaqryTCHIVSrk

qTWa0NqUrpLY0u1j1u1C05G36c1vkL057HCxeN5Fq27WZY+QJbbylg15uHkEck3kiVrr419q

IxfEjgo11axQ0Jdz6L9gKYI1P2x6vnE0CvHCduYQPQCmDK+1X2x7bErENs4GudQ6fn+/eoj1

qFKtMAnbrp8w7dlvh3ZmmjUjSpNat22crW5rcvyI6JVesNIjwVMHF5B4RMaZTMjsB736hAa2

nyRY2N35ok/QDUWQTcN1SYDkZYMV6qjTD7xye4o8EZIASfIWatMoF/S8Hc//0Yv2iN4GBNFV

arjuP7yXdNWjCykebHg8s7ngWIYZPV8KK/xJbWXd7OPU+UXJ4H+jTwUnmxLDs8XgjJVsQ1TV

RDoK/UDk7/sX4VVeXJBU4VJbU4QmYFWclMHYSwwZKp+G+P4nKcwPKDnvpQvgyyeKd1OLO9Xq

kGaEtZLlM30nEdeVn9ZoJO1Ro/9cGrzPmsKKmrlq4frdtRYjc8v22lMSG5AhzQ1E3bZrrWYC

1l6UNKObdlJFYzobn01uTXCv2XiJSu/8oBlnDO+3mIU2iq19pE69AkwHZnRuUgXI/OnJ3HV2

kh/rTxWBDDmWZtscpIpZq/A3aP33MffR0WD77XWvX6Vq5PTqfNVEjOwQG3kZGT/ZaldKH8DA

rarWj0WjBSSSGkzyal/Sb7hnfyXc5E6z+/14LC0tFsr2i4wPLI4VJ7+Gp2T3t0BPmOmJHehR

kbLVvOiHijBm4FUe4b2fh6mGRO7OPNS5aakNM4WdBQ302UANG8GxmdeiT/2ARqfTm9KVZNlR

f9yD2J+GzYO5SgZ794a0dkKTMtPGVZYT75ax9VcYBzs90sW6TFj6W5InzDiC7fG/7lIG1tW9

x/qiNU/h24T9vIDaZK1HVCCSXK/EvqUr61/Sc3pD46HL1b3AHrr/vT53MOKthSATzY3CT02S

F+EsZQSlq6bL081y/NF8n7/puyxNJ7Rt1UY7gVLQqvoPQXTKTxWs+4uPl3IHJCNdcczWA+Tz

fRZTRUvBzXRdZIv/eC8JQtGJYLVhu/r7fKod/KQKKNeYY4Gg+nXuw/aLIND6kJReoKGAMsMN

TYXaD7eqmtLG0nyOXmJb90wAs0Yc1XzltDBaJtxLZvG8lnvCmwi29k1jN9kTR66BQ55/4UZR

TYzvui+pEDEfp9u+Lq1uafDLTmN4mWtoDHPllyTlDLBRFkzHYG/8y14jN2iQ3xb1QzeMxojB

IeF7suFGCy+j1m1669m5uPIYRb92dzvr2qPSNJgywJO6CVE6loM29DDtFMhJ2KpkXmnCdj4m

A5zEfeVeBH/p3OVdDAVBk8sXO2lv71fmNB2yh8ki3PQyMWK/Rw8ABuBi0f1utFjq+QdHbQwA

LM01sH7BM4A1qixbm7vSisEgM3i92G39VP0gNeo9flNuDyMAukCJpi/s1gldhpYWakku6zcH

Ntey8RtI37LqIqjh0+V/6e2V3NuNQzlL6Pz8YACHrgrCKMiizQ63mqR9wdtoNFP0WyYzeEpS

nKMElb4qbb6badubUrsRx8ijtgjynL6xQmaFKtspxonXanSDlX+q05Y5renKztRFIpNReVfw

SCTnBm218dfeDOJFm/iC8tkrwlNXF3acJf6o9hHRKO8PnaqyBo1anZayPMicfZswPLWh2sIt

LzBlMPla1KahCxdIlY/0UXO2sizpBe/VL7W2NuQaGjToSoVG6GDvKm+5hmL+wdBMmQjlnfz9

zXjZWTNLycTO60lexHLTGtLp082X7dTJU/2blS2VRd3AmDNQyW1Hy8xsnjUVcBzKdfgDdJHQ

mrJhvuZ8hq7gY/J9na1O44x7bB89+iPiD7XMj/xI3gkJkI1G3XU8DZsfngt7qF9GwjQdtd5F

q9oqc8uTAxhnbiyKlFKYoNfx6stmh4fKt8xr6PLRmRQLuWGjex5/j+7z83kHrXMxv9j2W3D0

ylGv8QKtMNVWrNt9ecnUhqfO41NP9GpCkyDsZ8UX4ypbn7UF7ykdfQw/2kpaMAuybvWY5UGy

qdytXfdtSPkvzJKM+YohIlxHb/dKVgmNagVBOq/fT93n+L7B2+TC+uh9EkyB3TWCjNRN0Pcb

L8qgUeDA7RqqWcqm9JsRzxtGOeafBN310BDfN0DIPLSiMFmOuQrn46CjDX5/yPh0s24iuuKb

Fz4ltlj4EL4amFbpzZX9hONsPnGPzDy6rqW9jbbh3e270HkAjLpou/PgABZ3E6TibnuPnmzF

vNJdu5XNEsWIj8Eexp0RfctNtckz5zxgpuSYp4qMzLj3IphbXV7WLLQs04pu5SQ4J9uMblDZ

f9E23AdUNBlf4Nrua4HjeZ9BpTNoTwb5B17qKADOYb+N/OXI4NwkrwHDHSYPJJ4z0HlxANey

ZveLMilSmlezWQ7dXvNe87IxlSQXRXlmG+DK9RLKu5FgI4AWhvc42Z4EMk8v7JT+XXdH/iBv

o478pnf1qGKQO/dg+nX4AEtyJkHfrtxl8nUsHj4TvnjnFeTqClFMuvdIc7+zQg92dkOgo9Bt

PAaiV3TUczjuA95S4zyCTuWW/yDpeyF6j+YV4Kt73YLEDYVDS1r3C1XmcZWlJoX1aut6y47S

t6xa2LFPK/e0JonX0looNppW9dyzfyF0z5BuxTHDbs9EQ+rrLydkKNegPyo1ZALjJqke/7ex

TdfJ1qy8PlPdk70208H16/Mvn2+Fr+Fp5Ugi2fkh4fukdtwCUkg5OkV4efm+osBiiScP0g0Z

gpyWpiltijNxBKWOmmtHn1n75l8Uy4s04+nAxh4Iq/ELIUnX83iZBNTnVUvxilCgD/dALcRg

+LJcobZ0T/1mIBOQ2CiOvfvy3fbPSMymPn0fAgt3XPt67RgeNCbd0Mh8beIp6BLp0OQFk5mv

0kvCkr9UK9r5DZdsAcgb+rz7yIHfALevCqkZfbYF6dJt3Xx21x2XRYFo2igrD2qgLam3/FDr

nqX4e4GRTckjPO5XY7W+6raTfvnMmbtHDXBwIvZN6PuLTIRSdd424D887cScRmMgb+AlAuRD

7Y+8uO4tLO10zxklUqpX+oSbIrmQTt3oQ1PFznAAh6p89vxbydLUEYE8RL+ZKlsdCNK4rvq5

7oUt5c1CDXXe54duHsEWoZxqPXsSrbA96qP+3XzvHN/xUtJldcSkn3gHclM+rZt/UkWbDGVV

U9EMJxe+2G9FxPk0Mcr/IEozXTd0RyuTGGiTt+pbJRh/mnh6puA5z+4dr87ZE2efJ6rpZ0tn

4MdjU87hhnZ9vgmozBsetsq6UCv9kvlTbs000utMUtO4kY2XhBtKgd3tAgVMWRFeiW+cDdTI

HPaSX5O1mgQ6MHzwFhlz/+YH+C8A4noi7mUasMqhJcJAetSq3EZ9P/4k4GGnt7IBRTURBRCC

pheXn1d0BD9Y93Y6loGx1heo6LNy3AxsvTTK8mLJ+8yyDI205l5v0lzygkW3XxClkNR6Nynp

O40SVHL5UHHy6RsP43cW6MH9ZmmtlGnfbZ5YaGE2el4PR5m5sJt5RSD7lZl3tXC8M7pqI+kC

uyIPGBxBNxGTellVFAYNBdQp29fwjJaxwPQ7LgiGuZ3ZLDdulbddo/B6FU8lJr3f3oiuUB+Q

Ab7qQkA5fuf/mp2qnIa8Lu7vnNlvCWUs8d7IuTbw/7+VDCFXDdZx2kVoIyZjdPTsn/WjbNFv

o2zdtjV/e90Fp55LQYzK2KflHL8g4PD13yg4u3LCbvipvksf8S9Uss1zCNP6KgIys3nFRs/c

pOxkcjDMr41D9moP4quoDQksxrb35KMbIteN+HOEm39whPa7HXruQKUEl6zAhMJuZNcYxU7j

XNjYd3aS1ChjPZBzn5kg2J9m2tMVLPWQWJxU3U5xyoblCoIlUXB6fInE0UsqReDHkUbpIAyP

XEN1M91bKxEdomYN173MUDm4h7eE43cv1cr6Z/JiKdR+7Pl8LJTxk7n7o/0C2064qC41dl4l

OuzsIEoYnqH5tSGCvWLQGyFZ9sKFfBQNxcYywFCNeLTO1PkeLIsfDZcAR+UnXQojB09cqU6T

XJXzH7kAG90++XkR6CDii+/tG+TwII7uIQQzet0rZ3tDbMI6/KJFPi3MS3SsaEqmIYMv94dp

tpiePZsodf7acRCsPiz7o9ntF7bkCFQCuwL2m8LuRVqddvN2AzZolq2ayBhZ2sGBJsocnohC

SLynfIsHFinbeDAoe871wAjPWmvjgdkfX6lDRGYDluKV+cFqjxRgrFgX0LPtU20bgWZxeYFp

q4pqBlr0xucuO2DpDsOvYK7Rhm/2aOEzw3+Q2N4UwDCk2eV1Uz71Rv6wOudNz3kEEgsogi9O

wXtTwM4wSH0EWiI1KvkqqQu7suh3n0herXde/bMHlf4mgMPj3+eoZ7lcD1M2KSSUH6oiG9TT

81gTEdSkDGSzu2FHLjJTjgUUKWGzuMujqnwSP1A3Dy8nlgLm7G6Y5px1st6k9R3SBoJft/RQ

LD0Df0EU4aA79VfFrKbB9cBMtMlpXoFgJ2arc+npbTJhHpIIpPsWWWPsV6nNEReSPxsGOb9K

jupVg3ByqMxMKdlAsRtxjsNatHJuqtUsiXJkQtiFhp2R0OAtzVekNt0XcjWAdD0ye564lLWc

f+ksg/k51bRcPmsvmJNHmhM+6SdCigyMYHAEp7ALVJO8mOZ6PhTxiL/yjRLNwMXz3KuBHNnQ

qisD0d4/Az8Pp6gZOY/vrS57SUgfISg2Y7370Hzzv4365sqUEcMI3z3hihNqEuVU3JJU5MME

5LN86hXE9OGfa9OGpf7U9y9pf7HE2x5wVLPFKxpdz18/ibgtyTXGHKlEs1sWac8s0HKbxeYl

atr2lMsONO37rdJtp606FBHWEqeO0I137tacTLWRzNY985PLYPVrfoxb1pt6gGruo4WNkwzA

xdus9d7G/crUVfPbrGg8TM5C9B+MW3hw6/gVnFv8W/HxVvRrdzNSd8SCjasUnc2yWcwrcnEe

XprUwsCZblyUDOkTXycEed0j/qyR4sd3yn50cP084PKbIhpCPUZ833QCe/l4gHWrSWOQhcDb

P0neIq4c142scJMAUluqMOpWBWd1brCv0ckaxFPOFG5s1TwoV26oObOmp6J6vNvgwYpZUKUR

eUqU8ewSZ7VfJPoduN9tiJ0kw5LQIPJ65icIz3PmwoTXvW+plGKJ07erqyIMdt8c9Z3RJfZ+

Jxrq4h6Zm2XgVztkSlxtEGUGprPrJbrkwduYkPaUyaVVY3SmYRxkb6M63Rj+Fsrqu5EZz9h4

eB0LXxnKojW3bx7FF5BydqTXyZFKOpN3IHH++St1ni8LfSMKxwLklGi6pzsuu3TLC406OAL2

pqX5gbDScYC9wbXEUpphs3z47barVf09N2zdAVQBhmxk6b4JUR3uSfFvdBsysCAm71u+eZtE

ExkfNtnIfuyoGY+Qpde7Yea35jBxjq6uHxywgC2ALj8nbOCaS52QAQsBlFKBIEMMV8JbKtaW

QgHzG0E82aNyLL9mUbNaiG0P62X7yNOGJPKrWAS5KPXe0WWA9TkHfJJEJ3Hjs5p8BFMy/pNT

Bh0GL03++2Y3C/6kf5DFnEeI29DlUo13/vvQfHE7BvdqhQ1Z26QG0KTmLe6KGOvARowDJykE

YNfrXdx356lGi7ARLq+MBCsokqmfk4beiUq4ItfN7WlfUM4m7H0buY+s4/Bp49y7cRHnI5x4

+1nWZglLIQ6e1GcbzJ5Q/BgZ/vuDCYKv5zC3TNokj1z8IbFUCz7zTP1t+ADC5btnwb6dhw++

1b04KQVmco+cMbnbY3uJMmA9Da/WHQrbcmyctoBJlug665a2KQg/TS2vMo0o0OPEl1uThqKx

nmrV1R1KCNhRdgZ+2gDPIsRTRbWiKOEhRgB0+12UUCIje4eZjBiC3seLJMIFzxt0WB1H1bw+

nrvJtc47RrbwQlKNf8TxiiMHmtJhD9zLjZtS4AMvieiBaWjikJ8fU4sqaGUG7RybarS2Nbid

nBEsBxnl4JQrUfPQuoVh2whVJ0+M4/Axt+RqMYlrTDlLIouefWF/Uzp0xepVqAxMpx0Sf4sc

LrGwKwMjsTlVnTjLRu02UaVN69WP/W8xQPoa1YgedTiLu/2Zx7q3jVMcLTPDsy8/0y9nvrFG

QNZd8r+3/3SX2GMgCt7B4wqYszmHk9SFZqmCY5RDNcig0LoDeeUedPaixcKlzvH7e07AGtEU

M4CClMr1a5lSOSiNIBbphhrFcBRUFO6o2w8YEGfxXQVgHieyEMSMCq4ySJ2Ss45ZlkUc+DOL

En9liANZ8jMf5mTE1I5FQyAohYX/CpRtV0s2ij7zUzb6ApLC8Pv2Q6qULABAdPEqpu9wKL8D

Y4JPFBeq3LfvYcvuIoizAVf3FOJ5FuMOd59UjHZGU5YXCGI+qKRskgpj8+XJBHhIOp7K4s8S

7d5bDwwqAeLRU2buePSWoRcEkmjRK0oC7Xij0rfNdQat4X9COQvnnnfYodK6A5xiFDc/1K4K

w7zeEToO8EGsIWWoHWKGEll74TLWnvVIRPcB7FG1TSEUt/hu8SlIh6aIhNvJS60zY8QH/AQh

fW1hPhJSy3yG+zS+OeVStQ1UildTmBvbjuwUdaQB9cSCYBumDzOBGz4HWfpltdbXXnLly1NJ

FPDVbj7RyJwOFpJ7q3E3MDyisP0+s3hEsUmKMNs6blUI5pX7X0rRuJmzjZYT4FURRiPBZVI2

OHf7erUbax/PzUfCmzuQABx82+YR8Ro+6VZIp6+GRtLuXR2bi2CWpOsoMgnym/b8SiF6Ea57

II3nYUZCVzjWLIeM85qEEslFLxKMpQNGDbrbGBXOUhwQuktVzYks63/8ymCYoqQYUZuyrv0k

NieRQH5Gw4TJaEip50Sg3rQxA9j+/10LFAiR4oISLceSUSdhXRvMDgWIwqket8YZP2QUOX28

/rDIbPukmtMhkIo1CPDmtnQ3zaMafoUiZL9v2BGOV1pNrVZ5SvPuj9ngXcvH3/1WNGnAmJL6

ZPuHI+SHOtzi+1Zw8fs+h2D8tpr0u01KsBFgcAzKO8LP8dRnpoMUS3TcKMqJaDXjKuo/FDlV

Xn+dl3PRS/4niFSUaeK7kLA93Ouj2kteFuk/mjmU6z6Qe9rvNhIb7VHmdzbjXOgWrZxPhx59

2GvFGZRqEUkVjAJGEd50/JY04+pP2YR4YMUkUGeLUH404yzP74vd8PZPCQuOfjk6K1Tzqa9Y

clZ2XOhsyr4Y62/e+5wuws/TBV1ylpIOctoAffwvDl3qFQQ9nXQPor15eTmbV1IthDQj7+jx

PYAq507QusaN3J6fdkNEzt8DDs34YStEkaRC6iRHkNA8Y4GfQNGL51oV798vwYziu68NeSwz

DC3bkzwF6bnXPD43DVtUyPKie2wtU3zbppYywzCJ/BJA0MoCjmjdAxQ1peu1bjHMQ91W7sF7

4+OT0v4VfSpSWF2Qn0nVl/MB72guaTovWjKMQGzZGuJD7SXaU2wfEFS6nFcA4JBrRku4Qlt5

d+5VAmfyHf74xgFTml29j3jffW2mH3YXSQpds3fk9PvxmIki/vlwBrUEtgND9ZMKP0DtDNK/

ziBJDzjspU4BOrvtY0ilojpUKDdBiVFPDvVD794W7X+zc8u3i1p2lPcKsgkZQoqPXJ915xee

3LtzmGyG/MNMdW3ce60vJnunY38e6XPobLXufavPMuvSx9mXShPcLJpID11tbWj/yL20T/VS

wHByXGVteHbB6ArSTVxf7gzu+cJOlO5GamS2kVR7ESPb+k7mmKq8xacpcXbtA98/EF7B6M8P

XSzotCv8LB+KnwzvxR/altrRmxQNQvq4soiP4ygSvh2m6tHW67ouwfDuU1mIbgThcoTz5+0M

AHuQ2OgXjWz/2cBbXb7o2nP9HIjQ4qEaw9Og9s4v2VTiERV23BVKX+77Rl7ZEyXtQPbLpf3v

s+0GXoN/lo2afztIDrBYNXOeShw3jSpVGUS9uxy7hVzQMvqqcrZlZFRPUsKmWyAZkByYURpc

DNpT9q1SuIhQfkGU+J46KXXD54I3DQZl++izQympXbGwE5TY27v8hAako+f3wYhGPFrvl+Yr

l19vWNfMGzugArUGfI/nAJ3/DWHzKcaDhpLfy0071p9YQso1wG1acI/Gl3FTfBX2SDI0SVem

1De8Jmfa/iNLRql0Aei58uZYlmyvU6M5fTqVv0Q+vZq5bm8YJlbGynmhM/qg+E/Cz3PSQthA

LyApShBR+EZLT3x0zqs15ylCa+K+wvQc4aXIjH6c+H9Z37xYM9Yl3SwlGUVCajmOn3nmj7ly

6ICRrFnjkUzasF9Rmz3vCPXESafiHFO/N1Ekd8fOcKmZJJahB2PK3z6epEGHuel1IrXzH6mV

NafAtEVryUk07sTHx0vXWLW2W37LGI/7sj1KxYgoJTFK0h/oJEpftWF9+Lkp5HIvz1r/c5wQ

KG0159TCO20uYsVi7nRc4b32z3v6/42Nl3TaL+1YAC6fB11kWK9s2SkDPHkaP2YhhYB/On1Y

XPToFbPYjlbsJiNp4CyD+LoyRfWymXmEFkd1aDAdd0p/sN5LgIBaitXEI/enb47kmnuaxg3D

14u/ho3X5poYzXJd/HywmS5ErdF3EzWjYciS5/Pz3fPxJLpvn2LeZzyr+68624J+21xdXwFR

kpY9iNUPee8g16QhYUcxPAKDlF8AIP2Q2ZA9zNi7bKrX6LKdsB1+suX58sb6jwlQsnXPv8qB

zjqEi/Ycfwp3zJRU8Ii+t9yFFF+vwz23Vba5424FZRu+69QwZ7Vb7TREveoLDf9tCzf5fHOH

4NFkFHZgIjnA+XATPzmmbhsLfC4lNaoK8otKIIh0KkNTqtsM4TFC1770qWaC4qNh9VkOw5v1

2/4u0Wz5VYakxiQGDV12GryP/DnjXv9RKoIyW/oY6qe+O1egu0kajf0v+OqX0cWUMkaLpU3v

rXGnE77sb0hY9ZDND75la3B5iyFRHSsCNsaHuNnFL69cohKaMQ3BLOu/zb6QwsqQIUNRnHXD

FexXAd5pln6lusrOig70w9+Uj6Zz6y5Cd7zzIrjlBfrax0xe2P8JLCb8s9dlWfR5VKKWeYK/

R3WcJz/aKYMHrE+H08ZTAhHXG797vTo0nF///NW3uYsfXIhHb6OjqEzdpdgn8X8Ovd4ML2cG

TzcGDT5Wm6SxrfB55bJvSFn2zlHhcUXrYa57wME7rHuLmzfubC6cgB65y/RGcFG76yGzfyt5

Sy+TA6j0uIhFJXlzM50uthxUy3li1fjEjT0EeWmIfN2xxWO25pTTAtfxx9H0G5DsSD01ZGU3

k3XiMY04MIUpPESmsHvMgvUukmF6HzAkx2Kmgdreadm12hRDjofaF7GOEnxXcu1vLr2VYnKr

xchgIokpM33HHxWfFKieFlBkhHExjvfToqdtoqjL7lJOAf25JHax4emEXYbcKa0J01YiKdYn

Sav0tngdE7FJeM5fZNmfJla1w4telomE0BQx1k2mzhsUJHxzsy1I9jzfxV20bw4FO/nkzCl0

Vfzh2aZWAxZKf1Y9KNUfu200vOMsfDHnnbuXPXVFRcgs8iMZtQptYM/dTH6lBXLfkGFjZK98

dbZpQWbh8ljMhqssw6jDxBzWrdHyrxNZllvDo9qT1aw5kbgpc/8Z31sI7Yt++xIR6ZebNQmh

rjN+DS5zEbo9f8NU2Y4KIsurwgLzErG+/JM2kWxLePHPYhjRlxtqaER7RA+jaL91JN4/zA61

fTlQRZTylTPY1fvzlQejGZWIkU+DM8HnS1zWQG2AkHQPTJsfCjPgiYGNR/fH5n9km6cpCfyW

+Xz8pk0mzklnmCCSOYFKUN91vgf8mGfVwmogWsZqspn74Frx02Cl0+8Jla+ReZd5lB+WZnwV

t6rvbic3OiIi9snT/3VemeKP/okH2ueHWA98isGgPu0jxcZq7rG3mAU+CGK3UQh8u/Np6bUi

SeS09ARsJOlw1dRLCFNR13Dejjtrn2BJU+G6o21GzT+UTSZKCuSd+MhxmVf+89MovDJW6iSa

2eoHOG5a82DIhk7HnCifwyNsL8uFyPV0kiZnu3Ji/ROeiT8EJPSfL4O8PfzxSDBTqNHtFT3B

r1HogLTCXTt76Q0+JFwNgX2zirO/X09NfsBif/nABXVpxJH56sXdnNJRei+fuXvBidRmcluc

xpF2N5v+mG4BU0235fcGJLPCT9LCS22QYV7GqK1IO0W59MzQwl7lwTHiAeuLjYfKdGTHqHLo

BPDNe8r0JOKfIV1ss0NbTWu50im0AhHFm6A71C/WXnvd+WsgKVQPfUO/do/EjCaqHyWKTwyT

JYSVbbN9LV8UyYSmssEf5z1EuZUMl34zhC4LtlCqx2llpu1O7G+0yOahPIl6nnBiVOEA+CYW

Lk9h5iWCfbeZ/arUnXHgtcR+mwhPBoJznvhZ8zCyJtrtutzrBehriqzLBAYKs9Cdi5m2WUDg

oOWG0l+jK6jJG/qEjvUrXWgoAuJrmUGvj5HJCb88aXvYtmHCVIS40UivRPL0lOW6r7tKUcc6

GvpcTsCti/fHktlpabc4q+3l5S7uk8wRAEInTyZKeDlV0kXkNM6dlstl50OfsjajuJx4V8jM

iy5UtMJs+dntyIJyC04fbduoO/nyLE9BhkfkhUA4ti3OEVzU/s9aU2SiOhl1jSSVMBI/YhvQ

dURPDaMG1X1EHwBSy09oGM+koUVJISwfSJUwKvSNiZ8qIVTj1W2MKDKTyOnAEg+iIWo/qBNX

VVCvc7H3EE3whc5c+dqNGxGLnl85Hn696btEMHutSCDJtZFUG7HVIclw55n5dHGIneguqgwW

hBV5ajrIlwwa3ies0lUXM22l95SpN6CLNK2EhGGfQ+jf4CzGyOUSXuIrJEHnF0y1oyilUxfM

vRT6cWMnqQuw3NDDyfrzLrMb/CYkb8AYM5o/obvB1soLoISW7Qasds9WJz7fs7zrNmxsJOEF

T6eJWYfR9kipWU0o5oPTv3KFh+wl4I4TwF3eIbvBc9jzLtXzLu2hZXcvqTZOAAu1oiWcKI+k

m1SuxXVoe/q5nvcgh0/absrf09ScTVqYV8UQASHlW7I89U/Sxmhb4pOL8pDdMt1DfSOa9Lh9

ORTVhAR+C+mjeUsY+XN8oL4C6ql23NSOpB+gSzDlPbGmSE7SZ8APsfNedAagET/Nuy6pb/hI

GzbuYREnSXnnhQ4YLzSlRPxjeq7LX893r4rWUktRETvGdK2fkD5tyBmQkQJpLdSMWn3ashNr

+eq26AcY2w7J+/Htb4qoTxXEzyRRFHufOiEWYcbysRttlwdVVYB9wtFPo5e2QZICkHQW5ZH+

1sYIXUJDC+I1rt/aPF8Lv3SIlobosR4teQPHR7miTOfrJ6yCTdBEbwvQdszCPAA+Um+C3YgB

s+Rtai3SyL9CBbZseYWvLI+VO+fQI45IGUdWCtzlUTuOM1HQspLASLWDoxwhD05priWzMl8O

nutUfd/9iw7qU7W0s21v46dSQAJ/lJW/1ViVi+TWK8hDbxIcKixzvrIu1kATHmUU5wY5763r

hze/xhq6CCA/PHum6HRZoADJI0aQnI8+zjRp8lkfDhrmu0/Frm7PJvoACDGYpFl6iYqxf0Iw

6asa6mFJkUlIefbhzij1II7gn03sjLPl5dlTJFW3L+xv0yj1ArBgFN+w0hqMs8zGDJKlnXCB

14+wHu0UXf8m9KogPnvUGxIM12k1y9RH88FU8kmsiM+3rE/6KOIV8jG1RG+gI6a7vxUf0st5

ilyIJRIFbCgCOUiTWgJ2mtYOARkK93UVoua9JEpcSTV9VU3p/ihO/Mm7XM/bMDjCnYXjPKjb

Hxxj6QIGMXugfLWkAvIyLJ43ewFm/G7z6HIO/ay3kIFyuDS6KN2Yhvy6NZb7t/rrEjsl+Fud

Tl6gsEuOnwZGiJzV1k/4hT6KY17Ui+wxO72iY75oQH29mF7nlOoeS2yevVqklDt/OjjJphLg

SjzgUtXWQDqVe/yZf3xfBuEKXn1qQ34DuyCRs5Dl+lHL17r9+IvYOD2Ty7twPMytynNa8F9o

Hgw7rL2lblSgi8r4az9Yxle7/aTseryUPHp/ZM3aGfYyxMyZ/QXF0itAUHgh9J8/qH99y2cO

YwIjY4f5IlmFZtqzjJ31XL68ZFKGiEXe+EVM0/R2/jboXgOP6FGGQbhwiiuq2VjhwVDoMRss

KM7rxkMucHrEXcEdwEAswUkZmIYe3oVpHOSzvjrf6k7Dn38UeTYMISBd/hi3njifwFE8Y+wd

I1R6Ur4BIKVeTgE8sYVtTZmW1XGAXCsxAdmPgjN/A5myDs+m4Rn4IAl5m+JW6C4fvGoBKn0M

n4zRXigUzrQAJLPqFsSiQgG623YAPq0kFwporWOIAZtwC3wyWhuojfwiOxuwdMre8X71xu+U

qhBkjAbyeGZlQyuCD0CcuYBn1xrNrTlCa0/KviyjQDq/XFvkWFJojqa59tK/6pClZeutEBO6

RTcPNf9ShcBKplumxvy2JuhhN/krUNd/K0oRd4BOuHIv5oP3L4RF8NzuHSQgFbquHzw1IqQZ

0U84n8dqiJyyVXjip+Baw8vQQej28DJBgY0oNWynuotGWqRy3Mg2YecAhz9FKhc8roR7Q8Ay

6qu9/HmtwxiijDeiad0JxoGodOfbhIKIJEm1y3LsGmUfaQTyBavuCvEDzsCn3hOW/pNX/waD

tLVdYh0YzO+FR/XgyuRjgo3ns/7R1qH3918FDXdmNxNaERS06EiuhYpOLUgOXbKZccLRwLEm

ojSSnCiIpLg6u6yRQjNl2jtCalM+yFR7yzYZ069uIwhrHDO1MEH74BaSw5bY5koS3EpafrXA

A9F8ZNQ9VPySwytuzJLOt0mBRRpcOyuEEs/IKSCIzkzj+HVspefdzZG2v5MovHlTsdqTZwkt

/+iptpL03D527rKBNBcVaGtrizk+DuB4UEj+ZQ2kFNnjeBg7BxaWP2HXpeH4KgGg3fe8q54h

3CGOruOTe67/8hEHT+JWpx3CTi4ty73ZqS2+rqVGm5NyKNdvysmfMq1J1IbhGQgDl8SHaqmX

aJH5gGaSy+E6iG9izOUw5L2nA50ZBcDVYh1FOvc330nrr3ALiaTiN9tUJUSsrY40f6CBCtB6

ulHuQs3XiFGhvYH/ofAW0flhuB/6KjdpIeJHzVdOrGM2G0maz9l24xE6+4qq6dIbIQ+wPbMo

s7DZkNKOZ0L5a5584vTvOjeluRY80r66oYvWmN358NPFAPO+XXBVctXeD8hgduqkSGhO83VN

qrkb9ReEzExbYnn/diCtlpoWQ6YjxtnRW3g0wE8Mu/z5QLWZDXCVbpNYjuSe3zt6m5N1yeVa

4KFcjBtq9PxJfV7svMRNXfdWWkQd66A4ChZ+cbDpIIsYto1Yevz43lu44tA6DlG0Ri5h++W6

aFHSN80kWrAOx0pDlwabm3Fa16i6CpkwMUrp/FfXpj9Z9b/e5EAhQU/3SPCaAHxdBrpIcUr9

fGdOV0h6zfcL08P9rYn8MmpE47QXRB/zjslvKi/quPV4iz3kVweGbfZXzKp0VaBujqxgG9Us

oIj1a/vxq/YSjNgEzBujSYiIywcMca+3HI/XO5GPsqc1NwvBS37poCsLtZUaU1rvfrX0Iy+X

mrwkur5kk4kT3lqyttctxLCNa3AgJZz1nnesEGw/N0X/lk6dOctz6PHci4d3x2ak/ZWxs1UJ

wtoyz2KtfkUHn767qGX31a7+WBqSv74knLlHJoCJInJltYmbBrqg43l66pddy4y2/LUSiNIK

ezWDphyMCmiZa6nT8r/1KWkbg7gr3oiCbl5c1uZdfDg5GQyfPV9kbi+x3OwWfnRrxitO1F8R

3tdLFIa4ZuOs4Qy2H7XRYJYfIprJ/UpQvcgKce3y27bzedkC04bpCjZK/VvbDKlFuZ9whveQ

EEbUAJ6Bf3LufcsrLbKz3Mv+oNre7ZfoU+1b5VqM878XX4m5E6Sf7X8vfqnvmqJ/y/2agUxY

PsNmNCDPBNjfQMF+WDg2Zu18CEwLmxgikKqHPSZszkqJMezwEPwZZ1qyz3BPu9fab9IOM/bQ

2pLD2OhGnEXz+Z/+zZ+8ievSkIxGoCT7gOOfWFEvxLq08lHTYAV8PbhjM4UVz62MKQzc5XUg

ahvPSGv+Cxafrxz+o+CE5FQaT707hZ/5oyATYEPSap3Y4tUCPZWT5Vz1heEpVricr0NeqB9x

TSzsq11/6oF728E4BczmbQvpRyqtBCa3UalKURi9w5hEnH5AJ4Npc5qFa8197/azmSrCG5Gs

szncJYbr4jvX2Ga8MQiV//YuOaKqeaMshc41Pzjw28EaPqllgjBMSjO5S72B1Og4VvwX3C4S

MN17I6S6P3T31rx5bA/0jVVVkilGueGdAmROMrWVQI2dg6xZVf8tQQSBUG/IaVp7Xgk5IZjR

VkkbDc8AM/FxiIrHKqD3dyVSMh8SFH2CNkiaXrOripNS+Wpsvl81b2ZHxXqdZQKHhMFoNCO/

/ppPRPHG8aMZErgn+S41LIZi6GD0sfmIRaNcNcyj7cD5uG26sPLZkjeFEMFY3bjxT6qFe6ma

/E95YetPrQ4Yjz3+NlEaPv83kuUkDDZBF7DvJe1E6WpGHMhvflXfJd405M0hu0LzAPpDm00z

R5+OKtRcgxXU/+ohQkubhEhlMBRiAR2UzqHp8v6rs548csLTV+uNaEi4JTfEeVCp0EVCUc5X

5cw/SxtzK0I4j5wGxhW24z1m8vBALkCNQUlbv7yFyGQ6nN+xm/aEinwI6Ur0rOzR6M8C++/T

OkcT4SUm43gcPbZ0JzOj1P37xwTENpA2AD3TaTetwx+5IRCBLKWL6dTfP97hQniJK/vHq3Bj

/aNF//hd2H1Y5rm/07LwJiHk6TZ7gnQPsOjrBLyOoB4W4g5I73Lm8D3IUGuwDkok2KNBvbU2

ykPeQL57csUJew4lHr40UUaxbyCtjponxir1SUkSWYAyvoFCfWl3Nud8haR3jefL/OJpwXd0

ZVifyAXPx2P566nQyXEl1q1/+m65NDYwyOYpP4rauYgTGvLv5U0blapjUHK3Y/tBQlwMxyfd

8sry5E/JF/fA03chaaLbBKpQv0DKTQtJcOGmR0BZL38nhIe47Sxosv4UvV/ZNbN3bf8cwEe2

Wj1lny8/skwIhgfL+Q7yijbr3O/CdHRTwFwOd36HIYoY06Ne1DHzx/B0vFvw83JCZdKw0uRe

tOgjV5F9a++L3Yccc92NBrmZAra0wi0eTPemrV7L55X+UGr/EcdVKGpc9nBZ0wtHArSQ7bM0

/rV3wkks7OTq+mH8dRCMhWI9DOehiHC4Oz5WAPIQLWIYJqj3f5syzjslCEnaa2YnapSFDXkz

VO4FIVbxkHo5KJLS9RW9xF83bEol1pRO3yGRMhvrEibvXwZiJFLYxF6MlMz9o+Ko6KgYcLFP

dl3elZusUae0b7QxikDFPGInOL8FwvNathbSex8tcM37D5/yh7uZtfJbuJheW+ugdWS9ylTz

ar6E81VS9alqePDv7DWl4lxN52WWlSYz3hd7rPVpEhyfGLIDzAMFhpc+GYXwIyAzvzKJfGPZ

WvbRpCpwqL806GlQqMKcbxt48lJbgzyDMLPYOjx13TAvC/eqfvvJSP9LCurn+1dlYKfVnNOy

dG/m/s+lbJK7+tpi2ZQcuTu7SLFQp7YPOPHS0VYTqWP49YiCwThGfyCawrlxxs+C9qn8+lua

1Z8sbWDR0NXpovCHSc666naKgNyAzzychh36fp0Oc/5d1WsNT7685ER5S2wQjfY6UD0inTaM

Ihcfy3JvWkkdu54yOdSx49n0ZmZN4lFATvaArszkzet/3bLLfRrMWYgYFbi15b+4Kt6/tGFw

VLDxEizclWOieU/DyXrlWcTX7hI58dLJZAl/bg42NghaBxPMhC4Fj/qqlb9bnt7MX12O0NTj

QBG92yAFmqEdcKJ8o8ZqdkQ9IyaVVkEEPev6N6kuUlFQjU4H7LyvdOonZnR2U5oE27ReFe+0

tq7StFa8Lp8uu+fnK77VitzTQZsVm9p3dqz9jzdU/EVXuXuk7gj+G6sZWl+22Jgjf9mYbEnD

/dPJ6qkdtUz4GXbOtEfq402YjpMy6dW7Gb7Po4zgvTV0NNU0epftBAXV1ocn5/shGtk2pdJx

C/POVMgvdsR8mz3uEFs6/yGdAWnqlCsaOMcPhpQbz+hLAj8N/7CBP+fwK8nBdvOXFssUDeze

yDxFlMZe2RBCohsn7bPsyysaytTWT1jjKj174gYJHs0HJ/rGLvLaddeNHioFHLUVsvP/G7Im

NzSnUEqG+Uv104X+yRdM8SoUR+pF7l7SpgtPnDXmYfdm7NR40cs+cLHR902WuAVo6egLoTxM

cx8t99L++qXViAEL8NuoKivtsmLHmkpm8IeMnZvQicai65XlET9zk77fga7b0Cvt4Bk1Zi8P

d67AxWzM5kCigWkkSr79nix7dk3liOUYZsqvVlSnotlw48qE1FdmQmGSilxYwexa0JYHjwnR

g5EOu5M/K2N2hsseDRzMb2uvK5OKywvRcJtOiAc9W7oCFwz9emXl5igpBAlNojCOlO+/q20C

5puXYjIQRDwK/GGPP1Q/fEMOohi0Mijhq4WSGiJaGLB+45uraXz+f364Hxu9qtiBeifsgqUn

AcZOCD2PK/BAj5x+d5QqYIfgPp8h+TfE+RjhvYY/raUMbJIKer+MXmFDrAMKGnScB/KXS1p8

4N/V3TntK8VytXUrRY29GCbubQS8NyuePiKhvDpqz1ZO3Kt9rEensqRtFzI79oSyPrXmG4op

VCd5aGCJCFpgjeat3ufIv/SaCz2q8M0OY2Y3sJMiKdYfc3G5W6T+B5iRIapP6OSkex7ZUiIT

p/i9PaBELoMQgMo9csdyQyXvoMFfLkbvV6KsCxIUJEvFqdUuwvF/waEra9w8d8b0qzk8lnr8

UfFkyIhu1hqH5z3iu3kO/PEbd6IVNhGY9BvvdhS6U0rbZBge1iZM0MHXb47oV2lhVghc39zD

mUWT/11qa8iGUd6Uq2H+4aeV+tm5vQ2lQekrB/Wp2+v8/EYcgo3Sf6t+RQYbQvH6hqhdGwDn

2UPqFN/n8umApPJ3NJT3ymhH7n9rMt57ml/L+ytOah3nIpSy4cKXD305s+TaMuOHoVHcHlVy

6qLOckjpPwxZ5snSDz+sZeImRsfN23ebSRiQf5MS9gR1IJPlUK6KaWEKk9ME94a7dCX7/h+k

RS8u+2xfO/nNBa7ZPz+ba5+MefUod4krMLdirbWo02XtaTe33+CXo4d3CORc900cLTDS/jsL

kfIjf9nnRkGCFDj5Ky8PkV8//UmpGhX1pFYZNzpswe7jpFPMN6WNDARRL0xHTwPkr4fstcyO

KYVHUWdau9YZ7qUdNenXHnVxzYb8TMpzDTMBSPRZqfEW05tpR5XXNhDZ+kdEIyD86ehh/aVe

n1cW2R3pN9TWzlbucl3C9957STTPHGJlg9MmwmCBNB5m1fmT5YBV05WTSosnZddHuP1uvVyJ

GyDcf9woTft4Pk2qetwRpGYQ5fSBzv9OGqo791J3l+/+n+GN5k7fFxsK/txvQEn2su974lov

MUal9eaS1Ckxaf0SPQqMM2sjebgQj11QykOPhkcj2KdJq3kUPspBLduZ7QGbFlm4kw5aIePu

49s2k74i0n8EAslR+1MDn4gzNqrHFIJ04sNIesKLQphbL3Zxnybb0dvNxAKNIoOb28QC+oLw

sy/0ecK/gxIfVWKH98SAUqRtDcFsDS3bHhr2/yY7wiea03/a8wCR72i90SfEYW/MGrmDtlmh

Jr1yYHLHoWRhiOvsx1dn2ZIYzrsjwLJMCM5BvAUMxT2GltZDR6hTdoJvlGypVuAOdolFG0Ub

LxJAZpiiLJnoukyGCfyWXrs88sit2f2EOevTWnKaw4V5L1SFmVjqJJKLdtXHBUGog/seE/X4

3HHSefPL0mtRi196NxB3ltWVoPQxcKCyRSZBjK7FInBaVYT75Au1rOunVQdg/2Cq3OOl+Cz9

1ADLpi1PYiVZwRq9pooJqZ/1s1nVF6Tq9jRPCPEofdMXygpnFz53S1RwuONQzPRA7i03VDOv

HOmTwcvZlOpcgmKBUQ+RS0mfxg3fTNbGEBPE/deWITk1DBIHfW5mm2VoWMIrh/FNHzVk0B01

we1bHBcEk/KT46+qYbQlVKEXyUZB2O2PkL1OkK/s4QIU9gix69F/UfI1RA84gtubPZLJE0Ec

z3Cd55/cB/bDxQtWoc7sNgpA4pqYUo+Wi0PMrb6jrmCVXxGrLwhGEmdDz2X0hQc3K3j15myi

KBLOUuTaPk9AsmG5XWva53Og1MXlP0qX+rGkaZuc3H2bt/QD7UgDjurnsn7eKTr15B+efJSL

B5NHUOj0KlTbrhy5Za30bqC9zpnsuZFI6muodV9q49KwJvLAI1Mbo8X0YgvI79urEB+/CeQy

jbxtp96XdsuJuByAykBoS/LICos7Jp4QrrmCnshSCd11yAn182jnV20K1DxR5faHxFKkE+9k

goLW0s7CHAJ39G8NBufl+LtbwX++wyjO7uWuRq0ELybhfnNhyInl9EX53+aJYVfvrvx+Hbbt

kiXiP1UaiF7Nkh2scx5UOZPS/+HVb98OerYrcORtH9E3x2jQWviZDXL+KFYSElKrNB6eIlfz

2aHfNpzGJnXt9x9QKzZl7TD9gdJ7+eVBXOtffwF7PK61IB8yAmZsq2+R9Hk7MRCOhQ2rni0F

G0eVFQGIDGtZ5QgMgzR+K/ZkHS6dpkF/4JGqjZFPYSimeHFo13+DVdydDqVnmwhm7ccIJZqF

amiPfTCLv7WRVswgJEK63lSaNq45wnVNhVHo7kOrYLfd3afcfXvBnsCmdkFPI7Qdl/gX6pVL

XHnra1nG/GDzQExw8o9aGK7ugXKZ/LmTvgsNnu1lPveo1a3VDRRtSd3MNXb3d4yoaxepwrX3

4y6KznG7FDetTBcXQUmqtzyfxoIh2SaL2JXbn0wXVSHZZjtHS7yvBQaXyFdOtkwucT1rKo1N

P99CNq7dNBIg1EtNe/an3KLUsauzz45uzZsUt3zV+XuLGHzdep41CCU1vDidcGnin2SiOFCR

pD3B0Tfzm9d1Una95hIDLZUvdqH0cdLEujXObGROFXHKxb59IsMS0bW797uQX7l0VqP0RUY8

9PvKXPme9IxBKUmQq6vrzRKqmRrXR7vKu6Eeew0gX9Vb4kfn9FW3PMMiWn5fhY0L0JkVABZF

NqvmQtpbG3D4oScRd6oYLRqtHCX1u6i0wxpLlKqsmmbe0jemoN4RoVrff15ZUflktLjOm2ux

mE1fnHaGy6O3Fvl9+Qc1KPy754+SFaVEv93X1N1rS4OgrbCDcuv4s8qa0ULe2/33jT5WzBQz

PIvl9l7ojF76KLOhKy1Jvhu9exej99DSd6wPW0RoexCpf8qfG/DEku0HcIy56PvNDcxoJkvd

OR5Dl4qeCPg+bX0hJTchabRQ2vThbzmML76sJqyBRFqt9LyAwzTT8M6fEvxqzn5jf7BynaBE

6OzsK8ReL02c4hZ6eMt6naN+sxIjTbz47VbViTzxBjpnf1+alwRkr0ghTvMKyXs1FVX6uZ63

UqgRZ0kunXqWFuAbS9l/Edb4LCa3MflrsGvs1+S1X4f0X9MmTrb+TKtYNhwQHuYGA6buM1tK

uc/4fpMo/t4APIhqmGkjh7PoFalv6SlJiT6K1nT6/NeTr2XrI8Qya4Y85qhdqc1+DyNbxcvI

7raUdQpx5HPET0C9hbOAb5j2nrzLRF1X/YKr86Kh/ypgk9KKgdb/Ha6qdDR7hFAxXa0FMVK7

6OVL1X0pk8gfvhSjAh1NBnx/ZTWq9OdNwodb31Aiz5NekYuPJ2fJMBmwnH6pCp9R3ECDswY/

tIeNYF1rV1+C0neFbY7iQIFVQsDTbyKe3rERcEEKOb8o76bWz4v07WKNTU2fqfEzcqwdqyr4

O5OeP+XsAqetVPuZp3+JA7rYtfIbnweXUlZC5c7no7JeibW4csNiPp3N7L62uO5anOOXebVn

P8zx/HcAwVPEWetZ0YMVde2XcpOpI8baNbjLs4e/QvqMcqH6nRXuqQgCw74/zmwabr/CUaDw

maAWw6Hr5CNtdZFVBPWGEjRT9ItrpVCCZIcev+urQitEqfKJlr3zzmAcFQyJ6/6iqaxoB5W9

DCY1+UzoXzGFWy+oIpMNbYXeSfisfbRrCz/+Gu5qBeWGGwKLrmn5qMc2Mg8Fm0d8uoC0Vj5z

dz94+zANEHtLW4cs86I/NQWQypxyHBjbLloTil/xgKdNgw9SAtxjw4UTjpB/UPwpx/CmHTTI

cVeAv96WRy7MfzZwDXUU+0opJXFd2XOO3UXPN1lbbrLa+tiJS7wPo4Imbqxs8jTIfJb9bJ+t

4t+9d0rmoBC/tvI6hnCxXFOCoIFjbm88j18/XZVtf6RuNBGgxpdIB5Nch++oyDLAAAnbDdjK

zh5uzQyBIrAQVmFpqzZ4EOs/t6raZ+stBhYPJj4UFfwdCwoTE6ixjnVg/KnY+sx9lzb52DlW

Uvu8hEH0LCx2N/V4kB5nsGjHO2q+Y/akhX5ae+jUg1fvVsLeNr21YMIZb+VK0KY06U6jtfe3

wDXdn+Z+Y9E6WOjMcv52axlQqCnNVNJI1LOTnH/0SBH9cdsZq4qa4jYu+qryWIktzUJI+d+1

dWngB4Jor08026lbX8SjiszJAQ+pI2mbEd+rZMcbD9vNjVaHs6ELmT+kDlEJmu+iqBC1QnD5

GYPJ8eJPv6Jn9xpmm5taEVbolb6ae7ypKagSmD+IW9gmAE5eus2fGuBIXo3SvdUg0pHjM7ME

2bJcLOWlEfhdQv8g7axma1ms7yLXZDGY99Mjzt12SEghLGy+ASuzG4Y7e+AlQirIPWLG55vY

4IJeyHdTfQRXI7xSWXXSDzbn2Cuk+km4QfStE3Eh51wKZT4EVzYU8fS7NX+7fA98G1WaXKLK

L/3fF54UjeirtjXiz8XRGKk9oQoNng/FbjZyP6SEYaTiPXVSZfRX4EAJ6XqnfcAVbh7WsEIN

5CQ/eCDjWd+Q9IT1XPCBi9VIa41SHu+8F8BmtqKpmEuWyeDcKlYs9TiBPm/7+Zy+wO94enuL

WdMnj5raWPvB2iGtn1NWVMKtFgfo5/6u1/AirsX1eRqXr7H3wW5Yo3blCvcMnlkvbXDvYuJ0

GlfCWGmqvt/Wk9oi1ZNBFJkMSO0EzHV9p3kYfDTjX1UpM7/sw4kn5BiCRwMF8ujwAP9VhE0Z

fYoHTrMjAY+BAIYrAwFM4xhZXnXLGkEy7qQsp604nyZjeWYGA8fFBahWhnel2uffX7msxUil

ovLtZNTsLHDe3SxtYIpnFy4RpX5B5+4IQYprNHGgxKjFSq8ZDl53sd8JvLkPF4tXwkRFDRc+

TuNotUNalDhRoeaBNHNC8w18HeXZN0d/37/N423CzWCWaVHmN1x27xB4RvHAQqT5/9j7FvjG

yjL9hCCpOk6yf8ua1ULILgWyUiUr1QlOyWxkK0asGLFgxMpa3SJh7UBgiwZN0SqrW4XVCopF

1LUoqxVvVQTHKbIOClq8QFkUShClXmBbQG2F0vzz5M13vu87l/ScJE0nme+8v/SSy5tzfc7z

3t/1wC/vX//zbc/e/pO2I6MfO/MReJe23++74c7Vry9998kXv/DiB575op5PlRLmL/75Bw99

/jvPeeCGD1+x843fOPs1j/z20O1rvcPuH4+e0nfthTOXvO+qUx48+/gb3nbvT6Idu3+4p/33

//elyZ+//+P3HPKxf71692M/3PPeIvv5S9873v6+7/UfdtxLIwPvGfz2Z//n+50Dr/vVqzpv

uGJv+NHHz9879LHVf37HZO7M4hn06m/dc+073nTJY9ed/8cXfGf5ex+7/G33tu++85773//D

f7vo/tHfYn7zrb7zvnH12R//17d95/J3/ePvxp69/fF3P+I7JxP9xZ/ft7Jn6V0XLn+3MHzT

Lz790U+e877PX/BCQoiX37j+xB+yyStRJXzKzhsu+/J5zzwYXtnX33jB2wY/8PPiVXZ352v+

8dpHz/zZb97/tsz1p5zi+sT8/3qPdV950ElnP/zAO90J92m7pt763Det3Hj36xbTxQN09jve

8VTwyR8NXTW09J3M03709MNOec2u8z7runLy9qnOD7/wW7lzPnD9latv/MCbPvbkk2/9QPDK

1ZPdy7Ffnn/7Qy+8/4n5h6742vR/XNt+w66jjk5G3/vOxFdiX/j65E3ffpV74PmXnTfz49XX

nfDPO5449PQzf3rm+T/sxCyZP1/69nvGrg2e9bb8iUf//N2fWX9sMPjkGY8ccfrn39C3+9q1

P11LJ9xRh/7gt9//0vceW9w1+/zl0y95reeQoz/6H+949PvPuf7gU9z/b3bqxpt+2/HhQz7c

9c3//ez2uz7141Pv6Xc95L7p4Z9d/NWdi+874mvP+vj33nrLQWf8OXf985+a2PFf//PuzvWv

/c9dvylcf8x5530geMXewh3vedqP3b//f5e99Mtf/dzDF7yn1OPx7QPX/+KMI56+/svLX//2

n33h1qd96LyPhB72vuTe3S/runr399z/EP3Ea178maNetO+b1331zuWpU/72hNsfed6nX/vO

nac/+gpcJuccft2uN7/6F8mv9wbPPWqsJ/3h9z7z/17nujb1o9P3PnHXjxFivPuvF095+p8u

/P3vb9v7upXkE9kXv+ytb7j9ihcuPfWHpx99/KtfOLv2zYMuec5f/6DD+7EvHvSJp8447VeF

5z/6nfOffDxxxt7J9F9mzr/m+mMf/ePX7jtx5GeveNEVhyMva1/3r3d/ZXDmmtEfnX9hz6Nf

Gf7Gfee+ctcJ95x6wnkPfugl/S9//LHbX3j9W5991LOO+eTlRz3nhbm/3P7FJ6972b0n/tXR

h7/8sAtPe3zs6J2fufH+f6IEy8SPvV1n3vCVo6f+9UPneJ96zaeHkYk4d+itr/jgZPpPz8k9

+pwL/2ZX98hPf+I+6vDHLr/0+Oe94unB3NrJKz2/vGDfq3O/yP7l+QM//c5XvvPhF557wz9n

LvzAbz79tWd+4mVvPu8Dl31sx1f+58pXnnn6r75x0MTS369kTnV/e/Gwd579+CPd937n6zf+

w3e/8KxP3Ba47fuHbvf27D3/I8fN/fSQT/7+wuv3rj/x+zf/9w/Hbzzzgc9972eXn5N95Dl/

ftHffemG+66affhF2ho/57CiAdzzom3dZwTefd9S/mr/wVce+/qfffSvn/bsg878/ba7P/5f

c3P3H/Ivmb3bo7++/BnBj963eO5dh73yyj+fmPvZK378wB3v7M/8aO6lL7nm2NHVn39tz5d/

/vS5qw++ynPW4yOdH37+lbGptYtffckPf35b4Ts3jf45U7zyo6tFqpQLX37h413fOn5p8q1n

Pe0f7nrl4Rcv3zwz8cDyLT7ft97x28fP/Oqbv3/Dx2674eN9Jxx03Lc/HjkVLc+nn+zdceX8

Yad/5D+p0u7OnT//4dHX3Puijjc845cfedc5f/vjb9w5+5rj29vQT/zwsycOv/vQLz+UfNXV

T7qfnX8MuYVv/M+pey/ue89b33D3mSNvXHrwoeOvuHvl4a9dvfDHT3u7r3nB8kUJ92+D098a

yPyL+6vXXLF63iU/eHZwefShn5x/z7V/+NLPO8444o//e9jIudvvS1//0PIt25/0nLa+vvL1

7X9/E5po3/qs791/4d1v/EPy0/91wxefdtyt7mv/JRg+//K3LVz31APDhT8P/2HylA8NIC04

/dHLIv/03O9RZUURg/7+iJ989IlvHHXDvg95tu/49PxZiaHnHvpfR20/5gtf/Prcd4/avve9

iVvu6j7b9cMPvWThhhNe8+4rH/vGxOdO+/YJP/rAERd++Xff/P5/ZGM7Hhx/yBN84tTHf/W1

+z716JeGurMfe+RPX7g19t173vat+67yxh7+5x8/+MyzYxfufeqqobV7rul+4c5f/ftDnsIf

X/3jd+xde+vXz370V9GnJZfetZS9derWv3tXzzPOekHqG2ff++7PHvLax+/+5P1rD6UyXzz+

e2ee9rL7vv2ZE+685rGJz5+2mH3Bv360lFya/LvfPvua1ZOWXv+0j9x56ocvu+zu17/vX/7q

/OPdv/rPlx/++tfel/vT6bm7vvObruHrZvPDL5i68PtTd3174t7wda+eufCB95/j+vurXrI7

evJL7jv/lUsvH/rUPRev/8ebzv1u0vX79zzzhed+7gOLT/zhxN997qP7rj72t4HcEz+/ZuB5

50+e0f6s9938m9uvvOz506e++Obv//rMEx+KXHZd4Q35b/zbvy995/G5Hz/0yeGFUouSf8l8

9slXlu663d4L/3TX6St3zu751aHX3/CGd33uF7c985nHvO2Pq8Vb8cAbbwt0/3rJl1u9peQA

/v0F5/zsJ9G3/+bw456ReOiT6W9/83eTmbm/uTs/uHzjO8+87twn//2P3/zZ0383fLTvudkP

9h/02e0XzFw5uRwrPB67/g8feOlP//e8Ww/74k2PnHjhBz85En3eVZ8oQXDiVZfMFQ/R4SMJ

z75jXtVzwe+mrvzzjyIX//CVA8mb9t11xys+/8n0D75/7Ete8ZXJW35274PvOv4tb3rWly/5

3dJFt770v//juovj013PecNtT37uo33nfPfxq5fu/NO+q0e/MPOuP3/9mjf+oWvkF2/7/Ptf

NPf9tf85+sSf7nz8E3d86Vln/fkTL54oY//QM2YvfvB59wdumT567GW/u+DLnZc+NhR78vWH

vWTw2s+88/YfPvc9yczL7n9yYWXfXWe+57bdf9P95O7O6N2/v/Bju84+JHvnfx3+utfmr7rp

eM8lJ7/9878874RnnT7y2JvvefXcyI2lXoOJ6ac98ehluXu/Pn/Dtc98VuCp596U3fXmS973

qc61G1InjE7f8LeHrn/G964vbP9l31cmY39/9F89eMUH1247/bv/8A/+4kWzN/iSd8xe/u4/

fCS9fsL/3fDgOZfecON9X33FvueVSdLLb3z4a7e/M/nxM4+++v5zHu6LPfXH35/4+oU77v/y

z0Nv/3Dn8k9WB1/1u7Hb/vL5t95+xYf2Fu/u09ede3THUx+99Ok3L6PF246vfOPg305dOfCL

tcdjhcyF3W/603+fftdv/u7oJwt0yj5+6uLVIwNLb1x65+kXXvOjl975my+Gb3nGC9595Qve

dc/tA/2XvvkP21+Q+Mrk5w/6+DnP7/71d4oXxhcH3/9+92fPO+neV1x4xVG+s+8977EHTuq8

udQo5ro7C+j1f/q/fSjz6e8iM+vQM95+0yMv/vTlu77919c97Jk55LUvuuyoT6Gp39x/H/9v

P9h22qtiV6zfe84Xp6+6ZftLv/TiR3d/86mH737gqDPoiCWm1q95wbd//ZFf/BNGbp0+knxt

kZP83Rd2fPINw3suPGzy7fde/o7rbvzBTQ9+sPzu5HU3/e6q9Jf/prCw8t3TX+7b89Qjw8MD

j1919/G5p+7O3bd2+961Vz7+yHDupr6OM7765n+Kv5U+c9r+/OuqZz/xpsIfCt6f3HLzO8fm

TphxFZdX/FPfSV+On/Wetl0HtR1Z/D9QfBzkn/2lu/jb45KX5+1y7zq++PsYvKf8KC57S4/Z

zpNcu44/iX3mytKLPz0oVPzZVny8ufjYVnxAL3vu8PL3seXeQ1yuC7wu16Hl9x7skv/G/KP2

8mdP6zv11EOKyl6D5x7hOn5Z1JHxugwL1uenxcepxb+PKz5Gi4+Jh+m197v+T/vuY4T3uktr

a70UCoWKr6tFLWpRi1oO0KUwW3eVnsJyzTpio/L/3sJqzTr1qxX0rNWq0qNfrRPd67Xq9N6s

U7HDXfM93OfSqcgUCqM16jzclZOfKNSuc6deReHBmnXGCuwcj9GvNW/NJ32O6WTn5XIddLrL

KoKF0gngzvtq1nmxp5An5bRjvflYzTqLm0o6C7QTgjcXatfpK5SuRU9RJ5TnCrXrzOeI+3qL

ulbrpHOprMNX/L1Gq1uzTuhY5jrxq+ZzPke6iqdSASdTrF46sUNj9LtQqINtkSvvQFpBT110

xso7tKR7tLQ77WNybtZa51p5o2fZf/YWt8XtMFjeWtoHpZ+273FWt0MfrSCt580FdmrZWnzv

Nd8kL6lxl34tYsvtn0qHW9wO6UivkU5Ha1m8R1jdDksrV+A6Z+3rfKnV5RF08z3p8OTMWV9y

ONiPMpVOSEjuZkudOJ2eqmJ3ui62vnV5C8Ji9SazZdVap1vU6UAl7hGWq5DjKh1xukq3wyDX

6Yh7LlXYVaUdulTSmXeis9LuL+1Q2gGj9dHpXec71BmdzVnqDBZGg1XtzgrXUWzvLHboJY53

J/DcQudqMO9myGTxFmudFq8s+5aLW7Hqcbw7cQ6av+B+oLgXg4U1j+PdiXuE+Que+4sXj7ew

5nUIIK7SeW2hExeku7Ducwgg9NFR8xfWfGsMmszfYb1YfcL7YHE9fdXpjFnpvKx4uGPV6pw1

1wnjILcJOgt11hkrrHuq1Bm0uJiLh3zdW3+da74668Q5H6tSp8/iyoNOhskOVVbS+ZdqbsSV

dBZx88lqdVqR2iIIrlR1N6qgUyAMddNJ6kp3d8eOJY/5R8qX0K311Fm+hC51fie21kmXEF3x

jnW6zQ8B0QW6Ezt2KFrojJX5h3PGYK2TTqV8lf4F88skly+UtMWqgBArneyiDFZxaVrodLML

yFfFZYQ9N2qmcz3GnCtV+HxNdXpKNju0VXHYLXXiiEOb1f2/4mJ64/QURvdbne8WnvSWLOKq

dbIbp0dcX2+hUA+dXhEr6qQzeKlwItaok904TxSDD3XSuUP0tvjqo/M88cLO1aaT3ThFACrf

4eqhU/t0sD463cX7mfbpQo06yzdO96pP+7S3XjrzQe3T5U0vXVg16Zzlny7UqtNN2+i+WTtG

XlnnbFU6cWK679d0xpjO0Rp04sOlX4ezJ2rUWXazuEssDqeVT9PpqkXnsqt8YNZdwqbXpnOV

6SxuLt/09ap1QgfOplz5UPNNL51jwWp0MicK6Vym3+vB8tpXp9NX3nO0G1dp05d95b1cg85R

jcXSr1Fv+XKvTmcQZuWoxrbLe9JTk85Y+SoUXb350mlQo8687OodLR2y6vdnrqzT9TzpJArW

pLMIxqWPu8VNL+7QO6o/lwqzZZ0abJbvdd4adOaDuvVcrY9OLJoLoKzEU4PO5VhBWhh18FR9

jNyFVVkltwlmq9epX2QdddGpM4fqolOfv1IPnaP116n3ENRDp7jp+frrLJ2g1Z3zljq9m6Fz

dT/SWWF/eteq1EnmAMeRvPBStTp92tq5DTrXXdZ+3EpL0Fqnm6iE8xy4XEnTqqZzVqfzYq9z

fwjtxXXtz1nxtVEk8+h0bpxrxg77GtM5Kut0L+oRYOPcKI19uFjehvBibhQ0Xweovg0PmsY2

Z3nuirbERnGq6XSe6N3ooLHz8v68lgcjfBw3T59u/2180HLC9RMs6FZqZ1Fn8U4tf2L3homL

4jVZziuSFk/RvJOfWdzIgYcrM8bOUJZTJS7e0Zys072hU9Bbpu5aMpVBp6eg13nrBidoUd+q

l/kQ3Sbb7i3odRoOmn6JYUcWloOaOWPYn3qdxoOmX8oXo1fjsfK+2m6ic3YDnWX7len06nWe

aDznPfqDpl/YWpR1YuOl13MmOi/dwMHsK+tiOvXO5YLx1PHs3UBnsHzyeHOazlFJ56hbf9jc

+h2sX3JlXBfWU9aJRCv5lDUcNP3CMFjTmZPBMTdbfEaGISNQyYu2HR4LnbF88QzOS58xnBu6

RXtd88LrNBR16vNxfJVjVMEl9rrbQmdwufi9o/KHKuvMcdrB/gjKey+4SsVU4qpXDiwIt/Mc

cwDLOn3Gj8cqxqjc+YLgppolJfIHTG4TuUKle5xnll+KzP/nkzfMRGfBwPilDxTXjp0W3vIf

uminx7BKhutKXrbnTGBd/oTHsEqeyqG0YMG4uy0ik5JOw/fodOq/02PjBlbp5eCo8Tstooh8

8VV+w4lu43eaPKVbkco7Z6fJzttAZ7Cwt3J4bodZmFy3O9yzulc3CPmdYHaV6XTKJ6inYHKq

SIvplasDUJ+k06sj/MYlaEenDFN6cm5Pp84tKwNTTE+kzXTmTXRKz8k6DeTcsPjMdOpMLK90

tjHiX1HnrIlOGUBFnW7N6rFcvGY6daDsEVW4mdFjvZhCjA6UpYxoT+GyjXSaXoe6a0sy2rwb

r6fLbN/oQNnlVGfM5NKtpLO4rzc0EHyzxuf0oCxWIfnWNzY6zBa9TjHY7VszEMWgHZ36AyeW

kQeNOm05ISqBcnBdTz4N1WnmSyWdBb215H3AVh5SBZAIGq5336itQ2aahsFe0us8XF/xZvXB

WYtXTBJMOyqsgbDoY2UdwrcZdFpWHuh15qX/mZWjeU7kF215yfR+L00Lcx6M4j3say6xqVMC

UDe7q2nOmGWeg5Nb81SrMy+uJsXAVulrKlQeiIsOlFn0M6jpLGgWWilDtAqdZd+D6CUtxVxc

ZClZn3niomfKdFsTVrOwGqMjVSiVf1Shs3QGsTwMWtZzBSFea0enDkAp+hkr6Jc8O2hV6Cxt

9HsNKgt5nwOdOvYdXM0ZFRaE4pxRWzpl16KZwkuFv+3odBmuaG15wEy/HZU6UM7xlVrTu/Kx

2LuNypCYWxa8ruyvZa7TXg6rfGmUIqrs09gRd4gH6L02kwRlUNain1j7WIHOKxYJXbV3L9aD

csk/SJ8vJ1nmuM5Re5zBqDPHz5mSTyaoJVjbDwZIAKod6tJzJeDksf/RGnWW17qcQeBwNWUA

dYurWXZxxByvpqlO7cw+y6VhqZNwjddEZ158Q1DcG3Z1CteGW15NQaejqJJs1ZscjaDj1ZRB

2V0fnRIoe+ulU3h/sD46JVA2O22CxsNmQ+co+9NtptNhAXNpEUDZWz+ds+zPoMkpb8tErKCz

jHOz0uvV6OQAyhDERKfDQCrXyaBytGadwcKDmnfZTKfP8eVe1lT6q7w7Cyav553p9Gm7sKBD

T1pixl1sTye2jbFO3THOGXfHhot2rjC2oDseVVzu5aPt4jeevPSyDS+TcfGwY10wPT09VZzy

ZZ15TuJNXnaaj+At4wbtzkf1u9NbxWHXcJh2Z/4Q3cu+wrrPsfMmVj6BzHama0PPt/lCVw8r

YBw1fqXzRAx2uH1mB8gVzOeq0MkAbq+ZTjcSRJ0nociWgCHpwjl+uFyybak/HsFqTiRdawL9

vouZHrYNF5+kU7fvzA6bY5156bWq8MMlmv8w1Gel16rCD0mn8XhUc3vDEttIZxV9wrjOdUOk

wYdkkrzpxyouOX58DAqCf6nqlBd0jhp1VncZCTpng/qdF6tyfwrnZsygE+XWNemE+SoryC3X

qtO4obl8VTrdFXXCk1E9JJvrXA1Wc21W1omycOcYUlFn6WzIWXyyOp2lU35W39XPsU7sPKaE

XhqNzdaoszDKAyUx/L+ud7ZXoTOPLS69Qje/p6q44D06nata25KcsI+DjvTmdDrXWaUHu5/O

5pYrpyi49RviK+iXS8pHv/xl6+iA5a10Qw7q7qwm7sjHSztA+7I1+DaClXZqQXfHiRl1lhQJ

niov+awtr3p9hqL+APGdGtR0xnApVbjq9dmZ0gHaK/zN9wn8f/BbWx6k0rfLX8GXa4Q1CxYM

i5XO0nppO1R3gC6z2BHlZdRCZ+nFPPsvJn/oUqMeGzrLtVvl/7y6D4leXlrWfcIfs+Y66TCz

A69fEXxjKV9d28158Wvz5jrpLeUDH9TrLF2U0Md27Jp0rlnoLJeFCess6cwVNxBPX1N+YpYf

xSctb5/lVSv9ndOrXKcLl+vUUsKLyy2WOmNcJz81Y5rOkic0pp38ApCgD4bFxVl+x6hUy8V0

rlGbWy9rk1VSErOrc1Y4Nde0Y1U+dNq3XbJOm1PaE3dY6mSrJvncmc5Vnc5SCNtTbvhz/8Y6

NZXLBi8I07mTwuK51co6Ned7UNMpHK1l6U35HZq7MSZ9p4XOxzWVeZdcBO3inu+MdjUGmU6v

yXlvOM3XxGclnctCWNzHdAZN1tWgc1R8dlbWycPiXqYzZwLMeiBalvbIqKxzjTVtZV9qTBYx

0cm+VNbJMFZr2qptiKdgAqI6neVNY/4Ql6wz75P3MHWHnNXrlG8/2v6O0abpdea0oyx8KK9T

qdOpPR2UvyJH27DEFeRMVsRUJ/9Gr6lO4S0xmzqFu7xHfqKkYdRCp4E5iDpH+dNu+d05ejnH

D0iQf8xwggo6JdDOSe/O0c4WdPoq6AxavBSTnir/k+PbIp6D1jrz0vM+8d0sUS/GdXrs6NTt

abe4h1lnoyD/vNuOzlHdCznhSeYCERJ+dRXTpjoNO7oIFzKy5eVwYjU6XUJwpvSmWTmciO0o

NznT6/RV1JmnP2LlveYWdOK5VfMefJV0atZarnwMRZ1Y92Whx4hNnVp0O1d4tFzltyZ9MF/W

qaM4lXUSPLjZmohmFj5Y7n+sL+6qpJNFt3PsBBB1ejXeuGal08wsKbfiZsVEsk4k5q/SxaBv

7eutoNPLb8wug87SSf8gfjxqGliz1FlS4b2DqZLMVpwMjOrbX89ydNsX5PzO0P7G7ARl+GLG

fMolbIfzSIS5zvc60FmObh8mmCWCzpim8w6dTl1ShbywLifaq6LOoKZzyZbOWL6sc5Z05k10

WtzJ6HOlJS8/yU526DyRlwIb0wds62SYRsB0MU/0E8+aCjrLh29WfI4NcCBgusgn0Cjxiy11

xkyeZQMcqK54t/l6uguzG+iUnjsclbUuBnYjBVOdHs0yM+kVYNS5s5xnFWQ2lrlOvsgqJRuW

LS/Vckgr6BSOkR4oJVu7vOTK5wEBU6xgeoy85bbsJjpln0D5o6NMZ7knz6iZTrLm1gxrpPdd

0MIGOBAwBUWdo9qbfNS+FfauASyMp6frIi/TWTbqtA2QnEbU0DB2qxEscsaTYXfZFiBg8oqc

UdRZSt8cDT5gFqc1nAxnxTSdoxL7kHWWGm4Wr4t3u/SL17iT2XF3lX0FAq/nG6T11zGBSY/h

EHGdBEwcYIw6DeeMpmHWUid+B4UXDDpnY2Y6g4ZrS9Op92+b6HSZrqcxMTLGderiEsb96TbX

aVi0qzG4oc41myUO/MrRW/wxo0674X1Npz6Z3KjzKbuxJO1q9OnOXKNOi3PJuHi1FkT106ml

1+krZ0SdXmc6XVynfOqKubuaTpvxvpxGOK11Ephf6kDnKNM5Wlmn13bYRzu3K+ikfIENamPN

dUqfMOrUb4kNnfoac/Ffut/aTpcQ/Id58XnpWs2VzqOY3fCptj46YIrpifKqrhLTjk4dMEl3

Q+jM21Qo69SHlma1/3KGe7g9nTIweaWrpnqd4iHwSVe38R5ecdEYvAxMQem2bUKUKuvMM50i

MOVEDue2Dx+yTpPkZ/G/2Wp0SsDkeUDUuWH5eQWdo9qz3lGRrlWtUwImn3T66O8rGy28ylYE

kcM3QefO0jHKa+9xltAh6sxrz7601OO9dp0i2OWWxfXU8x4nOoULXOqc7lQnr3EQgeliKZXU

aZ4E1ynutYu89dLJz5jdUva0vVI7M53iWXheoV46+RWYk3Q6zVnk5NdTR51r2l8cmEgnj3k6

UinoFD8aIx43WqtOcRNjIjd0CnWyzln2Z5B0srh69TqNFRSsFZDDnDC3aF7n2Z9SxLcWncIl

qLFt+gJnUCfr1OBH05mvUacAaZpHac3lHOpkndr6cC/VaDX9/PgJLQAT17nsHOpEncLx5Z6v

dflGZVfnqKZI2w2CZ3bWMdSJDhqPuGu1ZdW+DSOsJ9cpeKz44nOe8p0T6Rv/ImlxrnOW6xzV

/uLLutdxGnnOBOykNIVVr0NYkhq55TgPx7JCeWGrnmp0zmp/5ukPdiqV1vcvjlNVtWp/l3DB

sFNJn5hgcxF9eNqFHSupKp4R5hUaGy2ir1GIHtKupF4Ajo+7T9g2DZhYXQpFajbqMmhYgsK2

FcG3FKZx05A2nFreanTGJJ2FsguYWj3ghCjlgTvUmROuPVZrRAn/dEIEUQfvVCfy9GbpbyGg

P1v6tuXycw51lmYziTq1xIMYHzs86kil1FGWWZl0uQZ5iZuz1TTRiYSTctLaustG50LD4iml

h3GiiS8oN4MrtyzcsMOiiU5k4Eo6l1lzj1w5Y8A5BTPoXGUFA95ybMEpXfKWpupIyXVrrB7F

U86WcK5ztqDpJHhfD5ZPLnc5q8MpXfKyxGn6p6Qzx07I0j5wXjohZURpTKF8UEp1bNa5tM50

lndgDH9Yjq20p5PdMvj/pexVh7uTkS22XuVlma33uni7cqDzAe1jms4801lqwVSFzlHtoOSY

zlntxWuq08ldNJrOUXrRI32DA53rZc+uS2BeZZ3uanWu8aOkOz3Zio861OlhXTfygk452c6x

TlzNmh7dqcROhFmHOoNaoYCQ3p0XXuU6beuO0ZjZ0lHSdGofDgpf4bENJQTBdJSEjO3yq74C

rzzzLtq8RotqtO4zeYlxk55SOhDp9LltQrNX6F6jb5LDCEMZQ6xGnRsWKc/05oJ+uaSUjk86

d0jN7SosMVHDXww6S+SzfLq+wy6O5uiTxvIebQcwnaapxKYLfXDdrN2QTicw0ZZOliNtVeBD

OYWUkbGuby9ssWj54VYVPqWBPtSIa91ewzF2gS+b1FEIy3rpDrNur+FYqR6pwKhxSbvZTqDd

va5vS2e+eMtaXBr83mG6nrQR9lwDpeHPPjZIauPFjs7inkdLbynfv9IyakNnrHRMY4QRpQ0U

6h+q1ylnjlJbtGVj0Y99nTmRsrkFnaaVc7audx1vgbpS7pPGbKrQKccwaU5VQfqenKTSDn7q

54gzDXnjU6XFBs4HgzqdJv3kuM5Vq+m/0qL/vFkvmhjfbo8NLuYx6DRJFNR0zrpcNk4l7y0G

nUbvR9C4iystPrdBp9dKp132fbiVTvGUCdo+iUrLTiud+lC0A2KXNe4oT6066dST2xIbdl5Q

v4MrL1SDJe19j+FrfM50mgx/rlkncURDB0xZp9eZziJHfFJ3mngNh83r7BjlgyVkE5/y1arz

wUKpyMCoc1Z4xgQUKi0FKgEV1yFo0OA2rPmGOt2yBuMZbpbauoFOl7wOMeNRrkJnTnp/zggY

OSewRFVLG+qMGU7iSksMOuUURAOElHexbayLYc/JnZBMdp6zrnBwoMizCsxOHJ+jk95n0Okp

1ezO6nU+bl9n6X7tFU8dD3eriTpvtn8hucvGH18Hb8lilT8fLDFvuzox+cUlvR9xQz3BRjqO

U8+NXqfeEIDOnEMnoLgOCE0Ydc46bpMlrkOwxJDz0uuxkk5nTlVxHWIWOp22CBMTYhDmMtO5

wRAPE51ibZ1RZ45iM450iutQKK2Tqc5RJzrFdcBHdQMTSjo3GLRiWIT3e8x16i4MZzpLq6zX

WdoMhxeSsA6+CjqrvZBKgKq3LkqH0OnFyd8fM9HpLjtDNr44PcJbeAJEzlKnnQspKKXfMiU5

7DuDTkrm2PhCEnPOi+uQy5f+Kpjo9JTDZxvrvDg2q/2t9WghR5dHz0jxr52LczmY1/72MjoT

s9Zp40Jy54P83GBxUnIJGHViV9i4kDyzwswXT/meHjTV6WU6867Ki1ecFuQuk6xcBZ02Mlm8

EikijsT4hlvP8Ms6N7qQfGtBnc51zbtv0FlStvGF5JsVs9ZL2soWsUGnj+nc6ELyuXLCW0oM

c2+hTJHNdW58cW53FfQ6C5Y68/Rrowtpu3RwY9w/iQ/Kl0z5lrfxhbRdOu45vpqVdO6tvKY+

K51rJjpn8cuzIbH16c7PS5nOVSudbiOB1i26c563288bdDJKxr7Rrs7ZINOJz+ekbWRIq71s

tUgzC9283X7pSVkn+6+008uZm6brK2UouHl7n1FrnXjLraTMfManW9ZJ8bhHK+oMIgNnrax+

1kypeGIwx98lWhMlM504Vcrxo4uDpjpzwv4u61xl7gF5NViqDfoXlgdDXSQPMGNLzKhzliUB

Sjo1PwSZXqX3502mILpYjo6oc91lqlO7zn3r3iXaYZ7ZEfMTVcBt1nKeJVVKOjU8KnXthE52

CRuXmFEnI/YS+T48x3SWyg1Hc4VKOrX1r6hzR2ydfeBRdglbtT4WcJt5UdiqSzov0rIS1t15

FsCKmes0dBxZ1nLrJJ0j7ESOLWNicEWdhrT2Ze0WLunMMZ25VXI/Y2/mrHSK1kZJJztlJfJd

8DCdaxogPmVxbxJJVRk5TXWuslhhbl2IfpjrFOttStu+pEGApLN4rEf5mzbUOSvpLBT4VSjo

LEKrbZ2ixROrpLPgQGfOqLP8Tol8F0x1WnAS4YIPOtZpcbMTLk5d+5PqdQoXZ1B+p6QzZ6rT

gosK6eKxyjq1P9iBtOTMwgWfk3V6dJxPetOsy/IeJ12cTOeaqU4N67SjGLQiToLDu6TwUXOd

2m4XdFpmQAsXfEmnVzuXJJ1aJYKg03LhFycPuJro1PJhghXOdW2R8kgXBZ0y+c7NOtKZZzpx

H17Ometki6/Cuc5XgG0VIN9X4FeMuR1oS6d2ceLs961JOk220Vvh+tGWINe5SpMheT20CRlk

lu4GOte48qDQRM88B8bDrqJKi49fIXBQ3qF9xGv6YWPc0mTxyjr5R3zmO65guvp6nRo6sPwq

0hk0P8A5G9GE4g567yytALM7ZsvrbXrgbZzypR20Tm9m6VWzbIXM1sjGqcRcKvi9V9JpARY2

DhF9Ni+lr3CdxhPUXjJ1jo6FXqe7lM4xaqLThmsxRtvo5TpLiqg1kEGnvRK5GG2jUSdSq2ar

0xkkNT6dTm8pMdBEpx23f3n8Tc6g84G83p/uslt2RzrFnJryhz2zJk1ObSWckM58Qa/TV/Bc

Y4Jq9srufPrkv/Xy096cqU47XmrDxEWm89aCiQKbOgV1T+HHWvnDK3mTuj175YExQeclhQID

OF8p18pEZ96WTm185apL0mnmmYzZ0pnT8mhLoWiuc93s2raXA1iap1BezXKPjLLOa6rXqbmq

XHTA2DHCYtJhypbO1fKRX3aJxVJmPcRces+L1cIyG0uXj0en06DBXqSLH3T2n6gzb3i3DZW6

fPGYTqcehZytZ15TVfqUlqgtLTYrtmWdGsllOmd1Om1FTctbbqVThjabFdv0UT7cIKd5jk3O

Jnu3DtK5znWWr+ggv2Cd6yydneseQWc5YiCdD+XFZhU46eS3syCLlhRMziZ7tyP6sDD1oqyz

oC3im21WgbMVYjrJUhZSXvPCm+3dOrQdxz7qZZE3+aKtUee6SytHoo2/SHuzzWr1oE6nRwNS

lvV9Cz+f7N2ONJ2z5f/pkqa1Z7cATZG925FGvti6kGuMjtwoHarLhBqXWTMdpjoXJb/dKDuV

yuzUqx0mmzqDtMtE/2KpYmadFZsVCpeadW6otJT23M2SHzSPA7Xq04pFPILOUTMdpjpHc2IW

Sx6rt+zaSVoKUjNtWzpzpc8IweiykVh+IihdnzaTTgw4ESw5leXK8vJLNm8dbhOdq9yXViqF

1mqqbSbHGMej+UqdyrQPx5Acpn2drVuHUae3VCwkdGhYizGdMXs6vch704Wb1z0CGrkxQb78

90X2YN5n6PPmKY09EVoGPantiN05WzqD2FIhVaK0N4IiEvtWNJdT3mdb56pwdjKrm3+L0Ef6

VnvbHiusupfliJUEU6JOjw2/BZYiZ3fnvUad/F9R5x02aUjeo9uknHx28fpnz6qtSn145Tx7

5U3K6W5sXOesXZ2zXt1uAlKJtzLuuh2N2cEl+Gm9q3IULFiQb+o5zW09aqujAFDBOxsz6JyV

1pvpfLUtDIG55h3NGfbnqPQd5bW2WVUPF6BX6mPNvVhs0WrXbOqEq9IrZ2h4HtUBlZspsnnO

Y1/pjjvay5mzN5uV+jmjTp9lpo65O9hE57Je5+HW0RF7Ogt0Mxd1duQs3Xw5O5S2VCevaxTw

0kIFnTaoYo7SiiSdMWuddmgdec7d8nHOjVp6y+1UL3pWTNIlL7b2R3psnPLeW8vpkuJ6XeRx

3OBAXHysQ/is8CTay9myWMyX7d5yGqL45O5CTTo76NOeSrcOp0vMbM/VqvNRE50xPdY51Om2

0Om40RJfdprpDErmkuNlh1l9POmseo/uMLNJq2thpC2mx91bqGnjTXVSdYc9w9KuTjdMOPYC

i5U60mmyOqVpiXR5mp0XGyxBU53BUlJcOa/Y8ZUftDgUQXYpeW92fE5ZtW3RLiWf2/E5ZVVg

EGPsu8PlWKe+PzhbcjhK0FmwRTilxcr1mHuwQLUT1Zz7Fpc1XUi56q6nmPnpV9CW2eoBSl7c

BS2b6sH66dTSSxc3QedSvXR6CizfrZ468zl+lOqlU1gOZJ2jTaKzPiq5znWnlWYb61y2Gzew

r9NV1T3OYhGKiaumDhV0Buuk0mkhtb1l03TO1ldnrpl05uuq0mGxu62lyvZqFRdvof4rWtZZ

L/goLURCbq4XzJWWIMFSveC4tMRKeGyn74r9pXR6rlnmy1a1oIbjL0/W9WSCjzlmL+nNkU5Y

cPW8Oqk157vt9NuxvZCFc5HZeOqqF2p2udskw6z6haJZu23Gce0tVKiYqyuCkud0/9dJyJmr

5zlfTqCO1VOnh6Xx1xFDykZ9sJ46y/1dq+jibr2UA7jeulFkl1abazNdx5HOKlxL1gsLQDh3

gVkv9WY1Llu1446XKqYLbLjUzxzUFucdtzdevJugM1g/E1NbTtTPN6zDstNmapqT5aJNOOVH

NuGUr79h5MIAqdF661y12YHVyaJVVdZxydeXcpeWm+sPIZsBSwe0zlz94XNTdNpMI3O0OO2D

ZWdxPN/JxuKtPyQjhlB3na4T669SLWpRi1qafXlN8fGFye3a/788xOXKeI3vu/Igl+unxcep

xb+PKT5QN3Fc+XP7XP/uurf4uQu89Bp7r9vlt/zeQk6JEiVKlGwsCi+VKFGixJ4ovFSiRIkS

e6LwUokSJUrsicJLJUqUKLEnCi+VKFGixJ4ovFSiRIkSe6LwUokSJUrsicJLJUqUKLEnCi+V

KFGixJ4ovFSiRIkSe6LwUokSJUrsicJLJUqUKLEnCi+VKFGixJ4ovFSiRIkSe6LwUokSJUrs

icJLJUqUKLEnCi+VKFGixJ4ovFSipJ4ymQkMZvr88enupZ5kYmVgMrPVa6SkfqLwUomSeslk

Zqkn3BnunO6ei45H9gUGtw1uW+yY7g4MbvWaKamPKLxUUrssZLPDM/2Zvpn+VHohu9Vrs1Uy

n1rsGI/M9EeHJjN7RiYz2eGlnsFtifBSz77AUs+eka1ePyW1i8JLJbVJKu2Pt4XG/EwIMw48

dEgm9gWSCb31Db45n8r0gWUeePuk9UThpZLqBQwKSDDTHxiMDkWHZvoXO+JtifC+QFtoPrXV

a9dIifRii43cOjC42DEXzQ5n+vYFFGI2vyi8VFKtRIfCnemu+ZTIqfBcIjyRDHeCbW31GjZK

gIbm94c9I3PRthDuJZHeqfalnq1eUyW1icJLJdVJYDDcORc1Rn8zfWBaqfR09+C2A4NRgUP6

4/gLsfFkYjzSFtoXmGrfF1jsSITbQosdyUR0aGVgLjrVnulTmNnMovBSSTVCaGke20l3jUey

w4FB4MOBgA5LPemuPSPZYX8csfHxyFw0mYCHYmVgIrnUkwgPbhvzhzuXejJ94c62kMovamZR

eKnEuUxmxiPjEUJLFhtnkkykuxY7JpKp9MpAusvKTm0diQ4lwv74RJL8uNGh7DC/iyxkwTjT

XWP+dBcyixJhcM2tXmMl1YvCSyXOBUwpO4wMmunucCci4nPRpR4I8g6n2uNt+wLAkIlkW4jh

aiNlIRsdnOmfT4nYtVkyn0J0qy00kTQyx4XsnpGFLPKJkMGOLIJ423R3o/eGkvqJwkslTgXs

0h+HRd4WmotOJAODqTTyDSnnMDqU6SPE3BcYj0x3L3Y0imEuZEvew67ieh22GBjzT7UvFpEs

HEp3JXs3Ly800hs6eLFjZcBsfSYzEGRhJhPzqWQiEXa5lEXezKLwUolTmelHXBz5MdEhYzwH

9vl4BBY57FDEPBrhw9yTmegrrtMxYzvip4bOCL0l9Jb4W0JnxU8LHVOkfkeO7Vw8Jt2V6as/

Zu4ZwVaaoSVew/0DOVdj/qWemf6JJPIw9wVUtU/zisJLJU6FGJUZ+sD+BKOa7m4LBYoW8XT3

vkDo4ER4s6PkM8lw19jx8VOKKHlB/GJJdsdPih8R2hU6M7Rr7JhwZ6avnusy058Ihw5Od5m9

hj2RSqfS0SHwS/DwTN9EElWS5uiqpBlE4aUSZ7KQHY/E2zJ95q8Ro5qLwkIFo1rqgW2+mTGO

6NB0ZOrY0GkGpORycvyYePH10JnxXWNHprvqg1fzqUR4zO8qLuMR434gbgm0jA7NRZFZBbzE

HcTcdlfSHKLwUokzyQ4jumHGLQktwamACmR/wip3ucCvNscKnUnuOyK+K3Q2R8eQ8fdF8Z3x

Y+PgnmfHzwgdt3jkTLLGb+1HllDoYJcLD2QTYfvpsWeEODZxS2QVjUcGtyGbiPFLZY83ryi8

VOJMssP7AkYLlNASKAFGRXgJfADDjLcBV8jfWd91megbO7LIHC8atGKWTN4SP6KImbuLcm78

LaFdU8dE4tX7Mscj4JWhg0MHx9uAl4sd0SFsP2LhIloGBoGWyKqaak8miF+qDMzmFoWXSpzJ

npFEOBHm/xNScPsTKEHxHmJUsEaJh8XbptrryTOBlqGzRFwMWT0uKtrkR8TPDAEvzy4i5smD

R1pl21cS9BaBR5bQkgTsOdJLKAmBP4Lth/nUfGoiiaxL4trFPzuN1ruS5hGFl0qcylw03EnW

JwmLAzP7k/LUiV9m+sYjhCvExcAz56L14Jnz/WPHxItouSG3JDk3fnx8R7yMl0XEPGnsiGSv

k+9D/Q66iTCc5H+5XIkwerjRPiCGjf0wn4JPIploC6GiHjIXxX7Z6uOnpHpReKnEqaBCHJlE

LOeSRzaAlWBUqJkmfgm0ENkYYWbtPDM6uO/I0Km2uCXxy4tDJ5V8mOci06iIs2eGdiweYTfy

kkpHevcFyK9gFGKYHCnpnjHTD7ScSE53T7VTtCeZWOwgX6eSZhWFl0qcSmCwLeSPo2Ja5lQM

JcDDwp1kgSL3EJa4yMkIdWrhmXtGprtDOyz8lhch7zJ+avy0Ip7i95mhc+NFvIyfET8yfkqR

YZ5NeFl8/bjx7o19iQtZ4BxjxzK35ByzLYSKcUJKWOEs2pXpS4Sn2iO9QE74MRW7bG5ReKnE

qSCjCFkxQEmRUxFKwOoc84NREVqYc7La/JkTfYPHFlFQ5JbnFtFxR+jI+BGhjnh7aFt8W/nh

L0J7R/G5I4qvBULHFdES/sszi3h5RvzkwSMjFW3yhSyyhsj/Wknwelso00dISXuBqukjvbh3

kB8X3UcO3O7zrSEKL5U4F3QwQ7SbW58U2SBOBUZF1ePI1LbiZNX7M6ODbV2hUzVuubvIGo+N

H1Fkj8cWEfOkIg6eVarteUv591nFZ04qIuWRcX9RjozvKHLOs0p4eVro+LbOVNrqe+ZTqN1h

vNJs/WXO3BZCFJzxSpZNRZX0yNxXaNn80gp4uWeE2A0egUH0gVCy2ZLpQw427XPiVMSnJpLM

GsdfiCVvJI79mdlIbxH9Liph5dnxXaEiUoaOL2LfW+K7S35KM//lBSW/5c4i3wyE2ouPY+In

F23100InDx7jP9H4HcQrKRt9I24pbwdmQjJuSfEddC9qCylu2RrS7Hg5mcFZGenF+emPo/Oi

P77UoyooNltgk4cORgcz0frEX+hPBEaFSE8lblm9PzPcFT+1xCt3FdliESmLTPIifaa6Di0v

ihcfoTOKLPT4Iq/cWfxcIF7EzMEiw0x06e+wKwPAykr+SqvtiLdhflG6yx9PJpAZQJ0vx/zo

XqTQshWkufFyph91E4FBxGkhM/04V4Gg/rjimZsr2eF0F2b1IJbBel9S/WMinOmDt07OU9yY

n9nzZ84kp44LIWpzTBwR8gsqxsUpNn5B8f27i48zi1z0+NDZ8bOKn9tZRMxAkXGePHbkRFLc

KopQOVlz5leI9MLOWepB3zZM0qVtwvQ3a5tfSXNJ8+LlZMYfjxj6dAFBMXvLH9+sCjwlTPaM

YCYNeuGCTQE1Ed2Yasc8BsRI7Pj9HPszi9Z4EevOhq8yrquCDF0QOst1auhU1ymhU0OnFS3w

i0poeVGRX5YQM35mEWGPKX6KfJonl1jm8fHj5qKkOzuM9WdZQ3bXG4J5FOz+jP5M8OvSA3mZ

W32clNRPmhUvgZbG6aU4WyO9ycSeEWTMTXcru3xzZSEbHUJ14OA29G1b7KBIMhAUdjpFe5wx

tY38mXsy4/8YKmJcETMvYEhZxMkzQjtcR7ja44F9R7aFF48cbHdtc/lDHa5jQrtcZ4TOLfFL

VEIeGz8m9JYizzwjfkYRUREn6nB1wCLH+URY6YwTE69U/PFAkWbFS3grzTN/YY3j/CeOqazy

zRZg5nzKH5/uxowK9HkMDNKRwSvILXLuB8RPREqMPeOiQ22dIX/8JA0tzw7tCh0xdUSiKxLP

9M4kZ5IrqZlkJjEdGdsWPzjRuXjEYIcL/dyQqX5ukZMeGX8LxcZLuZmnFpHXPxXABA0xa8ju

eiKzcvM6ESvZ/6Q58RKz9mCzgUciDkvXKn7iAfsQOdSYlmDed0xJ/YU8yHrsQM9zVkHunGfG

25C7KOpcSRVx8NgyWu527Yx3tIUj8ZlSj3eWOU91mahCQgw/Eh/vGgsUueaO+FlFZnoEci9D

DC1Pi+8qom/p25zxSvJM1rt/iJL9XZoRL+E3SyYWsoguYBYfsohY5vR8CnHJRHi6O5lYGUgm

FMPcepF5phN/JtUaipg5kQxtK0XHLw6dFupo60z2BgazabHOiGXQR4cwg2xfYCI505/sTXdN

BVyBUHvoiCJGnkH1P0V7fEco4Gx9aJ3ibeiiqSobDzxpRrzE1ZdMTHf746gx0Z+1kxlMKMTr

eIc/rhjm/iCMZ1bjzxQxcybp6ojvLqLlyYPtS9HAm4CTJEBLsYYbkkxgFhnlPPlPDHcWtW0L

7Szxy1NCx4c6QsBAh+sDrJxPKaw8MKUZ8RJdBMcjE0mzcxb9cpDNAqa51APb3F9Dp0Ml9ZQ9

I9X5M0We6T+haI2fHdo51ZFJZNO8hp0QU+wPREK9zVmnIGREho4InVTklR2hInbHHa0H1kHx

ygNbmg8vEQFPhC2ipyUfWqYv3UV1eqisGI8oi3z/kdr8mcj/DnW4jpwKTPSJSGmFluj/AZsc

nXqp/+R091h7yA+sdMorMdnR/B6t5MCR5sPLPSNLPeZdEqgTI/AS/QapRhLzsJVXfv+S2vyZ

obZ423gXYvCEmKxPr77/JNW1IzIIhkn9gnD/LDJMh/mVKmtICZPmw0v0bTXrisUmAWSH0cV6

IkkV5WAUCi/3P6nenxlyxYtYNt3NkZKsCj1irgwQYrJunFSr6ZTVQtAxQ2UNKYE0H14is9iI

l+IVg3jPTD9138j0LfUovNw/pXp/pss15sdkXAjXx6cystk5hJiYMRbpBcMcjzjhtIpXKtFL

8+HlnpFkgtnjfCICv1JQ2TMeIXZJGUXqfN9/BTxzqce6d7mVL3FwG+J4xPmgg6xtTMqZat8X

mGqfakffi+lu+G6mu8f8qOJGdwH734JsdMUrlcjSfHiJHLylnskMQ0p5Jh8ssaUeVEISYi71

LPUoH/3WCCqpZ/ojvTgG/vh8yiruhvdl+pDtY5/7gV9OZhDRQ4fJMT+6fKBWAbPYwp2YwojH

vgD6XsDqB/bxWUKV9LP/lN9biVGaES/h+YK/X5wfI87km4sCL4GWM/3o9bbV63sgyp4R1F2h

exT6Y0Z6w53I7ELGrNUngJltIXs8E/wS9er7AuHOuSh81chTp7NBnjUW6Z2LUtdf1LgDPzfu

la6y0ZVYSTPiJSaq+ONiTJSjJfz745FIL8VGkXGnuhQ1XjB3NplA72ZWST6fwlFBD45Ir3V+

12SG88yNOCD6la8MZIf19jLi5nz2N3Uznu4GvoY70WOusl6Vja6kkjQjXqJ+HBki+poO4pTw

XqLHdaQXthrqJrd6bQ80QQ6PMVORddoD46t0DyOeWTlujgm2gUGzI7uQhV+GzxOCoHIB9jp8

2eFO2e5WvFKJE2lOvATDhM2tz7UDu8Q1gbqedFe4c7pbxXoaLYjfrAwYsQx1BohpIx63Uc6C

yDONXNDlwrQ1808CL9kUdDYpAz7UqXZkmyMmZK5XZaMrsSPNiZewutCVCL3DOFIiEjoe4d7+

tpCK9TRa9NleC1lie4jPoesb/CeIyEV6NzoyVv5M8EAcV/PPA4/ZHHQ+qxETcVHlgz4tiJaL

OilrCJHwrd53SvZ/aVa8JMSEvU1Tr1ErjsgokJJJW0jlqjdawOXALSl2jUwFHBfMVUKl1Xgk

00ddpOaidiZxozZhX0D0LuJnuBNdy827BzDfpYiWkHDnvgCiP/DSyDa5yhpSYl+aFy+BmMgQ

QY4drknilAwpGWaKs1mUbLagRzO8JEBKRHfQlZL7l5GtgKwfmoZmj/tPJBHT5lzQ5doXgOca

1T3GXptmaEmTMjDBDPNLsGaYsEO8FXF2lT+hxL40M15CokOo5uGcUpa2kD++1Wt4IAksbqDi

RDI6ZERDdI5CXymwTuQWzacqa5vM0DwgzLtgFvRiR6aPMJgqIRlmIguXZUmQxSEjZiJc6h1c

xkvkGIU7MX9izK/yJ5TYl2bHS+reAMbAMZL/RnciZZE3TpKJRBixHIZimAyPfr3IVQe2odNe

Kg1LHRZB5c6k0SF4GiFT7fE2dFJD1vtMP3UEBmISy2Q5uKwKUm+J0+TKRDh0MGYtY0YJBJg5

3Y06IDXjSYl9aX68hKAjppUoi7xRgljPeITFTZCxvtSDPIVEGF6TZAIdz6e7KZsBGeyVLGF4

HBlajvnjbbDCad4iE5ZLps+/lSM9wEpMr0yEkS1EtUaElvgLXk2Fl0rsS2vgZWAw3WXuv1QW

eeNEjI0j44t8yvx4gNGhjpt12puLms+azQ7PRanGkT1CB7eFUMPDptSKDzGjjCOliJYQxi8Z

WhLHxBoqvFRiX1oDLxErFyPjogdTWeSNEmQAMW/gygCyFfQPZMaicxQ6ByH7y6zSJzqUCBNK

Quh3vK0txHoAs27AvCuwjJZ6bkmCmDgqMhm3JH4JL6bCSyX2pTXwEha5nluqGHmjBZ30CC/B

NM3uX20h5BFRpz1glz4mBA/nYgezwkV+iQ6WrEOb/kF1XWZ+SyAlcohg/SPeQ9Y481+CX4Y7

N4o6KVHCpVXwMjpEFrl5jFxl1zVCMGmO7HEcDex74pQiv0RNJNUXILtH/nx2GJ3dCC0Zt6TH

4Lapdsq0FVGSiYiWRm4JtAS/nGoXuSXxS/R/U/FxJfalVfASUyqsY+TqmmiEgB1SvT5n+/p7

F8NLVBjIGevwQTOs1PNL5P2gypKQUXyQiEip55bA5aUe5CWJ3BLijy92tIXUdCcl9qVV8LJy

jNxOLYmS2gWdLZDjg0pG8yNBeIlJt2IFIibKt4UYrxSF4SdNeYTYR0tmiyPKAy1ibJz4JXoK

b/U+U9JM0jp4aRUjRx25ssgbI6jsmUjCrsZeZ/xefIAlAulEazyVRiYkbG4zbskyitAPg6I5

DCVFpJSzhzi3BFYiy2nMj/5vYmwc0XrUjW/1PlPSTNI6eKli5PuDgGGiR5Rcx8/+SoT9cfDL

TB/yMNkn4Fu05pbMIp9qj/QylLRGS70lToiJuePAaplfYs2Up0aJE2kdvFQx8v1BgH6oNEQv

c3RAx2xGzjXRgxIVP9PdE0nqysEqHo0IKT8Gt2FCBNnbDCH1NTw8e4hzS4aMg9tQeSTGxuei

ix2JsLI7lDiRVsJLFSPfSqFOwOhBNN1NgqOxLwDEBHZSvyhgHENLssPtCWaYocMQQ0g7aEl4

SX5Knk3EfJf4bmWNK3EmrYSXFCM345iqs9vmCubKpbvmoskEMit5BjnqEFH3iM57QE3MpABL

BFqiB4YZMho55pgfWeXJxFR7uov1G2IPM6SUuSWrE+e8kjgmeK/qeanEmbQSXqoY+VYI+mLQ

XLPoEPW/QB8MmquUSs/0g28iPoNZSjgO6I+JOxvy0ok1sgm45uiJWbiU84PsTPRo14uIlnpL

nLLSx/zwXoq+y/EI4uVbve+UNJu0Fl6qGHljBRnq6GKByWZ6pKS+lwwxKecSE8JRlZjuAhJW

Qkn2uy2EGRb0bdEheBwZOnKU1COljJaIPQ1uQ79i0X+JM8K8el2JEmtpLbysFCNXFnm9JZWG

vxLde6mjGiEmm9nJERNWObq8ATNRmSh6JDm3NKLnmD/dJcevM31gmxwlOVpyK1xGS/yEbn1d

z5hfRQCVOJfWwkt9jFzkmipGXl9BtAbdLGWkFCccU1919MXADDr04kC/YMJFa27JGSZy3+Xv

XMgiMwi92xlCssgOj+3INTyEjciTZ//D04pqIWVtKHEurYaXlWPkW712rSNAS+AZ5o6xjr0c

OeVJx+h7ic5EsMaRZyRzS3OOaTWtMTuMKBFYJBfGKfX5lSxriGI9vCcR0FLNwVNSjbQaXpJF

bsYxlUVeP2FoyTGSoSYhJ0NMYpewxNHREsgloqI5x6QIj/WRSqWBmIR9RpSUuSXQcXAbY5cM

LY19kZQosSethpfWvR5UjLxeQrOMmdcSDJOm28LCXcgi+m1ETFSUm/NK+THmX+xIJirjWXYY

qDceMeeTsu8SWoHtilsqqYe0Hl6KMXL5oSzy+shMP+IwDC0xp1H0BWKSLsvymUiitwazyDeO

8oz5E2E7/ShT6XQXKsplTml8IE+d6nqQn47/FFoqqUVaDy8rx8hVhnKtkkojQs2scEwxW8hO

ZhDLQbQ8EcaMB6roQW0PHQlM8QFewntp7b8c89s/PuhIjJgQpqAxm3w8gm+hXpsQTC5Hlw28

hmlA6DmsojxKapHWw0sVI99cQd55dIhxS2QLYao4MHGph9X3oBcGq1RE90nMPCPvpXWUB9WO

TjIiF7KBQfQdmmrHd1PPjngbBLXmEMwXRwYnZcYv9ah7pZJapRXxUsXIN0+iQ2CXFNlBFSTl

nwMl8Qx/H/kwyX+J/m0TSZZ5acYxp9phhzvnfgtZrAPsbMwmZzPKZUFnI39cRfqU1ENaES95

jNz4UJ3dahNkUCLnMjCIrj/onMGnjXNBzIeiPXzOznwK88TNrXFjpqV9wTct9QxuM0dLlyvc

mUorK1xJfaQV8bJyjFxZ5NVLdhhzxNE/HfmUmT5rJAK7lCfdggnCeiaE5Bxzqn08UmsMJpVe

7ABewgYnTsl+u1xz0a3ea0paR1oTL1WMfHMEHBGdM7AX4cNEtMfsfeTZlOeCE17CiylyS3gX

a+97kR0Od1rxy+nurd5rSlpHWhMvVa/1zZFMH3XLmEim0iyfyPguWOPkuxSn3QIvkaGQ7mLc

EoJYTe354yJeyhxT8Usl9ZTWxEurGDk913iLPDu8MoD52c2d+7eQ9ccRmcGEHvBH5KQbGSZD

S5Fb0rwdfzzc6Y8nE8juAdNH3yJk/dR+B0OVpOKXSjZfWhUv95cYOVgV4sLIb4E1mghn+po1

+jCZwYSwZIJ11KB6SBkxCS31vkuatxPpRc7RRBIdhagCPJmgDs92ctQrCeOXZv5LhZdK6iet

ipe81/rWxcgDg8jdRgwZ1uhEEjUpsEDRq2er9081MpnBtAn0uqReGgw1WdY6q4TkcXE29Zbm

kqFX5lyUTySjx3gEFZC1rVkqrfyXShohrYqXWx8jz/Shclm0wamreKYPP6e7m69bLaLj/jjv

PcQRU+5LZOSWJOCXc1HwS963EnPIFztqZfzKf6mkMdK6eEnszipGvtk2cabPrG8EeuugU0Uy

gVrBZpvliq5EmIdLXYDxkJFTREqZW9J0skgvtl6cHEGoif5Bta2Z8l8qaYy0Ll5uZYwc3Nbc

J4fMxZWB7HCkF70lmin+s5DFhLK2ULor0wf/JEdN/uBoqeeWqI5EZB32uIyWRaWd9eKXyn+p

ZHOldfGSWeRmj821yAOD3COHKueZfswypBmwyQSsz+ww6mOaZZ4rtiGZmO4OdyIPCFMiZvpZ

J2DWQZ2QUsxO16Ml8DIRxgxJjpdkj9eOl8p/qaQx0sp4ybLWzWPkm2WRL2QxwRV/zacwRRYx

ceo4BsSZag8djBjzTP/KADIRa40Mb64sZNG5Elk/6DbEciZRvygjpYyWZtwSdwzgJexxzi0Z

XtYa/1L+SyWNkVbGy62Jka8MhDuTCdjdqK8GLsK7R/GQwOBEEtMK2SxuxH22ei9ZSXZ4Iiki

JUdL5GDO9DOENENK2W/J5oRjKuNcVGSXwMu5aLqr9nwi5b9U0ghpZbzcml7r/jgmIAAzzTtR

RHoxfwaZjJBEeP+Lk09m5lPowSZzSi5T7ahhFDmlHbQET13skO1xxH6muxEBq22Nlf9SSWOk

tfGy8THyPSNgOukuM/aKvrp7RjCZIdI7n4IdGjp4zL8/zcggpByPtIV4b0qxepH/Ho+ghxtD

SdlnydCShOVbUqYlzXYUBTnstR4J5b9U0hhpbbwki9yq1/pmWORgOuFOc85I2dyYzICOkYj9

4CrfP2I+VkhpJW2hZELESyNacm5JaIlsonCnPjaOmHmt2erKf6mkUdLaeFk5Rr4ZzA6etEiv

2SvwYMKTmenDRBmKmc9FQwePR7Z2D+0ZiQ5FesH9xH7n8kPPMWGRz0U5SlohpVjLg7rQRFgf

HYf3svb7lvJfKmmMtDpeWteRIxqD6x19yer3fcjpNuYqUaUgZXQjEoQqauBlpDfelu7aqn2z

kMU0CUTt+aRbu4LaJTO0NLPEyU+JSeDozc5j4xDkDtTuF6nkv9zq+5GSVpJWx0vrGHm6C5EG

TJYZjyAKMZ+qR/Y4poFxvKQJs6yqGj17okOo/wOmUoYNJmlvxX6JDlFGpTgTvPJD5JgUIweT

tEZKjpaEkLD19dEedCqqRy19Jf+llXdEiRLn0up4KXd2I5xEjQnlw2DyK7JcprvRMQdXc601

iujhA48k9Z8AVopoiW9E11xUUUPwt7n1jtjQ5lzne0bgqdRzSiMibsQv0WlJREo9rxS7alBc

BzE2/j9+41jUI+pWyX+52NFsdadK9l9pfbzkvdYRieX5kOgOAUHtCmIO86lMnz+OvPLa/GnI

xEHPHpqfyLpQUMceWK7prjG/P078cjwSbxuPMMRg2eHgvMSBMU1sPIK1xpTvWvcEyxNqC9nl

lObckgRdg2WUNPosOZcEy0936X2X4c765OtX6q8+1b4yUI/vUKLkQMDL7DAQAoiIum0RxVgf

R9imsKIxyRCcD5NpqrfNZ/oXO4Bv+n49QEugCzrkMnRBlGLMv9SD92KSGHwE4GDEzyK9c1Hg

FDATr1Rfw7lnBN16KyGlE46J1xHvYUhphpb6rhqyNY5XwXGTifrkdE1mKN5j5r/cF1B4qaRe

0vp4OdMPXoOujYSUMlpSbx1Uc49HkHeNvjqIFlfPMmGRJ8KkmXegYLFjzL5B9TrwBVMNcVWj

3gde1GQCPdijQ3zdUA+UCCOqDG8j2OZMvzOEAWcFfybrG/PGnPBK4/Rb6udJkyU4QooWuIyU

JMBqMZeIRXrq1W9kz8hc1Ipf7gsoe1xJvaTV8XI+NRcF2yM/ooiYnP8BMWf6gZGsExkqAdG7

srrvnOnfF8A8MLkHJGEkosRgZkAY5KvH2wa3gQ2N+TF3kWM5oS0ewHtkh68MUITG/npRTAd8

tpqIjp5TooaUzdRA76dwJ/zAhJJm/kqRS5KPmMfGgeD1yCPiEullCKn3Xyq8VFI/aW28xDzD

mX5gJUNKZo0ztOQWMzx7wAPKkpnpn4uil3g137qQHY9MtWf6xP6PjIuhxwZ4JP7CFY05FZDB

beMR7lXlaAlBhjuyHVcG0HMXvs3Klrm+nxBDS+fckuVaElKK8SfUKQG7eZ90PaeUuSRN7uE1

Pemu+qLYRFLxSyWbL62MlzT9laEl/RZ5pohMqTR4HLrhspxCIGa1NUDInwbH5L15gJXIt4Tl

TZ5LGS3xQB21OWIiBynSS2sG7gv0MbfLqUuGHimr45ZAykTYH18ZMLebgeMyYhq5JR7T3Yxd

gmuCmVZ7J7IWwkvlv1SyudK6eLkyQNyS0JFmzPA5M4SYrDs4+RnhwwS7BI8jVojoS3U+NiAm

OgLDTuV+PqAovHmLHSJaiohJ8x3k9YoOzafA0DhbRWRZj5gs+s2RkonILe0jKFVtYm6u9VYC

MYGo1sySbHHUPBF6oufGeCSVrvfRVvxSSSOkVfEylYZ3TeSV8uuURS5zTMorgkXOozOIlVe3

BvDxUXfdpR5gZjIBBAW+jPmJ+4hIyR5zUeKYesSkKTeE5JS5ybvs8n5CtUV02G9CSsTHNt7K

wCD5JsnaNj6ofp9enYuiOxx6ddQ/szTTp/yXSjZfWhMv94wg44/5KwktkQEOpoZrGJOvMesQ

gmgKujIiXoHKbhahIUvaH0fcvNr1WBlARtCYf3AbHrh6KSIuc0sZNUXEZPF19Gin6DhbL+TZ

E67JSGkldjgm7G9EvStzSr1MZpBHivsA9qKMljRpnPVKxlqSlV//+ZiKXypphLQmXgYGp7vh

dSMrfDKD+Ac6O1D2N2ZfIz8dLBKsB3iJLHHKaUc0RozSTHcv9VSf94IabcpR8scxGRJ4Scgo

oyQTTCmfixLzlRETTI3WjCEmemTISFl9VAdImemrtpYe+QVgvEBN3IuwPxGZbwvBA0pZ94kw

57CIbdX3iCv/pZJGSCviJXry+uPELVNpePuIQaIGMpVmfJMYJ9CM8UnqPQFUhX2JmkmgEnIH

6zXtZyGb6RvzW3NLhphAbTA0eAbxmEiuDGB621IP55c0WXHMX5lXWnFMmVNm+uTodzUC9o6I

FrgmoSK+AV3kUVOVHZ5PYRoHQ0zzKtDqRfFLJY2QVsRL+NRWBsDsEJuF9xDZ6sZ4Mu8ZxAQR

GSAr4SY+STyunr2FkSlozi1JYLkPbkO9IfUDQU0O+N9iB/q2A8WBmISnmGRebVQHPxGHqW9/

JroHkc8VPmFxv2OKMLaEsjnry/qU/1JJI6QV8RJ9fyYziI8jWhMdMremEfGhym4+BRaeOGAt

40moDIIVXc9pPxNJcEJjpEdGTljlsOPRVRgckyLfVAmEukI2lXY8Yo9f6tEUPeUQ/d7sOeyi

oDKV5yzV3iVY3quKXyrZfGk9vJzMoJsFq9dBnwpzTAATYp0wGGKyWhrqvQGPJs12RK1ifdYO

vgLw1al2K27JHsBoEc1n+jHzBz5CdDeHnUt9LGCT2/VfUvQbMa3GIiWTTB9DS9TY11Oz8l8q

aYS0Hl4i1oN4Q6YPvkqIOTIwdilO7ALKjkeQqQ6spA5w1NuIcBOa2W/xgf6/lLlpLtw7OJ9C

vH0+1RYyt8a5Rd4WmumnPh3kX4UHk+aFUY8h+B3h2wRns8cx8YlGc0pZUml0ZwJmTyTrVTtO

ovilkkZI6+El5tki95JVYxtzLyGsKyXnbzRdAUhJ3SEJKyH4G/5DfY8ecToD9dhEVjkeekGE

GN5IVLrMRVNpzIiEdW3FLfFANFxeN8R3kIOPeA/Z58gVpx5G1tySkJLXfm+tBAYRvap/vrry

XypphLQeXtL8RdaBiGrF9TghRnrErhjE4QgtjQ9zoQiGWS8fEbHAAYGCqJIE7qG60R8nJmmG

mojtYAIjZc9T7lMywaop4b9EZijWFTmO1vxysSPdVY/od/1kc9it4pdKGiGthpeoqkF1MsNL

QkzKw6TpENS5XB/pYRwOeMmZpcgvN0ZPQk79w1iRjc7kWKfscKSXsFHPLfFAHyKxvxEy7YGP

wE3WNQ21NVQxJHNL5qlEtdL+g5SbKcp/qaQR0mp4OZlBNjr1HeIPoKaxy4bMLUn8cURTzNHR

iJLmCKlHSZF7jvkXO5IJWi+sC0NMPWqizhz9i3mPI2SDwrZHhhP1lMQDiCn7L8k/2Pjo99aK

4pdKGiGth5eow5PRkhCT91PXo6XI4fT8sn7ckvAS9Y58vQgx8SxQkix2ejB2ydESfkvEeVju

JSEm9WDn/NJOl4xWFOW/VNIIaUW8RGScdWkzCutgoeeWhEnEL82RspL/shJKco455kfUW1w3

oCZHTPagXu9i/0x6YKoDVfYALSH4Tfb4vgBiQQceUpIofqmkEdKqeEm5iwwhxYeMlrLFi+4V

G/kvrcWImnr0RKUj1b3w9QNiwtJmmImcIY6WYsdhZNMDL2W0RDUS6g7rW6fTbKL8l0oaIa2G

l3tGYK3yCkdZOFIauSVxuKWe2vyXZijJY+WUha4XICevC0etuNESp67DsMep3ocLLHJEgbZ6

z1crC1l4l2vVovilkkZIq+ElrpylHrEm3IiW5tySUAnzdTbPfwl+iQ4fZmvHvQVGJGdIigwi

hpe8G0f1kzO2XjBfCVmktXoRlP9SSSOk9fASUygIGfUPI1LK3JL6AyNnZ7P8l+CXtBZm68Wz

mozcknIu0SFNZpcQdOVoRkxA5Sr8EMiyqrUDlOKXShohrYeX0SF02aBcb3NEMkZ5mH8QHdZR

i7OR/7JajokJFTS1Vy/6ddNb4pRFBCTHBBzOLfFAz+N6zlpslAQGkQtF+6jWjpjKf6mkEdJ6

eJkdpm5smN7AkUhEI549JHJLoBJizdPdiKCAycnoKPsnK+dZWj2PeRSoS+TrZOSVes5L3JIm

hcG3queXqCBPhJsx1hMYpD1I+7K2nuuKXypphLQaXiI+DhYGq5pmS9hFSwhNxaGMHdHeRfU1

j2ljOgT1WDN/oAad96XU91WjGZTiOm2ElgwxKXYvx8bxQC+Qrd7v1QhNOCK0rLXneiX/peKX

SuolrYWXmHLGegoBWwgxGRrJSKm3duEfpEm19Dce9Bp6DusrZWjGJM2cNApyhFhUR/yNfnHp

LnF9jEhpXC82DweZ6YiNyOwSGF/vbuWNkpWBthDn6bX0zLPml4Pb6tUdX4mS1sHLhSzl27AO

bEBM9A9Hxwqx4lHvs+RoiW7sqO1maEmISd0x6rWWiNkgY4jWRL9eYq6laIlThjpiUeh7KXJL

8h00o/eSjhkYJnWPR21S9ZZzpNflAmK6pIUQMxE+MHP4ldRfWgUvs8OItepzzak7D/paGnml

3toFJmFaF0dPxjnRnbdeiBQdwgxKjo4brxevFcfEsLmoPjqOHm/NiwfoiMlzVo083p6sDEAD

TWhiHphM32LHmB/elKn26e4Dp5JeyWZKa+AlZk9wXskfkLmomRUuoxI9kAmImT2iNQ6UQvQI

Vd/1WNM9I0s9iTBbEztoyasfcT/Qx8anu4ETW73/a5GJJI+ehTur8TXO9KOC1Oj9xIS1SC88

2vsCc1GFmEpql+bHy+ww5obraxi54JoRIyh6nyVxS/zGzFf2Nz0Qe8aMXfRgw4TeeqzvfAo+

SF4TXmm9xMpHZNJjW0TfJdC8OWPjXFLp8QiP+jifLLcyMNWe7jJj2AtZzGBChA5W/1LPVm/p

Vgim/jEfObocbvX6NLs0O15i+oToszTjmIhuiyKjEvdTAhPl5xE9ovnZNLscnXdZBMds4qQ9

AQpjHfRSCS3hvURHDW6dk+8S/Tu2+hjUKrCcmUWO+icnn53MIPuUHQlMucOepLsQOkeP+ZHZ

gLOk3hOD9n+ZzEwk0dN/qQdnMjgF7KT5lGLa1Usz4yWmeSfCxv4YegGf42gkIyLnk1SXJ76G

yDPNkmCIicwd6FnqgR8xmVgZqMZzmEoDmfna6P2ohJQcLUmwpUs9/Dn81RZqBc/cZAYdQ6rL

KkKnEnxiZQBHC/mpmCdCM5YwKyh0MJglfB54pfn3lX3BpKilHnh0qesr7BrYJ5iM0qzxwa2X

5sXL7DD6TLDqRe6vNHJMmufDReSV3PLGpDPGNYlbAisZUjKBxY6zD5mW6JGB+LvzdcfVy6ab

i+tkhpbEJQm7Zd8l1q41zvyVAVbl42xv7hnBfSuVBs+GbUA2J+sKjTzZcGe8DUiMqXS1V102

i+wZwfk8kZQ9NSsDmHMKrt2c9bP7gzQrXs6nkBO+MbckRAVemqEkt8YZu+ToKXJLkWNi3i7l

xc/0Z4dn+nEPd8pbkEeD2A1DSDGywy1uUWRrnDyXrXP9T2Ywj8j5HDTMtsM9Eb5loxcXubFL

PVPtNEOTPDNbvaWNEIopmnnbkTEHfy6m5aks/mqkGfGSIjw0k9HILfUcEywMWYuV0JLqIBm3

xNlkxi2BlfQbiBkY9McxhQczf5x7xmCDtoUIMUWkFP2T/AF0hTW+1AMcp+1qrQiG1ZT4yjLT

HzoYee5WE0AJLzHrGOwy3hbubO7YmN29YoWGsMkwOTU6hJ5WrWGbNFaaDy95hGdjwbQb1DAC

ATG528wap0gPLBX8DybHUNbILbnM9IMTZfpwVaLLMBDUmaDOHXaijJBmAn4EzxzuEahBJ5mL

Nm/WZb3EH4+3mVcFYaodbPK5aLyNshHmouhC3/p2aGAQljjtA1SUUX0uBLW645HpbvQNhH3m

PBdBSXPhJSI8sMNlTDTnlrC+VgbojNgzMtOPswbeLtFrSGgJDzjQEuyNzirUzJhxS/agWDmw

DF3N0R/dH3fOXGDTYy3NOaXY3xKZ1zQtDdc8/TzQor1GWcjijmOeSQQfJnrXT3cPboPHhLot

t34tOTyX/jiPjc9FcT6DYQM5wRvADXAHQS+uVt8b9ZdmwktUhxtreMwE74G1LH4aEULcX3G+

IMeCzVeEBwwdNcgiB/7Bxsb/LMJjhprAXiAZcjVQoQ5vpvMtQg0n0B0s05xjItKD+TxMaBYk

Hs2dpV4PQX5lusv4LDg/m5c83R1vm4tSdgSyw1odIQKDc1HcHVhsHNEvxiLR14A6GFCmBxjm

Vq9vs0nz4CUsCEJCM7tbrhtPd00kzWyNPSOwUIBB8FBCoC/dRZV0Ir6iYogjpcgt2QP3aKAb

8o7Izq/ON4YznGJSFMnRc0vqqCsiJT3SXSr7GDVP/D+aL8/REnmy4xHwS8JLTD9qdXt8Igk+

gCxLs/gXWevwHuEujDpR5dNxJs2Bl4jwANvsccu5aGVPNibG8MlnyDw3QzrMbTTnlsQvkUkU

6Z1IRocoH3Opp9prEd4C8smSx0BES2Rcy7ySW+S19PNpDUkmFjtw10C0CL2iWCYRHVvw/vHI

mJ/VtuJ+29r3GOpfores2Gu4k+AOghj5fAp9ZFD9tNXr3FzSDHjJqsM3iu2wCE+9YqCw5sy4

JQQVOkDUSC+uTtyvEQOq/rsmM4i3J8LIQkRkB9+D/Gs2WdwMMRPhVr76gX4bvWemf6o900dI

gAehJXFLVAAi/xJZV+Spht9jq7dqcwXVTuMRs/2GOwr5dHGmUs8usPNWyUhrlOzveAn/tZ0a

HrLUeYSnHgJ/KbPKjag5kcwOgwXSvAvMBq+tQzjV+gYGkQMPtspqVHiUx/hoVYZJjBtelcrv

S6WR9wWMJKGJccQs0TMgmcB5QdY4ui236v5ikh1G9ND4PKEl9k92GHhJfV5gs7X6Hqm37N94

iXwQK5+lnlui+qW+fCswCE8Pcj0Zp6TfFEXHuYf8IzYfCJH3+nwv40sQYPbgNnO0xPS0Vswn

xDWNPsJ2qiNhf+LOxWZr0gQS1kcU2ZdAXQjyKlqZj0MmM8iv1D/LuSX2EeI81OEQEXKFl85k

/8XLhSxieWx+DueQ5twS98x6Z5MhbzOVJoYr+y7noqgnQd8bTJegfov1w0tZ5lNklTMrXPx7

X6D1soqQM0bV5JCNGSbulPMphpTUgZnPa4c3j+YkoxfmVm/bZgsmfGAr2ZVAfl0WAaM597jf

Uy9B4KXzvOEDW/ZXvIStay93yE6Ep9p1QLUtVeuxrEs8EOlBjAgYGellVypiP5uxJ/aMIGZh

bpEja32zj0TjBf0q2cTNjfsVTSTH/NPd4hRihpaRXuigLqZ4z4EQC0bFIyJfLAImoyVik9Sj

aKYf/st6dXU9cGT/xEvMEGfRcD231GMo5jtsjlWK7EiqDd8zEhikmsVM30w/LHGcgYjyoMMb

+S8xK2hz9kamT4+S3CJf7Gg9hhAYpFwI6sGxEStcyCYT6BeMIyN2W8Y9DvcTQstWj4yzfQGW

ERgklNRHwHBXh3fJH6c7CzzkqsLHmex/eGk/wgOZ7t7MjDqwRpx35FEknGQZK6k0rkRMx0VW

EuqENsuXiP5vVhGfwW2td87DIucz3c07R8jvB2Kivp73EcWxmWrHNCbMoxiPHBg8ivo8odaM

nac8c45i4oj2JBPks0COx1avcbPJ/oaXNOGR+SzFh55bUrfxzWUN8ArM9NN9mt+r2RmIrkbo

IIYzEci5eesBPJC5Jf+92NF6NSvouc5t8o3rnOHrbguBbaNGC4i51ANuCp5K+LHVW9SYvQZ/

Le4S8yl+nrJ8AcJIZB2Q9xLZFwcC566v7E94SREeO/FwvAd91TafWaHqFjWScsYK3a+RTYRI

D5Bzc69J5M1U8mG2GsOknutM7E31wb2NVY5OtcfbMB0Snu3AYOvtHTNBbJzdYdDfjiY6sygY

EHI+hf7aNG0P+6r1YoWbL1uHlzieNB08lcYZjWgzcNCMW4ock9CyUT2i94zAbxkYBEqKGStU

1UPeS/guN9uLCB+mOcdsTR9mdhjdMfj1b+9uRD2CUaGK6BuO0oGBlUBL5JfyWe7T3YjoiFEw

4pTwUJAXM9J7oOybespW4OVkBr5m1LHizEbtPzqpoLrXnmxehMdMGGJS9SRFdyBYd7DL6joG

OxX4MK3yMFszU2amn/sw20LK01ZZ2AwkHidDh0Jxrj3lD7HacYWW1Unj8RLVjThqlJOTHcZU

qulu6oi7EbfEOzCzoLHHejIDbERHDpZrCZREZvDKAHyY8HBu/lpEesUeReLv1qyMRK9fhgCY

u34gZANVK/DecrRkHDPcCcwkS5wscHRyQ71aMqHQsjppNF4iU0jPDpFNjLl+qNKp5LtsRITH

XPaMwPqmPoLgmLBs0H8YzzUKvVcGqFfwgVMZuTLA7pb7Aks96gq3ksAg+g4QmxCFehGgWxE6

u6IjP/5Dz8KtXuPmlcbiJdDS6LsHk0A3NKr2teaWm1HDY1/gsUTHVfRgRd46IrGY4NOo78ds

L7LIjRxzcFsi3HoZMwtZMExc5eYdd5RA0BNZ5pb8NxBzqh29AnHeIteDYgVKqpVG4iUscfNI

J/gabHNUZJhzzMZFeKwFVbgUH8dP8y5wmylyZeSB0N0NMUD0Y1bXuJWg1p6uGXOBVQ57Dhns

ai/WLo3DS0w9ZTmKqTRidLAS4MtENg4q2lBhOBcly0J8wA6vX5e25pWFLBim6LfkHBMMsxU5

WHVz0A4UQW2HFVIyjqn68NdTGoWXqMFAFBc112yqCDJmaTIEuohT7A79oeXMIUSDtppZ7i+y

MmDd3W1fQMWQDzSZT8keLDO0VPebekqj8BJ9SieSyQSbK4JqGepYBjscnYDgZUEvAHim+RmA

CI9ilkzIhynHxnke5nS3ujYOJJlPsTp7c265L9CKlQxbK43Cy/kUsixRK2PMC8ExRXcEZOdM

d/OuRI2q4WkmQUdxKx9mK1ZGKrGS6BCzxPTeK5ZTsHFvJyVOpVF4iZ6G5kyRek6hUouyv6l+

HOKPq+OtF1YZaSaKYR44MplhHbzMoz1AS+XFqr80Bi+RGWJe00a9n1FDgxoOZDai/mCxA9Wt

KkPZTPTd3cReRa1YGXlgCjrrU2UnE/QSRKc2ehUd6K2rO+DHUmfCZkhj8BJZD2bRCOqTBg8m

Jv0hc4S6AoQ7W7HCrz7CKyPNGGbre6yyw619H13IRofQyQVxUGAkxB+HV5/NXMYcZ3OU5L9V

Bc/mSGPwcjJj1u+MoSVyGXEGEF6SF1PNrbMW3t3NzIfZyrwiO+yPY/J760YA0XEVOafoloEu

L1QzTHPwkH2H+lvMwZVzk2XUxJXU2veUrZNG2ePoWVFprgj6Qmf6qNIVUfTN7ALc7FLJhznm

X+rZ6vXbLFkZQIQDWTKtmJtP2fnUgTqV5v1WqYsg9fNHFS7LHzEiJeOWSz0KLTdLGhXvQY14

pbki4A3UGQBzRVQn08oChmk1oSLd1Zr7DhEOYCU6SyTCrXc/BRqitpvy7HiHatalGj/RY0Hm

liLHhKAvkYqSbp40Ci8Dg+CM1nNF0NeNupqquSIbCyojKQ/TTFqVfQEviUPZ6bneTILeCehz

Bd8sQ0o9WuIx08+rOcw5Zrqr9e4k+5M0Ci9RubXUI54FYvfdmX7U/JA1jsyi1rzi6ydiZaSe

Y7ZqZSQyA7jV2UoME17ZpR7UcDA2Yc4vVwaQawex4pioFd/qrWltaVz9OCYf4w7KOlYALWmu
[truncated: 417,309 more chars]
