# Supplementary material for: Assisted Tandem Pd Catalysis Enables Regiodivergent Heck Arylation of Transiently Generated Substituted Enol Ethers
Source: JACS Au. 2023 Jan 12;3(1):261–74. doi: 10.1021/jacsau.2c00645 (PMC9875267; doi:10.1021/jacsau.2c00645)
Supplement: Supplementary file 2 — au2c00645_si_002.zip [file au2c00645_si_002.zip › Figures_revised/Figure 7.cdxml]

<?xml version="1.0" encoding="UTF-8" ?>
<!DOCTYPE CDXML SYSTEM "http://www.cambridgesoft.com/xml/cdxml.dtd" >
<CDXML
 CreationProgram="ChemDraw 20.1.1.125"
 Name="Figure 7.cdxml"
 BoundingBox="291.45 45.82 1100.36 722.85"
 WindowPosition="0 0"
 WindowSize="1073741824 -536870912"
 WindowIsZoomed="yes"
 FractionalWidths="yes"
 InterpretChemically="yes"
 ShowAtomQuery="yes"
 ShowAtomStereo="no"
 ShowAtomEnhancedStereo="yes"
 ShowAtomNumber="no"
 ShowResidueID="no"
 ShowBondQuery="yes"
 ShowBondRxn="yes"
 ShowBondStereo="no"
 ShowTerminalCarbonLabels="no"
 ShowNonTerminalCarbonLabels="no"
 HideImplicitHydrogens="no"
 LabelFont="3"
 LabelSize="10"
 LabelFace="96"
 CaptionFont="3"
 CaptionSize="10"
 HashSpacing="2.49"
 MarginWidth="1.59"
 LineWidth="0.88"
 BoldWidth="2.01"
 BondLength="14.40"
 BondSpacing="18"
 ChainAngle="120"
 LabelJustification="Auto"
 CaptionJustification="Left"
 AminoAcidTermini="HOH"
 ShowSequenceTermini="yes"
 ShowSequenceBonds="yes"
 ShowSequenceUnlinkedBranches="no"
 ResidueWrapCount="40"
 ResidueBlockCount="10"
 ResidueZigZag="yes"
 NumberResidueBlocks="no"
 PrintMargins="36 36 36 36"
 MacPrintInfo="00030000025802580000000013EC19C80000000013EC19C80365052803FC00020000025802580000000013EC19C8000100000064000000010001010100000001270F000100010000000000000000000000000002001901900000000000600000000000000000000100000000000000000000000000000000"
 ChemPropName=""
 ChemPropFormula="Chemical Formula: "
 ChemPropExactMass="Exact Mass: "
 ChemPropMolWt="Molecular Weight: "
 ChemPropMOverZ="m/z: "
 ChemPropAnalysis="Elemental Analysis: "
 ChemPropBoilingPt="Boiling Point: "
 ChemPropMeltingPt="Melting Point: "
 ChemPropCritTemp="Critical Temp: "
 ChemPropCritPres="Critical Pres: "
 ChemPropCritVol="Critical Vol: "
 ChemPropGibbs="Gibbs Energy: "
 ChemPropLogP="Log P: "
 ChemPropMR="MR: "
 ChemPropHenry="Henry&apos;s Law: "
 ChemPropEForm="Heat of Form: "
 ChemProptPSA="tPSA: "
 ChemPropCLogP="CLogP: "
 ChemPropCMR="CMR: "
 ChemPropLogS="LogS: "
 ChemPropPKa="pKa: "
 ChemPropID=""
 ChemPropFragmentLabel=""
 color="0"
 bgcolor="1"
 RxnAutonumberStart="1"
 RxnAutonumberConditions="no"
 RxnAutonumberStyle="Roman"
 RxnAutonumberFormat="(#)"
><colortable>
<color r="1" g="1" b="1"/>
<color r="0" g="0" b="0"/>
<color r="1" g="0" b="0"/>
<color r="1" g="1" b="0"/>
<color r="0" g="1" b="0"/>
<color r="0" g="1" b="1"/>
<color r="0" g="0" b="1"/>
<color r="1" g="0" b="1"/>
<color r="0" g="0.2510" b="0.5020"/>
<color r="0.5020" g="0" b="0"/>
<color r="0.5020" g="0.5020" b="0.5020"/>
</colortable><fonttable>
<font id="3" charset="iso-8859-1" name="Arial"/>
<font id="23" charset="Unknown" name="Symbol"/>
<font id="42" charset="iso-8859-1" name="Arial Black"/>
</fonttable><page
 id="1074217065"
 BoundingBox="0 0 1440 1080"
 HeaderPosition="36"
 FooterPosition="36"
 PrintTrimMarks="yes"
 HeightPages="2"
 WidthPages="2"
><group
 id="1074216613"
 BoundingBox="291.45 45.82 1100.36 722.85"
 Z="2262"
><group
 id="1074215320"
 BoundingBox="630.26 60.49 635.82 72.24"
 Z="1373"
><t
 id="1074215321"
 p="630.26 69.74"
 BoundingBox="630.26 60.49 635.82 72.24"
 Z="1333"
 color="10"
 Warning="Chemical Interpretation is not possible for this label"
 LineHeight="auto"
><s font="3" size="10" color="10" face="1">‡</s></t></group><group
 id="1074215322"
 BoundingBox="446.95 59.37 452.51 71.12"
 Z="1374"
><t
 id="1074215323"
 p="446.95 68.62"
 BoundingBox="446.95 59.37 452.51 71.12"
 Z="1372"
 color="11"
 Warning="Chemical Interpretation is not possible for this label"
 LineHeight="auto"
><s font="3" size="10" color="11" face="1">‡</s></t></group><group
 id="1074215486"
 BoundingBox="883.20 63.37 888.76 75.12"
 Z="1416"
><t
 id="1074215487"
 p="883.20 72.62"
 BoundingBox="883.20 63.37 888.76 75.12"
 Z="1415"
 color="11"
 Warning="Chemical Interpretation is not possible for this label"
 LineHeight="auto"
><s font="3" size="10" color="11" face="1">‡</s></t></group><group
 id="1074215682"
 BoundingBox="1059.38 65.74 1064.94 77.49"
 Z="1505"
><t
 id="1074215683"
 p="1059.38 74.99"
 BoundingBox="1059.38 65.74 1064.94 77.49"
 Z="1504"
 color="10"
 Warning="Chemical Interpretation is not possible for this label"
 LineHeight="auto"
><s font="3" size="10" color="10" face="1">‡</s></t></group><group
 id="1074215795"
 BoundingBox="628.76 200.37 634.32 212.12"
 Z="1741"
><t
 id="1074215796"
 p="628.76 209.62"
 BoundingBox="628.76 200.37 634.32 212.12"
 Z="1701"
 color="10"
 Warning="Chemical Interpretation is not possible for this label"
 LineHeight="auto"
><s font="3" size="10" color="10" face="1">‡</s></t></group><group
 id="1074215797"
 BoundingBox="445.45 199.24 451.01 210.99"
 Z="1742"
><t
 id="1074215798"
 p="445.45 208.49"
 BoundingBox="445.45 199.24 451.01 210.99"
 Z="1740"
 color="11"
 Warning="Chemical Interpretation is not possible for this label"
 LineHeight="auto"
><s font="3" size="10" color="11" face="1">‡</s></t></group><group
 id="1074215799"
 BoundingBox="881.70 203.24 887.26 214.99"
 Z="1784"
><t
 id="1074215800"
 p="881.70 212.49"
 BoundingBox="881.70 203.24 887.26 214.99"
 Z="1783"
 color="11"
 Warning="Chemical Interpretation is not possible for this label"
 LineHeight="auto"
><s font="3" size="10" color="11" face="1">‡</s></t></group><group
 id="1074215801"
 BoundingBox="1057.88 205.62 1063.44 217.37"
 Z="1871"
><t
 id="1074215802"
 p="1057.88 214.87"
 BoundingBox="1057.88 205.62 1063.44 217.37"
 Z="1870"
 color="10"
 Warning="Chemical Interpretation is not possible for this label"
 LineHeight="auto"
><s font="3" size="10" color="10" face="1">‡</s></t></group><group
 id="1074216597"
 BoundingBox="313.86 680.12 400.81 722.20"
 Z="2255"
><t
 id="1074216589"
 p="355.11 692.08"
 BoundingBox="355.11 680.12 400.81 722.12"
 Z="2247"
 Warning="Chemical Interpretation is not possible for this label"
 CaptionLineHeight="14"
 LineHeight="14"
 LineStarts="10 20 29"
><s font="3" size="12" color="0" face="1">= 2.60 Å
= 2.20 Å
= 1.99 Å</s></t><t
 id="1074216593"
 p="313.86 691.27"
 BoundingBox="313.86 680.20 353.86 722.20"
 Z="2251"
 Warning="Chemical Interpretation is not possible for this label"
 CaptionLineHeight="14"
 LineHeight="14"
 LineStarts="6 13 19"
><s font="3" size="12" color="0" face="1">Pd</s><s font="42" size="12" color="0" face="1">–</s><s font="3" size="12" color="0" face="1">P 
Pd</s><s font="42" size="12" color="0" face="1">–</s><s font="3" size="12" color="0" face="1">C</s><s font="3" size="12" color="0" face="33">Ar
</s><s font="3" size="12" color="0" face="1">C</s><s font="3" size="12" color="0" face="33">Ar</s><s font="42" size="12" color="0" face="1">–</s><s font="3" size="12" color="0" face="1">C</s><s font="23" size="12" color="0" face="33">a</s></t></group><group
 id="1074216598"
 BoundingBox="530.62 680.12 618.69 722.85"
 Z="2256"
><t
 id="1074216590"
 p="530.62 691.27"
 BoundingBox="530.62 680.20 570.62 722.85"
 Z="2248"
 Warning="Chemical Interpretation is not possible for this label"
 CaptionLineHeight="14"
 LineHeight="14"
 LineStarts="6 13 19"
><s font="3" size="12" color="0" face="1">Pd</s><s font="42" size="12" color="0" face="1">–</s><s font="3" size="12" color="0" face="1">P 
Pd</s><s font="42" size="12" color="0" face="1">–</s><s font="3" size="12" color="0" face="1">C</s><s font="3" size="12" color="0" face="33">Ar
</s><s font="3" size="12" color="0" face="1">C</s><s font="3" size="12" color="0" face="33">Ar</s><s font="42" size="12" color="0" face="1">–</s><s font="3" size="12" color="0" face="1">C</s><s font="23" size="12" color="0" face="33">b</s></t><t
 id="1074216594"
 p="572.99 692.08"
 BoundingBox="572.99 680.12 618.69 722.12"
 Z="2252"
 Warning="Chemical Interpretation is not possible for this label"
 CaptionLineHeight="14"
 LineHeight="14"
 LineStarts="10 20 29"
><s font="3" size="12" color="0" face="1">= 2.55 Å
= 2.13 Å
= 2.01 Å</s></t></group><group
 id="1074216599"
 BoundingBox="725.74 680.12 813.06 722.20"
 Z="2257"
><t
 id="1074216591"
 p="767.36 692.08"
 BoundingBox="767.36 680.12 813.06 722.12"
 Z="2249"
 Warning="Chemical Interpretation is not possible for this label"
 CaptionLineHeight="14"
 LineHeight="14"
 LineStarts="10 20 29"
><s font="3" size="12" color="0" face="1">= 2.60 Å
= 2.16 Å
= 2.05 Å</s></t><t
 id="1074216595"
 p="725.74 691.27"
 BoundingBox="725.74 680.20 765.74 722.20"
 Z="2253"
 Warning="Chemical Interpretation is not possible for this label"
 CaptionLineHeight="14"
 LineHeight="14"
 LineStarts="6 13 19"
><s font="3" size="12" color="0" face="1">Pd</s><s font="42" size="12" color="0" face="1">–</s><s font="3" size="12" color="0" face="1">P 
Pd</s><s font="42" size="12" color="0" face="1">–</s><s font="3" size="12" color="0" face="1">C</s><s font="3" size="12" color="0" face="33">Ar
</s><s font="3" size="12" color="0" face="1">C</s><s font="3" size="12" color="0" face="33">Ar</s><s font="42" size="12" color="0" face="1">–</s><s font="3" size="12" color="0" face="1">C</s><s font="23" size="12" color="0" face="33">a</s></t></group><group
 id="1074216600"
 BoundingBox="945.12 680.12 1032.44 722.85"
 Z="2258"
><t
 id="1074216592"
 p="986.74 692.08"
 BoundingBox="986.74 680.12 1032.44 722.12"
 Z="2250"
 Warning="Chemical Interpretation is not possible for this label"
 CaptionLineHeight="14"
 LineHeight="14"
 LineStarts="10 20 29"
><s font="3" size="12" color="0" face="1">= 2.57 Å
= 2.13 Å
= 2.06 Å</s></t><t
 id="1074216596"
 p="945.12 691.27"
 BoundingBox="945.12 680.20 985.12 722.85"
 Z="2254"
 Warning="Chemical Interpretation is not possible for this label"
 CaptionLineHeight="14"
 LineHeight="14"
 LineStarts="6 13 19"
><s font="3" size="12" color="0" face="1">Pd</s><s font="42" size="12" color="0" face="1">–</s><s font="3" size="12" color="0" face="1">P 
Pd</s><s font="42" size="12" color="0" face="1">–</s><s font="3" size="12" color="0" face="1">C</s><s font="3" size="12" color="0" face="33">Ar
</s><s font="3" size="12" color="0" face="1">C</s><s font="3" size="12" color="0" face="33">Ar</s><s font="42" size="12" color="0" face="1">–</s><s font="3" size="12" color="0" face="1">C</s><s font="23" size="12" color="0" face="33">b</s></t></group><fragment
 id="1074215324"
 BoundingBox="511.04 67.96 622.61 156.88"
 Z="1302"
><n
 id="1074215325"
 p="539.51 136.68"
 Z="1293"
 color="10"
 AS="N"
/><n
 id="1074215326"
 p="562.04 140.40"
 Z="1294"
 color="10"
 AS="N"
/><n
 id="1074215327"
 p="527.04 143.88"
 Z="1296"
 color="10"
 Element="1"
 NumHydrogens="0"
 NeedsClean="yes"
 AS="N"
><t
 p="523.43 147.78"
 BoundingBox="523.43 139.44 530.65 147.78"
 color="10"
 LabelJustification="Left"
><s font="3" size="10" color="10" face="96">H</s></t></n><n
 id="1074215328"
 p="527.04 129.49"
 Z="1298"
 color="10"
 NodeType="Fragment"
 NeedsClean="yes"
 AS="N"
 LabelDisplay="Right"
><fragment
 id="1074217066"
><n
 id="1074215330"
 p="514.62 136.65"
 Z="1185"
/><n
 id="1074215331"
 p="527.04 129.49"
 Z="1186"
 Element="8"
 NumHydrogens="0"
 NeedsClean="yes"
><t
 p="523.15 133.39"
 BoundingBox="523.15 124.93 530.93 133.49"
 LabelJustification="Left"
><s font="3" size="10" color="0" face="96">O</s></t></n><n
 id="1074215332"
 p="539.47 136.65"
 Z="1187"
 NodeType="ExternalConnectionPoint"
 ExternalConnectionNum="1"
/><b
 id="1074215333"
 Z="1188"
 B="1074215330"
 E="1074215331"
/><b
 id="1074215334"
 Z="1189"
 B="1074215332"
 E="1074215331"
 Display="Hash"
/></fragment><t
 p="530.54 133.01"
 BoundingBox="511.04 125.37 530.54 133.11"
 color="10"
 LabelJustification="Right"
 Justification="Right"
 LabelAlignment="Right"
><s font="3" size="9" color="10" face="96">MeO</s></t></n><n
 id="1074215335"
 p="569.24 152.88"
 Z="1300"
 color="10"
 NodeType="Nickname"
 NeedsClean="yes"
 AS="N"
><fragment
 id="1074217067"
><n
 id="1074215337"
 p="569.24 152.88"
 Z="1190"
/><n
 id="1074215338"
 p="562.07 140.46"
 Z="1191"
 NodeType="ExternalConnectionPoint"
 ExternalConnectionNum="1"
/><b
 id="1074215339"
 Z="1192"
 B="1074215338"
 E="1074215337"
 Display="Bold"
/></fragment><t
 p="565.07 156.78"
 BoundingBox="565.07 148.44 578.97 156.88"
 color="10"
 LabelJustification="Left"
 LabelAlignment="Left"
><s font="3" size="10" color="10" face="96">Me</s></t></n><n
 id="1074215340"
 p="569.56 96.16"
 Z="1303"
 color="10"
 Warning="There are too many bonds to this unlabeled Carbon."
 AS="N"
/><n
 id="1074215341"
 p="540.54 91.29"
 Z="1304"
 color="10"
 Element="46"
 NumHydrogens="0"
 NeedsClean="yes"
 AS="u"
 LabelDisplay="Center"
><t
 p="540.54 95.19"
 BoundingBox="534.42 86.85 546.66 95.29"
 color="10"
 LabelJustification="Center"
 Justification="Center"
 LabelAlignment="Left"
><s font="3" size="10" color="10" face="96">Pd</s></t></n><n
 id="1074215342"
 p="540.54 72.40"
 Z="1306"
 color="10"
 NodeType="Fragment"
 NeedsClean="yes"
 AS="N"
 LabelDisplay="Left"
><fragment
 id="1074217068"
><n
 id="1074215344"
 p="540.54 72.40"
 Z="1193"
 Element="78"
 NumHydrogens="0"
 NeedsClean="yes"
><t
 p="540.54 76.30"
 BoundingBox="535.82 67.96 545.26 76.35"
 LabelJustification="Center"
 Justification="Center"
 LabelAlignment="Center"
><s font="3" size="10" color="0" face="96">Pt</s></t></n><n
 id="1074215345"
 p="590.25 72.40"
 Z="1194"
/><n
 id="1074215346"
 p="577.82 79.57"
 Z="1195"
/><n
 id="1074215347"
 p="565.39 72.40"
 Z="1196"
/><n
 id="1074215348"
 p="552.97 79.57"
 Z="1197"
/><n
 id="1074215349"
 p="490.83 72.40"
 Z="1198"
/><n
 id="1074215350"
 p="503.26 79.57"
 Z="1199"
/><n
 id="1074215351"
 p="515.68 72.40"
 Z="1200"
/><n
 id="1074215352"
 p="528.11 79.57"
 Z="1201"
/><n
 id="1074215353"
 p="565.39 29.35"
 Z="1202"
/><n
 id="1074215354"
 p="552.97 36.51"
 Z="1203"
/><n
 id="1074215355"
 p="552.97 50.87"
 Z="1204"
/><n
 id="1074215356"
 p="540.54 58.04"
 Z="1205"
/><n
 id="1074215357"
 p="540.54 86.74"
 Z="1206"
 NodeType="ExternalConnectionPoint"
 ExternalConnectionNum="1"
/><b
 id="1074215358"
 Z="1207"
 B="1074215355"
 E="1074215356"
/><b
 id="1074215359"
 Z="1208"
 B="1074215354"
 E="1074215355"
/><b
 id="1074215360"
 Z="1209"
 B="1074215353"
 E="1074215354"
/><b
 id="1074215361"
 Z="1210"
 B="1074215351"
 E="1074215352"
/><b
 id="1074215362"
 Z="1211"
 B="1074215350"
 E="1074215351"
/><b
 id="1074215363"
 Z="1212"
 B="1074215349"
 E="1074215350"
/><b
 id="1074215364"
 Z="1213"
 B="1074215347"
 E="1074215348"
/><b
 id="1074215365"
 Z="1214"
 B="1074215346"
 E="1074215347"
/><b
 id="1074215366"
 Z="1215"
 B="1074215345"
 E="1074215346"
/><b
 id="1074215367"
 Z="1216"
 B="1074215344"
 E="1074215348"
/><b
 id="1074215368"
 Z="1217"
 B="1074215344"
 E="1074215352"
/><b
 id="1074215369"
 Z="1218"
 B="1074215344"
 E="1074215356"
/><b
 id="1074215370"
 Z="1219"
 B="1074215357"
 E="1074215344"
/></fragment><t
 p="537.21 76.30"
 BoundingBox="537.21 67.96 563.06 78.60"
 color="10"
 LabelJustification="Left"
 LabelAlignment="Right"
><s font="3" size="10" color="10" face="96">P</s><s font="3" size="10" color="10" face="98">t</s><s font="3" size="10" color="10" face="96">Bu3</s></t></n><n
 id="1074215371"
 p="521.32 87.91"
 Z="1308"
 color="10"
 Element="35"
 NumHydrogens="0"
 NeedsClean="yes"
 AS="N"
><t
 p="522.99 91.81"
 BoundingBox="512.99 83.47 522.99 91.81"
 color="10"
 LabelJustification="Right"
 Justification="Right"
 LabelAlignment="Right"
><s font="3" size="10" color="10" face="96">Br</s></t></n><n
 id="1074215372"
 p="577.68 100.41"
 xyz="577.68 100.41 -11.11"
 Z="1310"
 color="10"
 AS="N"
/><n
 id="1074215373"
 p="591.83 97.76"
 xyz="591.83 97.76 -11.11"
 Z="1311"
 color="10"
 AS="N"
/><n
 id="1074215374"
 p="597.87 90.87"
 Z="1312"
 color="10"
 AS="N"
/><n
 id="1074215375"
 p="589.75 86.62"
 xyz="589.75 86.62 11.11"
 Z="1313"
 color="10"
 AS="N"
/><n
 id="1074215376"
 p="575.59 89.26"
 xyz="575.59 89.26 11.11"
 Z="1314"
 color="10"
 AS="N"
/><n
 id="1074215377"
 p="576.44 140.40"
 Z="1323"
 color="10"
 Element="1"
 NumHydrogens="0"
 NeedsClean="yes"
 AS="N"
><t
 p="573.19 143.92"
 BoundingBox="573.19 136.46 579.69 143.92"
 color="10"
 LabelJustification="Left"
><s font="3" size="9" color="10" face="96">H</s></t></n><n
 id="1074215378"
 p="611.78 87.13"
 Z="1325"
 color="10"
 NodeType="Fragment"
 NeedsClean="yes"
 AS="N"
><fragment
 id="1074217069"
><n
 id="1074216743"
 p="611.78 87.13"
 Z="1165"
/><n
 id="1074216744"
 p="625.64 83.41"
 Z="1166"
 Element="7"
 NumHydrogens="0"
 NeedsClean="yes"
><t
 p="622.03 87.31"
 BoundingBox="622.03 78.97 629.25 87.31"
 LabelJustification="Left"
><s font="3" size="10" color="0" face="96">N</s></t></n><n
 id="1074216745"
 p="597.92 90.85"
 Z="1167"
 NodeType="ExternalConnectionPoint"
 ExternalConnectionNum="1"
/><b
 id="1074216746"
 Z="1168"
 B="1074216743"
 E="1074216744"
 Order="3"
/><b
 id="1074216747"
 Z="1169"
 B="1074216745"
 E="1074216743"
/></fragment><t
 p="608.17 91.03"
 BoundingBox="608.17 82.57 622.61 91.13"
 color="10"
 LabelJustification="Left"
 LabelAlignment="Left"
><s font="3" size="10" color="10" face="96">CN</s></t></n><b
 id="1074215379"
 Z="1295"
 color="10"
 BondSpacing="15"
 B="1074215325"
 E="1074215326"
 Order="1.5"
 Display2="Dash"
 BS="N"
/><b
 id="1074215380"
 Z="1297"
 color="10"
 B="1074215325"
 E="1074215327"
 Display="Bold"
 BS="N"
/><b
 id="1074215381"
 Z="1299"
 color="10"
 B="1074215328"
 E="1074215325"
 Display="Hash"
 BS="N"
/><b
 id="1074215382"
 Z="1301"
 color="10"
 B="1074215326"
 E="1074215335"
 Display="Bold"
 BS="N"
/><b
 id="1074215383"
 Z="1305"
 color="10"
 B="1074215340"
 E="1074215341"
 Display="Dash"
 BS="N"
/><b
 id="1074215384"
 Z="1307"
 color="10"
 B="1074215341"
 E="1074215342"
 BS="N"
/><b
 id="1074215385"
 Z="1309"
 color="10"
 B="1074215341"
 E="1074215371"
 BS="N"
/><b
 id="1074215386"
 Z="1315"
 color="10"
 B="1074215340"
 E="1074215372"
 Order="2"
 Display="Bold"
 BS="N"
/><b
 id="1074215387"
 Z="1316"
 color="10"
 B="1074215372"
 E="1074215373"
 Display="Bold"
 BS="N"
/><b
 id="1074215388"
 Z="1317"
 color="10"
 B="1074215373"
 E="1074215374"
 Order="2"
 Display="Bold"
 BS="N"
 BondCircularOrdering="1074215387 0 1074215395 1074215389"
/><b
 id="1074215389"
 Z="1318"
 color="10"
 B="1074215374"
 E="1074215375"
 BS="N"
/><b
 id="1074215390"
 Z="1319"
 color="10"
 B="1074215375"
 E="1074215376"
 Order="2"
 BS="N"
 BondCircularOrdering="1074215389 0 0 1074215391"
/><b
 id="1074215391"
 Z="1320"
 color="10"
 B="1074215376"
 E="1074215340"
 BS="N"
/><b
 id="1074215392"
 Z="1321"
 color="10"
 B="1074215341"
 E="1074215325"
 Display="Dash"
 BS="N"
/><b
 id="1074215393"
 Z="1322"
 color="10"
 B="1074215340"
 E="1074215326"
 Display="Dash"
 BS="N"
/><b
 id="1074215394"
 Z="1324"
 color="10"
 B="1074215326"
 E="1074215377"
 Display="Hash"
 BS="N"
/><b
 id="1074215395"
 Z="1326"
 color="10"
 B="1074215374"
 E="1074215378"
 BS="N"
/></fragment><fragment
 id="1074215396"
 BoundingBox="613.39 65.73 628.79 81.15"
 Z="1328"
><n
 id="1074215397"
 p="613.39 66.74"
 Z="1327"
 color="10"
 AS="N"
/><n
 id="1074215398"
 p="627.79 66.74"
 Z="1329"
 color="10"
 AS="N"
/><n
 id="1074215399"
 p="627.79 81.15"
 Z="1331"
 color="10"
 AS="N"
/><b
 id="1074215400"
 Z="1330"
 color="10"
 B="1074215397"
 E="1074215398"
 Display="Bold"
 BS="N"
/><b
 id="1074215401"
 Z="1332"
 color="10"
 B="1074215398"
 E="1074215399"
 Display="Bold"
 BS="N"
/></fragment><fragment
 id="1074215402"
 BoundingBox="326.92 67.57 436.30 156.51"
 Z="1342"
><n
 id="1074215403"
 p="353.20 136.30"
 Z="1291"
 color="11"
 AS="N"
/><n
 id="1074215404"
 p="375.74 140.04"
 Z="1334"
 color="11"
 AS="N"
/><n
 id="1074215405"
 p="340.73 143.51"
 Z="1336"
 color="11"
 Element="1"
 NumHydrogens="0"
 NeedsClean="yes"
 AS="N"
><t
 p="337.12 147.41"
 BoundingBox="337.12 139.07 344.34 147.41"
 color="11"
 LabelJustification="Left"
><s font="3" size="10" color="11" face="96">H</s></t></n><n
 id="1074215406"
 p="340.48 129.35"
 Z="1338"
 color="11"
 NodeType="Nickname"
 NeedsClean="yes"
 AS="N"
><fragment
 id="1074217070"
><n
 id="1074215408"
 p="340.48 129.35"
 Z="1220"
/><n
 id="1074215409"
 p="354.34 133.07"
 Z="1221"
 NodeType="ExternalConnectionPoint"
 ExternalConnectionNum="1"
/><b
 id="1074215410"
 Z="1222"
 B="1074215409"
 E="1074215408"
 Display="Hash"
/></fragment><t
 p="342.98 132.87"
 BoundingBox="330.48 125.41 342.98 132.97"
 color="11"
 LabelJustification="Right"
 Justification="Right"
 LabelAlignment="Right"
><s font="3" size="9" color="11" face="96">Me</s></t></n><n
 id="1074215411"
 p="382.94 152.51"
 Z="1340"
 color="11"
 NodeType="Fragment"
 NeedsClean="yes"
 AS="N"
><fragment
 id="1074217071"
><n
 id="1074215413"
 p="382.94 152.51"
 Z="1223"
 Element="8"
 NumHydrogens="0"
 NeedsClean="yes"
><t
 p="379.05 156.41"
 BoundingBox="379.05 147.95 386.83 156.51"
 LabelJustification="Left"
><s font="3" size="10" color="0" face="96">O</s></t></n><n
 id="1074215414"
 p="397.29 152.51"
 Z="1224"
/><n
 id="1074215415"
 p="375.76 140.07"
 Z="1225"
 NodeType="ExternalConnectionPoint"
 ExternalConnectionNum="1"
/><b
 id="1074215416"
 Z="1226"
 B="1074215413"
 E="1074215414"
/><b
 id="1074215417"
 Z="1227"
 B="1074215415"
 E="1074215413"
 Display="Bold"
/></fragment><t
 p="379.05 156.41"
 BoundingBox="379.05 147.95 400.72 156.51"
 color="11"
 LabelJustification="Left"
 LabelAlignment="Left"
><s font="3" size="10" color="11" face="96">OMe</s></t></n><n
 id="1074215418"
 p="383.25 95.79"
 Z="1343"
 color="11"
 Warning="There are too many bonds to this unlabeled Carbon."
 AS="N"
/><n
 id="1074215419"
 p="354.22 90.91"
 Z="1344"
 color="11"
 Element="46"
 NumHydrogens="0"
 NeedsClean="yes"
 AS="u"
 LabelDisplay="Center"
><t
 p="354.22 94.81"
 BoundingBox="348.10 86.47 360.34 94.91"
 color="11"
 LabelJustification="Center"
 Justification="Center"
 LabelAlignment="Left"
><s font="3" size="10" color="11" face="96">Pd</s></t></n><n
 id="1074215420"
 p="354.22 72.01"
 Z="1346"
 color="11"
 NodeType="Fragment"
 NeedsClean="yes"
 AS="N"
 LabelDisplay="Left"
><fragment
 id="1074217072"
><n
 id="1074215422"
 p="354.22 72.01"
 Z="1228"
 Element="78"
 NumHydrogens="0"
 NeedsClean="yes"
><t
 p="354.22 75.91"
 BoundingBox="349.50 67.57 358.94 75.96"
 LabelJustification="Center"
 Justification="Center"
 LabelAlignment="Center"
><s font="3" size="10" color="0" face="96">Pt</s></t></n><n
 id="1074215423"
 p="403.93 72.01"
 Z="1229"
/><n
 id="1074215424"
 p="391.50 79.18"
 Z="1230"
/><n
 id="1074215425"
 p="379.08 72.01"
 Z="1231"
/><n
 id="1074215426"
 p="366.65 79.18"
 Z="1232"
/><n
 id="1074215427"
 p="304.51 72.01"
 Z="1233"
/><n
 id="1074215428"
 p="316.94 79.18"
 Z="1234"
/><n
 id="1074215429"
 p="329.37 72.01"
 Z="1235"
/><n
 id="1074215430"
 p="341.79 79.18"
 Z="1236"
/><n
 id="1074215431"
 p="379.08 28.97"
 Z="1237"
/><n
 id="1074215432"
 p="366.65 36.15"
 Z="1238"
/><n
 id="1074215433"
 p="366.65 50.49"
 Z="1239"
/><n
 id="1074215434"
 p="354.22 57.66"
 Z="1240"
/><n
 id="1074215435"
 p="354.22 86.37"
 Z="1241"
 NodeType="ExternalConnectionPoint"
 ExternalConnectionNum="1"
/><b
 id="1074215436"
 Z="1242"
 B="1074215433"
 E="1074215434"
/><b
 id="1074215437"
 Z="1243"
 B="1074215432"
 E="1074215433"
/><b
 id="1074215438"
 Z="1244"
 B="1074215431"
 E="1074215432"
/><b
 id="1074215439"
 Z="1245"
 B="1074215429"
 E="1074215430"
/><b
 id="1074215440"
 Z="1246"
 B="1074215428"
 E="1074215429"
/><b
 id="1074215441"
 Z="1247"
 B="1074215427"
 E="1074215428"
/><b
 id="1074215442"
 Z="1248"
 B="1074215425"
 E="1074215426"
/><b
 id="1074215443"
 Z="1249"
 B="1074215424"
 E="1074215425"
/><b
 id="1074215444"
 Z="1250"
 B="1074215423"
 E="1074215424"
/><b
 id="1074215445"
 Z="1251"
 B="1074215422"
 E="1074215426"
/><b
 id="1074215446"
 Z="1252"
 B="1074215422"
 E="1074215430"
/><b
 id="1074215447"
 Z="1253"
 B="1074215422"
 E="1074215434"
/><b
 id="1074215448"
 Z="1254"
 B="1074215435"
 E="1074215422"
/></fragment><t
 p="350.89 75.91"
 BoundingBox="350.89 67.57 376.74 78.21"
 color="11"
 LabelJustification="Left"
 LabelAlignment="Right"
><s font="3" size="10" color="11" face="96">P</s><s font="3" size="10" color="11" face="98">t</s><s font="3" size="10" color="11" face="96">Bu3</s></t></n><n
 id="1074215449"
 p="335.25 86.99"
 Z="1348"
 color="11"
 Element="35"
 NumHydrogens="0"
 NeedsClean="yes"
 AS="N"
><t
 p="336.92 90.89"
 BoundingBox="326.92 82.55 336.92 90.89"
 color="11"
 LabelJustification="Right"
 Justification="Right"
 LabelAlignment="Right"
><s font="3" size="10" color="11" face="96">Br</s></t></n><n
 id="1074215450"
 p="391.37 100.04"
 xyz="391.37 100.04 -11.11"
 Z="1350"
 color="11"
 AS="N"
/><n
 id="1074215451"
 p="405.53 97.38"
 xyz="405.53 97.38 -11.11"
 Z="1351"
 color="11"
 AS="N"
/><n
 id="1074215452"
 p="411.56 90.49"
 Z="1352"
 color="11"
 AS="N"
/><n
 id="1074215453"
 p="403.44 86.24"
 xyz="403.44 86.24 11.11"
 Z="1353"
 color="11"
 AS="N"
/><n
 id="1074215454"
 p="389.28 88.88"
 xyz="389.28 88.88 11.11"
 Z="1354"
 color="11"
 AS="N"
/><n
 id="1074215455"
 p="390.14 140.04"
 Z="1362"
 color="11"
 Element="1"
 NumHydrogens="0"
 NeedsClean="yes"
 AS="N"
><t
 p="386.89 143.56"
 BoundingBox="386.89 136.10 393.39 143.56"
 color="11"
 LabelJustification="Left"
><s font="3" size="9" color="11" face="96">H</s></t></n><n
 id="1074215456"
 p="425.47 86.76"
 Z="1364"
 color="11"
 NodeType="Fragment"
 NeedsClean="yes"
 AS="N"
><fragment
 id="1074217073"
><n
 id="1074216753"
 p="425.47 86.76"
 Z="1170"
/><n
 id="1074216754"
 p="439.33 83.04"
 Z="1171"
 Element="7"
 NumHydrogens="0"
 NeedsClean="yes"
><t
 p="435.72 86.94"
 BoundingBox="435.72 78.60 442.94 86.94"
 LabelJustification="Left"
><s font="3" size="10" color="0" face="96">N</s></t></n><n
 id="1074216755"
 p="411.61 90.47"
 Z="1172"
 NodeType="ExternalConnectionPoint"
 ExternalConnectionNum="1"
/><b
 id="1074216756"
 Z="1173"
 B="1074216753"
 E="1074216754"
 Order="3"
/><b
 id="1074216757"
 Z="1174"
 B="1074216755"
 E="1074216753"
/></fragment><t
 p="421.86 90.66"
 BoundingBox="421.86 82.20 436.30 90.76"
 color="11"
 LabelJustification="Left"
 LabelAlignment="Left"
><s font="3" size="10" color="11" face="96">CN</s></t></n><b
 id="1074215470"
 Z="1290"
 color="11"
 B="1074215419"
 E="1074215403"
 Display="Dash"
 BS="N"
/><b
 id="1074215457"
 Z="1335"
 color="11"
 BondSpacing="15"
 B="1074215403"
 E="1074215404"
 Order="1.5"
 Display2="Dash"
 BS="N"
/><b
 id="1074215458"
 Z="1337"
 color="11"
 B="1074215403"
 E="1074215405"
 Display="Bold"
 BS="N"
/><b
 id="1074215459"
 Z="1339"
 color="11"
 B="1074215406"
 E="1074215403"
 Display="Hash"
 BS="N"
/><b
 id="1074215460"
 Z="1341"
 color="11"
 B="1074215404"
 E="1074215411"
 Display="Bold"
 BS="N"
/><b
 id="1074215461"
 Z="1345"
 color="11"
 B="1074215418"
 E="1074215419"
 Display="Dash"
 BS="N"
/><b
 id="1074215462"
 Z="1347"
 color="11"
 B="1074215419"
 E="1074215420"
 BS="N"
/><b
 id="1074215463"
 Z="1349"
 color="11"
 B="1074215419"
 E="1074215449"
 BS="N"
/><b
 id="1074215464"
 Z="1355"
 color="11"
 B="1074215418"
 E="1074215450"
 Order="2"
 Display="Bold"
 BS="N"
/><b
 id="1074215465"
 Z="1356"
 color="11"
 B="1074215450"
 E="1074215451"
 Display="Bold"
 BS="N"
/><b
 id="1074215466"
 Z="1357"
 color="11"
 B="1074215451"
 E="1074215452"
 Order="2"
 Display="Bold"
 BS="N"
 BondCircularOrdering="1074215465 0 1074215473 1074215467"
/><b
 id="1074215467"
 Z="1358"
 color="11"
 B="1074215452"
 E="1074215453"
 BS="N"
/><b
 id="1074215468"
 Z="1359"
 color="11"
 B="1074215453"
 E="1074215454"
 Order="2"
 BS="N"
 BondCircularOrdering="1074215467 0 0 1074215469"
/><b
 id="1074215469"
 Z="1360"
 color="11"
 B="1074215454"
 E="1074215418"
 BS="N"
/><b
 id="1074215471"
 Z="1361"
 color="11"
 B="1074215418"
 E="1074215404"
 Display="Dash"
 BS="N"
/><b
 id="1074215472"
 Z="1363"
 color="11"
 B="1074215404"
 E="1074215455"
 Display="Hash"
 BS="N"
/><b
 id="1074215473"
 Z="1365"
 color="11"
 B="1074215452"
 E="1074215456"
 BS="N"
/></fragment><fragment
 id="1074215474"
 BoundingBox="430.07 64.61 445.47 80.01"
 Z="1367"
><n
 id="1074215475"
 p="430.07 65.62"
 Z="1366"
 color="11"
 AS="N"
/><n
 id="1074215476"
 p="444.47 65.62"
 Z="1368"
 color="11"
 AS="N"
/><n
 id="1074215477"
 p="444.47 80.01"
 Z="1370"
 color="11"
 AS="N"
/><b
 id="1074215478"
 Z="1369"
 color="11"
 B="1074215475"
 E="1074215476"
 Display="Bold"
 BS="N"
/><b
 id="1074215479"
 Z="1371"
 color="11"
 B="1074215476"
 E="1074215477"
 Display="Bold"
 BS="N"
/></fragment><fragment
 id="1074215566"
 BoundingBox="759.42 71.57 875.75 160.51"
 Z="1384"
><n
 id="1074215567"
 p="785.70 140.30"
 Z="1375"
 color="11"
 AS="N"
/><n
 id="1074215568"
 p="808.24 144.04"
 Z="1376"
 color="11"
 AS="N"
/><n
 id="1074215569"
 p="773.23 147.51"
 Z="1378"
 color="11"
 Element="1"
 NumHydrogens="0"
 NeedsClean="yes"
 AS="N"
><t
 p="769.62 151.41"
 BoundingBox="769.62 143.07 776.84 151.41"
 color="11"
 LabelJustification="Left"
><s font="3" size="10" color="11" face="96">H</s></t></n><n
 id="1074215570"
 p="773.23 133.10"
 Z="1380"
 color="11"
 NodeType="Nickname"
 NeedsClean="yes"
 AS="N"
><fragment
 id="1074217074"
><n
 id="1074215572"
 p="773.23 133.10"
 Z="1255"
/><n
 id="1074215573"
 p="787.09 136.82"
 Z="1256"
 NodeType="ExternalConnectionPoint"
 ExternalConnectionNum="1"
/><b
 id="1074215574"
 Z="1257"
 B="1074215573"
 E="1074215572"
 Display="Hash"
/></fragment><t
 p="775.73 136.62"
 BoundingBox="763.23 129.16 775.73 136.72"
 color="11"
 LabelJustification="Right"
 Justification="Right"
 LabelAlignment="Right"
><s font="3" size="9" color="11" face="96">Me</s></t></n><n
 id="1074215575"
 p="815.44 156.51"
 Z="1382"
 color="11"
 NodeType="Fragment"
 NeedsClean="yes"
 AS="N"
><fragment
 id="1074217075"
><n
 id="1074215577"
 p="815.44 156.51"
 Z="1258"
 Element="8"
 NumHydrogens="0"
 NeedsClean="yes"
><t
 p="811.55 160.41"
 BoundingBox="811.55 151.95 819.33 160.51"
 LabelJustification="Left"
><s font="3" size="10" color="0" face="96">O</s></t></n><n
 id="1074215578"
 p="829.79 156.51"
 Z="1259"
/><n
 id="1074215579"
 p="808.26 144.07"
 Z="1260"
 NodeType="ExternalConnectionPoint"
 ExternalConnectionNum="1"
/><b
 id="1074215580"
 Z="1261"
 B="1074215577"
 E="1074215578"
/><b
 id="1074215581"
 Z="1262"
 B="1074215579"
 E="1074215577"
 Display="Bold"
/></fragment><t
 p="811.55 160.41"
 BoundingBox="811.55 151.95 833.22 160.51"
 color="11"
 LabelJustification="Left"
 LabelAlignment="Left"
><s font="3" size="10" color="11" face="96">OMe</s></t></n><n
 id="1074215582"
 p="815.75 99.79"
 Z="1385"
 color="11"
 Warning="There are too many bonds to this unlabeled Carbon."
 AS="N"
/><n
 id="1074215583"
 p="786.72 94.91"
 Z="1386"
 color="11"
 Element="46"
 NumHydrogens="0"
 NeedsClean="yes"
 AS="u"
 LabelDisplay="Center"
><t
 p="786.72 98.81"
 BoundingBox="780.60 90.47 792.84 98.91"
 color="11"
 LabelJustification="Center"
 Justification="Center"
 LabelAlignment="Left"
><s font="3" size="10" color="11" face="96">Pd</s></t></n><n
 id="1074215584"
 p="786.72 76.01"
 Z="1388"
 color="11"
 NodeType="Fragment"
 NeedsClean="yes"
 AS="N"
 LabelDisplay="Left"
><fragment
 id="1074217076"
><n
 id="1074215586"
 p="786.72 76.01"
 Z="1263"
 Element="78"
 NumHydrogens="0"
 NeedsClean="yes"
><t
 p="786.72 79.91"
 BoundingBox="782 71.57 791.44 79.96"
 LabelJustification="Center"
 Justification="Center"
 LabelAlignment="Center"
><s font="3" size="10" color="0" face="96">Pt</s></t></n><n
 id="1074215587"
 p="836.43 76.01"
 Z="1264"
/><n
 id="1074215588"
 p="824 83.18"
 Z="1265"
/><n
 id="1074215589"
 p="811.58 76.01"
 Z="1266"
/><n
 id="1074215590"
 p="799.15 83.18"
 Z="1267"
/><n
 id="1074215591"
 p="737.01 76.01"
 Z="1268"
/><n
 id="1074215592"
 p="749.44 83.18"
 Z="1269"
/><n
 id="1074215593"
 p="761.87 76.01"
 Z="1270"
/><n
 id="1074215594"
 p="774.29 83.18"
 Z="1271"
/><n
 id="1074215595"
 p="811.58 32.97"
 Z="1272"
/><n
 id="1074215596"
 p="799.15 40.15"
 Z="1273"
/><n
 id="1074215597"
 p="799.15 54.49"
 Z="1274"
/><n
 id="1074215598"
 p="786.72 61.66"
 Z="1275"
/><n
 id="1074215599"
 p="786.72 90.37"
 Z="1276"
 NodeType="ExternalConnectionPoint"
 ExternalConnectionNum="1"
/><b
 id="1074215600"
 Z="1277"
 B="1074215597"
 E="1074215598"
/><b
 id="1074215601"
 Z="1278"
 B="1074215596"
 E="1074215597"
/><b
 id="1074215602"
 Z="1279"
 B="1074215595"
 E="1074215596"
/><b
 id="1074215603"
 Z="1280"
 B="1074215593"
 E="1074215594"
/><b
 id="1074215604"
 Z="1281"
 B="1074215592"
 E="1074215593"
/><b
 id="1074215605"
 Z="1282"
 B="1074215591"
 E="1074215592"
/><b
 id="1074215606"
 Z="1283"
 B="1074215589"
 E="1074215590"
/><b
 id="1074215607"
 Z="1284"
 B="1074215588"
 E="1074215589"
/><b
 id="1074215608"
 Z="1285"
 B="1074215587"
 E="1074215588"
/><b
 id="1074215609"
 Z="1286"
 B="1074215586"
 E="1074215590"
/><b
 id="1074215610"
 Z="1287"
 B="1074215586"
 E="1074215594"
/><b
 id="1074215611"
 Z="1288"
 B="1074215586"
 E="1074215598"
/><b
 id="1074215612"
 Z="1289"
 B="1074215599"
 E="1074215586"
/></fragment><t
 p="783.39 79.91"
 BoundingBox="783.39 71.57 809.24 82.21"
 color="11"
 LabelJustification="Left"
 LabelAlignment="Right"
><s font="3" size="10" color="11" face="96">P</s><s font="3" size="10" color="11" face="98">t</s><s font="3" size="10" color="11" face="96">Bu3</s></t></n><n
 id="1074215613"
 p="767.75 90.99"
 Z="1390"
 color="11"
 Element="35"
 NumHydrogens="0"
 NeedsClean="yes"
 AS="N"
><t
 p="769.42 94.89"
 BoundingBox="759.42 86.55 769.42 94.89"
 color="11"
 LabelJustification="Right"
 Justification="Right"
 LabelAlignment="Right"
><s font="3" size="10" color="11" face="96">Br</s></t></n><n
 id="1074215614"
 p="823.87 104.04"
 xyz="823.87 104.04 -11.11"
 Z="1392"
 color="11"
 AS="N"
/><n
 id="1074215615"
 p="838.03 101.38"
 xyz="838.03 101.38 -11.11"
 Z="1393"
 color="11"
 AS="N"
/><n
 id="1074215616"
 p="844.06 94.49"
 Z="1394"
 color="11"
 AS="N"
/><n
 id="1074215617"
 p="835.94 90.24"
 xyz="835.94 90.24 11.11"
 Z="1395"
 color="11"
 AS="N"
/><n
 id="1074215618"
 p="821.78 92.88"
 xyz="821.78 92.88 11.11"
 Z="1396"
 color="11"
 AS="N"
/><n
 id="1074215619"
 p="822.64 144.04"
 Z="1405"
 color="11"
 Element="1"
 NumHydrogens="0"
 NeedsClean="yes"
 AS="N"
><t
 p="819.39 147.56"
 BoundingBox="819.39 140.10 825.89 147.56"
 color="11"
 LabelJustification="Left"
><s font="3" size="9" color="11" face="96">H</s></t></n><n
 id="1074215620"
 p="857.97 90.76"
 Z="1407"
 color="11"
 NodeType="Fragment"
 NeedsClean="yes"
 AS="N"
><fragment
 id="1074217077"
><n
 id="1074216763"
 p="857.97 90.76"
 Z="1175"
 Element="8"
 NumHydrogens="0"
 NeedsClean="yes"
><t
 p="854.08 94.66"
 BoundingBox="854.08 86.20 861.86 94.76"
 LabelJustification="Left"
><s font="3" size="10" color="0" face="96">O</s></t></n><n
 id="1074216764"
 p="861.68 76.90"
 Z="1176"
/><n
 id="1074216765"
 p="844.11 94.47"
 Z="1177"
 NodeType="ExternalConnectionPoint"
 ExternalConnectionNum="1"
/><b
 id="1074216766"
 Z="1178"
 B="1074216763"
 E="1074216764"
/><b
 id="1074216767"
 Z="1179"
 B="1074216765"
 E="1074216763"
/></fragment><t
 p="854.08 94.66"
 BoundingBox="854.08 86.20 875.75 94.76"
 color="11"
 LabelJustification="Left"
 LabelAlignment="Left"
><s font="3" size="10" color="11" face="96">OMe</s></t></n><b
 id="1074215621"
 Z="1377"
 color="11"
 BondSpacing="15"
 B="1074215567"
 E="1074215568"
 Order="1.5"
 Display2="Dash"
 BS="N"
/><b
 id="1074215622"
 Z="1379"
 color="11"
 B="1074215567"
 E="1074215569"
 Display="Bold"
 BS="N"
/><b
 id="1074215623"
 Z="1381"
 color="11"
 B="1074215570"
 E="1074215567"
 Display="Hash"
 BS="N"
/><b
 id="1074215624"
 Z="1383"
 color="11"
 B="1074215568"
 E="1074215575"
 Display="Bold"
 BS="N"
/><b
 id="1074215625"
 Z="1387"
 color="11"
 B="1074215582"
 E="1074215583"
 Display="Dash"
 BS="N"
/><b
 id="1074215626"
 Z="1389"
 color="11"
 B="1074215583"
 E="1074215584"
 BS="N"
/><b
 id="1074215627"
 Z="1391"
 color="11"
 B="1074215583"
 E="1074215613"
 BS="N"
/><b
 id="1074215628"
 Z="1397"
 color="11"
 B="1074215582"
 E="1074215614"
 Order="2"
 Display="Bold"
 BS="N"
/><b
 id="1074215629"
 Z="1398"
 color="11"
 B="1074215614"
 E="1074215615"
 Display="Bold"
 BS="N"
/><b
 id="1074215630"
 Z="1399"
 color="11"
 B="1074215615"
 E="1074215616"
 Order="2"
 Display="Bold"
 BS="N"
 BondCircularOrdering="1074215629 0 1074215637 1074215631"
/><b
 id="1074215631"
 Z="1400"
 color="11"
 B="1074215616"
 E="1074215617"
 BS="N"
/><b
 id="1074215632"
 Z="1401"
 color="11"
 B="1074215617"
 E="1074215618"
 Order="2"
 BS="N"
 BondCircularOrdering="1074215631 0 0 1074215633"
/><b
 id="1074215633"
 Z="1402"
 color="11"
 B="1074215618"
 E="1074215582"
 BS="N"
/><b
 id="1074215634"
 Z="1403"
 color="11"
 B="1074215583"
 E="1074215567"
 Display="Dash"
 BS="N"
/><b
 id="1074215635"
 Z="1404"
 color="11"
 B="1074215582"
 E="1074215568"
 Display="Dash"
 BS="N"
/><b
 id="1074215636"
 Z="1406"
 color="11"
 B="1074215568"
 E="1074215619"
 Display="Hash"
 BS="N"
/><b
 id="1074215637"
 Z="1408"
 color="11"
 B="1074215616"
 E="1074215620"
 BS="N"
/></fragment><fragment
 id="1074215638"
 BoundingBox="866.32 68.61 881.72 84.01"
 Z="1410"
><n
 id="1074215639"
 p="866.32 69.62"
 Z="1409"
 color="11"
 AS="N"
/><n
 id="1074215640"
 p="880.72 69.62"
 Z="1411"
 color="11"
 AS="N"
/><n
 id="1074215641"
 p="880.72 84.01"
 Z="1413"
 color="11"
 AS="N"
/><b
 id="1074215642"
 Z="1412"
 color="11"
 B="1074215639"
 E="1074215640"
 Display="Bold"
 BS="N"
/><b
 id="1074215643"
 Z="1414"
 color="11"
 B="1074215640"
 E="1074215641"
 Display="Bold"
 BS="N"
/></fragment><fragment
 id="1074215684"
 BoundingBox="940.16 73.21 1058.69 162.13"
 Z="1473"
><n
 id="1074215685"
 p="968.63 141.93"
 Z="1465"
 color="10"
 AS="N"
/><n
 id="1074215686"
 p="991.17 145.65"
 Z="1466"
 color="10"
 AS="N"
/><n
 id="1074215687"
 p="956.16 149.13"
 Z="1468"
 color="10"
 Element="1"
 NumHydrogens="0"
 NeedsClean="yes"
 AS="N"
><t
 p="952.55 153.03"
 BoundingBox="952.55 144.69 959.77 153.03"
 color="10"
 LabelJustification="Left"
><s font="3" size="10" color="10" face="96">H</s></t></n><n
 id="1074215695"
 p="998.37 158.13"
 Z="1471"
 color="10"
 NodeType="Nickname"
 NeedsClean="yes"
 AS="N"
><fragment
 id="1074217078"
><n
 id="1074215697"
 p="998.37 158.13"
 Z="1435"
/><n
 id="1074215698"
 p="991.20 145.71"
 Z="1436"
 NodeType="ExternalConnectionPoint"
 ExternalConnectionNum="1"
/><b
 id="1074215699"
 Z="1437"
 B="1074215698"
 E="1074215697"
 Display="Bold"
/></fragment><t
 p="994.20 162.03"
 BoundingBox="994.20 153.69 1008.10 162.13"
 color="10"
 LabelJustification="Left"
 LabelAlignment="Left"
><s font="3" size="10" color="10" face="96">Me</s></t></n><n
 id="1074215700"
 p="998.69 101.41"
 Z="1474"
 color="10"
 Warning="There are too many bonds to this unlabeled Carbon."
 AS="N"
/><n
 id="1074215701"
 p="969.66 96.54"
 Z="1475"
 color="10"
 Element="46"
 NumHydrogens="0"
 NeedsClean="yes"
 AS="u"
 LabelDisplay="Center"
><t
 p="969.66 100.44"
 BoundingBox="963.54 92.10 975.78 100.54"
 color="10"
 LabelJustification="Center"
 Justification="Center"
 LabelAlignment="Left"
><s font="3" size="10" color="10" face="96">Pd</s></t></n><n
 id="1074215702"
 p="969.66 77.65"
 Z="1477"
 color="10"
 NodeType="Fragment"
 NeedsClean="yes"
 AS="N"
 LabelDisplay="Left"
><fragment
 id="1074217079"
><n
 id="1074215704"
 p="969.66 77.65"
 Z="1438"
 Element="78"
 NumHydrogens="0"
 NeedsClean="yes"
><t
 p="969.66 81.55"
 BoundingBox="964.94 73.21 974.38 81.60"
 LabelJustification="Center"
 Justification="Center"
 LabelAlignment="Center"
><s font="3" size="10" color="0" face="96">Pt</s></t></n><n
 id="1074215705"
 p="1019.37 77.65"
 Z="1439"
/><n
 id="1074215706"
 p="1006.94 84.82"
 Z="1440"
/><n
 id="1074215707"
 p="994.51 77.65"
 Z="1441"
/><n
 id="1074215708"
 p="982.09 84.82"
 Z="1442"
/><n
 id="1074215709"
 p="919.95 77.65"
 Z="1443"
/><n
 id="1074215710"
 p="932.38 84.82"
 Z="1444"
/><n
 id="1074215711"
 p="944.80 77.65"
 Z="1445"
/><n
 id="1074215712"
 p="957.23 84.82"
 Z="1446"
/><n
 id="1074215713"
 p="994.51 34.60"
 Z="1447"
/><n
 id="1074215714"
 p="982.09 41.76"
 Z="1448"
/><n
 id="1074215715"
 p="982.09 56.12"
 Z="1449"
/><n
 id="1074215716"
 p="969.66 63.29"
 Z="1450"
/><n
 id="1074215717"
 p="969.66 91.99"
 Z="1451"
 NodeType="ExternalConnectionPoint"
 ExternalConnectionNum="1"
/><b
 id="1074215718"
 Z="1452"
 B="1074215715"
 E="1074215716"
/><b
 id="1074215719"
 Z="1453"
 B="1074215714"
 E="1074215715"
/><b
 id="1074215720"
 Z="1454"
 B="1074215713"
 E="1074215714"
/><b
 id="1074215721"
 Z="1455"
 B="1074215711"
 E="1074215712"
/><b
 id="1074215722"
 Z="1456"
 B="1074215710"
 E="1074215711"
/><b
 id="1074215723"
 Z="1457"
 B="1074215709"
 E="1074215710"
/><b
 id="1074215724"
 Z="1458"
 B="1074215707"
 E="1074215708"
/><b
 id="1074215725"
 Z="1459"
 B="1074215706"
 E="1074215707"
/><b
 id="1074215726"
 Z="1460"
 B="1074215705"
 E="1074215706"
/><b
 id="1074215727"
 Z="1461"
 B="1074215704"
 E="1074215708"
/><b
 id="1074215728"
 Z="1462"
 B="1074215704"
 E="1074215712"
/><b
 id="1074215729"
 Z="1463"
 B="1074215704"
 E="1074215716"
/><b
 id="1074215730"
 Z="1464"
 B="1074215717"
 E="1074215704"
/></fragment><t
 p="966.33 81.55"
 BoundingBox="966.33 73.21 992.18 83.85"
 color="10"
 LabelJustification="Left"
 LabelAlignment="Right"
><s font="3" size="10" color="10" face="96">P</s><s font="3" size="10" color="10" face="98">t</s><s font="3" size="10" color="10" face="96">Bu3</s></t></n><n
 id="1074215731"
 p="950.44 93.16"
 Z="1479"
 color="10"
 Element="35"
 NumHydrogens="0"
 NeedsClean="yes"
 AS="N"
><t
 p="952.11 97.06"
 BoundingBox="942.11 88.72 952.11 97.06"
 color="10"
 LabelJustification="Right"
 Justification="Right"
 LabelAlignment="Right"
><s font="3" size="10" color="10" face="96">Br</s></t></n><n
 id="1074215732"
 p="1006.81 105.66"
 xyz="1006.81 105.66 -11.11"
 Z="1481"
 color="10"
 AS="N"
/><n
 id="1074215733"
 p="1020.96 103.01"
 xyz="1020.96 103.01 -11.11"
 Z="1482"
 color="10"
 AS="N"
/><n
 id="1074215734"
 p="1027 96.12"
 Z="1483"
 color="10"
 AS="N"
/><n
 id="1074215735"
 p="1018.88 91.87"
 xyz="1018.88 91.87 11.11"
 Z="1484"
 color="10"
 AS="N"
/><n
 id="1074215736"
 p="1004.72 94.51"
 xyz="1004.72 94.51 11.11"
 Z="1485"
 color="10"
 AS="N"
/><n
 id="1074215737"
 p="1005.57 145.65"
 Z="1494"
 color="10"
 Element="1"
 NumHydrogens="0"
 NeedsClean="yes"
 AS="N"
><t
 p="1002.32 149.17"
 BoundingBox="1002.32 141.71 1008.82 149.17"
 color="10"
 LabelJustification="Left"
><s font="3" size="9" color="10" face="96">H</s></t></n><n
 id="1074215738"
 p="1040.91 92.38"
 Z="1496"
 color="10"
 NodeType="Fragment"
 NeedsClean="yes"
 AS="N"
><fragment
 id="1074217080"
><n
 id="1074216772"
 p="1040.91 92.38"
 Z="1180"
 Element="8"
 NumHydrogens="0"
 NeedsClean="yes"
><t
 p="1037.02 96.28"
 BoundingBox="1037.02 87.82 1044.80 96.38"
 LabelJustification="Left"
><s font="3" size="10" color="0" face="96">O</s></t></n><n
 id="1074216773"
 p="1044.62 78.52"
 Z="1181"
/><n
 id="1074216774"
 p="1027.05 96.10"
 Z="1182"
 NodeType="ExternalConnectionPoint"
 ExternalConnectionNum="1"
/><b
 id="1074216775"
 Z="1183"
 B="1074216772"
 E="1074216773"
/><b
 id="1074216776"
 Z="1184"
 B="1074216774"
 E="1074216772"
/></fragment><t
 p="1037.02 96.28"
 BoundingBox="1037.02 87.82 1058.69 96.38"
 color="10"
 LabelJustification="Left"
 LabelAlignment="Left"
><s font="3" size="10" color="10" face="96">OMe</s></t></n><n
 id="1074215688"
 p="956.16 134.74"
 Z="1530"
 color="10"
 NodeType="Fragment"
 NeedsClean="yes"
 AS="N"
 LabelDisplay="Right"
><fragment
 id="1074217081"
><n
 id="1074215690"
 p="943.74 141.90"
 Z="1430"
/><n
 id="1074215691"
 p="956.16 134.74"
 Z="1431"
 Element="8"
 NumHydrogens="0"
 NeedsClean="yes"
><t
 p="952.27 138.64"
 BoundingBox="952.27 130.18 960.05 138.74"
 LabelJustification="Left"
><s font="3" size="10" color="0" face="96">O</s></t></n><n
 id="1074215692"
 p="968.59 141.90"
 Z="1432"
 NodeType="ExternalConnectionPoint"
 ExternalConnectionNum="1"
/><b
 id="1074215693"
 Z="1433"
 B="1074215690"
 E="1074215691"
/><b
 id="1074215694"
 Z="1434"
 B="1074215692"
 E="1074215691"
 Display="Hash"
/></fragment><t
 p="959.66 138.26"
 BoundingBox="940.16 130.62 959.66 138.36"
 color="10"
 LabelJustification="Right"
 Justification="Right"
 LabelAlignment="Right"
><s font="3" size="9" color="10" face="96">MeO</s></t></n><b
 id="1074215745"
 Z="1467"
 color="10"
 BondSpacing="15"
 B="1074215685"
 E="1074215686"
 Order="1.5"
 Display2="Dash"
 BS="N"
/><b
 id="1074215746"
 Z="1469"
 color="10"
 B="1074215685"
 E="1074215687"
 Display="Bold"
 BS="N"
/><b
 id="1074215747"
 Z="1470"
 color="10"
 B="1074215688"
 E="1074215685"
 Display="Hash"
 BS="N"
/><b
 id="1074215748"
 Z="1472"
 color="10"
 B="1074215686"
 E="1074215695"
 Display="Bold"
 BS="N"
/><b
 id="1074215749"
 Z="1476"
 color="10"
 B="1074215700"
 E="1074215701"
 Display="Dash"
 BS="N"
/><b
 id="1074215750"
 Z="1478"
 color="10"
 B="1074215701"
 E="1074215702"
 BS="N"
/><b
 id="1074215751"
 Z="1480"
 color="10"
 B="1074215701"
 E="1074215731"
 BS="N"
/><b
 id="1074215752"
 Z="1486"
 color="10"
 B="1074215700"
 E="1074215732"
 Order="2"
 Display="Bold"
 BS="N"
/><b
 id="1074215753"
 Z="1487"
 color="10"
 B="1074215732"
 E="1074215733"
 Display="Bold"
 BS="N"
/><b
 id="1074215754"
 Z="1488"
 color="10"
 B="1074215733"
 E="1074215734"
 Order="2"
 Display="Bold"
 BS="N"
 BondCircularOrdering="1074215753 0 1074215761 1074215755"
/><b
 id="1074215755"
 Z="1489"
 color="10"
 B="1074215734"
 E="1074215735"
 BS="N"
/><b
 id="1074215756"
 Z="1490"
 color="10"
 B="1074215735"
 E="1074215736"
 Order="2"
 BS="N"
 BondCircularOrdering="1074215755 0 0 1074215757"
/><b
 id="1074215757"
 Z="1491"
 color="10"
 B="1074215736"
 E="1074215700"
 BS="N"
/><b
 id="1074215758"
 Z="1492"
 color="10"
 B="1074215701"
 E="1074215685"
 Display="Dash"
 BS="N"
/><b
 id="1074215759"
 Z="1493"
 color="10"
 B="1074215700"
 E="1074215686"
 Display="Dash"
 BS="N"
/><b
 id="1074215760"
 Z="1495"
 color="10"
 B="1074215686"
 E="1074215737"
 Display="Hash"
 BS="N"
/><b
 id="1074215761"
 Z="1497"
 color="10"
 B="1074215734"
 E="1074215738"
 BS="N"
/></fragment><fragment
 id="1074215762"
 BoundingBox="1042.51 70.98 1057.91 86.40"
 Z="1499"
><n
 id="1074215763"
 p="1042.51 71.99"
 Z="1498"
 color="10"
 AS="N"
/><n
 id="1074215764"
 p="1056.91 71.99"
 Z="1500"
 color="10"
 AS="N"
/><n
 id="1074215765"
 p="1056.91 86.40"
 Z="1502"
 color="10"
 AS="N"
/><b
 id="1074215766"
 Z="1501"
 color="10"
 B="1074215763"
 E="1074215764"
 Display="Bold"
 BS="N"
/><b
 id="1074215767"
 Z="1503"
 color="10"
 B="1074215764"
 E="1074215765"
 Display="Bold"
 BS="N"
/></fragment><fragment
 id="1074215803"
 BoundingBox="509.54 207.82 621.11 296.76"
 Z="1670"
><n
 id="1074215804"
 p="538.01 276.55"
 Z="1661"
 color="10"
 AS="N"
/><n
 id="1074215805"
 p="560.54 280.27"
 Z="1662"
 color="10"
 AS="N"
/><n
 id="1074215806"
 p="525.54 283.76"
 Z="1664"
 color="10"
 Element="1"
 NumHydrogens="0"
 NeedsClean="yes"
 AS="N"
><t
 p="521.93 287.66"
 BoundingBox="521.93 279.32 529.15 287.66"
 color="10"
 LabelJustification="Left"
><s font="3" size="10" color="10" face="96">H</s></t></n><n
 id="1074215807"
 p="525.54 269.35"
 Z="1666"
 color="10"
 NodeType="Fragment"
 NeedsClean="yes"
 AS="N"
 LabelDisplay="Right"
><fragment
 id="1074217082"
><n
 id="1074215809"
 p="513.12 276.52"
 Z="1553"
/><n
 id="1074215810"
 p="525.54 269.35"
 Z="1554"
 Element="8"
 NumHydrogens="0"
 NeedsClean="yes"
><t
 p="521.65 273.25"
 BoundingBox="521.65 264.79 529.43 273.35"
 LabelJustification="Left"
><s font="3" size="10" color="0" face="96">O</s></t></n><n
 id="1074215811"
 p="537.97 276.52"
 Z="1555"
 NodeType="ExternalConnectionPoint"
 ExternalConnectionNum="1"
/><b
 id="1074215812"
 Z="1556"
 B="1074215809"
 E="1074215810"
/><b
 id="1074215813"
 Z="1557"
 B="1074215811"
 E="1074215810"
 Display="Hash"
/></fragment><t
 p="529.04 272.87"
 BoundingBox="509.54 265.23 529.04 272.97"
 color="10"
 LabelJustification="Right"
 Justification="Right"
 LabelAlignment="Right"
><s font="3" size="9" color="10" face="96">MeO</s></t></n><n
 id="1074215814"
 p="567.74 292.76"
 Z="1668"
 color="10"
 NodeType="Nickname"
 NeedsClean="yes"
 AS="N"
><fragment
 id="1074217083"
><n
 id="1074215816"
 p="567.74 292.76"
 Z="1558"
/><n
 id="1074215817"
 p="560.57 280.32"
 Z="1559"
 NodeType="ExternalConnectionPoint"
 ExternalConnectionNum="1"
/><b
 id="1074215818"
 Z="1560"
 B="1074215817"
 E="1074215816"
 Display="Bold"
/></fragment><t
 p="563.57 296.66"
 BoundingBox="563.57 288.32 577.47 296.76"
 color="10"
 LabelJustification="Left"
 LabelAlignment="Left"
><s font="3" size="10" color="10" face="96">Me</s></t></n><n
 id="1074215819"
 p="568.06 236.04"
 Z="1671"
 color="10"
 Warning="There are too many bonds to this unlabeled Carbon."
 AS="N"
/><n
 id="1074215820"
 p="539.04 231.16"
 Z="1672"
 color="10"
 Element="46"
 NumHydrogens="0"
 NeedsClean="yes"
 AS="u"
 LabelDisplay="Center"
><t
 p="539.04 235.06"
 BoundingBox="532.92 226.72 545.16 235.16"
 color="10"
 LabelJustification="Center"
 Justification="Center"
 LabelAlignment="Left"
><s font="3" size="10" color="10" face="96">Pd</s></t></n><n
 id="1074215821"
 p="539.04 212.26"
 Z="1674"
 color="10"
 NodeType="Fragment"
 NeedsClean="yes"
 AS="N"
 LabelDisplay="Left"
><fragment
 id="1074217084"
><n
 id="1074215823"
 p="539.04 212.26"
 Z="1561"
 Element="78"
 NumHydrogens="0"
 NeedsClean="yes"
><t
 p="539.04 216.16"
 BoundingBox="534.32 207.82 543.76 216.21"
 LabelJustification="Center"
 Justification="Center"
 LabelAlignment="Center"
><s font="3" size="10" color="0" face="96">Pt</s></t></n><n
 id="1074215824"
 p="588.75 212.26"
 Z="1562"
/><n
 id="1074215825"
 p="576.32 219.43"
 Z="1563"
/><n
 id="1074215826"
 p="563.89 212.26"
 Z="1564"
/><n
 id="1074215827"
 p="551.47 219.43"
 Z="1565"
/><n
 id="1074215828"
 p="489.33 212.26"
 Z="1566"
/><n
 id="1074215829"
 p="501.76 219.43"
 Z="1567"
/><n
 id="1074215830"
 p="514.18 212.26"
 Z="1568"
/><n
 id="1074215831"
 p="526.61 219.43"
 Z="1569"
/><n
 id="1074215832"
 p="563.89 169.21"
 Z="1570"
/><n
 id="1074215833"
 p="551.47 176.38"
 Z="1571"
/><n
 id="1074215834"
 p="551.47 190.74"
 Z="1572"
/><n
 id="1074215835"
 p="539.04 197.91"
 Z="1573"
/><n
 id="1074215836"
 p="539.04 226.62"
 Z="1574"
 NodeType="ExternalConnectionPoint"
 ExternalConnectionNum="1"
/><b
 id="1074215837"
 Z="1575"
 B="1074215834"
 E="1074215835"
/><b
 id="1074215838"
 Z="1576"
 B="1074215833"
 E="1074215834"
/><b
 id="1074215839"
 Z="1577"
 B="1074215832"
 E="1074215833"
/><b
 id="1074215840"
 Z="1578"
 B="1074215830"
 E="1074215831"
/><b
 id="1074215841"
 Z="1579"
 B="1074215829"
 E="1074215830"
/><b
 id="1074215842"
 Z="1580"
 B="1074215828"
 E="1074215829"
/><b
 id="1074215843"
 Z="1581"
 B="1074215826"
 E="1074215827"
/><b
 id="1074215844"
 Z="1582"
 B="1074215825"
 E="1074215826"
/><b
 id="1074215845"
 Z="1583"
 B="1074215824"
 E="1074215825"
/><b
 id="1074215846"
 Z="1584"
 B="1074215823"
 E="1074215827"
/><b
 id="1074215847"
 Z="1585"
 B="1074215823"
 E="1074215831"
/><b
 id="1074215848"
 Z="1586"
 B="1074215823"
 E="1074215835"
/><b
 id="1074215849"
 Z="1587"
 B="1074215836"
 E="1074215823"
/></fragment><t
 p="535.71 216.16"
 BoundingBox="535.71 207.82 561.56 218.46"
 color="10"
 LabelJustification="Left"
 LabelAlignment="Right"
><s font="3" size="10" color="10" face="96">P</s><s font="3" size="10" color="10" face="98">t</s><s font="3" size="10" color="10" face="96">Bu3</s></t></n><n
 id="1074215850"
 p="519.82 227.79"
 Z="1676"
 color="10"
 Element="35"
 NumHydrogens="0"
 NeedsClean="yes"
 AS="N"
><t
 p="521.49 231.69"
 BoundingBox="511.49 223.35 521.49 231.69"
 color="10"
 LabelJustification="Right"
 Justification="Right"
 LabelAlignment="Right"
><s font="3" size="10" color="10" face="96">Br</s></t></n><n
 id="1074215851"
 p="576.18 240.29"
 xyz="576.18 240.29 -11.11"
 Z="1678"
 color="10"
 AS="N"
/><n
 id="1074215852"
 p="590.33 237.63"
 xyz="590.33 237.63 -11.11"
 Z="1679"
 color="10"
 AS="N"
/><n
 id="1074215853"
 p="596.37 230.74"
 Z="1680"
 color="10"
 AS="N"
/><n
 id="1074215854"
 p="588.25 226.49"
 xyz="588.25 226.49 11.11"
 Z="1681"
 color="10"
 AS="N"
/><n
 id="1074215855"
 p="574.09 229.13"
 xyz="574.09 229.13 11.11"
 Z="1682"
 color="10"
 AS="N"
/><n
 id="1074215856"
 p="574.94 280.27"
 Z="1691"
 color="10"
 Element="1"
 NumHydrogens="0"
 NeedsClean="yes"
 AS="N"
><t
 p="571.69 283.79"
 BoundingBox="571.69 276.33 578.19 283.79"
 color="10"
 LabelJustification="Left"
><s font="3" size="9" color="10" face="96">H</s></t></n><n
 id="1074215857"
 p="610.28 227.01"
 Z="1693"
 color="10"
 NodeType="Fragment"
 NeedsClean="yes"
 AS="N"
><fragment
 id="1074217085"
><n
 id="1074215859"
 p="610.28 227.01"
 Z="1533"
/><n
 id="1074215860"
 p="624.14 223.29"
 Z="1534"
 Element="7"
 NumHydrogens="0"
 NeedsClean="yes"
><t
 p="620.53 227.19"
 BoundingBox="620.53 218.85 627.75 227.19"
 LabelJustification="Left"
><s font="3" size="10" color="0" face="96">N</s></t></n><n
 id="1074215861"
 p="596.42 230.72"
 Z="1535"
 NodeType="ExternalConnectionPoint"
 ExternalConnectionNum="1"
/><b
 id="1074215862"
 Z="1536"
 B="1074215859"
 E="1074215860"
 Order="3"
/><b
 id="1074215863"
 Z="1537"
 B="1074215861"
 E="1074215859"
/></fragment><t
 p="606.67 230.91"
 BoundingBox="606.67 222.45 621.11 231.01"
 color="10"
 LabelJustification="Left"
 LabelAlignment="Left"
><s font="3" size="10" color="10" face="96">CN</s></t></n><b
 id="1074215864"
 Z="1663"
 color="10"
 BondSpacing="15"
 B="1074215804"
 E="1074215805"
 Order="1.5"
 Display2="Dash"
 BS="N"
/><b
 id="1074215865"
 Z="1665"
 color="10"
 B="1074215804"
 E="1074215806"
 Display="Bold"
 BS="N"
/><b
 id="1074215866"
 Z="1667"
 color="10"
 B="1074215807"
 E="1074215804"
 Display="Hash"
 BS="N"
/><b
 id="1074215867"
 Z="1669"
 color="10"
 B="1074215805"
 E="1074215814"
 Display="Bold"
 BS="N"
/><b
 id="1074215868"
 Z="1673"
 color="10"
 B="1074215819"
 E="1074215820"
 Display="Dash"
 BS="N"
/><b
 id="1074215869"
 Z="1675"
 color="10"
 B="1074215820"
 E="1074215821"
 BS="N"
/><b
 id="1074215870"
 Z="1677"
 color="10"
 B="1074215820"
 E="1074215850"
 BS="N"
/><b
 id="1074215871"
 Z="1683"
 color="10"
 B="1074215819"
 E="1074215851"
 Order="2"
 Display="Bold"
 BS="N"
/><b
 id="1074215872"
 Z="1684"
 color="10"
 B="1074215851"
 E="1074215852"
 Display="Bold"
 BS="N"
/><b
 id="1074215873"
 Z="1685"
 color="10"
 B="1074215852"
 E="1074215853"
 Order="2"
 Display="Bold"
 BS="N"
 BondCircularOrdering="1074215872 0 1074215880 1074215874"
/><b
 id="1074215874"
 Z="1686"
 color="10"
 B="1074215853"
 E="1074215854"
 BS="N"
/><b
 id="1074215875"
 Z="1687"
 color="10"
 B="1074215854"
 E="1074215855"
 Order="2"
 BS="N"
 BondCircularOrdering="1074215874 0 0 1074215876"
/><b
 id="1074215876"
 Z="1688"
 color="10"
 B="1074215855"
 E="1074215819"
 BS="N"
/><b
 id="1074215877"
 Z="1689"
 color="10"
 B="1074215820"
 E="1074215804"
 Display="Dash"
 BS="N"
/><b
 id="1074215878"
 Z="1690"
 color="10"
 B="1074215819"
 E="1074215805"
 Display="Dash"
 BS="N"
/><b
 id="1074215879"
 Z="1692"
 color="10"
 B="1074215805"
 E="1074215856"
 Display="Hash"
 BS="N"
/><b
 id="1074215880"
 Z="1694"
 color="10"
 B="1074215853"
 E="1074215857"
 BS="N"
/></fragment><fragment
 id="1074215881"
 BoundingBox="611.89 205.61 627.29 221.01"
 Z="1696"
><n
 id="1074215882"
 p="611.89 206.62"
 Z="1695"
 color="10"
 AS="N"
/><n
 id="1074215883"
 p="626.29 206.62"
 Z="1697"
 color="10"
 AS="N"
/><n
 id="1074215884"
 p="626.29 221.01"
 Z="1699"
 color="10"
 AS="N"
/><b
 id="1074215885"
 Z="1698"
 color="10"
 B="1074215882"
 E="1074215883"
 Display="Bold"
 BS="N"
/><b
 id="1074215886"
 Z="1700"
 color="10"
 B="1074215883"
 E="1074215884"
 Display="Bold"
 BS="N"
/></fragment><fragment
 id="1074215887"
 BoundingBox="325.42 207.46 434.80 296.38"
 Z="1710"
><n
 id="1074215888"
 p="351.70 276.18"
 Z="1659"
 color="11"
 AS="N"
/><n
 id="1074215889"
 p="374.24 279.91"
 Z="1702"
 color="11"
 AS="N"
/><n
 id="1074215890"
 p="339.23 283.38"
 Z="1704"
 color="11"
 Element="1"
 NumHydrogens="0"
 NeedsClean="yes"
 AS="N"
><t
 p="335.62 287.28"
 BoundingBox="335.62 278.94 342.84 287.28"
 color="11"
 LabelJustification="Left"
><s font="3" size="10" color="11" face="96">H</s></t></n><n
 id="1074215891"
 p="338.98 269.24"
 Z="1706"
 color="11"
 NodeType="Nickname"
 NeedsClean="yes"
 AS="N"
><fragment
 id="1074217086"
><n
 id="1074215893"
 p="338.98 269.24"
 Z="1588"
/><n
 id="1074215894"
 p="352.84 272.94"
 Z="1589"
 NodeType="ExternalConnectionPoint"
 ExternalConnectionNum="1"
/><b
 id="1074215895"
 Z="1590"
 B="1074215894"
 E="1074215893"
 Display="Hash"
/></fragment><t
 p="341.48 272.76"
 BoundingBox="328.98 265.30 341.48 272.86"
 color="11"
 LabelJustification="Right"
 Justification="Right"
 LabelAlignment="Right"
><s font="3" size="9" color="11" face="96">Me</s></t></n><n
 id="1074215896"
 p="381.44 292.38"
 Z="1708"
 color="11"
 NodeType="Fragment"
 NeedsClean="yes"
 AS="N"
><fragment
 id="1074217087"
><n
 id="1074215898"
 p="381.44 292.38"
 Z="1591"
 Element="8"
 NumHydrogens="0"
 NeedsClean="yes"
><t
 p="377.55 296.28"
 BoundingBox="377.55 287.82 385.33 296.38"
 LabelJustification="Left"
><s font="3" size="10" color="0" face="96">O</s></t></n><n
 id="1074215899"
 p="395.79 292.38"
 Z="1592"
/><n
 id="1074215900"
 p="374.26 279.96"
 Z="1593"
 NodeType="ExternalConnectionPoint"
 ExternalConnectionNum="1"
/><b
 id="1074215901"
 Z="1594"
 B="1074215898"
 E="1074215899"
/><b
 id="1074215902"
 Z="1595"
 B="1074215900"
 E="1074215898"
 Display="Bold"
/></fragment><t
 p="377.55 296.28"
 BoundingBox="377.55 287.82 399.22 296.38"
 color="11"
 LabelJustification="Left"
 LabelAlignment="Left"
><s font="3" size="10" color="11" face="96">OMe</s></t></n><n
 id="1074215903"
 p="381.75 235.66"
 Z="1711"
 color="11"
 Warning="There are too many bonds to this unlabeled Carbon."
 AS="N"
/><n
 id="1074215904"
 p="352.72 230.79"
 Z="1712"
 color="11"
 Element="46"
 NumHydrogens="0"
 NeedsClean="yes"
 AS="u"
 LabelDisplay="Center"
><t
 p="352.72 234.69"
 BoundingBox="346.60 226.35 358.84 234.79"
 color="11"
 LabelJustification="Center"
 Justification="Center"
 LabelAlignment="Left"
><s font="3" size="10" color="11" face="96">Pd</s></t></n><n
 id="1074215905"
 p="352.72 211.90"
 Z="1714"
 color="11"
 NodeType="Fragment"
 NeedsClean="yes"
 AS="N"
 LabelDisplay="Left"
><fragment
 id="1074217088"
><n
 id="1074215907"
 p="352.72 211.90"
 Z="1596"
 Element="78"
 NumHydrogens="0"
 NeedsClean="yes"
><t
 p="352.72 215.80"
 BoundingBox="348 207.46 357.44 215.85"
 LabelJustification="Center"
 Justification="Center"
 LabelAlignment="Center"
><s font="3" size="10" color="0" face="96">Pt</s></t></n><n
 id="1074215908"
 p="402.43 211.90"
 Z="1597"
/><n
 id="1074215909"
 p="390 219.07"
 Z="1598"
/><n
 id="1074215910"
 p="377.58 211.90"
 Z="1599"
/><n
 id="1074215911"
 p="365.15 219.07"
 Z="1600"
/><n
 id="1074215912"
 p="303.01 211.90"
 Z="1601"
/><n
 id="1074215913"
 p="315.44 219.07"
 Z="1602"
/><n
 id="1074215914"
 p="327.87 211.90"
 Z="1603"
/><n
 id="1074215915"
 p="340.29 219.07"
 Z="1604"
/><n
 id="1074215916"
 p="377.58 168.85"
 Z="1605"
/><n
 id="1074215917"
 p="365.15 176.01"
 Z="1606"
/><n
 id="1074215918"
 p="365.15 190.37"
 Z="1607"
/><n
 id="1074215919"
 p="352.72 197.54"
 Z="1608"
/><n
 id="1074215920"
 p="352.72 226.24"
 Z="1609"
 NodeType="ExternalConnectionPoint"
 ExternalConnectionNum="1"
/><b
 id="1074215921"
 Z="1610"
 B="1074215918"
 E="1074215919"
/><b
 id="1074215922"
 Z="1611"
 B="1074215917"
 E="1074215918"
/><b
 id="1074215923"
 Z="1612"
 B="1074215916"
 E="1074215917"
/><b
 id="1074215924"
 Z="1613"
 B="1074215914"
 E="1074215915"
/><b
 id="1074215925"
 Z="1614"
 B="1074215913"
 E="1074215914"
/><b
 id="1074215926"
 Z="1615"
 B="1074215912"
 E="1074215913"
/><b
 id="1074215927"
 Z="1616"
 B="1074215910"
 E="1074215911"
/><b
 id="1074215928"
 Z="1617"
 B="1074215909"
 E="1074215910"
/><b
 id="1074215929"
 Z="1618"
 B="1074215908"
 E="1074215909"
/><b
 id="1074215930"
 Z="1619"
 B="1074215907"
 E="1074215911"
/><b
 id="1074215931"
 Z="1620"
 B="1074215907"
 E="1074215915"
/><b
 id="1074215932"
 Z="1621"
 B="1074215907"
 E="1074215919"
/><b
 id="1074215933"
 Z="1622"
 B="1074215920"
 E="1074215907"
/></fragment><t
 p="349.39 215.80"
 BoundingBox="349.39 207.46 375.24 218.10"
 color="11"
 LabelJustification="Left"
 LabelAlignment="Right"
><s font="3" size="10" color="11" face="96">P</s><s font="3" size="10" color="11" face="98">t</s><s font="3" size="10" color="11" face="96">Bu3</s></t></n><n
 id="1074215934"
 p="333.75 226.88"
 Z="1716"
 color="11"
 Element="35"
 NumHydrogens="0"
 NeedsClean="yes"
 AS="N"
><t
 p="335.42 230.78"
 BoundingBox="325.42 222.44 335.42 230.78"
 color="11"
 LabelJustification="Right"
 Justification="Right"
 LabelAlignment="Right"
><s font="3" size="10" color="11" face="96">Br</s></t></n><n
 id="1074215935"
 p="389.87 239.91"
 xyz="389.87 239.91 -11.11"
 Z="1718"
 color="11"
 AS="N"
/><n
 id="1074215936"
 p="404.03 237.26"
 xyz="404.03 237.26 -11.11"
 Z="1719"
 color="11"
 AS="N"
/><n
 id="1074215937"
 p="410.06 230.37"
 Z="1720"
 color="11"
 AS="N"
/><n
 id="1074215938"
 p="401.94 226.12"
 xyz="401.94 226.12 11.11"
 Z="1721"
 color="11"
 AS="N"
/><n
 id="1074215939"
 p="387.78 228.76"
 xyz="387.78 228.76 11.11"
 Z="1722"
 color="11"
 AS="N"
/><n
 id="1074215940"
 p="388.64 279.91"
 Z="1730"
 color="11"
 Element="1"
 NumHydrogens="0"
 NeedsClean="yes"
 AS="N"
><t
 p="385.39 283.43"
 BoundingBox="385.39 275.97 391.89 283.43"
 color="11"
 LabelJustification="Left"
><s font="3" size="9" color="11" face="96">H</s></t></n><n
 id="1074215941"
 p="423.97 226.63"
 Z="1732"
 color="11"
 NodeType="Fragment"
 NeedsClean="yes"
 AS="N"
><fragment
 id="1074217089"
><n
 id="1074215943"
 p="423.97 226.63"
 Z="1538"
/><n
 id="1074215944"
 p="437.83 222.91"
 Z="1539"
 Element="7"
 NumHydrogens="0"
 NeedsClean="yes"
><t
 p="434.22 226.81"
 BoundingBox="434.22 218.47 441.44 226.81"
 LabelJustification="Left"
><s font="3" size="10" color="0" face="96">N</s></t></n><n
 id="1074215945"
 p="410.11 230.35"
 Z="1540"
 NodeType="ExternalConnectionPoint"
 ExternalConnectionNum="1"
/><b
 id="1074215946"
 Z="1541"
 B="1074215943"
 E="1074215944"
 Order="3"
/><b
 id="1074215947"
 Z="1542"
 B="1074215945"
 E="1074215943"
/></fragment><t
 p="420.36 230.53"
 BoundingBox="420.36 222.07 434.80 230.63"
 color="11"
 LabelJustification="Left"
 LabelAlignment="Left"
><s font="3" size="10" color="11" face="96">CN</s></t></n><b
 id="1074215948"
 Z="1658"
 color="11"
 B="1074215904"
 E="1074215888"
 Display="Dash"
 BS="N"
/><b
 id="1074215949"
 Z="1703"
 color="11"
 BondSpacing="15"
 B="1074215888"
 E="1074215889"
 Order="1.5"
 Display2="Dash"
 BS="N"
/><b
 id="1074215950"
 Z="1705"
 color="11"
 B="1074215888"
 E="1074215890"
 Display="Bold"
 BS="N"
/><b
 id="1074215951"
 Z="1707"
 color="11"
 B="1074215891"
 E="1074215888"
 Display="Hash"
 BS="N"
/><b
 id="1074215952"
 Z="1709"
 color="11"
 B="1074215889"
 E="1074215896"
 Display="Bold"
 BS="N"
/><b
 id="1074215953"
 Z="1713"
 color="11"
 B="1074215903"
 E="1074215904"
 Display="Dash"
 BS="N"
/><b
 id="1074215954"
 Z="1715"
 color="11"
 B="1074215904"
 E="1074215905"
 BS="N"
/><b
 id="1074215955"
 Z="1717"
 color="11"
 B="1074215904"
 E="1074215934"
 BS="N"
/><b
 id="1074215956"
 Z="1723"
 color="11"
 B="1074215903"
 E="1074215935"
 Order="2"
 Display="Bold"
 BS="N"
/><b
 id="1074215957"
 Z="1724"
 color="11"
 B="1074215935"
 E="1074215936"
 Display="Bold"
 BS="N"
/><b
 id="1074215958"
 Z="1725"
 color="11"
 B="1074215936"
 E="1074215937"
 Order="2"
 Display="Bold"
 BS="N"
 BondCircularOrdering="1074215957 0 1074215964 1074215959"
/><b
 id="1074215959"
 Z="1726"
 color="11"
 B="1074215937"
 E="1074215938"
 BS="N"
/><b
 id="1074215960"
 Z="1727"
 color="11"
 B="1074215938"
 E="1074215939"
 Order="2"
 BS="N"
 BondCircularOrdering="1074215959 0 0 1074215961"
/><b
 id="1074215961"
 Z="1728"
 color="11"
 B="1074215939"
 E="1074215903"
 BS="N"
/><b
 id="1074215962"
 Z="1729"
 color="11"
 B="1074215903"
 E="1074215889"
 Display="Dash"
 BS="N"
/><b
 id="1074215963"
 Z="1731"
 color="11"
 B="1074215889"
 E="1074215940"
 Display="Hash"
 BS="N"
/><b
 id="1074215964"
 Z="1733"
 color="11"
 B="1074215937"
 E="1074215941"
 BS="N"
/></fragment><fragment
 id="1074215965"
 BoundingBox="428.57 204.48 443.97 219.90"
 Z="1735"
><n
 id="1074215966"
 p="428.57 205.49"
 Z="1734"
 color="11"
 AS="N"
/><n
 id="1074215967"
 p="442.97 205.49"
 Z="1736"
 color="11"
 AS="N"
/><n
 id="1074215968"
 p="442.97 219.90"
 Z="1738"
 color="11"
 AS="N"
/><b
 id="1074215969"
 Z="1737"
 color="11"
 B="1074215966"
 E="1074215967"
 Display="Bold"
 BS="N"
/><b
 id="1074215970"
 Z="1739"
 color="11"
 B="1074215967"
 E="1074215968"
 Display="Bold"
 BS="N"
/></fragment><fragment
 id="1074215971"
 BoundingBox="757.92 211.46 874.25 300.38"
 Z="1752"
><n
 id="1074215972"
 p="784.20 280.18"
 Z="1743"
 color="11"
 AS="N"
/><n
 id="1074215973"
 p="806.74 283.91"
 Z="1744"
 color="11"
 AS="N"
/><n
 id="1074215974"
 p="771.73 287.38"
 Z="1746"
 color="11"
 Element="1"
 NumHydrogens="0"
 NeedsClean="yes"
 AS="N"
><t
 p="768.12 291.28"
 BoundingBox="768.12 282.94 775.34 291.28"
 color="11"
 LabelJustification="Left"
><s font="3" size="10" color="11" face="96">H</s></t></n><n
 id="1074215975"
 p="771.73 272.99"
 Z="1748"
 color="11"
 NodeType="Nickname"
 NeedsClean="yes"
 AS="N"
><fragment
 id="1074217090"
><n
 id="1074215977"
 p="771.73 272.99"
 Z="1623"
/><n
 id="1074215978"
 p="785.59 276.69"
 Z="1624"
 NodeType="ExternalConnectionPoint"
 ExternalConnectionNum="1"
/><b
 id="1074215979"
 Z="1625"
 B="1074215978"
 E="1074215977"
 Display="Hash"
/></fragment><t
 p="774.23 276.51"
 BoundingBox="761.73 269.05 774.23 276.61"
 color="11"
 LabelJustification="Right"
 Justification="Right"
 LabelAlignment="Right"
><s font="3" size="9" color="11" face="96">Me</s></t></n><n
 id="1074215980"
 p="813.94 296.38"
 Z="1750"
 color="11"
 NodeType="Fragment"
 NeedsClean="yes"
 AS="N"
><fragment
 id="1074217091"
><n
 id="1074215982"
 p="813.94 296.38"
 Z="1626"
 Element="8"
 NumHydrogens="0"
 NeedsClean="yes"
><t
 p="810.05 300.28"
 BoundingBox="810.05 291.82 817.83 300.38"
 LabelJustification="Left"
><s font="3" size="10" color="0" face="96">O</s></t></n><n
 id="1074215983"
 p="828.29 296.38"
 Z="1627"
/><n
 id="1074215984"
 p="806.76 283.96"
 Z="1628"
 NodeType="ExternalConnectionPoint"
 ExternalConnectionNum="1"
/><b
 id="1074215985"
 Z="1629"
 B="1074215982"
 E="1074215983"
/><b
 id="1074215986"
 Z="1630"
 B="1074215984"
 E="1074215982"
 Display="Bold"
/></fragment><t
 p="810.05 300.28"
 BoundingBox="810.05 291.82 831.72 300.38"
 color="11"
 LabelJustification="Left"
 LabelAlignment="Left"
><s font="3" size="10" color="11" face="96">OMe</s></t></n><n
 id="1074215987"
 p="814.25 239.66"
 Z="1753"
 color="11"
 Warning="There are too many bonds to this unlabeled Carbon."
 AS="N"
/><n
 id="1074215988"
 p="785.22 234.79"
 Z="1754"
 color="11"
 Element="46"
 NumHydrogens="0"
 NeedsClean="yes"
 AS="u"
 LabelDisplay="Center"
><t
 p="785.22 238.69"
 BoundingBox="779.10 230.35 791.34 238.79"
 color="11"
 LabelJustification="Center"
 Justification="Center"
 LabelAlignment="Left"
><s font="3" size="10" color="11" face="96">Pd</s></t></n><n
 id="1074215989"
 p="785.22 215.90"
 Z="1756"
 color="11"
 NodeType="Fragment"
 NeedsClean="yes"
 AS="N"
 LabelDisplay="Left"
><fragment
 id="1074217092"
><n
 id="1074215991"
 p="785.22 215.90"
 Z="1631"
 Element="78"
 NumHydrogens="0"
 NeedsClean="yes"
><t
 p="785.22 219.80"
 BoundingBox="780.50 211.46 789.94 219.85"
 LabelJustification="Center"
 Justification="Center"
 LabelAlignment="Center"
><s font="3" size="10" color="0" face="96">Pt</s></t></n><n
 id="1074215992"
 p="834.93 215.90"
 Z="1632"
/><n
 id="1074215993"
 p="822.50 223.07"
 Z="1633"
/><n
 id="1074215994"
 p="810.08 215.90"
 Z="1634"
/><n
 id="1074215995"
 p="797.65 223.07"
 Z="1635"
/><n
 id="1074215996"
 p="735.51 215.90"
 Z="1636"
/><n
 id="1074215997"
 p="747.94 223.07"
 Z="1637"
/><n
 id="1074215998"
 p="760.37 215.90"
 Z="1638"
/><n
 id="1074215999"
 p="772.79 223.07"
 Z="1639"
/><n
 id="1074216000"
 p="810.08 172.85"
 Z="1640"
/><n
 id="1074216001"
 p="797.65 180.01"
 Z="1641"
/><n
 id="1074216002"
 p="797.65 194.37"
 Z="1642"
/><n
 id="1074216003"
 p="785.22 201.54"
 Z="1643"
/><n
 id="1074216004"
 p="785.22 230.24"
 Z="1644"
 NodeType="ExternalConnectionPoint"
 ExternalConnectionNum="1"
/><b
 id="1074216005"
 Z="1645"
 B="1074216002"
 E="1074216003"
/><b
 id="1074216006"
 Z="1646"
 B="1074216001"
 E="1074216002"
/><b
 id="1074216007"
 Z="1647"
 B="1074216000"
 E="1074216001"
/><b
 id="1074216008"
 Z="1648"
 B="1074215998"
 E="1074215999"
/><b
 id="1074216009"
 Z="1649"
 B="1074215997"
 E="1074215998"
/><b
 id="1074216010"
 Z="1650"
 B="1074215996"
 E="1074215997"
/><b
 id="1074216011"
 Z="1651"
 B="1074215994"
 E="1074215995"
/><b
 id="1074216012"
 Z="1652"
 B="1074215993"
 E="1074215994"
/><b
 id="1074216013"
 Z="1653"
 B="1074215992"
 E="1074215993"
/><b
 id="1074216014"
 Z="1654"
 B="1074215991"
 E="1074215995"
/><b
 id="1074216015"
 Z="1655"
 B="1074215991"
 E="1074215999"
/><b
 id="1074216016"
 Z="1656"
 B="1074215991"
 E="1074216003"
/><b
 id="1074216017"
 Z="1657"
 B="1074216004"
 E="1074215991"
/></fragment><t
 p="781.89 219.80"
 BoundingBox="781.89 211.46 807.74 222.10"
 color="11"
 LabelJustification="Left"
 LabelAlignment="Right"
><s font="3" size="10" color="11" face="96">P</s><s font="3" size="10" color="11" face="98">t</s><s font="3" size="10" color="11" face="96">Bu3</s></t></n><n
 id="1074216018"
 p="766.25 230.88"
 Z="1758"
 color="11"
 Element="35"
 NumHydrogens="0"
 NeedsClean="yes"
 AS="N"
><t
 p="767.92 234.78"
 BoundingBox="757.92 226.44 767.92 234.78"
 color="11"
 LabelJustification="Right"
 Justification="Right"
 LabelAlignment="Right"
><s font="3" size="10" color="11" face="96">Br</s></t></n><n
 id="1074216019"
 p="822.37 243.91"
 xyz="822.37 243.91 -11.11"
 Z="1760"
 color="11"
 AS="N"
/><n
 id="1074216020"
 p="836.53 241.26"
 xyz="836.53 241.26 -11.11"
 Z="1761"
 color="11"
 AS="N"
/><n
 id="1074216021"
 p="842.56 234.37"
 Z="1762"
 color="11"
 AS="N"
/><n
 id="1074216022"
 p="834.44 230.12"
 xyz="834.44 230.12 11.11"
 Z="1763"
 color="11"
 AS="N"
/><n
 id="1074216023"
 p="820.28 232.76"
 xyz="820.28 232.76 11.11"
 Z="1764"
 color="11"
 AS="N"
/><n
 id="1074216024"
 p="821.14 283.91"
 Z="1773"
 color="11"
 Element="1"
 NumHydrogens="0"
 NeedsClean="yes"
 AS="N"
><t
 p="817.89 287.43"
 BoundingBox="817.89 279.97 824.39 287.43"
 color="11"
 LabelJustification="Left"
><s font="3" size="9" color="11" face="96">H</s></t></n><n
 id="1074216025"
 p="856.47 230.63"
 Z="1775"
 color="11"
 NodeType="Fragment"
 NeedsClean="yes"
 AS="N"
><fragment
 id="1074217093"
><n
 id="1074216027"
 p="856.47 230.63"
 Z="1543"
 Element="8"
 NumHydrogens="0"
 NeedsClean="yes"
><t
 p="852.58 234.53"
 BoundingBox="852.58 226.07 860.36 234.63"
 LabelJustification="Left"
><s font="3" size="10" color="0" face="96">O</s></t></n><n
 id="1074216028"
 p="860.18 216.77"
 Z="1544"
/><n
 id="1074216029"
 p="842.61 234.35"
 Z="1545"
 NodeType="ExternalConnectionPoint"
 ExternalConnectionNum="1"
/><b
 id="1074216030"
 Z="1546"
 B="1074216027"
 E="1074216028"
/><b
 id="1074216031"
 Z="1547"
 B="1074216029"
 E="1074216027"
/></fragment><t
 p="852.58 234.53"
 BoundingBox="852.58 226.07 874.25 234.63"
 color="11"
 LabelJustification="Left"
 LabelAlignment="Left"
><s font="3" size="10" color="11" face="96">OMe</s></t></n><b
 id="1074216032"
 Z="1745"
 color="11"
 BondSpacing="15"
 B="1074215972"
 E="1074215973"
 Order="1.5"
 Display2="Dash"
 BS="N"
/><b
 id="1074216033"
 Z="1747"
 color="11"
 B="1074215972"
 E="1074215974"
 Display="Bold"
 BS="N"
/><b
 id="1074216034"
 Z="1749"
 color="11"
 B="1074215975"
 E="1074215972"
 Display="Hash"
 BS="N"
/><b
 id="1074216035"
 Z="1751"
 color="11"
 B="1074215973"
 E="1074215980"
 Display="Bold"
 BS="N"
/><b
 id="1074216036"
 Z="1755"
 color="11"
 B="1074215987"
 E="1074215988"
 Display="Dash"
 BS="N"
/><b
 id="1074216037"
 Z="1757"
 color="11"
 B="1074215988"
 E="1074215989"
 BS="N"
/><b
 id="1074216038"
 Z="1759"
 color="11"
 B="1074215988"
 E="1074216018"
 BS="N"
/><b
 id="1074216039"
 Z="1765"
 color="11"
 B="1074215987"
 E="1074216019"
 Order="2"
 Display="Bold"
 BS="N"
/><b
 id="1074216040"
 Z="1766"
 color="11"
 B="1074216019"
 E="1074216020"
 Display="Bold"
 BS="N"
/><b
 id="1074216041"
 Z="1767"
 color="11"
 B="1074216020"
 E="1074216021"
 Order="2"
 Display="Bold"
 BS="N"
 BondCircularOrdering="1074216040 0 1074216048 1074216042"
/><b
 id="1074216042"
 Z="1768"
 color="11"
 B="1074216021"
 E="1074216022"
 BS="N"
/><b
 id="1074216043"
 Z="1769"
 color="11"
 B="1074216022"
 E="1074216023"
 Order="2"
 BS="N"
 BondCircularOrdering="1074216042 0 0 1074216044"
/><b
 id="1074216044"
 Z="1770"
 color="11"
 B="1074216023"
 E="1074215987"
 BS="N"
/><b
 id="1074216045"
 Z="1771"
 color="11"
 B="1074215988"
 E="1074215972"
 Display="Dash"
 BS="N"
/><b
 id="1074216046"
 Z="1772"
 color="11"
 B="1074215987"
 E="1074215973"
 Display="Dash"
 BS="N"
/><b
 id="1074216047"
 Z="1774"
 color="11"
 B="1074215973"
 E="1074216024"
 Display="Hash"
 BS="N"
/><b
 id="1074216048"
 Z="1776"
 color="11"
 B="1074216021"
 E="1074216025"
 BS="N"
/></fragment><fragment
 id="1074216049"
 BoundingBox="864.82 208.48 880.22 223.90"
 Z="1778"
><n
 id="1074216050"
 p="864.82 209.49"
 Z="1777"
 color="11"
 AS="N"
/><n
 id="1074216051"
 p="879.22 209.49"
 Z="1779"
 color="11"
 AS="N"
/><n
 id="1074216052"
 p="879.22 223.90"
 Z="1781"
 color="11"
 AS="N"
/><b
 id="1074216053"
 Z="1780"
 color="11"
 B="1074216050"
 E="1074216051"
 Display="Bold"
 BS="N"
/><b
 id="1074216054"
 Z="1782"
 color="11"
 B="1074216051"
 E="1074216052"
 Display="Bold"
 BS="N"
/></fragment><fragment
 id="1074216055"
 BoundingBox="938.66 213.07 1057.19 302.01"
 Z="1839"
><n
 id="1074216056"
 p="967.13 281.80"
 Z="1831"
 color="10"
 AS="N"
/><n
 id="1074216057"
 p="989.67 285.52"
 Z="1832"
 color="10"
 AS="N"
/><n
 id="1074216058"
 p="954.66 289.01"
 Z="1834"
 color="10"
 Element="1"
 NumHydrogens="0"
 NeedsClean="yes"
 AS="N"
><t
 p="951.05 292.91"
 BoundingBox="951.05 284.57 958.27 292.91"
 color="10"
 LabelJustification="Left"
><s font="3" size="10" color="10" face="96">H</s></t></n><n
 id="1074216059"
 p="996.87 298.01"
 Z="1837"
 color="10"
 NodeType="Nickname"
 NeedsClean="yes"
 AS="N"
><fragment
 id="1074217094"
><n
 id="1074216061"
 p="996.87 298.01"
 Z="1801"
/><n
 id="1074216062"
 p="989.70 285.57"
 Z="1802"
 NodeType="ExternalConnectionPoint"
 ExternalConnectionNum="1"
/><b
 id="1074216063"
 Z="1803"
 B="1074216062"
 E="1074216061"
 Display="Bold"
/></fragment><t
 p="992.70 301.91"
 BoundingBox="992.70 293.57 1006.60 302.01"
 color="10"
 LabelJustification="Left"
 LabelAlignment="Left"
><s font="3" size="10" color="10" face="96">Me</s></t></n><n
 id="1074216064"
 p="997.19 241.29"
 Z="1840"
 color="10"
 Warning="There are too many bonds to this unlabeled Carbon."
 AS="N"
/><n
 id="1074216065"
 p="968.16 236.41"
 Z="1841"
 color="10"
 Element="46"
 NumHydrogens="0"
 NeedsClean="yes"
 AS="u"
 LabelDisplay="Center"
><t
 p="968.16 240.31"
 BoundingBox="962.04 231.97 974.28 240.41"
 color="10"
 LabelJustification="Center"
 Justification="Center"
 LabelAlignment="Left"
><s font="3" size="10" color="10" face="96">Pd</s></t></n><n
 id="1074216066"
 p="968.16 217.51"
 Z="1843"
 color="10"
 NodeType="Fragment"
 NeedsClean="yes"
 AS="N"
 LabelDisplay="Left"
><fragment
 id="1074217095"
><n
 id="1074216068"
 p="968.16 217.51"
 Z="1804"
 Element="78"
 NumHydrogens="0"
 NeedsClean="yes"
><t
 p="968.16 221.41"
 BoundingBox="963.44 213.07 972.88 221.46"
 LabelJustification="Center"
 Justification="Center"
 LabelAlignment="Center"
><s font="3" size="10" color="0" face="96">Pt</s></t></n><n
 id="1074216069"
 p="1017.87 217.51"
 Z="1805"
/><n
 id="1074216070"
 p="1005.44 224.68"
 Z="1806"
/><n
 id="1074216071"
 p="993.01 217.51"
 Z="1807"
/><n
 id="1074216072"
 p="980.59 224.68"
 Z="1808"
/><n
 id="1074216073"
 p="918.45 217.51"
 Z="1809"
/><n
 id="1074216074"
 p="930.88 224.68"
 Z="1810"
/><n
 id="1074216075"
 p="943.30 217.51"
 Z="1811"
/><n
 id="1074216076"
 p="955.73 224.68"
 Z="1812"
/><n
 id="1074216077"
 p="993.01 174.46"
 Z="1813"
/><n
 id="1074216078"
 p="980.59 181.63"
 Z="1814"
/><n
 id="1074216079"
 p="980.59 195.99"
 Z="1815"
/><n
 id="1074216080"
 p="968.16 203.16"
 Z="1816"
/><n
 id="1074216081"
 p="968.16 231.87"
 Z="1817"
 NodeType="ExternalConnectionPoint"
 ExternalConnectionNum="1"
/><b
 id="1074216082"
 Z="1818"
 B="1074216079"
 E="1074216080"
/><b
 id="1074216083"
 Z="1819"
 B="1074216078"
 E="1074216079"
/><b
 id="1074216084"
 Z="1820"
 B="1074216077"
 E="1074216078"
/><b
 id="1074216085"
 Z="1821"
 B="1074216075"
 E="1074216076"
/><b
 id="1074216086"
 Z="1822"
 B="1074216074"
 E="1074216075"
/><b
 id="1074216087"
 Z="1823"
 B="1074216073"
 E="1074216074"
/><b
 id="1074216088"
 Z="1824"
 B="1074216071"
 E="1074216072"
/><b
 id="1074216089"
 Z="1825"
 B="1074216070"
 E="1074216071"
/><b
 id="1074216090"
 Z="1826"
 B="1074216069"
 E="1074216070"
/><b
 id="1074216091"
 Z="1827"
 B="1074216068"
 E="1074216072"
/><b
 id="1074216092"
 Z="1828"
 B="1074216068"
 E="1074216076"
/><b
 id="1074216093"
 Z="1829"
 B="1074216068"
 E="1074216080"
/><b
 id="1074216094"
 Z="1830"
 B="1074216081"
 E="1074216068"
/></fragment><t
 p="964.83 221.41"
 BoundingBox="964.83 213.07 990.68 223.71"
 color="10"
 LabelJustification="Left"
 LabelAlignment="Right"
><s font="3" size="10" color="10" face="96">P</s><s font="3" size="10" color="10" face="98">t</s><s font="3" size="10" color="10" face="96">Bu3</s></t></n><n
 id="1074216095"
 p="948.94 233.04"
 Z="1845"
 color="10"
 Element="35"
 NumHydrogens="0"
 NeedsClean="yes"
 AS="N"
><t
 p="950.61 236.94"
 BoundingBox="940.61 228.60 950.61 236.94"
 color="10"
 LabelJustification="Right"
 Justification="Right"
 LabelAlignment="Right"
><s font="3" size="10" color="10" face="96">Br</s></t></n><n
 id="1074216096"
 p="1005.31 245.54"
 xyz="1005.31 245.54 -11.11"
 Z="1847"
 color="10"
 AS="N"
/><n
 id="1074216097"
 p="1019.46 242.88"
 xyz="1019.46 242.88 -11.11"
 Z="1848"
 color="10"
 AS="N"
/><n
 id="1074216098"
 p="1025.50 235.99"
 Z="1849"
 color="10"
 AS="N"
/><n
 id="1074216099"
 p="1017.38 231.74"
 xyz="1017.38 231.74 11.11"
 Z="1850"
 color="10"
 AS="N"
/><n
 id="1074216100"
 p="1003.22 234.38"
 xyz="1003.22 234.38 11.11"
 Z="1851"
 color="10"
 AS="N"
/><n
 id="1074216101"
 p="1004.07 285.52"
 Z="1860"
 color="10"
 Element="1"
 NumHydrogens="0"
 NeedsClean="yes"
 AS="N"
><t
 p="1000.82 289.04"
 BoundingBox="1000.82 281.58 1007.32 289.04"
 color="10"
 LabelJustification="Left"
><s font="3" size="9" color="10" face="96">H</s></t></n><n
 id="1074216102"
 p="1039.41 232.26"
 Z="1862"
 color="10"
 NodeType="Fragment"
 NeedsClean="yes"
 AS="N"
><fragment
 id="1074217096"
><n
 id="1074216104"
 p="1039.41 232.26"
 Z="1548"
 Element="8"
 NumHydrogens="0"
 NeedsClean="yes"
><t
 p="1035.52 236.16"
 BoundingBox="1035.52 227.70 1043.30 236.26"
 LabelJustification="Left"
><s font="3" size="10" color="0" face="96">O</s></t></n><n
 id="1074216105"
 p="1043.12 218.40"
 Z="1549"
/><n
 id="1074216106"
 p="1025.55 235.97"
 Z="1550"
 NodeType="ExternalConnectionPoint"
 ExternalConnectionNum="1"
/><b
 id="1074216107"
 Z="1551"
 B="1074216104"
 E="1074216105"
/><b
 id="1074216108"
 Z="1552"
 B="1074216106"
 E="1074216104"
/></fragment><t
 p="1035.52 236.16"
 BoundingBox="1035.52 227.70 1057.19 236.26"
 color="10"
 LabelJustification="Left"
 LabelAlignment="Left"
><s font="3" size="10" color="10" face="96">OMe</s></t></n><n
 id="1074216109"
 p="954.66 274.60"
 Z="1896"
 color="10"
 NodeType="Fragment"
 NeedsClean="yes"
 AS="N"
 LabelDisplay="Right"
><fragment
 id="1074217097"
><n
 id="1074216111"
 p="942.24 281.77"
 Z="1796"
/><n
 id="1074216112"
 p="954.66 274.60"
 Z="1797"
 Element="8"
 NumHydrogens="0"
 NeedsClean="yes"
><t
 p="950.77 278.50"
 BoundingBox="950.77 270.04 958.55 278.60"
 LabelJustification="Left"
><s font="3" size="10" color="0" face="96">O</s></t></n><n
 id="1074216113"
 p="967.09 281.77"
 Z="1798"
 NodeType="ExternalConnectionPoint"
 ExternalConnectionNum="1"
/><b
 id="1074216114"
 Z="1799"
 B="1074216111"
 E="1074216112"
/><b
 id="1074216115"
 Z="1800"
 B="1074216113"
 E="1074216112"
 Display="Hash"
/></fragment><t
 p="958.16 278.12"
 BoundingBox="938.66 270.48 958.16 278.22"
 color="10"
 LabelJustification="Right"
 Justification="Right"
 LabelAlignment="Right"
><s font="3" size="9" color="10" face="96">MeO</s></t></n><b
 id="1074216116"
 Z="1833"
 color="10"
 BondSpacing="15"
 B="1074216056"
 E="1074216057"
 Order="1.5"
 Display2="Dash"
 BS="N"
/><b
 id="1074216117"
 Z="1835"
 color="10"
 B="1074216056"
 E="1074216058"
 Display="Bold"
 BS="N"
/><b
 id="1074216118"
 Z="1836"
 color="10"
 B="1074216109"
 E="1074216056"
 Display="Hash"
 BS="N"
/><b
 id="1074216119"
 Z="1838"
 color="10"
 B="1074216057"
 E="1074216059"
 Display="Bold"
 BS="N"
/><b
 id="1074216120"
 Z="1842"
 color="10"
 B="1074216064"
 E="1074216065"
 Display="Dash"
 BS="N"
/><b
 id="1074216121"
 Z="1844"
 color="10"
 B="1074216065"
 E="1074216066"
 BS="N"
/><b
 id="1074216122"
 Z="1846"
 color="10"
 B="1074216065"
 E="1074216095"
 BS="N"
/><b
 id="1074216123"
 Z="1852"
 color="10"
 B="1074216064"
 E="1074216096"
 Order="2"
 Display="Bold"
 BS="N"
/><b
 id="1074216124"
 Z="1853"
 color="10"
 B="1074216096"
 E="1074216097"
 Display="Bold"
 BS="N"
/><b
 id="1074216125"
 Z="1854"
 color="10"
 B="1074216097"
 E="1074216098"
 Order="2"
 Display="Bold"
 BS="N"
 BondCircularOrdering="1074216124 0 1074216132 1074216126"
/><b
 id="1074216126"
 Z="1855"
 color="10"
 B="1074216098"
 E="1074216099"
 BS="N"
/><b
 id="1074216127"
 Z="1856"
 color="10"
 B="1074216099"
 E="1074216100"
 Order="2"
 BS="N"
 BondCircularOrdering="1074216126 0 0 1074216128"
/><b
 id="1074216128"
 Z="1857"
 color="10"
 B="1074216100"
 E="1074216064"
 BS="N"
/><b
 id="1074216129"
 Z="1858"
 color="10"
 B="1074216065"
 E="1074216056"
 Display="Dash"
 BS="N"
/><b
 id="1074216130"
 Z="1859"
 color="10"
 B="1074216064"
 E="1074216057"
 Display="Dash"
 BS="N"
/><b
 id="1074216131"
 Z="1861"
 color="10"
 B="1074216057"
 E="1074216101"
 Display="Hash"
 BS="N"
/><b
 id="1074216132"
 Z="1863"
 color="10"
 B="1074216098"
 E="1074216102"
 BS="N"
/></fragment><fragment
 id="1074216133"
 BoundingBox="1041.01 210.86 1056.41 226.26"
 Z="1865"
><n
 id="1074216134"
 p="1041.01 211.87"
 Z="1864"
 color="10"
 AS="N"
/><n
 id="1074216135"
 p="1055.41 211.87"
 Z="1866"
 color="10"
 AS="N"
/><n
 id="1074216136"
 p="1055.41 226.26"
 Z="1868"
 color="10"
 AS="N"
/><b
 id="1074216137"
 Z="1867"
 color="10"
 B="1074216134"
 E="1074216135"
 Display="Bold"
 BS="N"
/><b
 id="1074216138"
 Z="1869"
 color="10"
 B="1074216135"
 E="1074216136"
 Display="Bold"
 BS="N"
/></fragment><fragment
 id="1074216189"
 BoundingBox="485.36 575.23 634.79 668.39"
 Z="2072"
><n
 id="1074216190"
 p="526.66 638.99"
 Z="2063"
 color="10"
 MarginWidth="2.31"
 AS="N"
/><n
 id="1074216191"
 p="546.86 644.40"
 Z="2064"
 color="10"
 MarginWidth="2.31"
 AS="N"
/><n
 id="1074216192"
 p="508.56 649.46"
 Z="2066"
 color="10"
 MarginWidth="2.31"
 Element="1"
 NumHydrogens="0"
 NeedsClean="yes"
 AS="N"
><t
 p="503.32 655.18"
 BoundingBox="503.32 643.11 513.80 655.18"
 color="10"
 LabelJustification="Left"
><s font="3" size="14.5" color="10" face="96">H</s></t></n><n
 id="1074216193"
 p="508.56 628.54"
 Z="2068"
 color="10"
 MarginWidth="2.31"
 NodeType="Fragment"
 NeedsClean="yes"
 AS="N"
 LabelDisplay="Right"
><fragment
 id="1074217098"
><n
 id="1074216195"
 p="490.52 638.96"
 Z="1909"
 MarginWidth="2.31"
/><n
 id="1074216196"
 p="508.56 628.54"
 Z="1910"
 MarginWidth="2.31"
 Element="8"
 NumHydrogens="0"
 NeedsClean="yes"
><t
 p="502.92 634.26"
 BoundingBox="502.92 622.01 514.20 634.46"
 LabelJustification="Left"
><s font="3" size="14.5" color="0" face="96">O</s></t></n><n
 id="1074216197"
 p="526.60 638.96"
 Z="1911"
 MarginWidth="2.31"
 LineWidth="1.28"
 BoldWidth="2.92"
 BondLength="20.91"
 NodeType="ExternalConnectionPoint"
 ExternalConnectionNum="1"
/><b
 id="1074216198"
 Z="1912"
 HashSpacing="3.62"
 MarginWidth="2.31"
 LineWidth="1.28"
 BoldWidth="2.92"
 BondLength="20.91"
 B="1074216195"
 E="1074216196"
/><b
 id="1074216199"
 Z="1913"
 HashSpacing="3.62"
 MarginWidth="2.31"
 LineWidth="1.28"
 BoldWidth="2.92"
 BondLength="20.91"
 B="1074216197"
 E="1074216196"
 Display="Hash"
/></fragment><t
 p="513.64 633.69"
 BoundingBox="485.36 622.66 513.64 633.84"
 color="10"
 LabelJustification="Right"
 Justification="Right"
 LabelAlignment="Right"
><s font="3" size="13.05" color="10" face="96">MeO</s></t></n><n
 id="1074216200"
 p="557.31 662.52"
 Z="2070"
 color="10"
 MarginWidth="2.31"
 NodeType="Nickname"
 NeedsClean="yes"
 AS="N"
><fragment
 id="1074217099"
><n
 id="1074216202"
 p="557.31 662.52"
 Z="1914"
 MarginWidth="2.31"
/><n
 id="1074216203"
 p="546.90 644.47"
 Z="1915"
 MarginWidth="2.31"
 LineWidth="1.28"
 BoldWidth="2.92"
 BondLength="20.91"
 NodeType="ExternalConnectionPoint"
 ExternalConnectionNum="1"
/><b
 id="1074216204"
 Z="1916"
 HashSpacing="3.62"
 MarginWidth="2.31"
 LineWidth="1.28"
 BoldWidth="2.92"
 BondLength="20.91"
 B="1074216203"
 E="1074216202"
 Display="Bold"
/></fragment><t
 p="551.27 668.24"
 BoundingBox="551.27 656.17 571.41 668.39"
 color="10"
 LabelJustification="Left"
 LabelAlignment="Left"
><s font="3" size="14.5" color="10" face="96">Me</s></t></n><n
 id="1074216205"
 p="557.78 616.10"
 Z="2073"
 color="10"
 Warning="There are too many bonds to this unlabeled Carbon."
 MarginWidth="2.31"
 AS="N"
/><n
 id="1074216206"
 p="528.16 609.02"
 Z="2074"
 color="10"
 MarginWidth="2.31"
 Element="46"
 NumHydrogens="0"
 NeedsClean="yes"
 AS="u"
 LabelDisplay="Center"
><t
 p="528.16 614.74"
 BoundingBox="519.29 602.67 537.03 614.89"
 color="10"
 LabelJustification="Center"
 Justification="Center"
 LabelAlignment="Left"
><s font="3" size="14.5" color="10" face="96">Pd</s></t></n><n
 id="1074216207"
 p="528.16 581.58"
 Z="2076"
 color="10"
 MarginWidth="2.31"
 NodeType="Fragment"
 NeedsClean="yes"
 AS="N"
 LabelDisplay="Left"
><fragment
 id="1074217100"
><n
 id="1074216209"
 p="528.16 581.58"
 Z="1922"
 MarginWidth="2.31"
 Element="78"
 NumHydrogens="0"
 NeedsClean="yes"
><t
 p="528.16 587.30"
 BoundingBox="521.31 575.23 535.01 587.40"
 LabelJustification="Center"
 Justification="Center"
 LabelAlignment="Center"
><s font="3" size="14.5" color="0" face="96">Pt</s></t></n><n
 id="1074216210"
 p="600.34 581.58"
 Z="1923"
 MarginWidth="2.31"
/><n
 id="1074216211"
 p="582.29 591.99"
 Z="1924"
 MarginWidth="2.31"
/><n
 id="1074216212"
 p="564.24 581.58"
 Z="1925"
 MarginWidth="2.31"
/><n
 id="1074216213"
 p="546.21 591.99"
 Z="1926"
 MarginWidth="2.31"
/><n
 id="1074216214"
 p="455.98 581.58"
 Z="1927"
 MarginWidth="2.31"
/><n
 id="1074216215"
 p="474.03 591.99"
 Z="1928"
 MarginWidth="2.31"
/><n
 id="1074216216"
 p="492.06 581.58"
 Z="1929"
 MarginWidth="2.31"
/><n
 id="1074216217"
 p="510.11 591.99"
 Z="1930"
 MarginWidth="2.31"
/><n
 id="1074216218"
 p="564.24 519.07"
 Z="1931"
 MarginWidth="2.31"
/><n
 id="1074216219"
 p="546.21 529.49"
 Z="1932"
 MarginWidth="2.31"
/><n
 id="1074216220"
 p="546.21 550.32"
 Z="1933"
 MarginWidth="2.31"
/><n
 id="1074216221"
 p="528.16 560.76"
 Z="1934"
 MarginWidth="2.31"
/><n
 id="1074216222"
 p="528.16 602.43"
 Z="1935"
 MarginWidth="2.31"
 LineWidth="1.28"
 BoldWidth="2.92"
 BondLength="20.91"
 NodeType="ExternalConnectionPoint"
 ExternalConnectionNum="1"
/><b
 id="1074216223"
 Z="1936"
 HashSpacing="3.62"
 MarginWidth="2.31"
 LineWidth="1.28"
 BoldWidth="2.92"
 BondLength="20.91"
 B="1074216220"
 E="1074216221"
/><b
 id="1074216224"
 Z="1937"
 HashSpacing="3.62"
 MarginWidth="2.31"
 LineWidth="1.28"
 BoldWidth="2.92"
 BondLength="20.91"
 B="1074216219"
 E="1074216220"
/><b
 id="1074216225"
 Z="1938"
 HashSpacing="3.62"
 MarginWidth="2.31"
 LineWidth="1.28"
 BoldWidth="2.92"
 BondLength="20.91"
 B="1074216218"
 E="1074216219"
/><b
 id="1074216226"
 Z="1939"
 HashSpacing="3.62"
 MarginWidth="2.31"
 LineWidth="1.28"
 BoldWidth="2.92"
 BondLength="20.91"
 B="1074216216"
 E="1074216217"
/><b
 id="1074216227"
 Z="1940"
 HashSpacing="3.62"
 MarginWidth="2.31"
 LineWidth="1.28"
 BoldWidth="2.92"
 BondLength="20.91"
 B="1074216215"
 E="1074216216"
/><b
 id="1074216228"
 Z="1941"
 HashSpacing="3.62"
 MarginWidth="2.31"
 LineWidth="1.28"
 BoldWidth="2.92"
 BondLength="20.91"
 B="1074216214"
 E="1074216215"
/><b
 id="1074216229"
 Z="1942"
 HashSpacing="3.62"
 MarginWidth="2.31"
 LineWidth="1.28"
 BoldWidth="2.92"
 BondLength="20.91"
 B="1074216212"
 E="1074216213"
/><b
 id="1074216230"
 Z="1943"
 HashSpacing="3.62"
 MarginWidth="2.31"
 LineWidth="1.28"
 BoldWidth="2.92"
 BondLength="20.91"
 B="1074216211"
 E="1074216212"
/><b
 id="1074216231"
 Z="1944"
 HashSpacing="3.62"
 MarginWidth="2.31"
 LineWidth="1.28"
 BoldWidth="2.92"
 BondLength="20.91"
 B="1074216210"
 E="1074216211"
/><b
 id="1074216232"
 Z="1945"
 HashSpacing="3.62"
 MarginWidth="2.31"
 LineWidth="1.28"
 BoldWidth="2.92"
 BondLength="20.91"
 B="1074216209"
 E="1074216213"
/><b
 id="1074216233"
 Z="1946"
 HashSpacing="3.62"
 MarginWidth="2.31"
 LineWidth="1.28"
 BoldWidth="2.92"
 BondLength="20.91"
 B="1074216209"
 E="1074216217"
/><b
 id="1074216234"
 Z="1947"
 HashSpacing="3.62"
 MarginWidth="2.31"
 LineWidth="1.28"
 BoldWidth="2.92"
 BondLength="20.91"
 B="1074216209"
 E="1074216221"
/><b
 id="1074216235"
 Z="1948"
 HashSpacing="3.62"
 MarginWidth="2.31"
 LineWidth="1.28"
 BoldWidth="2.92"
 BondLength="20.91"
 B="1074216222"
 E="1074216209"
/></fragment><t
 p="523.32 587.30"
 BoundingBox="523.32 575.23 560.81 590.50"
 color="10"
 LabelJustification="Left"
 LabelAlignment="Right"
><s font="3" size="14.5" color="10" face="96">P</s><s font="3" size="14.5" color="10" face="98">t</s><s font="3" size="14.5" color="10" face="96">Bu3</s></t></n><n
 id="1074216236"
 p="500.25 604.12"
 Z="2078"
 color="10"
 MarginWidth="2.31"
 Element="35"
 NumHydrogens="0"
 NeedsClean="yes"
 AS="N"
><t
 p="502.66 609.84"
 BoundingBox="488.16 597.77 502.66 609.84"
 color="10"
 LabelJustification="Right"
 Justification="Right"
 LabelAlignment="Right"
><s font="3" size="14.5" color="10" face="96">Br</s></t></n><n
 id="1074216237"
 p="569.57 622.27"
 xyz="569.57 622.27 -16.13"
 Z="2080"
 color="10"
 MarginWidth="2.31"
 AS="N"
/><n
 id="1074216238"
 p="590.11 618.43"
 xyz="590.11 618.43 -16.13"
 Z="2081"
 color="10"
 MarginWidth="2.31"
 AS="N"
/><n
 id="1074216239"
 p="598.88 608.40"
 Z="2082"
 color="10"
 MarginWidth="2.31"
 AS="N"
/><n
 id="1074216240"
 p="587.09 602.24"
 xyz="587.09 602.24 16.13"
 Z="2083"
 color="10"
 MarginWidth="2.31"
 AS="N"
/><n
 id="1074216241"
 p="566.53 606.08"
 xyz="566.53 606.08 16.13"
 Z="2084"
 color="10"
 MarginWidth="2.31"
 AS="N"
/><n
 id="1074216242"
 p="567.77 644.40"
 Z="2093"
 color="10"
 MarginWidth="2.31"
 Element="1"
 NumHydrogens="0"
 NeedsClean="yes"
 AS="N"
><t
 p="563.06 649.55"
 BoundingBox="563.06 638.70 572.48 649.55"
 color="10"
 LabelJustification="Left"
><s font="3" size="13.05" color="10" face="96">H</s></t></n><n
 id="1074216243"
 p="619.08 602.99"
 Z="2095"
 color="10"
 MarginWidth="2.31"
 NodeType="Fragment"
 NeedsClean="yes"
 AS="N"
><fragment
 id="1074217101"
><n
 id="1074216245"
 p="619.08 602.99"
 Z="1917"
 MarginWidth="2.31"
/><n
 id="1074216246"
 p="639.21 597.60"
 Z="1918"
 MarginWidth="2.31"
 Element="7"
 NumHydrogens="0"
 NeedsClean="yes"
><t
 p="633.97 603.32"
 BoundingBox="633.97 591.25 644.45 603.32"
 LabelJustification="Left"
><s font="3" size="14.5" color="0" face="96">N</s></t></n><n
 id="1074216247"
 p="598.94 608.38"
 Z="1919"
 MarginWidth="2.31"
 LineWidth="1.28"
 BoldWidth="2.92"
 BondLength="20.91"
 NodeType="ExternalConnectionPoint"
 ExternalConnectionNum="1"
/><b
 id="1074216248"
 Z="1920"
 HashSpacing="3.62"
 MarginWidth="2.31"
 LineWidth="1.28"
 BoldWidth="2.92"
 BondLength="20.91"
 B="1074216245"
 E="1074216246"
 Order="3"
/><b
 id="1074216249"
 Z="1921"
 HashSpacing="3.62"
 MarginWidth="2.31"
 LineWidth="1.28"
 BoldWidth="2.92"
 BondLength="20.91"
 B="1074216247"
 E="1074216245"
/></fragment><t
 p="613.84 608.71"
 BoundingBox="613.84 596.46 634.79 608.91"
 color="10"
 LabelJustification="Left"
 LabelAlignment="Left"
><s font="3" size="14.5" color="10" face="96">CN</s></t></n><b
 id="1074216250"
 Z="2065"
 color="10"
 HashSpacing="3.62"
 MarginWidth="2.31"
 LineWidth="1.28"
 BoldWidth="2.92"
 BondLength="20.91"
 B="1074216190"
 E="1074216191"
 Order="1.5"
 Display2="Dash"
 BS="N"
/><b
 id="1074216251"
 Z="2067"
 color="10"
 HashSpacing="3.62"
 MarginWidth="2.31"
 LineWidth="1.28"
 BoldWidth="2.92"
 BondLength="20.91"
 B="1074216190"
 E="1074216192"
 Display="Bold"
 BS="N"
/><b
 id="1074216252"
 Z="2069"
 color="10"
 HashSpacing="3.62"
 MarginWidth="2.31"
 LineWidth="1.28"
 BoldWidth="2.92"
 BondLength="20.91"
 B="1074216193"
 E="1074216190"
 Display="Hash"
 BS="N"
/><b
 id="1074216253"
 Z="2071"
 color="10"
 HashSpacing="3.62"
 MarginWidth="2.31"
 LineWidth="1.28"
 BoldWidth="2.92"
 BondLength="20.91"
 B="1074216191"
 E="1074216200"
 Display="Bold"
 BS="N"
/><b
 id="1074216254"
 Z="2075"
 color="10"
 HashSpacing="3.62"
 MarginWidth="2.31"
 LineWidth="1.28"
 BoldWidth="2.92"
 BondLength="20.91"
 B="1074216205"
 E="1074216206"
 Display="Dash"
 BS="N"
/><b
 id="1074216255"
 Z="2077"
 color="10"
 HashSpacing="3.62"
 MarginWidth="2.31"
 LineWidth="1.28"
 BoldWidth="2.92"
 BondLength="20.91"
 B="1074216206"
 E="1074216207"
 BS="N"
/><b
 id="1074216256"
 Z="2079"
 color="10"
 HashSpacing="3.62"
 MarginWidth="2.31"
 LineWidth="1.28"
 BoldWidth="2.92"
 BondLength="20.91"
 B="1074216206"
 E="1074216236"
 BS="N"
/><b
 id="1074216257"
 Z="2085"
 color="10"
 HashSpacing="3.62"
 MarginWidth="2.31"
 LineWidth="1.28"
 BoldWidth="2.92"
 BondLength="20.91"
 B="1074216205"
 E="1074216237"
 Order="2"
 Display="Bold"
 BS="N"
/><b
 id="1074216258"
 Z="2086"
 color="10"
 HashSpacing="3.62"
 MarginWidth="2.31"
 LineWidth="1.28"
 BoldWidth="2.92"
 BondLength="20.91"
 B="1074216237"
 E="1074216238"
 Display="Bold"
 BS="N"
/><b
 id="1074216259"
 Z="2087"
 color="10"
 HashSpacing="3.62"
 MarginWidth="2.31"
 LineWidth="1.28"
 BoldWidth="2.92"
 BondLength="20.91"
 B="1074216238"
 E="1074216239"
 Order="2"
 Display="Bold"
 BS="N"
 BondCircularOrdering="1074216258 0 1074216266 1074216260"
/><b
 id="1074216260"
 Z="2088"
 color="10"
 HashSpacing="3.62"
 MarginWidth="2.31"
 LineWidth="1.28"
 BoldWidth="2.92"
 BondLength="20.91"
 B="1074216239"
 E="1074216240"
 BS="N"
/><b
 id="1074216261"
 Z="2089"
 color="10"
 HashSpacing="3.62"
 MarginWidth="2.31"
 LineWidth="1.28"
 BoldWidth="2.92"
 BondLength="20.91"
 B="1074216240"
 E="1074216241"
 Order="2"
 BS="N"
 BondCircularOrdering="1074216260 0 0 1074216262"
/><b
 id="1074216262"
 Z="2090"
 color="10"
 HashSpacing="3.62"
 MarginWidth="2.31"
 LineWidth="1.28"
 BoldWidth="2.92"
 BondLength="20.91"
 B="1074216241"
 E="1074216205"
 BS="N"
/><b
 id="1074216263"
 Z="2091"
 color="10"
 HashSpacing="3.62"
 MarginWidth="2.31"
 LineWidth="1.28"
 BoldWidth="2.92"
 BondLength="20.91"
 B="1074216206"
 E="1074216190"
 Display="Dash"
 BS="N"
/><b
 id="1074216264"
 Z="2092"
 color="10"
 HashSpacing="3.62"
 MarginWidth="2.31"
 LineWidth="1.28"
 BoldWidth="2.92"
 BondLength="20.91"
 B="1074216205"
 E="1074216191"
 Display="Dash"
 BS="N"
/><b
 id="1074216265"
 Z="2094"
 color="10"
 HashSpacing="3.62"
 MarginWidth="2.31"
 LineWidth="1.28"
 BoldWidth="2.92"
 BondLength="20.91"
 B="1074216191"
 E="1074216242"
 Display="Hash"
 BS="N"
/><b
 id="1074216266"
 Z="2096"
 color="10"
 HashSpacing="3.62"
 MarginWidth="2.31"
 LineWidth="1.28"
 BoldWidth="2.92"
 BondLength="20.91"
 B="1074216239"
 E="1074216243"
 BS="N"
/></fragment><fragment
 id="1074216267"
 BoundingBox="617.60 571.92 639.97 594.29"
 Z="2098"
><n
 id="1074216268"
 p="617.60 573.38"
 Z="2097"
 color="10"
 MarginWidth="2.31"
 AS="N"
/><n
 id="1074216269"
 p="638.51 573.38"
 Z="2099"
 color="10"
 MarginWidth="2.31"
 AS="N"
/><n
 id="1074216270"
 p="638.51 594.29"
 Z="2101"
 color="10"
 MarginWidth="2.31"
 AS="N"
/><b
 id="1074216271"
 Z="2100"
 color="10"
 HashSpacing="3.62"
 MarginWidth="2.31"
 LineWidth="1.28"
 BoldWidth="2.92"
 BondLength="20.91"
 B="1074216268"
 E="1074216269"
 Display="Bold"
 BS="N"
/><b
 id="1074216272"
 Z="2102"
 color="10"
 HashSpacing="3.62"
 MarginWidth="2.31"
 LineWidth="1.28"
 BoldWidth="2.92"
 BondLength="20.91"
 B="1074216269"
 E="1074216270"
 Display="Bold"
 BS="N"
/></fragment><fragment
 id="1074216275"
 BoundingBox="298.30 575.37 444.57 668.58"
 Z="2113"
><n
 id="1074216276"
 p="336.46 639.13"
 Z="2104"
 color="11"
 MarginWidth="2.31"
 AS="N"
/><n
 id="1074216277"
 p="356.65 644.55"
 Z="2105"
 color="11"
 MarginWidth="2.31"
 AS="N"
/><n
 id="1074216278"
 p="318.36 649.60"
 Z="2107"
 color="11"
 MarginWidth="2.31"
 Element="1"
 NumHydrogens="0"
 NeedsClean="yes"
 AS="N"
><t
 p="313.12 655.32"
 BoundingBox="313.12 643.25 323.60 655.32"
 color="11"
 LabelJustification="Left"
><s font="3" size="14.5" color="11" face="96">H</s></t></n><n
 id="1074216279"
 p="318.36 628.68"
 Z="2109"
 color="11"
 MarginWidth="2.31"
 NodeType="Nickname"
 NeedsClean="yes"
 AS="N"
><fragment
 id="1074217102"
><n
 id="1074216281"
 p="318.36 628.68"
 Z="1949"
 MarginWidth="2.31"
/><n
 id="1074216282"
 p="338.47 634.07"
 Z="1950"
 MarginWidth="2.31"
 LineWidth="1.28"
 BoldWidth="2.92"
 BondLength="20.91"
 NodeType="ExternalConnectionPoint"
 ExternalConnectionNum="1"
/><b
 id="1074216283"
 Z="1951"
 HashSpacing="3.62"
 MarginWidth="2.31"
 LineWidth="1.28"
 BoldWidth="2.92"
 BondLength="20.91"
 B="1074216282"
 E="1074216281"
 Display="Hash"
/></fragment><t
 p="321.99 633.83"
 BoundingBox="303.86 622.98 321.99 633.98"
 color="11"
 LabelJustification="Right"
 Justification="Right"
 LabelAlignment="Right"
><s font="3" size="13.05" color="11" face="96">Me</s></t></n><n
 id="1074216284"
 p="367.11 662.66"
 Z="2111"
 color="11"
 MarginWidth="2.31"
 NodeType="Fragment"
 NeedsClean="yes"
 AS="N"
><fragment
 id="1074217103"
><n
 id="1074216286"
 p="367.11 662.66"
 Z="1952"
 MarginWidth="2.31"
 Element="8"
 NumHydrogens="0"
 NeedsClean="yes"
><t
 p="361.47 668.38"
 BoundingBox="361.47 656.13 372.75 668.58"
 LabelJustification="Left"
><s font="3" size="14.5" color="0" face="96">O</s></t></n><n
 id="1074216287"
 p="387.94 662.66"
 Z="1953"
 MarginWidth="2.31"
/><n
 id="1074216288"
 p="356.68 644.62"
 Z="1954"
 MarginWidth="2.31"
 LineWidth="1.28"
 BoldWidth="2.92"
 BondLength="20.91"
 NodeType="ExternalConnectionPoint"
 ExternalConnectionNum="1"
/><b
 id="1074216289"
 Z="1955"
 HashSpacing="3.62"
 MarginWidth="2.31"
 LineWidth="1.28"
 BoldWidth="2.92"
 BondLength="20.91"
 B="1074216286"
 E="1074216287"
/><b
 id="1074216290"
 Z="1956"
 HashSpacing="3.62"
 MarginWidth="2.31"
 LineWidth="1.28"
 BoldWidth="2.92"
 BondLength="20.91"
 B="1074216288"
 E="1074216286"
 Display="Bold"
/></fragment><t
 p="361.47 668.38"
 BoundingBox="361.47 656.13 392.89 668.58"
 color="11"
 LabelJustification="Left"
 LabelAlignment="Left"
><s font="3" size="14.5" color="11" face="96">OMe</s></t></n><n
 id="1074216291"
 p="367.56 616.24"
 Z="2114"
 color="11"
 Warning="There are too many bonds to this unlabeled Carbon."
 MarginWidth="2.31"
 AS="N"
/><n
 id="1074216292"
 p="337.94 609.16"
 Z="2115"
 color="11"
 MarginWidth="2.31"
 Element="46"
 NumHydrogens="0"
 NeedsClean="yes"
 AS="u"
 LabelDisplay="Center"
><t
 p="337.94 614.88"
 BoundingBox="329.07 602.81 346.81 615.03"
 color="11"
 LabelJustification="Center"
 Justification="Center"
 LabelAlignment="Left"
><s font="3" size="14.5" color="11" face="96">Pd</s></t></n><n
 id="1074216293"
 p="337.94 581.72"
 Z="2117"
 color="11"
 MarginWidth="2.31"
 NodeType="Fragment"
 NeedsClean="yes"
 AS="N"
 LabelDisplay="Left"
><fragment
 id="1074217104"
><n
 id="1074216295"
 p="337.94 581.72"
 Z="1962"
 MarginWidth="2.31"
 Element="78"
 NumHydrogens="0"
 NeedsClean="yes"
><t
 p="337.94 587.44"
 BoundingBox="331.09 575.37 344.79 587.54"
 LabelJustification="Center"
 Justification="Center"
 LabelAlignment="Center"
><s font="3" size="14.5" color="0" face="96">Pt</s></t></n><n
 id="1074216296"
 p="410.12 581.72"
 Z="1963"
 MarginWidth="2.31"
/><n
 id="1074216297"
 p="392.07 592.13"
 Z="1964"
 MarginWidth="2.31"
/><n
 id="1074216298"
 p="374.03 581.72"
 Z="1965"
 MarginWidth="2.31"
/><n
 id="1074216299"
 p="355.99 592.13"
 Z="1966"
 MarginWidth="2.31"
/><n
 id="1074216300"
 p="265.76 581.72"
 Z="1967"
 MarginWidth="2.31"
/><n
 id="1074216301"
 p="283.81 592.13"
 Z="1968"
 MarginWidth="2.31"
/><n
 id="1074216302"
 p="301.86 581.72"
 Z="1969"
 MarginWidth="2.31"
/><n
 id="1074216303"
 p="319.89 592.13"
 Z="1970"
 MarginWidth="2.31"
/><n
 id="1074216304"
 p="374.03 519.21"
 Z="1971"
 MarginWidth="2.31"
/><n
 id="1074216305"
 p="355.99 529.62"
 Z="1972"
 MarginWidth="2.31"
/><n
 id="1074216306"
 p="355.99 550.46"
 Z="1973"
 MarginWidth="2.31"
/><n
 id="1074216307"
 p="337.94 560.90"
 Z="1974"
 MarginWidth="2.31"
/><n
 id="1074216308"
 p="337.94 602.57"
 Z="1975"
 MarginWidth="2.31"
 LineWidth="1.28"
 BoldWidth="2.92"
 BondLength="20.91"
 NodeType="ExternalConnectionPoint"
 ExternalConnectionNum="1"
/><b
 id="1074216309"
 Z="1976"
 HashSpacing="3.62"
 MarginWidth="2.31"
 LineWidth="1.28"
 BoldWidth="2.92"
 BondLength="20.91"
 B="1074216306"
 E="1074216307"
/><b
 id="1074216310"
 Z="1977"
 HashSpacing="3.62"
 MarginWidth="2.31"
 LineWidth="1.28"
 BoldWidth="2.92"
 BondLength="20.91"
 B="1074216305"
 E="1074216306"
/><b
 id="1074216311"
 Z="1978"
 HashSpacing="3.62"
 MarginWidth="2.31"
 LineWidth="1.28"
 BoldWidth="2.92"
 BondLength="20.91"
 B="1074216304"
 E="1074216305"
/><b
 id="1074216312"
 Z="1979"
 HashSpacing="3.62"
 MarginWidth="2.31"
 LineWidth="1.28"
 BoldWidth="2.92"
 BondLength="20.91"
 B="1074216302"
 E="1074216303"
/><b
 id="1074216313"
 Z="1980"
 HashSpacing="3.62"
 MarginWidth="2.31"
 LineWidth="1.28"
 BoldWidth="2.92"
 BondLength="20.91"
 B="1074216301"
 E="1074216302"
/><b
 id="1074216314"
 Z="1981"
 HashSpacing="3.62"
 MarginWidth="2.31"
 LineWidth="1.28"
 BoldWidth="2.92"
 BondLength="20.91"
 B="1074216300"
 E="1074216301"
/><b
 id="1074216315"
 Z="1982"
 HashSpacing="3.62"
 MarginWidth="2.31"
 LineWidth="1.28"
 BoldWidth="2.92"
 BondLength="20.91"
 B="1074216298"
 E="1074216299"
/><b
 id="1074216316"
 Z="1983"
 HashSpacing="3.62"
 MarginWidth="2.31"
 LineWidth="1.28"
 BoldWidth="2.92"
 BondLength="20.91"
 B="1074216297"
 E="1074216298"
/><b
 id="1074216317"
 Z="1984"
 HashSpacing="3.62"
 MarginWidth="2.31"
 LineWidth="1.28"
 BoldWidth="2.92"
 BondLength="20.91"
 B="1074216296"
 E="1074216297"
/><b
 id="1074216318"
 Z="1985"
 HashSpacing="3.62"
 MarginWidth="2.31"
 LineWidth="1.28"
 BoldWidth="2.92"
 BondLength="20.91"
 B="1074216295"
 E="1074216299"
/><b
 id="1074216319"
 Z="1986"
 HashSpacing="3.62"
 MarginWidth="2.31"
 LineWidth="1.28"
 BoldWidth="2.92"
 BondLength="20.91"
 B="1074216295"
 E="1074216303"
/><b
 id="1074216320"
 Z="1987"
 HashSpacing="3.62"
 MarginWidth="2.31"
 LineWidth="1.28"
 BoldWidth="2.92"
 BondLength="20.91"
 B="1074216295"
 E="1074216307"
/><b
 id="1074216321"
 Z="1988"
 HashSpacing="3.62"
 MarginWidth="2.31"
 LineWidth="1.28"
 BoldWidth="2.92"
 BondLength="20.91"
 B="1074216308"
 E="1074216295"
/></fragment><t
 p="333.10 587.44"
 BoundingBox="333.10 575.37 370.59 590.64"
 color="11"
 LabelJustification="Left"
 LabelAlignment="Right"
><s font="3" size="14.5" color="11" face="96">P</s><s font="3" size="14.5" color="11" face="98">t</s><s font="3" size="14.5" color="11" face="96">Bu3</s></t></n><n
 id="1074216322"
 p="310.39 603.47"
 Z="2119"
 color="11"
 MarginWidth="2.31"
 Element="35"
 NumHydrogens="0"
 NeedsClean="yes"
 AS="N"
><t
 p="312.80 609.19"
 BoundingBox="298.30 597.12 312.80 609.19"
 color="11"
 LabelJustification="Right"
 Justification="Right"
 LabelAlignment="Right"
><s font="3" size="14.5" color="11" face="96">Br</s></t></n><n
 id="1074216323"
 p="379.36 622.41"
 xyz="379.36 622.41 -16.13"
 Z="2121"
 color="11"
 MarginWidth="2.31"
 AS="N"
/><n
 id="1074216324"
 p="399.91 618.57"
 xyz="399.91 618.57 -16.13"
 Z="2122"
 color="11"
 MarginWidth="2.31"
 AS="N"
/><n
 id="1074216325"
 p="408.66 608.54"
 Z="2123"
 color="11"
 MarginWidth="2.31"
 AS="N"
/><n
 id="1074216326"
 p="396.87 602.38"
 xyz="396.87 602.38 16.13"
 Z="2124"
 color="11"
 MarginWidth="2.31"
 AS="N"
/><n
 id="1074216327"
 p="376.31 606.22"
 xyz="376.31 606.22 16.13"
 Z="2125"
 color="11"
 MarginWidth="2.31"
 AS="N"
/><n
 id="1074216328"
 p="377.56 644.55"
 Z="2134"
 color="11"
 MarginWidth="2.31"
 Element="1"
 NumHydrogens="0"
 NeedsClean="yes"
 AS="N"
><t
 p="372.85 649.70"
 BoundingBox="372.85 638.85 382.27 649.70"
 color="11"
 LabelJustification="Left"
><s font="3" size="13.05" color="11" face="96">H</s></t></n><n
 id="1074216329"
 p="428.86 603.12"
 Z="2136"
 color="11"
 MarginWidth="2.31"
 NodeType="Fragment"
 NeedsClean="yes"
 AS="N"
><fragment
 id="1074217105"
><n
 id="1074216331"
 p="428.86 603.12"
 Z="1957"
 MarginWidth="2.31"
/><n
 id="1074216332"
 p="448.99 597.74"
 Z="1958"
 MarginWidth="2.31"
 Element="7"
 NumHydrogens="0"
 NeedsClean="yes"
><t
 p="443.75 603.46"
 BoundingBox="443.75 591.39 454.23 603.46"
 LabelJustification="Left"
><s font="3" size="14.5" color="0" face="96">N</s></t></n><n
 id="1074216333"
 p="408.74 608.54"
 Z="1959"
 MarginWidth="2.31"
 LineWidth="1.28"
 BoldWidth="2.92"
 BondLength="20.91"
 NodeType="ExternalConnectionPoint"
 ExternalConnectionNum="1"
/><b
 id="1074216334"
 Z="1960"
 HashSpacing="3.62"
 MarginWidth="2.31"
 LineWidth="1.28"
 BoldWidth="2.92"
 BondLength="20.91"
 B="1074216331"
 E="1074216332"
 Order="3"
/><b
 id="1074216335"
 Z="1961"
 HashSpacing="3.62"
 MarginWidth="2.31"
 LineWidth="1.28"
 BoldWidth="2.92"
 BondLength="20.91"
 B="1074216333"
 E="1074216331"
/></fragment><t
 p="423.62 608.84"
 BoundingBox="423.62 596.59 444.57 609.04"
 color="11"
 LabelJustification="Left"
 LabelAlignment="Left"
><s font="3" size="14.5" color="11" face="96">CN</s></t></n><b
 id="1074216336"
 Z="2106"
 color="11"
 HashSpacing="3.62"
 MarginWidth="2.31"
 LineWidth="1.28"
 BoldWidth="2.92"
 BondLength="20.91"
 B="1074216276"
 E="1074216277"
 Order="1.5"
 Display2="Dash"
 BS="N"
/><b
 id="1074216337"
 Z="2108"
 color="11"
 HashSpacing="3.62"
 MarginWidth="2.31"
 LineWidth="1.28"
 BoldWidth="2.92"
 BondLength="20.91"
 B="1074216276"
 E="1074216278"
 Display="Bold"
 BS="N"
/><b
 id="1074216338"
 Z="2110"
 color="11"
 HashSpacing="3.62"
 MarginWidth="2.31"
 LineWidth="1.28"
 BoldWidth="2.92"
 BondLength="20.91"
 B="1074216279"
 E="1074216276"
 Display="Hash"
 BS="N"
/><b
 id="1074216339"
 Z="2112"
 color="11"
 HashSpacing="3.62"
 MarginWidth="2.31"
 LineWidth="1.28"
 BoldWidth="2.92"
 BondLength="20.91"
 B="1074216277"
 E="1074216284"
 Display="Bold"
 BS="N"
/><b
 id="1074216340"
 Z="2116"
 color="11"
 HashSpacing="3.62"
 MarginWidth="2.31"
 LineWidth="1.28"
 BoldWidth="2.92"
 BondLength="20.91"
 B="1074216291"
 E="1074216292"
 Display="Dash"
 BS="N"
/><b
 id="1074216341"
 Z="2118"
 color="11"
 HashSpacing="3.62"
 MarginWidth="2.31"
 LineWidth="1.28"
 BoldWidth="2.92"
 BondLength="20.91"
 B="1074216292"
 E="1074216293"
 BS="N"
/><b
 id="1074216342"
 Z="2120"
 color="11"
 HashSpacing="3.62"
 MarginWidth="2.31"
 LineWidth="1.28"
 BoldWidth="2.92"
 BondLength="20.91"
 B="1074216292"
 E="1074216322"
 BS="N"
/><b
 id="1074216343"
 Z="2126"
 color="11"
 HashSpacing="3.62"
 MarginWidth="2.31"
 LineWidth="1.28"
 BoldWidth="2.92"
 BondLength="20.91"
 B="1074216291"
 E="1074216323"
 Order="2"
 Display="Bold"
 BS="N"
/><b
 id="1074216344"
 Z="2127"
 color="11"
 HashSpacing="3.62"
 MarginWidth="2.31"
 LineWidth="1.28"
 BoldWidth="2.92"
 BondLength="20.91"
 B="1074216323"
 E="1074216324"
 Display="Bold"
 BS="N"
/><b
 id="1074216345"
 Z="2128"
 color="11"
 HashSpacing="3.62"
 MarginWidth="2.31"
 LineWidth="1.28"
 BoldWidth="2.92"
 BondLength="20.91"
 B="1074216324"
 E="1074216325"
 Order="2"
 Display="Bold"
 BS="N"
 BondCircularOrdering="1074216344 0 1074216352 1074216346"
/><b
 id="1074216346"
 Z="2129"
 color="11"
 HashSpacing="3.62"
 MarginWidth="2.31"
 LineWidth="1.28"
 BoldWidth="2.92"
 BondLength="20.91"
 B="1074216325"
 E="1074216326"
 BS="N"
/><b
 id="1074216347"
 Z="2130"
 color="11"
 HashSpacing="3.62"
 MarginWidth="2.31"
 LineWidth="1.28"
 BoldWidth="2.92"
 BondLength="20.91"
 B="1074216326"
 E="1074216327"
 Order="2"
 BS="N"
 BondCircularOrdering="1074216346 0 0 1074216348"
/><b
 id="1074216348"
 Z="2131"
 color="11"
 HashSpacing="3.62"
 MarginWidth="2.31"
 LineWidth="1.28"
 BoldWidth="2.92"
 BondLength="20.91"
 B="1074216327"
 E="1074216291"
 BS="N"
/><b
 id="1074216349"
 Z="2132"
 color="11"
 HashSpacing="3.62"
 MarginWidth="2.31"
 LineWidth="1.28"
 BoldWidth="2.92"
 BondLength="20.91"
 B="1074216292"
 E="1074216276"
 Display="Dash"
 BS="N"
/><b
 id="1074216350"
 Z="2133"
 color="11"
 HashSpacing="3.62"
 MarginWidth="2.31"
 LineWidth="1.28"
 BoldWidth="2.92"
 BondLength="20.91"
 B="1074216291"
 E="1074216277"
 Display="Dash"
 BS="N"
/><b
 id="1074216351"
 Z="2135"
 color="11"
 HashSpacing="3.62"
 MarginWidth="2.31"
 LineWidth="1.28"
 BoldWidth="2.92"
 BondLength="20.91"
 B="1074216277"
 E="1074216328"
 Display="Hash"
 BS="N"
/><b
 id="1074216352"
 Z="2137"
 color="11"
 HashSpacing="3.62"
 MarginWidth="2.31"
 LineWidth="1.28"
 BoldWidth="2.92"
 BondLength="20.91"
 B="1074216325"
 E="1074216329"
 BS="N"
/></fragment><fragment
 id="1074216353"
 BoundingBox="425.20 570.97 447.57 593.35"
 Z="2139"
><n
 id="1074216354"
 p="425.20 572.43"
 Z="2138"
 color="11"
 MarginWidth="2.31"
 AS="N"
/><n
 id="1074216355"
 p="446.11 572.43"
 Z="2140"
 color="11"
 MarginWidth="2.31"
 AS="N"
/><n
 id="1074216356"
 p="446.11 593.35"
 Z="2142"
 color="11"
 MarginWidth="2.31"
 AS="N"
/><b
 id="1074216357"
 Z="2141"
 color="11"
 HashSpacing="3.62"
 MarginWidth="2.31"
 LineWidth="1.28"
 BoldWidth="2.92"
 BondLength="20.91"
 B="1074216354"
 E="1074216355"
 Display="Bold"
 BS="N"
/><b
 id="1074216358"
 Z="2143"
 color="11"
 HashSpacing="3.62"
 MarginWidth="2.31"
 LineWidth="1.28"
 BoldWidth="2.92"
 BondLength="20.91"
 B="1074216355"
 E="1074216356"
 Display="Bold"
 BS="N"
/></fragment><fragment
 id="1074216361"
 BoundingBox="919.60 568.48 1079.10 661.64"
 Z="2154"
><n
 id="1074216362"
 p="960.90 632.24"
 Z="2145"
 color="10"
 MarginWidth="2.31"
 AS="N"
/><n
 id="1074216363"
 p="981.10 637.65"
 Z="2146"
 color="10"
 MarginWidth="2.31"
 AS="N"
/><n
 id="1074216364"
 p="942.80 642.71"
 Z="2148"
 color="10"
 MarginWidth="2.31"
 Element="1"
 NumHydrogens="0"
 NeedsClean="yes"
 AS="N"
><t
 p="937.56 648.43"
 BoundingBox="937.56 636.36 948.04 648.43"
 color="10"
 LabelJustification="Left"
><s font="3" size="14.5" color="10" face="96">H</s></t></n><n
 id="1074216365"
 p="942.80 621.79"
 Z="2150"
 color="10"
 MarginWidth="2.31"
 NodeType="Fragment"
 NeedsClean="yes"
 AS="N"
 LabelDisplay="Right"
><fragment
 id="1074217106"
><n
 id="1074216367"
 p="924.76 632.21"
 Z="1989"
 MarginWidth="2.31"
/><n
 id="1074216368"
 p="942.80 621.79"
 Z="1990"
 MarginWidth="2.31"
 Element="8"
 NumHydrogens="0"
 NeedsClean="yes"
><t
 p="937.16 627.51"
 BoundingBox="937.16 615.26 948.44 627.71"
 LabelJustification="Left"
><s font="3" size="14.5" color="0" face="96">O</s></t></n><n
 id="1074216369"
 p="960.84 632.21"
 Z="1991"
 MarginWidth="2.31"
 LineWidth="1.28"
 BoldWidth="2.92"
 BondLength="20.91"
 NodeType="ExternalConnectionPoint"
 ExternalConnectionNum="1"
/><b
 id="1074216370"
 Z="1992"
 HashSpacing="3.62"
 MarginWidth="2.31"
 LineWidth="1.28"
 BoldWidth="2.92"
 BondLength="20.91"
 B="1074216367"
 E="1074216368"
/><b
 id="1074216371"
 Z="1993"
 HashSpacing="3.62"
 MarginWidth="2.31"
 LineWidth="1.28"
 BoldWidth="2.92"
 BondLength="20.91"
 B="1074216369"
 E="1074216368"
 Display="Hash"
/></fragment><t
 p="947.88 626.94"
 BoundingBox="919.60 615.91 947.88 627.09"
 color="10"
 LabelJustification="Right"
 Justification="Right"
 LabelAlignment="Right"
><s font="3" size="13.05" color="10" face="96">MeO</s></t></n><n
 id="1074216372"
 p="991.55 655.77"
 Z="2152"
 color="10"
 MarginWidth="2.31"
 NodeType="Nickname"
 NeedsClean="yes"
 AS="N"
><fragment
 id="1074217107"
><n
 id="1074216374"
 p="991.55 655.77"
 Z="1994"
 MarginWidth="2.31"
/><n
 id="1074216375"
 p="981.14 637.72"
 Z="1995"
 MarginWidth="2.31"
 LineWidth="1.28"
 BoldWidth="2.92"
 BondLength="20.91"
 NodeType="ExternalConnectionPoint"
 ExternalConnectionNum="1"
/><b
 id="1074216376"
 Z="1996"
 HashSpacing="3.62"
 MarginWidth="2.31"
 LineWidth="1.28"
 BoldWidth="2.92"
 BondLength="20.91"
 B="1074216375"
 E="1074216374"
 Display="Bold"
/></fragment><t
 p="985.51 661.49"
 BoundingBox="985.51 649.42 1005.65 661.64"
 color="10"
 LabelJustification="Left"
 LabelAlignment="Left"
><s font="3" size="14.5" color="10" face="96">Me</s></t></n><n
 id="1074216377"
 p="992.02 609.35"
 Z="2155"
 color="10"
 Warning="There are too many bonds to this unlabeled Carbon."
 MarginWidth="2.31"
 AS="N"
/><n
 id="1074216378"
 p="962.40 602.27"
 Z="2156"
 color="10"
 MarginWidth="2.31"
 Element="46"
 NumHydrogens="0"
 NeedsClean="yes"
 AS="u"
 LabelDisplay="Center"
><t
 p="962.40 607.99"
 BoundingBox="953.53 595.92 971.27 608.14"
 color="10"
 LabelJustification="Center"
 Justification="Center"
 LabelAlignment="Left"
><s font="3" size="14.5" color="10" face="96">Pd</s></t></n><n
 id="1074216379"
 p="962.40 574.83"
 Z="2158"
 color="10"
 MarginWidth="2.31"
 NodeType="Fragment"
 NeedsClean="yes"
 AS="N"
 LabelDisplay="Left"
><fragment
 id="1074217108"
><n
 id="1074216381"
 p="962.40 574.83"
 Z="1997"
 MarginWidth="2.31"
 Element="78"
 NumHydrogens="0"
 NeedsClean="yes"
><t
 p="962.40 580.55"
 BoundingBox="955.55 568.48 969.25 580.65"
 LabelJustification="Center"
 Justification="Center"
 LabelAlignment="Center"
><s font="3" size="14.5" color="0" face="96">Pt</s></t></n><n
 id="1074216382"
 p="1034.58 574.83"
 Z="1998"
 MarginWidth="2.31"
/><n
 id="1074216383"
 p="1016.53 585.24"
 Z="1999"
 MarginWidth="2.31"
/><n
 id="1074216384"
 p="998.48 574.83"
 Z="2000"
 MarginWidth="2.31"
/><n
 id="1074216385"
 p="980.45 585.24"
 Z="2001"
 MarginWidth="2.31"
/><n
 id="1074216386"
 p="890.22 574.83"
 Z="2002"
 MarginWidth="2.31"
/><n
 id="1074216387"
 p="908.27 585.24"
 Z="2003"
 MarginWidth="2.31"
/><n
 id="1074216388"
 p="926.30 574.83"
 Z="2004"
 MarginWidth="2.31"
/><n
 id="1074216389"
 p="944.35 585.24"
 Z="2005"
 MarginWidth="2.31"
/><n
 id="1074216390"
 p="998.48 512.32"
 Z="2006"
 MarginWidth="2.31"
/><n
 id="1074216391"
 p="980.45 522.74"
 Z="2007"
 MarginWidth="2.31"
/><n
 id="1074216392"
 p="980.45 543.57"
 Z="2008"
 MarginWidth="2.31"
/><n
 id="1074216393"
 p="962.40 554.01"
 Z="2009"
 MarginWidth="2.31"
/><n
 id="1074216394"
 p="962.40 595.68"
 Z="2010"
 MarginWidth="2.31"
 LineWidth="1.28"
 BoldWidth="2.92"
 BondLength="20.91"
 NodeType="ExternalConnectionPoint"
 ExternalConnectionNum="1"
/><b
 id="1074216395"
 Z="2011"
 HashSpacing="3.62"
 MarginWidth="2.31"
 LineWidth="1.28"
 BoldWidth="2.92"
 BondLength="20.91"
 B="1074216392"
 E="1074216393"
/><b
 id="1074216396"
 Z="2012"
 HashSpacing="3.62"
 MarginWidth="2.31"
 LineWidth="1.28"
 BoldWidth="2.92"
 BondLength="20.91"
 B="1074216391"
 E="1074216392"
/><b
 id="1074216397"
 Z="2013"
 HashSpacing="3.62"
 MarginWidth="2.31"
 LineWidth="1.28"
 BoldWidth="2.92"
 BondLength="20.91"
 B="1074216390"
 E="1074216391"
/><b
 id="1074216398"
 Z="2014"
 HashSpacing="3.62"
 MarginWidth="2.31"
 LineWidth="1.28"
 BoldWidth="2.92"
 BondLength="20.91"
 B="1074216388"
 E="1074216389"
/><b
 id="1074216399"
 Z="2015"
 HashSpacing="3.62"
 MarginWidth="2.31"
 LineWidth="1.28"
 BoldWidth="2.92"
 BondLength="20.91"
 B="1074216387"
 E="1074216388"
/><b
 id="1074216400"
 Z="2016"
 HashSpacing="3.62"
 MarginWidth="2.31"
 LineWidth="1.28"
 BoldWidth="2.92"
 BondLength="20.91"
 B="1074216386"
 E="1074216387"
/><b
 id="1074216401"
 Z="2017"
 HashSpacing="3.62"
 MarginWidth="2.31"
 LineWidth="1.28"
 BoldWidth="2.92"
 BondLength="20.91"
 B="1074216384"
 E="1074216385"
/><b
 id="1074216402"
 Z="2018"
 HashSpacing="3.62"
 MarginWidth="2.31"
 LineWidth="1.28"
 BoldWidth="2.92"
 BondLength="20.91"
 B="1074216383"
 E="1074216384"
/><b
 id="1074216403"
 Z="2019"
 HashSpacing="3.62"
 MarginWidth="2.31"
 LineWidth="1.28"
 BoldWidth="2.92"
 BondLength="20.91"
 B="1074216382"
 E="1074216383"
/><b
 id="1074216404"
 Z="2020"
 HashSpacing="3.62"
 MarginWidth="2.31"
 LineWidth="1.28"
 BoldWidth="2.92"
 BondLength="20.91"
 B="1074216381"
 E="1074216385"
/><b
 id="1074216405"
 Z="2021"
 HashSpacing="3.62"
 MarginWidth="2.31"
 LineWidth="1.28"
 BoldWidth="2.92"
 BondLength="20.91"
 B="1074216381"
 E="1074216389"
/><b
 id="1074216406"
 Z="2022"
 HashSpacing="3.62"
 MarginWidth="2.31"
 LineWidth="1.28"
 BoldWidth="2.92"
 BondLength="20.91"
 B="1074216381"
 E="1074216393"
/><b
 id="1074216407"
 Z="2023"
 HashSpacing="3.62"
 MarginWidth="2.31"
 LineWidth="1.28"
 BoldWidth="2.92"
 BondLength="20.91"
 B="1074216394"
 E="1074216381"
/></fragment><t
 p="957.56 580.55"
 BoundingBox="957.56 568.48 995.05 583.75"
 color="10"
 LabelJustification="Left"
 LabelAlignment="Right"
><s font="3" size="14.5" color="10" face="96">P</s><s font="3" size="14.5" color="10" face="98">t</s><s font="3" size="14.5" color="10" face="96">Bu3</s></t></n><n
 id="1074216408"
 p="934.49 597.38"
 Z="2160"
 color="10"
 MarginWidth="2.31"
 Element="35"
 NumHydrogens="0"
 NeedsClean="yes"
 AS="N"
><t
 p="936.90 603.10"
 BoundingBox="922.40 591.03 936.90 603.10"
 color="10"
 LabelJustification="Right"
 Justification="Right"
 LabelAlignment="Right"
><s font="3" size="14.5" color="10" face="96">Br</s></t></n><n
 id="1074216409"
 p="1003.81 615.52"
 xyz="1003.81 615.52 -16.13"
 Z="2162"
 color="10"
 MarginWidth="2.31"
 AS="N"
/><n
 id="1074216410"
 p="1024.35 611.68"
 xyz="1024.35 611.68 -16.13"
 Z="2163"
 color="10"
 MarginWidth="2.31"
 AS="N"
/><n
 id="1074216411"
 p="1033.12 601.65"
 Z="2164"
 color="10"
 MarginWidth="2.31"
 AS="N"
/><n
 id="1074216412"
 p="1021.33 595.49"
 xyz="1021.33 595.49 16.13"
 Z="2165"
 color="10"
 MarginWidth="2.31"
 AS="N"
/><n
 id="1074216413"
 p="1000.77 599.33"
 xyz="1000.77 599.33 16.13"
 Z="2166"
 color="10"
 MarginWidth="2.31"
 AS="N"
/><n
 id="1074216414"
 p="1002.01 637.65"
 Z="2175"
 color="10"
 MarginWidth="2.31"
 Element="1"
 NumHydrogens="0"
 NeedsClean="yes"
 AS="N"
><t
 p="997.30 642.80"
 BoundingBox="997.30 631.95 1006.72 642.80"
 color="10"
 LabelJustification="Left"
><s font="3" size="13.05" color="10" face="96">H</s></t></n><n
 id="1074216415"
 p="1053.32 596.24"
 Z="2177"
 color="10"
 MarginWidth="2.31"
 NodeType="Fragment"
 NeedsClean="yes"
 AS="N"
><fragment
 id="1074217109"
><n
 id="1074216417"
 p="1053.32 596.24"
 Z="1899"
 Element="8"
 NumHydrogens="0"
 NeedsClean="yes"
><t
 p="1049.43 600.14"
 BoundingBox="1049.43 591.68 1057.21 600.24"
 LabelJustification="Left"
><s font="3" size="10" color="0" face="96">O</s></t></n><n
 id="1074216418"
 p="1058.73 576.05"
 Z="1900"
/><n
 id="1074216419"
 p="1033.14 601.65"
 Z="1901"
 NodeType="ExternalConnectionPoint"
 ExternalConnectionNum="1"
/><b
 id="1074216420"
 Z="1902"
 B="1074216417"
 E="1074216418"
/><b
 id="1074216421"
 Z="1903"
 B="1074216419"
 E="1074216417"
/></fragment><t
 p="1047.68 601.96"
 BoundingBox="1047.68 589.71 1079.10 602.16"
 color="10"
 LabelJustification="Left"
 LabelAlignment="Left"
><s font="3" size="14.5" color="10" face="96">OMe</s></t></n><b
 id="1074216422"
 Z="2147"
 color="10"
 HashSpacing="3.62"
 MarginWidth="2.31"
 LineWidth="1.28"
 BoldWidth="2.92"
 BondLength="20.91"
 B="1074216362"
 E="1074216363"
 Order="1.5"
 Display2="Dash"
 BS="N"
/><b
 id="1074216423"
 Z="2149"
 color="10"
 HashSpacing="3.62"
 MarginWidth="2.31"
 LineWidth="1.28"
 BoldWidth="2.92"
 BondLength="20.91"
 B="1074216362"
 E="1074216364"
 Display="Bold"
 BS="N"
/><b
 id="1074216424"
 Z="2151"
 color="10"
 HashSpacing="3.62"
 MarginWidth="2.31"
 LineWidth="1.28"
 BoldWidth="2.92"
 BondLength="20.91"
 B="1074216365"
 E="1074216362"
 Display="Hash"
 BS="N"
/><b
 id="1074216425"
 Z="2153"
 color="10"
 HashSpacing="3.62"
 MarginWidth="2.31"
 LineWidth="1.28"
 BoldWidth="2.92"
 BondLength="20.91"
 B="1074216363"
 E="1074216372"
 Display="Bold"
 BS="N"
/><b
 id="1074216426"
 Z="2157"
 color="10"
 HashSpacing="3.62"
 MarginWidth="2.31"
 LineWidth="1.28"
 BoldWidth="2.92"
 BondLength="20.91"
 B="1074216377"
 E="1074216378"
 Display="Dash"
 BS="N"
/><b
 id="1074216427"
 Z="2159"
 color="10"
 HashSpacing="3.62"
 MarginWidth="2.31"
 LineWidth="1.28"
 BoldWidth="2.92"
 BondLength="20.91"
 B="1074216378"
 E="1074216379"
 BS="N"
/><b
 id="1074216428"
 Z="2161"
 color="10"
 HashSpacing="3.62"
 MarginWidth="2.31"
 LineWidth="1.28"
 BoldWidth="2.92"
 BondLength="20.91"
 B="1074216378"
 E="1074216408"
 BS="N"
/><b
 id="1074216429"
 Z="2167"
 color="10"
 HashSpacing="3.62"
 MarginWidth="2.31"
 LineWidth="1.28"
 BoldWidth="2.92"
 BondLength="20.91"
 B="1074216377"
 E="1074216409"
 Order="2"
 Display="Bold"
 BS="N"
/><b
 id="1074216430"
 Z="2168"
 color="10"
 HashSpacing="3.62"
 MarginWidth="2.31"
 LineWidth="1.28"
 BoldWidth="2.92"
 BondLength="20.91"
 B="1074216409"
 E="1074216410"
 Display="Bold"
 BS="N"
/><b
 id="1074216431"
 Z="2169"
 color="10"
 HashSpacing="3.62"
 MarginWidth="2.31"
 LineWidth="1.28"
 BoldWidth="2.92"
 BondLength="20.91"
 B="1074216410"
 E="1074216411"
 Order="2"
 Display="Bold"
 BS="N"
 BondCircularOrdering="1074216430 0 1074216438 1074216432"
/><b
 id="1074216432"
 Z="2170"
 color="10"
 HashSpacing="3.62"
 MarginWidth="2.31"
 LineWidth="1.28"
 BoldWidth="2.92"
 BondLength="20.91"
 B="1074216411"
 E="1074216412"
 BS="N"
/><b
 id="1074216433"
 Z="2171"
 color="10"
 HashSpacing="3.62"
 MarginWidth="2.31"
 LineWidth="1.28"
 BoldWidth="2.92"
 BondLength="20.91"
 B="1074216412"
 E="1074216413"
 Order="2"
 BS="N"
 BondCircularOrdering="1074216432 0 0 1074216434"
/><b
 id="1074216434"
 Z="2172"
 color="10"
 HashSpacing="3.62"
 MarginWidth="2.31"
 LineWidth="1.28"
 BoldWidth="2.92"
 BondLength="20.91"
 B="1074216413"
 E="1074216377"
 BS="N"
/><b
 id="1074216435"
 Z="2173"
 color="10"
 HashSpacing="3.62"
 MarginWidth="2.31"
 LineWidth="1.28"
 BoldWidth="2.92"
 BondLength="20.91"
 B="1074216378"
 E="1074216362"
 Display="Dash"
 BS="N"
/><b
 id="1074216436"
 Z="2174"
 color="10"
 HashSpacing="3.62"
 MarginWidth="2.31"
 LineWidth="1.28"
 BoldWidth="2.92"
 BondLength="20.91"
 B="1074216377"
 E="1074216363"
 Display="Dash"
 BS="N"
/><b
 id="1074216437"
 Z="2176"
 color="10"
 HashSpacing="3.62"
 MarginWidth="2.31"
 LineWidth="1.28"
 BoldWidth="2.92"
 BondLength="20.91"
 B="1074216363"
 E="1074216414"
 Display="Hash"
 BS="N"
/><b
 id="1074216438"
 Z="2178"
 color="10"
 HashSpacing="3.62"
 MarginWidth="2.31"
 LineWidth="1.28"
 BoldWidth="2.92"
 BondLength="20.91"
 B="1074216411"
 E="1074216415"
 BS="N"
/></fragment><fragment
 id="1074216439"
 BoundingBox="1063.09 568.17 1085.46 590.54"
 Z="2180"
><n
 id="1074216440"
 p="1063.09 569.63"
 Z="2179"
 color="10"
 MarginWidth="2.31"
 AS="N"
/><n
 id="1074216441"
 p="1084 569.63"
 Z="2181"
 color="10"
 MarginWidth="2.31"
 AS="N"
/><n
 id="1074216442"
 p="1084 590.54"
 Z="2183"
 color="10"
 MarginWidth="2.31"
 AS="N"
/><b
 id="1074216443"
 Z="2182"
 color="10"
 HashSpacing="3.62"
 MarginWidth="2.31"
 LineWidth="1.28"
 BoldWidth="2.92"
 BondLength="20.91"
 B="1074216440"
 E="1074216441"
 Display="Bold"
 BS="N"
/><b
 id="1074216444"
 Z="2184"
 color="10"
 HashSpacing="3.62"
 MarginWidth="2.31"
 LineWidth="1.28"
 BoldWidth="2.92"
 BondLength="20.91"
 B="1074216441"
 E="1074216442"
 Display="Bold"
 BS="N"
/></fragment><fragment
 id="1074216447"
 BoundingBox="699.05 570.87 855.39 664.08"
 Z="2195"
><n
 id="1074216448"
 p="737.21 634.63"
 Z="2186"
 color="11"
 MarginWidth="2.31"
 AS="N"
/><n
 id="1074216449"
 p="757.40 640.05"
 Z="2187"
 color="11"
 MarginWidth="2.31"
 AS="N"
/><n
 id="1074216450"
 p="719.10 645.10"
 Z="2189"
 color="11"
 MarginWidth="2.31"
 Element="1"
 NumHydrogens="0"
 NeedsClean="yes"
 AS="N"
><t
 p="713.86 650.82"
 BoundingBox="713.86 638.75 724.34 650.82"
 color="11"
 LabelJustification="Left"
><s font="3" size="14.5" color="11" face="96">H</s></t></n><n
 id="1074216451"
 p="719.10 624.18"
 Z="2191"
 color="11"
 MarginWidth="2.31"
 NodeType="Nickname"
 NeedsClean="yes"
 AS="N"
><fragment
 id="1074217110"
><n
 id="1074216453"
 p="719.10 624.18"
 Z="2024"
 MarginWidth="2.31"
/><n
 id="1074216454"
 p="739.22 629.57"
 Z="2025"
 MarginWidth="2.31"
 LineWidth="1.28"
 BoldWidth="2.92"
 BondLength="20.91"
 NodeType="ExternalConnectionPoint"
 ExternalConnectionNum="1"
/><b
 id="1074216455"
 Z="2026"
 HashSpacing="3.62"
 MarginWidth="2.31"
 LineWidth="1.28"
 BoldWidth="2.92"
 BondLength="20.91"
 B="1074216454"
 E="1074216453"
 Display="Hash"
/></fragment><t
 p="722.73 629.33"
 BoundingBox="704.60 618.48 722.73 629.48"
 color="11"
 LabelJustification="Right"
 Justification="Right"
 LabelAlignment="Right"
><s font="3" size="13.05" color="11" face="96">Me</s></t></n><n
 id="1074216456"
 p="767.86 658.16"
 Z="2193"
 color="11"
 MarginWidth="2.31"
 NodeType="Fragment"
 NeedsClean="yes"
 AS="N"
><fragment
 id="1074217111"
><n
 id="1074216458"
 p="767.86 658.16"
 Z="2027"
 MarginWidth="2.31"
 Element="8"
 NumHydrogens="0"
 NeedsClean="yes"
><t
 p="762.22 663.88"
 BoundingBox="762.22 651.63 773.50 664.08"
 LabelJustification="Left"
><s font="3" size="14.5" color="0" face="96">O</s></t></n><n
 id="1074216459"
 p="788.69 658.16"
 Z="2028"
 MarginWidth="2.31"
/><n
 id="1074216460"
 p="757.43 640.12"
 Z="2029"
 MarginWidth="2.31"
 LineWidth="1.28"
 BoldWidth="2.92"
 BondLength="20.91"
 NodeType="ExternalConnectionPoint"
 ExternalConnectionNum="1"
/><b
 id="1074216461"
 Z="2030"
 HashSpacing="3.62"
 MarginWidth="2.31"
 LineWidth="1.28"
 BoldWidth="2.92"
 BondLength="20.91"
 B="1074216458"
 E="1074216459"
/><b
 id="1074216462"
 Z="2031"
 HashSpacing="3.62"
 MarginWidth="2.31"
 LineWidth="1.28"
 BoldWidth="2.92"
 BondLength="20.91"
 B="1074216460"
 E="1074216458"
 Display="Bold"
/></fragment><t
 p="762.22 663.88"
 BoundingBox="762.22 651.63 793.64 664.08"
 color="11"
 LabelJustification="Left"
 LabelAlignment="Left"
><s font="3" size="14.5" color="11" face="96">OMe</s></t></n><n
 id="1074216463"
 p="768.31 611.74"
 Z="2196"
 color="11"
 Warning="There are too many bonds to this unlabeled Carbon."
 MarginWidth="2.31"
 AS="N"
/><n
 id="1074216464"
 p="738.69 604.66"
 Z="2197"
 color="11"
 MarginWidth="2.31"
 Element="46"
 NumHydrogens="0"
 NeedsClean="yes"
 AS="u"
 LabelDisplay="Center"
><t
 p="738.69 610.38"
 BoundingBox="729.82 598.31 747.56 610.53"
 color="11"
 LabelJustification="Center"
 Justification="Center"
 LabelAlignment="Left"
><s font="3" size="14.5" color="11" face="96">Pd</s></t></n><n
 id="1074216465"
 p="738.69 577.22"
 Z="2199"
 color="11"
 MarginWidth="2.31"
 NodeType="Fragment"
 NeedsClean="yes"
 AS="N"
 LabelDisplay="Left"
><fragment
 id="1074217112"
><n
 id="1074216467"
 p="738.69 577.22"
 Z="2032"
 MarginWidth="2.31"
 Element="78"
 NumHydrogens="0"
 NeedsClean="yes"
><t
 p="738.69 582.94"
 BoundingBox="731.84 570.87 745.54 583.04"
 LabelJustification="Center"
 Justification="Center"
 LabelAlignment="Center"
><s font="3" size="14.5" color="0" face="96">Pt</s></t></n><n
 id="1074216468"
 p="810.87 577.22"
 Z="2033"
 MarginWidth="2.31"
/><n
 id="1074216469"
 p="792.82 587.63"
 Z="2034"
 MarginWidth="2.31"
/><n
 id="1074216470"
 p="774.78 577.22"
 Z="2035"
 MarginWidth="2.31"
/><n
 id="1074216471"
 p="756.74 587.63"
 Z="2036"
 MarginWidth="2.31"
/><n
 id="1074216472"
 p="666.51 577.22"
 Z="2037"
 MarginWidth="2.31"
/><n
 id="1074216473"
 p="684.56 587.63"
 Z="2038"
 MarginWidth="2.31"
/><n
 id="1074216474"
 p="702.60 577.22"
 Z="2039"
 MarginWidth="2.31"
/><n
 id="1074216475"
 p="720.64 587.63"
 Z="2040"
 MarginWidth="2.31"
/><n
 id="1074216476"
 p="774.78 514.71"
 Z="2041"
 MarginWidth="2.31"
/><n
 id="1074216477"
 p="756.74 525.12"
 Z="2042"
 MarginWidth="2.31"
/><n
 id="1074216478"
 p="756.74 545.96"
 Z="2043"
 MarginWidth="2.31"
/><n
 id="1074216479"
 p="738.69 556.40"
 Z="2044"
 MarginWidth="2.31"
/><n
 id="1074216480"
 p="738.69 598.07"
 Z="2045"
 MarginWidth="2.31"
 LineWidth="1.28"
 BoldWidth="2.92"
 BondLength="20.91"
 NodeType="ExternalConnectionPoint"
 ExternalConnectionNum="1"
/><b
 id="1074216481"
 Z="2046"
 HashSpacing="3.62"
 MarginWidth="2.31"
 LineWidth="1.28"
 BoldWidth="2.92"
 BondLength="20.91"
 B="1074216478"
 E="1074216479"
/><b
 id="1074216482"
 Z="2047"
 HashSpacing="3.62"
 MarginWidth="2.31"
 LineWidth="1.28"
 BoldWidth="2.92"
 BondLength="20.91"
 B="1074216477"
 E="1074216478"
/><b
 id="1074216483"
 Z="2048"
 HashSpacing="3.62"
 MarginWidth="2.31"
 LineWidth="1.28"
 BoldWidth="2.92"
 BondLength="20.91"
 B="1074216476"
 E="1074216477"
/><b
 id="1074216484"
 Z="2049"
 HashSpacing="3.62"
 MarginWidth="2.31"
 LineWidth="1.28"
 BoldWidth="2.92"
 BondLength="20.91"
 B="1074216474"
 E="1074216475"
/><b
 id="1074216485"
 Z="2050"
 HashSpacing="3.62"
 MarginWidth="2.31"
 LineWidth="1.28"
 BoldWidth="2.92"
 BondLength="20.91"
 B="1074216473"
 E="1074216474"
/><b
 id="1074216486"
 Z="2051"
 HashSpacing="3.62"
 MarginWidth="2.31"
 LineWidth="1.28"
 BoldWidth="2.92"
 BondLength="20.91"
 B="1074216472"
 E="1074216473"
/><b
 id="1074216487"
 Z="2052"
 HashSpacing="3.62"
 MarginWidth="2.31"
 LineWidth="1.28"
 BoldWidth="2.92"
 BondLength="20.91"
 B="1074216470"
 E="1074216471"
/><b
 id="1074216488"
 Z="2053"
 HashSpacing="3.62"
 MarginWidth="2.31"
 LineWidth="1.28"
 BoldWidth="2.92"
 BondLength="20.91"
 B="1074216469"
 E="1074216470"
/><b
 id="1074216489"
 Z="2054"
 HashSpacing="3.62"
 MarginWidth="2.31"
 LineWidth="1.28"
 BoldWidth="2.92"
 BondLength="20.91"
 B="1074216468"
 E="1074216469"
/><b
 id="1074216490"
 Z="2055"
 HashSpacing="3.62"
 MarginWidth="2.31"
 LineWidth="1.28"
 BoldWidth="2.92"
 BondLength="20.91"
 B="1074216467"
 E="1074216471"
/><b
 id="1074216491"
 Z="2056"
 HashSpacing="3.62"
 MarginWidth="2.31"
 LineWidth="1.28"
 BoldWidth="2.92"
 BondLength="20.91"
 B="1074216467"
 E="1074216475"
/><b
 id="1074216492"
 Z="2057"
 HashSpacing="3.62"
 MarginWidth="2.31"
 LineWidth="1.28"
 BoldWidth="2.92"
 BondLength="20.91"
 B="1074216467"
 E="1074216479"
/><b
 id="1074216493"
 Z="2058"
 HashSpacing="3.62"
 MarginWidth="2.31"
 LineWidth="1.28"
 BoldWidth="2.92"
 BondLength="20.91"
 B="1074216480"
 E="1074216467"
/></fragment><t
 p="733.85 582.94"
 BoundingBox="733.85 570.87 771.34 586.14"
 color="11"
 LabelJustification="Left"
 LabelAlignment="Right"
><s font="3" size="14.5" color="11" face="96">P</s><s font="3" size="14.5" color="11" face="98">t</s><s font="3" size="14.5" color="11" face="96">Bu3</s></t></n><n
 id="1074216494"
 p="711.14 598.97"
 Z="2201"
 color="11"
 MarginWidth="2.31"
 Element="35"
 NumHydrogens="0"
 NeedsClean="yes"
 AS="N"
><t
 p="713.55 604.69"
 BoundingBox="699.05 592.62 713.55 604.69"
 color="11"
 LabelJustification="Right"
 Justification="Right"
 LabelAlignment="Right"
><s font="3" size="14.5" color="11" face="96">Br</s></t></n><n
 id="1074216495"
 p="780.10 617.91"
 xyz="780.10 617.91 -16.13"
 Z="2203"
 color="11"
 MarginWidth="2.31"
 AS="N"
/><n
 id="1074216496"
 p="800.66 614.07"
 xyz="800.66 614.07 -16.13"
 Z="2204"
 color="11"
 MarginWidth="2.31"
 AS="N"
/><n
 id="1074216497"
 p="809.41 604.04"
 Z="2205"
 color="11"
 MarginWidth="2.31"
 AS="N"
/><n
 id="1074216498"
 p="797.62 597.88"
 xyz="797.62 597.88 16.13"
 Z="2206"
 color="11"
 MarginWidth="2.31"
 AS="N"
/><n
 id="1074216499"
 p="777.06 601.72"
 xyz="777.06 601.72 16.13"
 Z="2207"
 color="11"
 MarginWidth="2.31"
 AS="N"
/><n
 id="1074216500"
 p="778.31 640.05"
 Z="2216"
 color="11"
 MarginWidth="2.31"
 Element="1"
 NumHydrogens="0"
 NeedsClean="yes"
 AS="N"
><t
 p="773.60 645.20"
 BoundingBox="773.60 634.35 783.02 645.20"
 color="11"
 LabelJustification="Left"
><s font="3" size="13.05" color="11" face="96">H</s></t></n><n
 id="1074216501"
 p="829.61 598.62"
 Z="2218"
 color="11"
 MarginWidth="2.31"
 NodeType="Fragment"
 NeedsClean="yes"
 AS="N"
><fragment
 id="1074217113"
><n
 id="1074216503"
 p="829.61 598.62"
 Z="1904"
 Element="8"
 NumHydrogens="0"
 NeedsClean="yes"
><t
 p="825.72 602.52"
 BoundingBox="825.72 594.06 833.50 602.62"
 LabelJustification="Left"
><s font="3" size="10" color="0" face="96">O</s></t></n><n
 id="1074216504"
 p="835.02 578.44"
 Z="1905"
/><n
 id="1074216505"
 p="809.42 604.04"
 Z="1906"
 NodeType="ExternalConnectionPoint"
 ExternalConnectionNum="1"
/><b
 id="1074216506"
 Z="1907"
 B="1074216503"
 E="1074216504"
/><b
 id="1074216507"
 Z="1908"
 B="1074216505"
 E="1074216503"
/></fragment><t
 p="823.97 604.34"
 BoundingBox="823.97 592.09 855.39 604.54"
 color="11"
 LabelJustification="Left"
 LabelAlignment="Left"
><s font="3" size="14.5" color="11" face="96">OMe</s></t></n><b
 id="1074216508"
 Z="2188"
 color="11"
 HashSpacing="3.62"
 MarginWidth="2.31"
 LineWidth="1.28"
 BoldWidth="2.92"
 BondLength="20.91"
 B="1074216448"
 E="1074216449"
 Order="1.5"
 Display2="Dash"
 BS="N"
/><b
 id="1074216509"
 Z="2190"
 color="11"
 HashSpacing="3.62"
 MarginWidth="2.31"
 LineWidth="1.28"
 BoldWidth="2.92"
 BondLength="20.91"
 B="1074216448"
 E="1074216450"
 Display="Bold"
 BS="N"
/><b
 id="1074216510"
 Z="2192"
 color="11"
 HashSpacing="3.62"
 MarginWidth="2.31"
 LineWidth="1.28"
 BoldWidth="2.92"
 BondLength="20.91"
 B="1074216451"
 E="1074216448"
 Display="Hash"
 BS="N"
/><b
 id="1074216511"
 Z="2194"
 color="11"
 HashSpacing="3.62"
 MarginWidth="2.31"
 LineWidth="1.28"
 BoldWidth="2.92"
 BondLength="20.91"
 B="1074216449"
 E="1074216456"
 Display="Bold"
 BS="N"
/><b
 id="1074216512"
 Z="2198"
 color="11"
 HashSpacing="3.62"
 MarginWidth="2.31"
 LineWidth="1.28"
 BoldWidth="2.92"
 BondLength="20.91"
 B="1074216463"
 E="1074216464"
 Display="Dash"
 BS="N"
/><b
 id="1074216513"
 Z="2200"
 color="11"
 HashSpacing="3.62"
 MarginWidth="2.31"
 LineWidth="1.28"
 BoldWidth="2.92"
 BondLength="20.91"
 B="1074216464"
 E="1074216465"
 BS="N"
/><b
 id="1074216514"
 Z="2202"
 color="11"
 HashSpacing="3.62"
 MarginWidth="2.31"
 LineWidth="1.28"
 BoldWidth="2.92"
 BondLength="20.91"
 B="1074216464"
 E="1074216494"
 BS="N"
/><b
 id="1074216515"
 Z="2208"
 color="11"
 HashSpacing="3.62"
 MarginWidth="2.31"
 LineWidth="1.28"
 BoldWidth="2.92"
 BondLength="20.91"
 B="1074216463"
 E="1074216495"
 Order="2"
 Display="Bold"
 BS="N"
/><b
 id="1074216516"
 Z="2209"
 color="11"
 HashSpacing="3.62"
 MarginWidth="2.31"
 LineWidth="1.28"
 BoldWidth="2.92"
 BondLength="20.91"
 B="1074216495"
 E="1074216496"
 Display="Bold"
 BS="N"
/><b
 id="1074216517"
 Z="2210"
 color="11"
 HashSpacing="3.62"
 MarginWidth="2.31"
 LineWidth="1.28"
 BoldWidth="2.92"
 BondLength="20.91"
 B="1074216496"
 E="1074216497"
 Order="2"
 Display="Bold"
 BS="N"
 BondCircularOrdering="1074216516 0 1074216524 1074216518"
/><b
 id="1074216518"
 Z="2211"
 color="11"
 HashSpacing="3.62"
 MarginWidth="2.31"
 LineWidth="1.28"
 BoldWidth="2.92"
 BondLength="20.91"
 B="1074216497"
 E="1074216498"
 BS="N"
/><b
 id="1074216519"
 Z="2212"
 color="11"
 HashSpacing="3.62"
 MarginWidth="2.31"
 LineWidth="1.28"
 BoldWidth="2.92"
 BondLength="20.91"
 B="1074216498"
 E="1074216499"
 Order="2"
 BS="N"
 BondCircularOrdering="1074216518 0 0 1074216520"
/><b
 id="1074216520"
 Z="2213"
 color="11"
 HashSpacing="3.62"
 MarginWidth="2.31"
 LineWidth="1.28"
 BoldWidth="2.92"
 BondLength="20.91"
 B="1074216499"
 E="1074216463"
 BS="N"
/><b
 id="1074216521"
 Z="2214"
 color="11"
 HashSpacing="3.62"
 MarginWidth="2.31"
 LineWidth="1.28"
 BoldWidth="2.92"
 BondLength="20.91"
 B="1074216464"
 E="1074216448"
 Display="Dash"
 BS="N"
/><b
 id="1074216522"
 Z="2215"
 color="11"
 HashSpacing="3.62"
 MarginWidth="2.31"
 LineWidth="1.28"
 BoldWidth="2.92"
 BondLength="20.91"
 B="1074216463"
 E="1074216449"
 Display="Dash"
 BS="N"
/><b
 id="1074216523"
 Z="2217"
 color="11"
 HashSpacing="3.62"
 MarginWidth="2.31"
 LineWidth="1.28"
 BoldWidth="2.92"
 BondLength="20.91"
 B="1074216449"
 E="1074216500"
 Display="Hash"
 BS="N"
/><b
 id="1074216524"
 Z="2219"
 color="11"
 HashSpacing="3.62"
 MarginWidth="2.31"
 LineWidth="1.28"
 BoldWidth="2.92"
 BondLength="20.91"
 B="1074216497"
 E="1074216501"
 BS="N"
/></fragment><fragment
 id="1074216525"
 BoundingBox="834.57 567.97 856.94 590.35"
 Z="2221"
><n
 id="1074216526"
 p="834.57 569.43"
 Z="2220"
 color="11"
 MarginWidth="2.31"
 AS="N"
/><n
 id="1074216527"
 p="855.48 569.43"
 Z="2222"
 color="11"
 MarginWidth="2.31"
 AS="N"
/><n
 id="1074216528"
 p="855.48 590.35"
 Z="2224"
 color="11"
 MarginWidth="2.31"
 AS="N"
/><b
 id="1074216529"
 Z="2223"
 color="11"
 HashSpacing="3.62"
 MarginWidth="2.31"
 LineWidth="1.28"
 BoldWidth="2.92"
 BondLength="20.91"
 B="1074216526"
 E="1074216527"
 Display="Bold"
 BS="N"
/><b
 id="1074216530"
 Z="2225"
 color="11"
 HashSpacing="3.62"
 MarginWidth="2.31"
 LineWidth="1.28"
 BoldWidth="2.92"
 BondLength="20.91"
 B="1074216527"
 E="1074216528"
 Display="Bold"
 BS="N"
/></fragment><t
 id="1074215648"
 p="332.18 171.65"
 BoundingBox="332.18 159.55 379.45 176.30"
 Z="1417"
 Warning="Chemical Interpretation is not possible for this label"
 LineHeight="auto"
><s font="23" size="12" color="0" face="1">a</s><s font="3" size="12" color="0" face="1">TS</s><s font="3" size="12" color="0" face="33">B.4</s><s font="23" size="12" color="0" face="33">-</s><s font="3" size="12" color="0" face="33">5</s></t><t
 id="1074215649"
 p="516.88 171.65"
 BoundingBox="516.88 159.55 563.17 176.30"
 Z="1418"
 Warning="Chemical Interpretation is not possible for this label"
 LineHeight="auto"
><s font="23" size="12" color="0" face="1">b</s><s font="3" size="12" color="0" face="1">TS</s><s font="3" size="12" color="0" face="33">B.4</s><s font="23" size="12" color="0" face="33">-</s><s font="3" size="12" color="0" face="33">5</s></t><t
 id="1074215650"
 p="764.68 171.65"
 BoundingBox="764.68 159.55 811.95 176.30"
 Z="1419"
 Warning="Chemical Interpretation is not possible for this label"
 LineHeight="auto"
><s font="23" size="12" color="0" face="1">a</s><s font="3" size="12" color="0" face="1">TS</s><s font="3" size="12" color="0" face="33">B.4</s><s font="23" size="12" color="0" face="33">-</s><s font="3" size="12" color="0" face="33">5</s></t><t
 id="1074215651"
 p="943.88 171.65"
 BoundingBox="943.88 159.55 990.17 176.30"
 Z="1420"
 Warning="Chemical Interpretation is not possible for this label"
 LineHeight="auto"
><s font="23" size="12" color="0" face="1">b</s><s font="3" size="12" color="0" face="1">TS</s><s font="3" size="12" color="0" face="33">B.4</s><s font="23" size="12" color="0" face="33">-</s><s font="3" size="12" color="0" face="33">5</s></t><t
 id="1074193862"
 p="294.38 55.07"
 BoundingBox="294.38 45.82 373.29 57.57"
 Z="1422"
 color="10"
 Warning="Chemical Interpretation is not possible for this label"
 LineHeight="auto"
><s font="3" size="10" color="10" face="3">(A) NPA charges</s></t><t
 id="1074215656"
 p="337.04 106.74"
 BoundingBox="337.04 97.49 362.34 109.24"
 Z="1423"
 Warning="Chemical Interpretation is not possible for this label"
 LineHeight="auto"
><s font="3" size="10" color="0" face="1">+0.95</s></t><t
 id="1074215657"
 p="372.54 111.80"
 BoundingBox="372.54 100.80 397 114.95"
 Z="1427"
 Warning="Chemical Interpretation is not possible for this label"
 LineHeight="auto"
><s font="42" size="10" color="0" face="1">–</s><s font="3" size="10" color="0" face="1">0.30</s></t><t
 id="1074215659"
 p="344.98 128.74"
 BoundingBox="344.98 117.74 369.44 131.89"
 Z="1428"
 Warning="Chemical Interpretation is not possible for this label"
 LineHeight="auto"
><s font="42" size="10" color="0" face="1">–</s><s font="3" size="10" color="0" face="1">0.34</s></t><t
 id="1074215660"
 p="376.26 132.85"
 BoundingBox="376.26 123.60 401.56 135.35"
 Z="1429"
 Warning="Chemical Interpretation is not possible for this label"
 LineHeight="auto"
><s font="3" size="10" color="0" face="1">+0.24</s></t><t
 id="1074215768"
 p="525.54 107.87"
 BoundingBox="525.54 98.62 550.84 110.37"
 Z="1507"
 Warning="Chemical Interpretation is not possible for this label"
 LineHeight="auto"
><s font="3" size="10" color="0" face="1">+0.93</s></t><t
 id="1074215769"
 p="561.04 112.93"
 BoundingBox="561.04 101.93 585.50 116.08"
 Z="1511"
 Warning="Chemical Interpretation is not possible for this label"
 LineHeight="auto"
><s font="42" size="10" color="0" face="1">–</s><s font="3" size="10" color="0" face="1">0.26</s></t><t
 id="1074215770"
 p="530.98 127.87"
 BoundingBox="530.98 116.87 557.04 131.02"
 Z="1512"
 Warning="Chemical Interpretation is not possible for this label"
 LineHeight="auto"
><s font="42" size="10" color="0" face="1">+</s><s font="3" size="10" color="0" face="1">0.21</s></t><t
 id="1074215771"
 p="560.51 133.47"
 BoundingBox="560.51 122.47 584.97 136.62"
 Z="1513"
 Warning="Chemical Interpretation is not possible for this label"
 LineHeight="auto"
><s font="42" size="10" color="0" face="1">–</s><s font="3" size="10" color="0" face="1">0.30</s></t><t
 id="1074215776"
 p="772.41 111.24"
 BoundingBox="772.41 101.99 797.71 113.74"
 Z="1515"
 Warning="Chemical Interpretation is not possible for this label"
 LineHeight="auto"
><s font="3" size="10" color="0" face="1">+0.94</s></t><t
 id="1074215777"
 p="807.91 116.30"
 BoundingBox="807.91 105.30 832.37 119.45"
 Z="1519"
 Warning="Chemical Interpretation is not possible for this label"
 LineHeight="auto"
><s font="42" size="10" color="0" face="1">–</s><s font="3" size="10" color="0" face="1">0.37</s></t><t
 id="1074215778"
 p="776.86 131.74"
 BoundingBox="776.86 120.74 801.32 134.89"
 Z="1520"
 Warning="Chemical Interpretation is not possible for this label"
 LineHeight="auto"
><s font="42" size="10" color="0" face="1">–</s><s font="3" size="10" color="0" face="1">0.35</s></t><t
 id="1074215779"
 p="807.14 134.60"
 BoundingBox="807.14 125.35 832.44 137.10"
 Z="1521"
 Warning="Chemical Interpretation is not possible for this label"
 LineHeight="auto"
><s font="3" size="10" color="0" face="1">+0.25</s></t><t
 id="1074215784"
 p="955.41 112.74"
 BoundingBox="955.41 103.49 980.71 115.24"
 Z="1523"
 Warning="Chemical Interpretation is not possible for this label"
 LineHeight="auto"
><s font="3" size="10" color="0" face="1">+0.92</s></t><t
 id="1074215785"
 p="986.66 118.05"
 BoundingBox="986.66 107.05 1011.12 121.20"
 Z="1527"
 Warning="Chemical Interpretation is not possible for this label"
 LineHeight="auto"
><s font="42" size="10" color="0" face="1">–</s><s font="3" size="10" color="0" face="1">0.34</s></t><t
 id="1074215786"
 p="958.60 130.99"
 BoundingBox="958.60 119.99 984.66 134.14"
 Z="1528"
 Warning="Chemical Interpretation is not possible for this label"
 LineHeight="auto"
><s font="42" size="10" color="0" face="1">+</s><s font="3" size="10" color="0" face="1">0.20</s></t><t
 id="1074215787"
 p="989.89 138.60"
 BoundingBox="989.89 127.60 1014.35 141.75"
 Z="1529"
 Warning="Chemical Interpretation is not possible for this label"
 LineHeight="auto"
><s font="42" size="10" color="0" face="1">–</s><s font="3" size="10" color="0" face="1">0.28</s></t><t
 id="1074215792"
 p="294.38 193.07"
 BoundingBox="294.38 183.82 494.39 195.57"
 Z="1532"
 color="10"
 Warning="Chemical Interpretation is not possible for this label"
 LineHeight="auto"
><s font="3" size="10" color="10" face="3">(B) Orbital-weighted Fukui dual descriptor</s></t><t
 id="1074216139"
 p="332.56 312.15"
 BoundingBox="332.56 300.05 379.83 316.80"
 Z="1785"
 Warning="Chemical Interpretation is not possible for this label"
 LineHeight="auto"
><s font="23" size="12" color="0" face="1">a</s><s font="3" size="12" color="0" face="1">TS</s><s font="3" size="12" color="0" face="33">B.4</s><s font="23" size="12" color="0" face="33">-</s><s font="3" size="12" color="0" face="33">5</s></t><t
 id="1074216140"
 p="517.25 312.15"
 BoundingBox="517.25 300.05 563.54 316.80"
 Z="1786"
 Warning="Chemical Interpretation is not possible for this label"
 LineHeight="auto"
><s font="23" size="12" color="0" face="1">b</s><s font="3" size="12" color="0" face="1">TS</s><s font="3" size="12" color="0" face="33">B.4</s><s font="23" size="12" color="0" face="33">-</s><s font="3" size="12" color="0" face="33">5</s></t><t
 id="1074216141"
 p="765.06 312.15"
 BoundingBox="765.06 300.05 812.33 316.80"
 Z="1787"
 Warning="Chemical Interpretation is not possible for this label"
 LineHeight="auto"
><s font="23" size="12" color="0" face="1">a</s><s font="3" size="12" color="0" face="1">TS</s><s font="3" size="12" color="0" face="33">B.4</s><s font="23" size="12" color="0" face="33">-</s><s font="3" size="12" color="0" face="33">5</s></t><t
 id="1074216142"
 p="944.25 312.15"
 BoundingBox="944.25 300.05 990.54 316.80"
 Z="1788"
 Warning="Chemical Interpretation is not possible for this label"
 LineHeight="auto"
><s font="23" size="12" color="0" face="1">b</s><s font="3" size="12" color="0" face="1">TS</s><s font="3" size="12" color="0" face="33">B.4</s><s font="23" size="12" color="0" face="33">-</s><s font="3" size="12" color="0" face="33">5</s></t><t
 id="1074216143"
 p="335.54 246.62"
 BoundingBox="335.54 237.37 366.40 249.12"
 Z="1789"
 Warning="Chemical Interpretation is not possible for this label"
 LineHeight="auto"
><s font="3" size="10" color="0" face="1">+0.513</s></t><t
 id="1074216144"
 p="371.04 251.68"
 BoundingBox="371.04 240.68 402.67 254.83"
 Z="1793"
 Warning="Chemical Interpretation is not possible for this label"
 LineHeight="auto"
><s font="42" size="10" color="0" face="1">+</s><s font="3" size="10" color="0" face="1">0.039</s></t><t
 id="1074216145"
 p="341.48 267.62"
 BoundingBox="341.48 256.62 371.50 270.77"
 Z="1794"
 Warning="Chemical Interpretation is not possible for this label"
 LineHeight="auto"
><s font="42" size="10" color="0" face="1">–</s><s font="3" size="10" color="0" face="1">0.198</s></t><t
 id="1074216146"
 p="374.76 272.72"
 BoundingBox="374.76 261.72 404.78 275.87"
 Z="1795"
 Warning="Chemical Interpretation is not possible for this label"
 LineHeight="auto"
><s font="42" size="10" color="0" face="1">–</s><s font="3" size="10" color="0" face="1">0.030</s></t><t
 id="1074216147"
 p="524.04 247.74"
 BoundingBox="524.04 238.49 554.90 250.24"
 Z="1873"
 Warning="Chemical Interpretation is not possible for this label"
 LineHeight="auto"
><s font="3" size="10" color="0" face="1">+0.487</s></t><t
 id="1074216148"
 p="559.54 252.80"
 BoundingBox="559.54 241.80 591.17 255.95"
 Z="1877"
 Warning="Chemical Interpretation is not possible for this label"
 LineHeight="auto"
><s font="42" size="10" color="0" face="1">+</s><s font="3" size="10" color="0" face="1">0.015</s></t><t
 id="1074216149"
 p="529.48 267.74"
 BoundingBox="529.48 256.74 559.50 270.89"
 Z="1878"
 Warning="Chemical Interpretation is not possible for this label"
 LineHeight="auto"
><s font="42" size="10" color="0" face="1">–</s><s font="3" size="10" color="0" face="1">0.067</s></t><t
 id="1074216150"
 p="559.01 273.35"
 BoundingBox="559.01 262.35 589.03 276.50"
 Z="1879"
 Warning="Chemical Interpretation is not possible for this label"
 LineHeight="auto"
><s font="42" size="10" color="0" face="1">–</s><s font="3" size="10" color="0" face="1">0.212</s></t><t
 id="1074216151"
 p="770.91 251.12"
 BoundingBox="770.91 241.87 801.77 253.62"
 Z="1881"
 Warning="Chemical Interpretation is not possible for this label"
 LineHeight="auto"
><s font="3" size="10" color="0" face="1">+0.530</s></t><t
 id="1074216152"
 p="806.41 256.18"
 BoundingBox="806.41 245.18 836.43 259.33"
 Z="1885"
 Warning="Chemical Interpretation is not possible for this label"
 LineHeight="auto"
><s font="42" size="10" color="0" face="1">–</s><s font="3" size="10" color="0" face="1">0.083</s></t><t
 id="1074216153"
 p="771.60 270.62"
 BoundingBox="771.60 259.62 801.62 273.77"
 Z="1886"
 Warning="Chemical Interpretation is not possible for this label"
 LineHeight="auto"
><s font="42" size="10" color="0" face="1">–</s><s font="3" size="10" color="0" face="1">0.210</s></t><t
 id="1074216154"
 p="806.39 277.97"
 BoundingBox="806.39 266.97 836.41 281.12"
 Z="1887"
 Warning="Chemical Interpretation is not possible for this label"
 LineHeight="auto"
><s font="42" size="10" color="0" face="1">–</s><s font="3" size="10" color="0" face="1">0.037</s></t><t
 id="1074216155"
 p="953.91 252.62"
 BoundingBox="953.91 243.37 984.77 255.12"
 Z="1889"
 Warning="Chemical Interpretation is not possible for this label"
 LineHeight="auto"
><s font="3" size="10" color="0" face="1">+0.515</s></t><t
 id="1074216156"
 p="985.16 257.93"
 BoundingBox="985.16 246.93 1015.18 261.08"
 Z="1893"
 Warning="Chemical Interpretation is not possible for this label"
 LineHeight="auto"
><s font="42" size="10" color="0" face="1">–</s><s font="3" size="10" color="0" face="1">0.041</s></t><t
 id="1074216157"
 p="957.10 270.87"
 BoundingBox="957.10 259.87 987.12 274.02"
 Z="1894"
 Warning="Chemical Interpretation is not possible for this label"
 LineHeight="auto"
><s font="42" size="10" color="0" face="1">–</s><s font="3" size="10" color="0" face="1">0.078</s></t><t
 id="1074216158"
 p="988.39 278.47"
 BoundingBox="988.39 267.47 1018.41 281.62"
 Z="1895"
 Warning="Chemical Interpretation is not possible for this label"
 LineHeight="auto"
><s font="42" size="10" color="0" face="1">–</s><s font="3" size="10" color="0" face="1">0.204</s></t><t
 id="1074216179"
 p="294.38 329.46"
 BoundingBox="294.38 320.21 497.19 331.96"
 Z="1898"
 color="10"
 Warning="Chemical Interpretation is not possible for this label"
 LineHeight="auto"
><s font="3" size="10" color="10" face="3">(C) Non-covalent interaction analysis (NCI)</s></t><t
 id="1074216273"
 p="642.10 577.74"
 BoundingBox="642.10 564.59 650.16 581.24"
 Z="2103"
 color="10"
 Warning="Chemical Interpretation is not possible for this label"
 LineHeight="auto"
><s font="3" size="14.5" color="10" face="1">‡</s></t><t
 id="1074216359"
 p="449.71 576.79"
 BoundingBox="449.71 563.64 457.77 580.29"
 Z="2144"
 color="11"
 Warning="Chemical Interpretation is not possible for this label"
 LineHeight="auto"
><s font="3" size="14.5" color="11" face="1">‡</s></t><t
 id="1074216445"
 p="1087.59 573.99"
 BoundingBox="1087.59 560.84 1095.65 577.49"
 Z="2185"
 color="10"
 Warning="Chemical Interpretation is not possible for this label"
 LineHeight="auto"
><s font="3" size="14.5" color="10" face="1">‡</s></t><t
 id="1074216531"
 p="859.08 573.79"
 BoundingBox="859.08 560.64 867.14 577.29"
 Z="2226"
 color="11"
 Warning="Chemical Interpretation is not possible for this label"
 LineHeight="auto"
><s font="3" size="14.5" color="11" face="1">‡</s></t><t
 id="1074216541"
 p="575.85 560.29"
 BoundingBox="575.85 549.14 610.68 563.24"
 Z="2230"
 Warning="Chemical Interpretation is not possible for this label"
 LineHeight="auto"
><s font="3" size="12" color="0" face="1">151.7°</s></t><t
 id="1074216553"
 p="386.98 561.62"
 BoundingBox="386.98 550.47 421.81 564.57"
 Z="2234"
 Warning="Chemical Interpretation is not possible for this label"
 LineHeight="auto"
><s font="3" size="12" color="0" face="1">147.6°</s></t><t
 id="1074216565"
 p="1009.47 562.93"
 BoundingBox="1009.47 551.78 1044.30 565.88"
 Z="2238"
 Warning="Chemical Interpretation is not possible for this label"
 LineHeight="auto"
><s font="3" size="12" color="0" face="1">154.2°</s></t><t
 id="1074216577"
 p="780.22 556.37"
 BoundingBox="780.22 545.22 815.05 559.32"
 Z="2242"
 Warning="Chemical Interpretation is not possible for this label"
 LineHeight="auto"
><s font="3" size="12" color="0" face="1">150.8°</s></t><t
 id="1074216580"
 p="300.28 526.63"
 BoundingBox="300.28 511.53 359.37 532.43"
 Z="2243"
 Warning="Chemical Interpretation is not possible for this label"
 LineHeight="auto"
><s font="23" size="15" color="0" face="1">a</s><s font="3" size="15" color="0" face="1">TS</s><s font="3" size="15" color="0" face="33">B.4</s><s font="23" size="15" color="0" face="33">-</s><s font="3" size="15" color="0" face="33">5</s></t><t
 id="1074216581"
 p="493.83 529.26"
 BoundingBox="493.83 514.16 551.69 535.06"
 Z="2244"
 Warning="Chemical Interpretation is not possible for this label"
 LineHeight="auto"
><s font="23" size="15" color="0" face="1">b</s><s font="3" size="15" color="0" face="1">TS</s><s font="3" size="15" color="0" face="33">B.4</s><s font="23" size="15" color="0" face="33">-</s><s font="3" size="15" color="0" face="33">5</s></t><t
 id="1074216582"
 p="690.02 522.63"
 BoundingBox="690.02 507.53 749.11 528.43"
 Z="2245"
 Warning="Chemical Interpretation is not possible for this label"
 LineHeight="auto"
><s font="23" size="15" color="0" face="1">a</s><s font="3" size="15" color="0" face="1">TS</s><s font="3" size="15" color="0" face="33">B.4</s><s font="23" size="15" color="0" face="33">-</s><s font="3" size="15" color="0" face="33">5</s></t><t
 id="1074216583"
 p="895.33 524.64"
 BoundingBox="895.33 509.54 953.19 530.44"
 Z="2246"
 Warning="Chemical Interpretation is not possible for this label"
 LineHeight="auto"
><s font="23" size="15" color="0" face="1">b</s><s font="3" size="15" color="0" face="1">TS</s><s font="3" size="15" color="0" face="33">B.4</s><s font="23" size="15" color="0" face="33">-</s><s font="3" size="15" color="0" face="33">5</s></t><graphic
 id="1074215658"
 BoundingBox="364.04 109.87 336.24 95.55"
 Z="1292"
 color="1"
 GraphicType="Rectangle"
 RectangleType="Filled"
 Center3D="350.14 102.71 0"
 MajorAxisEnd3D="364.04 102.71 0"
 MinorAxisEnd3D="350.14 109.87 0"
/><graphic
 id="1074217046"
 SupersededBy="1074217114"
 BoundingBox="1089.48 51.71 379.46 51.71"
 Z="1421"
 color="10"
 GraphicType="Line"
 HeadSize="1000"
/><graphic
 id="1074215662"
 BoundingBox="371.79 130.74 343.99 117.74"
 Z="1424"
 color="1"
 GraphicType="Rectangle"
 RectangleType="Filled"
 Center3D="357.89 124.24 0"
 MajorAxisEnd3D="371.79 124.24 0"
 MinorAxisEnd3D="357.89 130.74 0"
/><graphic
 id="1074215663"
 BoundingBox="400.17 114.93 372.37 100.61"
 Z="1425"
 color="1"
 GraphicType="Rectangle"
 RectangleType="Filled"
 Center3D="386.27 107.77 0"
 MajorAxisEnd3D="400.17 107.77 0"
 MinorAxisEnd3D="386.27 114.93 0"
/><graphic
 id="1074215664"
 BoundingBox="402.82 136.62 375.02 122.32"
 Z="1426"
 color="1"
 GraphicType="Rectangle"
 RectangleType="Filled"
 Center3D="388.92 129.47 0"
 MajorAxisEnd3D="402.82 129.47 0"
 MinorAxisEnd3D="388.92 136.62 0"
/><graphic
 id="1074215772"
 BoundingBox="552.54 110.99 524.74 96.67"
 Z="1506"
 color="1"
 GraphicType="Rectangle"
 RectangleType="Filled"
 Center3D="538.64 103.83 0"
 MajorAxisEnd3D="552.54 103.83 0"
 MinorAxisEnd3D="538.64 110.99 0"
/><graphic
 id="1074215773"
 BoundingBox="557.79 130.37 529.99 116.05"
 Z="1508"
 color="1"
 GraphicType="Rectangle"
 RectangleType="Filled"
 Center3D="543.89 123.21 0"
 MajorAxisEnd3D="557.79 123.21 0"
 MinorAxisEnd3D="543.89 130.37 0"
/><graphic
 id="1074215774"
 BoundingBox="588.67 116.05 560.87 101.75"
 Z="1509"
 color="1"
 GraphicType="Rectangle"
 RectangleType="Filled"
 Center3D="574.77 108.90 0"
 MajorAxisEnd3D="588.67 108.90 0"
 MinorAxisEnd3D="574.77 116.05 0"
/><graphic
 id="1074215775"
 BoundingBox="587.07 137.26 559.27 122.94"
 Z="1510"
 color="1"
 GraphicType="Rectangle"
 RectangleType="Filled"
 Center3D="573.17 130.10 0"
 MajorAxisEnd3D="587.07 130.10 0"
 MinorAxisEnd3D="573.17 137.26 0"
/><graphic
 id="1074215780"
 BoundingBox="799.42 114.37 771.62 100.05"
 Z="1514"
 color="1"
 GraphicType="Rectangle"
 RectangleType="Filled"
 Center3D="785.52 107.21 0"
 MajorAxisEnd3D="799.42 107.21 0"
 MinorAxisEnd3D="785.52 114.37 0"
/><graphic
 id="1074215781"
 BoundingBox="803.67 134.24 775.87 119.92"
 Z="1516"
 color="1"
 GraphicType="Rectangle"
 RectangleType="Filled"
 Center3D="789.77 127.08 0"
 MajorAxisEnd3D="803.67 127.08 0"
 MinorAxisEnd3D="789.77 134.24 0"
/><graphic
 id="1074215782"
 BoundingBox="835.54 119.43 807.74 105.11"
 Z="1517"
 color="1"
 GraphicType="Rectangle"
 RectangleType="Filled"
 Center3D="821.64 112.27 0"
 MajorAxisEnd3D="835.54 112.27 0"
 MinorAxisEnd3D="821.64 119.43 0"
/><graphic
 id="1074215783"
 BoundingBox="833.69 138.38 805.89 124.06"
 Z="1518"
 color="1"
 GraphicType="Rectangle"
 RectangleType="Filled"
 Center3D="819.79 131.22 0"
 MajorAxisEnd3D="833.69 131.22 0"
 MinorAxisEnd3D="819.79 138.38 0"
/><graphic
 id="1074215788"
 BoundingBox="982.42 115.87 954.62 101.55"
 Z="1522"
 color="1"
 GraphicType="Rectangle"
 RectangleType="Filled"
 Center3D="968.52 108.71 0"
 MajorAxisEnd3D="982.42 108.71 0"
 MinorAxisEnd3D="968.52 115.87 0"
/><graphic
 id="1074215789"
 BoundingBox="985.42 133.49 957.62 119.17"
 Z="1524"
 color="1"
 GraphicType="Rectangle"
 RectangleType="Filled"
 Center3D="971.52 126.33 0"
 MajorAxisEnd3D="985.42 126.33 0"
 MinorAxisEnd3D="971.52 133.49 0"
/><graphic
 id="1074215790"
 BoundingBox="1018.54 120.93 990.74 106.61"
 Z="1525"
 color="1"
 GraphicType="Rectangle"
 RectangleType="Filled"
 Center3D="1004.64 113.77 0"
 MajorAxisEnd3D="1018.54 113.77 0"
 MinorAxisEnd3D="1004.64 120.93 0"
/><graphic
 id="1074215791"
 BoundingBox="1016.44 142.38 988.64 128.06"
 Z="1526"
 color="1"
 GraphicType="Rectangle"
 RectangleType="Filled"
 Center3D="1002.54 135.22 0"
 MajorAxisEnd3D="1016.44 135.22 0"
 MinorAxisEnd3D="1002.54 142.38 0"
/><graphic
 id="1074217047"
 SupersededBy="1074217115"
 BoundingBox="1100.36 189.71 499.48 189.71"
 Z="1531"
 color="10"
 GraphicType="Line"
 HeadSize="1000"
/><graphic
 id="1074216159"
 BoundingBox="362.54 249.74 334.74 235.42"
 Z="1660"
 color="1"
 GraphicType="Rectangle"
 RectangleType="Filled"
 Center3D="348.64 242.58 0"
 MajorAxisEnd3D="362.54 242.58 0"
 MinorAxisEnd3D="348.64 249.74 0"
/><graphic
 id="1074216160"
 BoundingBox="368.29 269.62 340.49 256.62"
 Z="1790"
 color="1"
 GraphicType="Rectangle"
 RectangleType="Filled"
 Center3D="354.39 263.12 0"
 MajorAxisEnd3D="368.29 263.12 0"
 MinorAxisEnd3D="354.39 269.62 0"
/><graphic
 id="1074216161"
 BoundingBox="398.67 254.80 370.87 240.50"
 Z="1791"
 color="1"
 GraphicType="Rectangle"
 RectangleType="Filled"
 Center3D="384.77 247.65 0"
 MajorAxisEnd3D="398.67 247.65 0"
 MinorAxisEnd3D="384.77 254.80 0"
/><graphic
 id="1074216162"
 BoundingBox="401.32 276.51 373.52 262.19"
 Z="1792"
 color="1"
 GraphicType="Rectangle"
 RectangleType="Filled"
 Center3D="387.42 269.35 0"
 MajorAxisEnd3D="401.32 269.35 0"
 MinorAxisEnd3D="387.42 276.51 0"
/><graphic
 id="1074216163"
 BoundingBox="551.04 250.87 523.24 236.55"
 Z="1872"
 color="1"
 GraphicType="Rectangle"
 RectangleType="Filled"
 Center3D="537.14 243.71 0"
 MajorAxisEnd3D="551.04 243.71 0"
 MinorAxisEnd3D="537.14 250.87 0"
/><graphic
 id="1074216164"
 BoundingBox="556.29 270.24 528.49 255.92"
 Z="1874"
 color="1"
 GraphicType="Rectangle"
 RectangleType="Filled"
 Center3D="542.39 263.08 0"
 MajorAxisEnd3D="556.29 263.08 0"
 MinorAxisEnd3D="542.39 270.24 0"
/><graphic
 id="1074216165"
 BoundingBox="587.17 255.93 559.37 241.61"
 Z="1875"
 color="1"
 GraphicType="Rectangle"
 RectangleType="Filled"
 Center3D="573.27 248.77 0"
 MajorAxisEnd3D="587.17 248.77 0"
 MinorAxisEnd3D="573.27 255.93 0"
/><graphic
 id="1074216166"
 BoundingBox="585.57 277.12 557.77 262.82"
 Z="1876"
 color="1"
 GraphicType="Rectangle"
 RectangleType="Filled"
 Center3D="571.67 269.97 0"
 MajorAxisEnd3D="585.57 269.97 0"
 MinorAxisEnd3D="571.67 277.12 0"
/><graphic
 id="1074216167"
 BoundingBox="797.92 254.24 770.12 239.92"
 Z="1880"
 color="1"
 GraphicType="Rectangle"
 RectangleType="Filled"
 Center3D="784.02 247.08 0"
 MajorAxisEnd3D="797.92 247.08 0"
 MinorAxisEnd3D="784.02 254.24 0"
/><graphic
 id="1074216168"
 BoundingBox="798.42 273.12 770.62 258.80"
 Z="1882"
 color="1"
 GraphicType="Rectangle"
 RectangleType="Filled"
 Center3D="784.52 265.96 0"
 MajorAxisEnd3D="798.42 265.96 0"
 MinorAxisEnd3D="784.52 273.12 0"
/><graphic
 id="1074216169"
 BoundingBox="834.04 259.30 806.24 245"
 Z="1883"
 color="1"
 GraphicType="Rectangle"
 RectangleType="Filled"
 Center3D="820.14 252.15 0"
 MajorAxisEnd3D="834.04 252.15 0"
 MinorAxisEnd3D="820.14 259.30 0"
/><graphic
 id="1074216170"
 BoundingBox="832.94 281.76 805.14 267.44"
 Z="1884"
 color="1"
 GraphicType="Rectangle"
 RectangleType="Filled"
 Center3D="819.04 274.60 0"
 MajorAxisEnd3D="832.94 274.60 0"
 MinorAxisEnd3D="819.04 281.76 0"
/><graphic
 id="1074216171"
 BoundingBox="980.92 255.74 953.12 241.42"
 Z="1888"
 color="1"
 GraphicType="Rectangle"
 RectangleType="Filled"
 Center3D="967.02 248.58 0"
 MajorAxisEnd3D="980.92 248.58 0"
 MinorAxisEnd3D="967.02 255.74 0"
/><graphic
 id="1074216172"
 BoundingBox="983.92 273.37 956.12 259.05"
 Z="1890"
 color="1"
 GraphicType="Rectangle"
 RectangleType="Filled"
 Center3D="970.02 266.21 0"
 MajorAxisEnd3D="983.92 266.21 0"
 MinorAxisEnd3D="970.02 273.37 0"
/><graphic
 id="1074216173"
 BoundingBox="1017.04 260.80 989.24 246.50"
 Z="1891"
 color="1"
 GraphicType="Rectangle"
 RectangleType="Filled"
 Center3D="1003.14 253.65 0"
 MajorAxisEnd3D="1017.04 253.65 0"
 MinorAxisEnd3D="1003.14 260.80 0"
/><graphic
 id="1074216174"
 BoundingBox="1014.94 282.26 987.14 267.94"
 Z="1892"
 color="1"
 GraphicType="Rectangle"
 RectangleType="Filled"
 Center3D="1001.04 275.10 0"
 MajorAxisEnd3D="1014.94 275.10 0"
 MinorAxisEnd3D="1001.04 282.26 0"
/><graphic
 id="1074217048"
 SupersededBy="1074217116"
 BoundingBox="1100.36 326.07 500.48 326.07"
 Z="1897"
 color="10"
 GraphicType="Line"
 HeadSize="1000"
/><graphic
 id="1074217049"
 SupersededBy="1074217117"
 BoundingBox="574.16 610.62 560.99 612.72"
 Z="2227"
 GraphicType="Arc"
 HeadSize="1000"
 AngularSize="180"
/><graphic
 id="1074217050"
 SupersededBy="1074217118"
 BoundingBox="595.76 608.35 560.41 615.37"
 Z="2228"
 LineType="Dashed Bold"
 GraphicType="Line"
 HeadSize="2000"
/><graphic
 id="1074217051"
 SupersededBy="1074217119"
 BoundingBox="583.82 566.02 561.04 605.48"
 Z="2229"
 GraphicType="Line"
 HeadSize="1000"
/><graphic
 id="1074217052"
 SupersededBy="1074217120"
 BoundingBox="382.66 610.81 369.49 612.90"
 Z="2231"
 GraphicType="Arc"
 HeadSize="1000"
 AngularSize="180"
/><graphic
 id="1074217053"
 SupersededBy="1074217121"
 BoundingBox="404.26 608.53 368.90 615.54"
 Z="2232"
 LineType="Dashed Bold"
 GraphicType="Line"
 HeadSize="2000"
/><graphic
 id="1074217054"
 SupersededBy="1074217122"
 BoundingBox="392.66 565.65 369.54 605.68"
 Z="2233"
 GraphicType="Line"
 HeadSize="1000"
/><graphic
 id="1074217055"
 SupersededBy="1074217123"
 BoundingBox="1008.40 603.88 995.23 605.97"
 Z="2235"
 GraphicType="Arc"
 HeadSize="1000"
 AngularSize="180"
/><graphic
 id="1074217056"
 SupersededBy="1074217124"
 BoundingBox="1030 601.60 994.65 608.61"
 Z="2236"
 LineType="Dashed Bold"
 GraphicType="Line"
 HeadSize="2000"
/><graphic
 id="1074217057"
 SupersededBy="1074217125"
 BoundingBox="1013.27 567.58 995.28 598.74"
 Z="2237"
 GraphicType="Line"
 HeadSize="1000"
/><graphic
 id="1074217058"
 SupersededBy="1074217126"
 BoundingBox="783.41 606.30 770.24 608.40"
 Z="2239"
 GraphicType="Arc"
 HeadSize="1000"
 AngularSize="180"
/><graphic
 id="1074217059"
 SupersededBy="1074217127"
 BoundingBox="805.01 604.03 769.65 611.04"
 Z="2240"
 LineType="Dashed Bold"
 GraphicType="Line"
 HeadSize="2000"
/><graphic
 id="1074217060"
 SupersededBy="1074217128"
 BoundingBox="792.29 563.07 770.29 601.17"
 Z="2241"
 GraphicType="Line"
 HeadSize="1000"
/><graphic
 id="1074217061"
 SupersededBy="1074217129"
 BoundingBox="680.10 184.77 680.10 54.28"
 Z="2259"
 color="12"
 LineType="Dashed"
 GraphicType="Line"
 HeadSize="1000"
/><graphic
 id="1074217062"
 SupersededBy="1074217130"
 BoundingBox="680.10 323.90 680.10 193.40"
 Z="2260"
 color="12"
 LineType="Dashed"
 GraphicType="Line"
 HeadSize="1000"
/><graphic
 id="1074217063"
 SupersededBy="1074217131"
 BoundingBox="680.10 715.43 680.10 334.03"
 Z="2261"
 color="12"
 LineType="Dashed"
 GraphicType="Line"
 HeadSize="1000"
/><embeddedobject
 id="1074216186"
 BoundingBox="490.16 336.38 671.30 528.19"
 Z="2059"
 JPEG="FFD8FFE000104A46494600010100000100010000FFDB0043000302020302020303030304030304050805050404050A070706080C0A0C0C0B0A0B0B0D0E12100D0E110E0B0B1016101113141515150C0F171816141812141514FFDB00430103040405040509050509140D0B0D1414141414141414141414141414141414141414141414141414141414141414141414141414141414141414141414141414FFC00011080988090003012200021101031101FFC4001F0000010501010101010100000000000000000102030405060708090A0BFFC400B5100002010303020403050504040000017D01020300041105122131410613516107227114328191A1082342B1C11552D1F02433627282090A161718191A25262728292A3435363738393A434445464748494A535455565758595A636465666768696A737475767778797A838485868788898A92939495969798999AA2A3A4A5A6A7A8A9AAB2B3B4B5B6B7B8B9BAC2C3C4C5C6C7C8C9CAD2D3D4D5D6D7D8D9DAE1E2E3E4E5E6E7E8E9EAF1F2F3F4F5F6F7F8F9FAFFC4001F0100030101010101010101010000000000000102030405060708090A0BFFC400B51100020102040403040705040400010277000102031104052131061241510761711322328108144291A1B1C109233352F0156272D10A162434E125F11718191A262728292A35363738393A434445464748494A535455565758595A636465666768696A737475767778797A82838485868788898A92939495969798999AA2A3A4A5A6A7A8A9AAB2B3B4B5B6B7B8B9BAC2C3C4C5C6C7C8C9CAD2D3D4D5D6D7D8D9DAE2E3E4E5E6E7E8E9EAF2F3F4F5F6F7F8F9FAFFDA000C03010002110311003F00FD53A28A2800A28A2800A28A2800A28A2800A28A2800A28A2800A28A2800A28A2800A28A2800A28A2800A28A2800A28A2800A28A2800A28A2800A28A2800A28A2800A28A2800A28A2800A28A2800A28A2800A28A2800A28A2800A28A2800A28A2800A28A2800A28A2800A28A2800A28A2800A28A2800A28A2800A28A2800A28A2800A28A2800A28A2800A28A2800A28A2800A28A2800A28A2800A28A2800A28A2800A28A2800A28A2800A28A2800A28A2800A28A2800A28A2800A28A2800A28A2800A28A2800A28A2800A28A2800A28A2800A28A2800A28A2800A28A2800A28A2800A28A2800A28A2800A29199514B310AA39249C015877BE2C821256D627BC7F55F953F33FD05006ED15E7BE25F88779E1ED1750D5EF8DA69BA5D85BC97773732AB30862452CEE4E7A0504F4ED5F3EFECDFFB4E7C54F8F17BAC78B1F4BD1349F86E933DAE9313DB4AF797CCA70D2193CC015411FDCE49C75524807D894579EDAFC5916EE1354D364857BCD6EDBC0FAA9C1FC89AED348D72C35EB6FB469F751DD45D0943CA9F423A83EC6802F514514005145140051451400514514005145140051451400514514005145140051451400514514005145140051451400514514005145140051451400514514005145140051451400514514005145140051451400514514005145140051451400514514005145140051451400514514005145140051451400514514005145140051451400514514005145140051451400514514005145140051451400514514005145140051451400514514005145140051451400514514005145140051451400514514005145140051451400514514005145140051451400514514005145140051451400514514005145140051451400514514005145140051451400514514005145140051451400514514005145140051451400514514005145140051451400514514005145140051451400514514005145140051451400514514005145140051451400514514005145140051451400514514005145140051451400514514005145140051451400514514005145140051451400514514005145140051451400514514005145140051451400514514005145140051451400514514005145140051451400514514005145140051451400514514005145140051451400514514005145140051451400514514005145140051451400514514005145140051451400514514005145140051451400514514005145140051451400514514005145140051451400514514005145140051451400514514005145140051451400514514005145140051451400514514005145140054573731DA42D2C870ABFAFB54B589293AB5FE064C10B617D09EE6802BC91DC6BAE1A5063801F962078FA9F5357A0D1238D7A568C512C4A001525007C65FF000507F11CFABE91E0BF829E1C73278A3E206AD05BCF0A2E4C7A72366590B7F07CE1392AC36A4BE95F48787BE1DE97E05F0AE97E1ED1EDBECDA56996C96B6D1673B51460735F2EF80ACE6F8DBFF0531F1DF88674FED0F0D7C34D222D32CA6C80905F4A8A3698E4CB6771BFF9E3551FB9424F237FDB73442453C73401E65AC686A55BE5AE1EE22BEF0DEA0B7FA64EF6B729DD7A30F461D08F635ECBAA598DADC5709AEE9E18371401D97807C7D078C6D1A39145B6A7001E75BE7823FBEBEABFCBF227ADAF9B1A6BAF0DEAB06A762765C5BB6E03B30EEA7D88E2BE84D0B5883C41A45A6A36C7F757081C03D54F753EE0E47E14017E8A28A0028A28A0028A28A0028A28A0028A28A0028A28A0028A28A0028A28A0028A28A0028A28A0028A28A0028A28A0028A28A0028A28A0028A28A0028A28A0028A28A0028A28A0028A28A0028A28A0028A28A0028A28A0028A28A0028A28A0028A28A0028A28A0028A28A0028A28A0028A28A0028A28A0028A28A0028A28A0028A28A0028A28A0028A28A0028A28A0028A28A0028A28A0028A28A0028A28A0028A28A0028A28A0028A28A0028A28A0028A28A0028A28A0028A28A0028A28A0028A28A0028A28A0028A28A0028A28A0028A28A0028A28A0028A28A0028A28A0028A28A0028A28A0028A28A0028A28A0028A28A0028A28A0028A28A0028A28A0028A28A0028A28A0028A28A0028A28A0028A28A0028A28A0028A28A0028A28A0028A28A0028A28A0028A28A0028A28A0028A28A0028A28A0028A28A0028A28A0028A28A0028A28A0028A28A0028A28A0028A28A0028A28A0028A28A0028A28A0028A28A0028A28A0028A28A0028A28A0028A28A0028A28A0028A28A0028A28A0028A28A0028A28A0028A28A0028A28A0028A28A0028A28A0028A28A0028A28A0028A28A0028A28A0028A28A0028A28A0028A28A0028A28A0028A28A0028A28A0028A28A0028A28A0028A28A0028A28A0028A28A0028A28A0028A28A0028A28A0028A28A0028A28A0028A28A0028A28A0028A28A0028A28A0028A28A0028A28A0028A28A0028A28A0028A28A0028A28A0028A28A0028A28A0028A28A0028A28A0028A28A0028A28A0028A28A00ABA95C1B5B19A41C30185FA9E07F3A8346B710DA8A8FC46FB6CA21D9A6507F53FD2AE58106DD7140166B37C4DAD47E1BF0DEABABCCD1AC561692DD3B4CE1102A2162598F41C727B56957897EDAFE20B8F0CFECA1F146F2D52292593449AC889812364F881CF0472165623DC0C8238201E39FF0004B8D32E355F849E2FF881A9B4D71ACF8BBC433DC4F77740BCB2A4402A83337CD228679719E84B7726BED0AF06FD847C3F6FE1AFD917E195A5ABCB24726986F49988277CF2C93B8E00E034AC07B01924F35EF340199A9C6369AE2F5784312315DAEA4E369AE4751F9B7500707ADDA028DC5753F03F556F2755D21DB88245B8881FEEB70C3F0201FF00815636B0A36B533E124861F8813A03C4966E08FA321FE9401EDF45145001451450014514500145145001451450014514500145145001451450014514500145145001451450014514500145145001451450014514500145145001451450014514500145145001451450014514500145145001451450014514500145145001451450014514500145145001451450014514500145145001451450014514500145145001451450014514500145145001451450014514500145145001451450014514500145145001451450014514500145145001451450014514500145145001451450014514500145145001451450014514500145145001451450014514500145145001451450014514500145145001451450014514500145145001451450014514500145145001451450014514500145145001451450014514500145145001451450014514500145145001451450014514500145145001451450014514500145145001451450014514500145145001451450014514500145145001451450014514500145145001451450014514500145145001451450014514500145145001451450014514500145145001451450014514500145145001451450014514500145145001451450014514500145145001451450014514500145145001451450014514500145145001451450014514500145145001451450014514500145145001451450014514500145145001451450014514500145145001451450014514500145145001451450014514500145145001451450014514500145145001451450014514500145145007997ED0DA9789740F0047AEF85EC9F54BCD2350B6BDBBD3A21992EEC83EDB98E3191BA4F29DD90679655E0F437BE0F7C5CF0B7C5FF0C2EB3E14D621D5AC7779726C0564824C02639118064619195600D7717B6AB7B69340FC2C88573E99EF5F20FC44FD964EA7E2DD4FC6FF000DFC4DA87C37F89D2B04B8B9B29CAD85FB065C8BB8369DE30A4F18CB1DCC18E0800FB16BE51FF829DDBCB79FB24EB90408D2CD2EA5A7A2228C966370A001F8D63691FB4A7C78F83B6F25B7C59F84D71E2DB081311F893C0856713E0A65A48376E4FBE4670BB883B57009AF0DFDB9FF006C3F86DF1BFE1C784741D12F751D3FC45A578D2D2F6FB48D674D9AD67B782386E11E4624141869106DDDBB9E981401FA47E13B696CFC2BA3413A345345650A3A30C156080107F1AD391C229AF196FDB3FE0781C7C51F0D1FFB7E5AA175FB677C147076FC4EF0D9FF00B7E5A00F58D4AE410466B9BBE93E535E29E2BFDBC7E06F87A511DC7C40B2BA9190BAAE9D6F71760FB168A36553ECC47E55E7B7BFB66EB9F10AD193E157C2AF13789A79523782FF0055856C6C486DDC9919B18C29C1CE0F4C8A00F7BF136A56DA6585D5E5DCF1DB5ADBC6D2CD34AC1523451966627A000124D709FB3278EEEBE2AFC67D6756D0196E3E1F697A53DB26A6130B7F7EF2A731313968E3449149C00598E0B6DE3C3AEBE04FC40F8C372F7FF1C3C52BFD9200921F07F8666686C83EE27F7E7932001548F989049F9860EEFB5BE00F822CFC17E05823B2B38EC2DA60A2DEDA25DAB1C0836C6A07E67FE05401E99451450014514500145145001451450014514500145145001451450014514500145145001451450014514500145145001451450014514500145145001451450014514500145145001451450014514500145145001451450014514500145145001451450014514500145145001451450014514500145145001451450014514500145145001451450014514500145145001451450014514500145145001451450014514500145145001451450014514500145145001451450014514500145145001451450014514500145145001451450014514500145145001451450014514500145145001451450014514500145145001451450014514500145145001451450014514500145145001451450014514500145145001451450014514500145145001451450014514500145145001451450014514500145145001451450014514500145145001451450014514500145145001451450014514500145145001451450014514500145145001451450014514500145145001451450014514500145145001451450014514500145145001451450014514500145145001451450014514500145145001451450014514500145145001451450014514500145145001451450014514500145145001451450014514500145145001451450014514500145145001451450014514500145145001451450014514500145145001451450014514500145145001451450014514500145145001451450014514500145145001451450014514500145145001451450015C678DF4796DDFF00B5ED14B6D03ED08A3920747FC3BFB7D2BB3A4EB401E71A678896440438AF987FE0A5913EBFF03BC2D27951CF6361E2FB0B9BDF35942242639E225831E46E9501033F7B3D01227FDA13F6A1D0FE05FED191F82F52B3369A2DDE9F6F77FDA109C8B79A47903074ED1E154E474E7823A64FED7E13E21FECCDE2A82090DC2A59C7ABDBBC12AEC9A38984BBD58E4326C0CC0A9F980182722803D4F58FD913E046BF7926A327C37D095E70ADFE828D6F09014005638995070074032727A926B1A7FD8C3E0483F2FC3BD347FDB69FFF008E549F037E2BA7C41F843E13D753CA88DD58461E389F7AC6E9F23AE7D99483EE2BB67D7D40FBE2802AF87FE14FC3EF046A116A1E1EF04F87344D461431C77BA7E950413AA91823CC550DC8E0F3CF7AD3D4F55015BE6AC2D47C4F14113BBCAAAAA092CC7000F5AADF0967D33E395EEAA746D6EDEE74DD2675B7BD9ED1BCCFDE11BB6237DD271D4E4E33F85006DF847C31378F75CF2D832E976EC0DCCA38CFA203EA7F41CFA57D0314690C691C6A11100555518000E80554D1F47B3D074F8ACAC605B7B78C70ABDCF724F727D4D5DA0028A28A0028A28A0028A28A0028A28A0028A28A0028A28A0028A28A0028A28A0028A28A0028A28A0028A28A0028A28A0028A28A0028A28A0028A28A0028A28A0028A28A0028A28A0028A28A0028A28A0028A28A0028A28A0028A28A0028A28A0028A28A0028A28A0028A28A0028A28A0028A28A0028A28A0028A28A0028A28A0028A28A0028A28A0028A28A0028A28A0028A28A0028A28A0028A28A0028A28A0028A28A0028A28A0028A28A0028A28A0028A28A0028A28A0028A28A0028A28A0028A28A0028A28A0028A28A0028A28A0028A28A0028A28A0028A28A0028A28A0028A28A0028A28A0028A28A0028A28A0028A28A0028A28A0028A28A0028A28A0028A28A0028A28A0028A28A0028A28A0028A28A0028A28A0028A28A0028A28A0028A28A0028A28A0028A28A0028A28A0028A28A0028A28A0028A28A0028A28A0028A28A0028A28A0028A28A0028A28A0028A28A0028A28A0028A28A0028A28A0028A28A0028A28A0028A28A0028A28A0028A28A0028A28A0028A28A0028A28A0028A28A0028A28A0028A28A0028A28A0028A28A0028A28A0028A28A0028A28A0028A28A0028A28A0028A28A0028A28A0028A28A0028A28A0028A28A0028A28A0028A28A0028A28A0028A28A0028A28A0028A28A0028A28A0028A28A0028A28A0028A28A0028A28A0028A28A0028A28A0028A28A0028A28A0028A28A0028A28A0028A28A0028A28A0028A28A0028A28A0028A28A0028A28A0028A28A0028A28A0028A28A0028A28A0028A28A0028A28A00FC61FF00829B5FFDB3F6B6D7E1CE7EC961630FD3302BFF00ECF5E7DF047F6B1F19FC14B37D1E25B2F14F8466DC26F0E6BF11B8B5C370C63E73113939DA707B835BBFF0504BFF00ED2FDB03E224B9C849ED61FF00BE2CE04FFD96BE79A00FBEFE17FEDC9F02FC2DA0FF00674DF0CFC4FE12837BCC2CB40D456FADA3763B9BCA59E48FCB524B36D51804F03926B7B5EFF8287FC1CB2B52FA2782BC65ACDC852443AADD5BD9464F605E379081EF8FC2BF39A8A00F70F8D9FB5CF8C3E32DACDA5082CBC2FE1C908CE97A4AB032819E2699C99241D095242E541DA08AFBE7FE0923A67D9BF67CF12DEB0C35D78966507D552DADF1FAB357E4B57ECB7FC13034CFB07EC9FA54F8C7DB753BDB8CFAE24F2FFF0069D007D65451450014514500145145001451450014514500145145001451450014514500145145001451450014514500145145001451450014514500145145001451450014514500145145001451450014514500145145001451450014514500145145001451450014514500145145001451450014514500145145001451450014514500145145001451450014514500145145001451450014514500145145001451450014514500145145001451450014514500145145001451450014514500145145001451450014514500145145001451450014514500145145001451450014514500145145001451450014514500145145001451450014514500145145001451450014514500145145001451450014514500145145001451450014514500145145001451450014514500145145001451450014514500145145001451450014514500145145001451450014514500145145001451450014514500145145001451450014514500145145001451450014514500145145001451450014514500145145001451450014514500145145001451450014514500145145001451450014514500145145001451450014514500145145001451450014514500145145001451450014514500145145001451450014514500145145001451450014514500145145001451450014514500145145001451450014514500145145001451450014514500145145001451450014514500145145001451450014514500145145001451450014514500145145001451450014514500145145007E0CFED8B7FF00DA5FB527C4F9B39DBAEDC43FF7EDB67FECB5E3B5DF7ED037FF00DABF1E7E245EE722E3C4BA94A0FB1BA908AE06800A28A2800AFDC2FF00827EE99FD93FB20FC3B8B18325BDCDC1F7F32EE671FA30AFC3DAFDEFFD9334CFEC8FD993E17418DA5BC3B65391EF242B27FECF401EB3451450014514500145145001451450014514500145145001451450014514500145145001451450014514500145145001451450014514500145145001451450014514500145145001451450014514500145145001451450014514500145145001451450014514500145145001451450014514500145145001451450014514500145145001451450014514500145145001451450014514500145145001451450014514500145145001451450014514500145145001451450014514500145145001451450014514500145145001451450014514500145145001451450014514500145145001451450014514500145145001451450014514500145145001451450014514500145145001451450014514500145145001451450014514500145145001451450014514500145145001451450014514500145145001451450014514500145145001451450014514500145145001451450014514500145145001451450014514500145145001451450014514500145145001451450014514500145145001451450014514500145145001451450014514500145145001451450014514500145145001451450014514500145145001451450014514500145145001451450014514500145145001451450014514500145145001451450014514500145145001451450014514500145145001451450014514500145145001451450014514500145145001451450014514500145145001451450014514500145145001451450014514500145145001451450014514500145155357BE1A66957B787A5BC0F29CFF00B2A4FF004A00FE773C6D7FFDABE33D7EF739FB4EA171367D7748C7FAD62D2B31662C4E493924D25001451450015FD0E7C25D33FB17E1578334EC6DFB268B656F8F4DB022FF004AFE7A6CAD1EFEF6DEDA3E649A458D7EA4E07F3AFE8F6D6D92CED61823188E2408A3D80C0A00968A28A0028A28A0028A28A0028A28A0028A28A0028A28A0028A28A0028A28A0028A28A0028A28A0028A28A0028A28A0028A28A0028A28A0028A28A0028A28A0028A28A0028A28A0028A28A0028A28A0028A28A0028A28A0028A28A0028A28A0028A28A0028A28A0028A28A0028A28A0028A28A0028A28A0028A28A0028A28A0028A28A0028A28A0028A28A0028A28A0028A28A0028A28A0028A28A0028A28A0028A28A0028A28A0028A28A0028A28A0028A28A0028A28A0028A28A0028A28A0028A28A0028A28A0028A28A0028A28A0028A28A0028A28A0028A28A0028A28A0028A28A0028A28A0028A28A0028A28A0028A28A0028A28A0028A28A0028A28A0028A28A0028A28A0028A28A0028A28A0028A28A0028A28A0028A28A0028A28A0028A28A0028A28A0028A28A0028A28A0028A28A0028A28A0028A28A0028A28A0028A28A0028A28A0028A28A0028A28A0028A28A0028A28A0028A28A0028A28A0028A28A0028A28A0028A28A0028A28A0028A28A0028A28A0028A28A0028A28A0028A28A0028A28A0028A28A0028A28A0028A28A0028A28A0028A28A0028A28A0028A28A0028A28A0028A28A0028A28A0028A28A0028A28A0028A28A0028A28A0028A28A0028A28A0028A28A0028A28A0028A28A0028A28A0028A28A0028A28A0028A28A0028A28A0028A28A0028A28A0028A28A0028A28A0028A28A0028A28A0028A28A0028A28A0028A28A0028A28A0028A28A0028A28A0028A28A0028A28A0028A28A0028A28A0028A28A0028A28A002B91F8C17FF00D95F097C6D7B9C7D9B43BE9B3E9B6073FD2BAEAF2CFDAA2FFF00B33F66AF8A53E7693E1AD42307D0BDBBA0FD5A803F02A8A28A0028A28A00EBBE0FE99FDB7F16FC11A76377DAF5CB1B7C7AEFB845FEB5FD0D57E097EC8FA67F6BFED3DF0BE0C6EDBE21B39F1FF5CE5127FEC95FBDB400514514005145140051451400514514005145140051451400514514005145140051451400514514005145140051451400514514005145140051451400514514005145140051451400514514005145140051451400514514005145140051451400514514005145140051451400514514005145140051451400514514005145140051451400514514005145140051451400514514005145140051451400514514005145140051451400514514005145140051451400514514005145140051451400514514005145140051451400514514005145140051451400514514005145140051451400514514005145140051451400514514005145140051451400514514005145140051451400514514005145140051451400514514005145140051451400514514005145140051451400514514005145140051451400514514005145140051451400514514005145140051451400514514005145140051451400514514005145140051451400514514005145140051451400514514005145140051451400514514005145140051451400514514005145140051451400514514005145140051451400514514005145140051451400514514005145140051451400514514005145140051451400514514005145140051451400514514005145140051451400514514005145140051451400514514005145140051451400514514005145140051451400514514005145140051451400514514005145140051451400514514005145140051451400514514005145140057847EDD17FF00D9BFB25FC499B38DDA72C3FF007F268D3FF66AF77AF993FE0A45A87D8BF63EF1A479C35CCB6108FF00C0C858FE8A6803F14A8A28A0028A28A00FA23FE09F3A67F6AFED7FF0F63232B14D75707DB659CEE3F502BF702BF1B3FE097BA67DBFF6AED3A7C67EC5A55EDC67D32823FF00DA95FB27400514514005145140051451400514514005145140051451400514514005145140051451400514514005145140051451400514514005145140051451400514514005145140051451400514514005145140051451400514514005145140051451400514514005145140051451400514514005145140051451400514514005145140051451400514514005145140051451400514514005145140051451400514514005145140051451400514514005145140051451400514514005145140051451400514514005145140051451400514514005145140051451400514514005145140051451400514514005145140051451400514514005145140051451400514514005145140051451400514514005145140051451400514514005145140051451400514514005145140051451400514514005145140051451400514514005145140051451400514514005145140051451400514514005145140051451400514514005145140051451400514514005145140051451400514514005145140051451400514514005145140051451400514514005145140051451400514514005145140051451400514514005145140051451400514514005145140051451400514514005145140051451400514514005145140051451400514514005145140051451400514514005145140051451400514514005145140051451400514514005145140051451400514514005145140051451400514514005145140051451400514514005145140051451400514514005145140057C81FF00054DBFFB1FECB32439C7DAF5BB387EB8123FFEC95F5FD7C39FF0571BFF0027E00F85ACC1C19FC4B149F5096B723F9B8A00FC9AA28A2800A28A2803EE2FF8247E99F68F8FDE27BE232B6DE1B9631ECCF736F8FD15ABF59ABF31BFE08F7A679BE29F899A8E3FD45958DBE7D3CC799BFF006957E9CD00145145001451450014514500145145001451450014514500145145001451450014514500145145001451450014514500145145001451450014514500145145001451450014514500145145001451450014514500145145001451450014514500145145001451450014514500145145001451450014514500145145001451450014514500145145001451450014514500145145001451450014514500145145001451450014514500145145001451450014514500145145001451450014514500145145001451450014514500145145001451450014514500145145001451450014514500145145001451450014514500145145001451450014514500145145001451450014514500145145001451450014514500145145001451450014514500145145001451450014514500145145001451450014514500145145001451450014514500145145001451450014514500145145001451450014514500145145001451450014514500145145001451450014514500145145001451450014514500145145001451450014514500145145001451450014514500145145001451450014514500145145001451450014514500145145001451450014514500145145001451450014514500145145001451450014514500145145001451450014514500145145001451450014514500145145001451450014514500145145001451450014514500145145001451450014514500145145001451450014514500145145001451450014514500145145001451450015F9F1FF000581BFF2FC0DF0E6CB3FEBB52BA9B1FEE4483FF6A57E83D7E6A7FC162750DD7DF0AAC41FF571EA7330FF0078DA81FF00A09A00FCE2A28A2800A28A2803F4F3FE08F9A6795E10F895A8E3FE3E2FACADF3EBE5C72B7FED5AFD0CAF87FF00E0923A67D9BF67CF12DEB0C35D78966507D552DADF1FAB357DC1400514514005145140051451400514514005145140051451400514514005145140051451400514514005145140051451400514514005145140051451400514514005145140051451400514514005145140051451400514514005145140051451400514514005145140051451400514514005145140051451400514514005145140051451400514514005145140051451400514514005145140051451400514514005145140051451400514514005145140051451400514514005145140051451400514514005145140051451400514514005145140051451400514514005145140051451400514514005145140051451400514514005145140051451400514514005145140051451400514514005145140051451400514514005145140051451400514514005145140051451400514514005145140051451400514514005145140051451400514514005145140051451400514514005145140051451400514514005145140051451400514514005145140051451400514514005145140051451400514514005145140051451400514514005145140051451400514514005145140051451400514514005145140051451400514514005145140051451400514514005145140051451400514514005145140051451400514514005145140051451400514514005145140051451400514514005145140051451400514514005145140051451400514514005145140051451400514514005145140051451400514514005145140051451400514514005145140057E587FC15EEFFCCF8ABE04B2CFFA9D1649B1FEFCEC3FF69D7EA7D7E45FFC159B50FB57ED25A2C00F16BE19B6423D09B8B96FE4C2803E2BA28A2800A28A2803F657FE0981A67D83F64FD2A7DB8FB6EA97B719F5C49E5FFED3AFACEBE79FF827EE99FD93FB20FC3B8B18324173707DFCCBB99C7E8C2BE86A0028A28A0028A28A0028A28A0028A28A0028A28A0028A28A0028A28A0028A28A0028A28A0028A28A0028A28A0028A28A0028A28A0028A28A0028A28A0028A28A0028A28A0028A28A0028A28A0028A28A0028A28A0028A28A0028A28A0028A28A0028A28A0028A28A0028A28A0028A28A0028A28A0028A28A0028A28A0028A28A0028A28A0028A28A0028A28A0028A28A0028A28A0028A28A0028A28A0028A28A0028A28A0028A28A0028A28A0028A28A0028A28A0028A28A0028A28A0028A28A0028A28A0028A28A0028A28A0028A28A0028A28A0028A28A0028A28A0028A28A0028A28A0028A28A0028A28A0028A28A0028A28A0028A28A0028A28A0028A28A0028A28A0028A28A0028A28A0028A28A0028A28A0028A28A0028A28A0028A28A0028A28A0028A28A0028A28A0028A28A0028A28A0028A28A0028A28A0028A28A0028A28A0028A28A0028A28A0028A28A0028A28A0028A28A0028A28A0028A28A0028A28A0028A28A0028A28A0028A28A0028A28A0028A28A0028A28A0028A28A0028A28A0028A28A0028A28A0028A28A0028A28A0028A28A0028A28A0028A28A0028A28A0028A28A0028A28A0028A28A0028A28A0028A28A0028A28A0028A28A0028A28A0028A28A0028A28A0028A28A0028A28A0028A28A0028A28A0028A28A0028A28A0028A28A0028A28A0028A28A0028A28A0028A28A0028A28A0028A28A0028A28A0028A28A0028A28A0028A28A0028A28A0028A28A0028A28A0028A28A0028A28A0028A28A0028A28A0028A28A002BF19FFE0A7BA87DB3F6B1D5E1CE7EC9A6D943F4CC5BFF00F67AFD98AFC43FF82876A1FDA3FB617C417072B1BD9C23DB6D940A7F506803E73A28A2800A28A2803F7BFF0064CD33FB23F664F85D0631BBC3B653E3FEBA44B27FECF5EB35C9FC24D33FB17E14F8334EC63EC9A2D95BE3D36C08BFD2BACA0028A28A0028A28A0028A28A0028A28A0028A28A0028A28A0028A28A0028A28A0028A28A0028A28A0028A28A0028A28A0028A28A0028A28A0028A28A0028A28A0028A28A0028A28A0028A28A0028A28A0028A28A0028A28A0028A28A0028A28A0028A28A0028A28A0028A28A0028A28A0028A28A0028A28A0028A28A0028A28A0028A28A0028A28A0028A28A0028A28A0028A28A0028A28A0028A28A0028A28A0028A28A0028A28A0028A28A0028A28A0028A28A0028A28A0028A28A0028A28A0028A28A0028A28A0028A28A0028A28A0028A28A0028A28A0028A28A0028A28A0028A28A0028A28A0028A28A0028A28A0028A28A0028A28A0028A28A0028A28A0028A28A0028A28A0028A28A0028A28A0028A28A0028A28A0028A28A0028A28A0028A28A0028A28A0028A28A0028A28A0028A28A0028A28A0028A28A0028A28A0028A28A0028A28A0028A28A0028A28A0028A28A0028A28A0028A28A0028A28A0028A28A0028A28A0028A28A0028A28A0028A28A0028A28A0028A28A0028A28A0028A28A0028A28A0028A28A0028A28A0028A28A0028A28A0028A28A0028A28A0028A28A0028A28A0028A28A0028A28A0028A28A0028A28A0028A28A0028A28A0028A28A0028A28A0028A28A0028A28A0028A28A0028A28A0028A28A0028A28A0028A28A0028A28A0028A28A0028A28A0028A28A0028A28A0028A28A0028A28A0028A28A0028A28A0028A28A0028A28A0028A28A0028A28A0028A28A0028A28A0028A28A0028A28A0028A28A0028AC7F11F8B34AF09DAF9FA9DDA400FDC8FABBFF00BAA393FCABC7BC4DF1F351BD678B43B55B087A0B89C0794FB85FBA3F5A00F7692548519E475445E4B31C015F83FF00B64EAD1EB5FB527C4BBA8A459A33AC4B12BA306042009C11FEED7E916ADAAEA7E2097CCD4AFEE6F5B3902690903E83A0FC2BF28FE2D5CFDAFE2A78C660721F58BC23E9E73E3F4A00E528A28A002A6B2B57BFBC82DA2E649A458D7EA4E07F3A86B7BC0103DCF8EFC390C7FEB24D4AD9178CF265502803FA25B5B64B3B586DE3188E2408A3D0018152D7CF5E14FDA56F2D1D20F11D88BA8B383776636C83DCA1E0FE18FA57B7F86FC57A4F8BAC05E6937B15E43FC5B0E190FA329E54FD45006B51451400514514005145140051451400514514005145140051451400514514005145140051451400514514005145140051451400514514005145140051451400514514005145140051451400514514005145140051451400514514005145140051451400514514005145140051451400514514005145140051451400514514005145140051451400514514005145140051451400514514005145140051451400514514005145140051451400514514005145140051451400514514005145140051451400514514005145140051451400514514005145140051451400514514005145140051451400514514005145140051451400514514005145140051451400514514005145140051451400514514005145140051451400514514005145140051451400514514005145140051451400514514005145140051451400514514005145140051451400514514005145140051451400514514005145140051451400514514005145140051451400514514005145140051451400514514005145140051451400514514005145140051451400514514005145140051451400514514005145140051451400514514005145140051451400514514005145140051451400514514005145140051451400514514005145140051451400514514005145140051451400514514005145140051451400514514005145140051451400552BED5A0B1F9589925ED1A0C9FF00EB53350BD70FF66B73FBD3F79BFB83FC69969A3C718DCC32C7924F24D00665C6BBA94D9FB3C3140BFED82E7FA0AF9F1FE39F8FBE21FC70BEF07781EF2D6D3C3FE1923FE121D6AE2C967579C3806CE1C701F0082C4E410FC7C8037B77C65F1D597C21F85BE24F17DCC692269568D2C7139C0925242C49DBEF3B2AFE35C0FEC99F0BDBC17F03B46BBBE7FB4EBBE245FF00848354B975C3C93DCA8930DC75552AA7B641A00EE53C7DA9E9EDFE9B6715CC7DDA1CA37EB907F4AE9F41F1669BE22056D66DB3A8CB5BCA36C8BF8771EE33587AAE92A54FCB5C1EB3A53DA5C25C5BBB413C6DB9248CE194FB1A00F71A2B8EF00F8DFF00E12289ACAF76A6A702E491C0997FBC07AFA8FF0023B1A0028A28A0028A28A0028A28A0028A28A0028A28A0028A28A0028A28A002BCCBE22FC6087C3EF2E9BA3ECBBD487CB24C798E03E9FED37B741DFD2A9FC5AF89CFA7B49A1E8F36DBA2317372879887F714FF007BD4F6FAF4F1986DF1400B7B7377ACDEC9777D3C9757321CB4923649FF0001ED425B7B559486A510F140153C815F911E2FB8379E2CD6E73D65BE9DCFE3231AFD84F2C57E6F7ED6DF032E3E1678EA7D62D363F87B5DB892E2DB6B0DD0484EE9222BE80B7CA7A6081D4500783514514005773F032CBFB43E31F8362C671AA41263FDC70FFF00B2D70D5F48FEC6BF08352D7BC716FE31BCB596DF43D283B413480A8B99CA95017D42E4B123B851DCD007DA73DB7B53749D6352F0B6A51DFE95772D95D27F1C67861E8C3A30F63C5694F15675C43401F49FC2AF8DF67E37F2F4DD4C47A7EB98C2A8388EE3DD33D0FF00B27F0CF6F52AF82DD1A2759236292210CACA70411D0835F4A7C11F8C47C591AE87ACCA06B312FEE676E3ED4A3AFF00C0C0EBEA39F5A00F60A28A2800A28A2800A28A2800A28A2800A28A2800A28A2800A28A2800A28A2800A28A2800A28A2800A28A2800A28A2800A28A2800A28A2800A28A2800A28A2800A28A2800A28A2800A28A2800A28A2800A28A2800A28A2800A28A2800A28A2800A28A2800A28A2800A28A2800A28A2800A28A2800A28A2800A28A2800A28A2800A28A2800A28A2800A28A2800A28A2800A28A2800A28A2800A28A2800A28A2800A28A2800A28A2800A28A2800A28A2800A28A2800A28A2800A28A2800A28A2800A28A2800A28A2800A28A2800A28A2800A28A2800A28A2800A28A2800A28A2800A28A2800A28A2800A28A2800A28A2800A28A2800A28A2800A28A2800A28A2800A28A2800A28A2800A28A2800A28A2800A28A2800A28A2800A28A2800A28A2800A28A2800A28A2800A28A2800A28A2800A28A2800A28A2800A28A2800A28A2800A28A2800A28A2800A28A2800A28A2800A28A2800A28A2800A28A2800A28A2800A28A2800A28A2800A28A2800A28A2800A28A2800A28A2800A28A2800A28A2800A28A2800A28A2800A28A2800A28A2800A28A2800A28A2800A28A2800A28A2800A28A2800A28A2800A28A2800A28A2800A28A2800A28A2800A28A2800A28A2800A28A2800A28A2800A28A2800A28A2800A28A2800A28A2800A28A2800A28A2800A28A2800A28A2800A28AAB7FA9DAE991EFB99563CF45EACDF41D4D005AA2B90BDF1B5CB922C2C463B4970DFF00B28FF1AE47C69F12AFFC1BE1AD4FC41AD6AD068FA3E9B6EF757775E40658A351966C6189E3B0C9A00F5DA2BF3A3F663FDA43E3EFED37F1035CF1A5A7882DBC3FF0834EBF6B4B4D3DF4EB6926D419517281CC7E6003E5667F979936AE76B6CFAF60F8AFADE9CC05F69F6D7918EA612627FEA3F41401EB550DDDC0B5B79253CED1C0F53D85735E1BF899A2789255B749CD9DEB702DAEB08CC7FD93D1BE80E7DAB675A7FDDC11FF007E4E7E807FFAA801FA6DB15432BF3231C93EF57E9908C46BF4A7D007CA5FB7BDC4BE29B0F869F0C6091D1BC67E218E29C46C51CDBC2537E18FCA0832C640607900E38AFAA60B78AD608E086348618D422471A855550300003A003B57CC1E21B15F197FC1433C2ED6EC5E3F08784E5BAB868FF8269DA68823E7B6C995863B915F51D00666A56E0A9E2B83F153DB69B637379772A5BDADBC6D34D34870B1A28CB313D80009AF44BFC7975F1CFF00C144FE21C9E0DF826749B49DA1BCF10DDAD91D9C31B7505E5E7D0E150FA8722803E69F16FF00C140BC5165E3E7BFF06E9DA641A3DA4C7ECA750824796751C6E936C8B80C33F28C601E49AEEF42FF0082B0F8A2DF6FF6CF80748BFF005FB0DECB6B9FA6E1257C2145007E99685FF055FF0007DC6DFED9F036B761EBF61B986EB1FF007D7979AF43D0BFE0A4FF0004F57DBF6AD4757D173D7EDDA63B63EBE4F995F91545007EDC685FB627C16F116DFB2FC47D122DDD3EDD31B4FCFCE0B8AF43D0BE217857C51B7FB1BC4BA3EADBBEEFD86FE29B3F4DAC6BF0128A00FE86E8AFC07D0BE24F8BBC2FB7FB1BC53AD693B7EEFD87519A1C7D36B0AF43D0BF6CAF8D7E1DDBF65F88DAC4BB7A7DB9D2EFF3F395B3401FB6B457E46E85FF00052CF8D5A4EDFB55EE8BAD63AFDBB4C55CFD7C931D7A1E87FF000560F15DBEDFED9F01E8D7FF00DEFB0DDCB6B9FA6E1262803F4BE8AF84F43FF82B0784EE36FF006CF81359B0FEF7D86EA2BAC7D377979AF43D0FFE0A57F05756DBF6ABED6745CF5FB7698CD8FAF9264A00FAA68AF19D0BF6C8F82BE22DBF65F88DA345BBA7DB9DAD3F3F395715E87A17C48F0978A36FF6378A745D5B77DDFB0EA10CD9FA6D63401D1D717F147C6FFF00087687B6DD87F69DDE638075D9EAFF00876F723DEBB27758D19DD82A28C9627000AF97BC69E257F18789EEAFC93F6707CAB753FC318E9F9F24FB9A00C5891A47691CB3BB12CCCC7249EE4D5C8A2A4863AB2899A00123A9162A9112A558F340107935F05FED73E2597E27FC6BD27C23A15D4B742DBCBD33EC72E638D6FDE7746C678E43443774E3DABF400435F9C3F0317FE1757ED4561ABEA3FE8134D7EDAD18ED79512447CD09F367E525403DF1401F4C5C7EC67F0EFC43E1CD263D4B413A5EAF159C51DC5C69770622640A3792394277679DBCE7E95C7CFF00F04F4F04FDA51A2F1078812DC11BA377819CFAE1BCA007E47F1AFADCC1ED513C06803E76F0B7EC5DF0CBC2B7114F269975AECD136E56D5AE3CC5CFBA205461ECCA457B1A5943676E90C11241046A15238D42AA81D0003A0ADC961F4AA53454018F3478ED54278EB6278EB3E74A00C8962EB55639A7D3AEE1BAB595E0B985C491CA870CAC0E4115A72C7C5529E3E2803EBAF855F1022F885E178AF1B6A6A101115DC4BFC2F8FBC07A30E47E23B57655F1EFC1EF1AB781BC6F6D24B26CD3AF48B6BA04F0013F2BFF00C04F3F4CFAD7D854005145140051451400514514005145140051451400514514005145140051451400514514005145140051451400514514005145140051451400514514005145140051451400514514005145140051451400514514005145140051451400514514005145140051451400514514005145140051451400514514005145140051451400514514005145140051451400514514005145140051451400514514005145140051451400514514005145140051451400514514005145140051451400514514005145140051451400514514005145140051451400514514005145140051451400514514005145140051451400514514005145140051451400514514005145140051451400514514005145140051451400514514005145140051451400514514005145140051451400514514005145140051451400514514005145140051451400514514005145140051451400514514005145140051451400514514005145140051451400514514005145140051451400514514005145140051451400514514005145140051451400514514005145140051451400514514005145140051451400514514005145140051451400514514005145140051451400514514005145140051451400514514005145140051451400514514005145140051451400514514005145676B3A8B59C4B1447FD225E17FD91DCD0057D5F5B682436D6804973FC4C7958FFC4FB5655B684F73299AE19A695BABBF26B4F49D25635DCDCB1E493D49AD9440830050063C7A1AA8FBA3F2AF81FF00E0A87E32D4B57D47E197C06F0D5FFD9F54F1E6A0BFDA62D7E79E1B4F3638E2262182C8EE653F7803F6775E7391FA255F99FF00B28C76DFB567FC146FE2CFC5D9247BBD07C1CB0D969514C3288591ADE1C4726593882797E5C61C93FC5401F6C7C3CF845A47C26F87BA1783F438445A5E916AB6D08C60B639663C9E598B31E49C93C9A7EA9A22907E5FD2BD367B65914F1581A8D88E78A00F16D7FC38AE1BE51F9559F0C7C4DD4742B8B6B0D6E57BCD3A36C25C3E5A5841F53D597F51EFD2BAFD674F077715E7DAD6921CBF02803E90D3EEA3BCB48A68645962750CAE872181E841AB35F22AFC58F1CFC2EFB22F87F498FC59A5ACA44DA21252E5948CFF00A33FF7B3FC04306CF183D7BCF0EFEDC1F0BF54D4A3D335CBCD4FC09ABB36C6B0F16583D93C4DBF661DBE645F5C96C01D48C1C0061FC0EFF8A8FF006C5F8F7AC5CFC973A4C1A56930245C2344F1BB1660724B6615E410393C74C7D355F2A7EC83E38D1F56F16FC74D667D6B4E9FEDBE34B95B6BE171162E2D53E580A383874098DA46460E7BD7D1771E37D0954E359D3FFF000293FC6802F6A338DA6BF35BFE0A8BADBDC78BBC0BA4F3E5DB595CDD7B132488BFFB47F5AFBBBC4FF15FC21E1F8925D57C57A26990C8DB124BCD4618559B19C02CC32715F9A5FB7DFC50F0BFC51F88BE1FBBF0BEB106B36D69A6982696DC36D57F39CE3240CF183C7AD007CBD45145001451450014514500145145001451450014514500145145007BAFEC9EDE20D6FE25DB5BC1ADEA76DA45842F75736F0DDC8914807CAA8CA0E082CC320F500D7DD76C9802BE60FD88BC3AB6FE19D7F5B64F9EEEED6D549FEEC6BBB8FA993FF1DAFA96DD7A50059897A55A8D6A188735650500491A64D5848E9B1AD5A892803CDBF689F12AF83FE0CF8A2F97546D22F5AD1E1B3B98E63149E790760461821B838C7A57CDBFF04F0F0935CEB1E27F105C696B2410A476D6BA8C9086F2E5E4C888E4641DAE9903B119AEF3F6FF00F16E9961F0D34EF0DCB2B8D5AFAF12EE08C212A638F70725BA0E5D78AEB3F611F056A7E14F82064D4A248D757D45F53B4D9206DD03C10AAB1C743946E0F3C5007BC9B73FE45432415B1F67E3A5452DBFB50060CD062B3EE22C56F5C438ED599731F5A00C2B88F159B709CD6CDCA565DCAD006648BD6A9CC95A32AD5399680326EA3C835F60FC1FF141F167C3FD2EEE57DF750A7D9A727AEF4E327DC8DADF8D7C8B70BD6B5BC3BFB55683FB36E933C7E25D3356D42C351B90603A5471398E40BF36E12489D405C60FF09A00FB628AF922CBFE0A75F07EEB1E6DB7896CF3FF003DB4F8CE3FEF895AB7ACBFE0A2FF0003EEB1E6EBF7F67FF5DB4A9CE3FEF856A00FA668AF03B2FDBBFE055F63CBF1F4084F69B4FBB8FF00F428856ED9FED77F066FF1E57C46D0973FF3DAE3CAFF00D0C0A00F5FA2BCFACBF686F85BA8E3ECFF00123C272B1FE11ADDB6EFCB7E6B76CBE24F84751C7D93C53A2DD67A793A8C2FFC9A803A4A2A0B5BFB6BE5DD6D7115C2FAC4E187E953D0014514500145151CF3A5BC46491B6A8EF4012557B9D42D6CFF00D7DC4511F47700FE559735C5E6A6488CB5BC07B29F98FD4FF85676A7A759E8BA5DE6A37AEB05A5AC2F713CCE7011154B3313EC013400DD63E2EF837C3FAD69BA46A3E22B2B4D53526D96769239F32639C7CA31D39EBD2BA7B4D42D6FD4B5B5C457007531386C7E55F277ECD9E0B1F14354D73E366B1016BBD7AE26B5D0E17E967A744ED1A800F2198AB64F7EA000DCFB1EA5A01824F3612D0CABCAC91B6D61F422803D5A8AF30D17E22DE68D70B6DACE6E6D09C0BA03F791FF00BC07DE1FAFD6BD2E09E3BA852685D6589C06574390C0F7068024A28A2800A28A2800A28A2800A28A2800A28A2800A28A2800A28A2800A28A2800A28A2800A28A2800A28A2800A28A2800A28A2800A28A2800A28A2800A28A2800A28A2800A28A2800A28A2800A28A2800A28A2800A28A2800A28A2800A28A2800A28A2800A28A2800A28A2800A28A2800A28A2800A28A2800A28A2800A28A2800A28A2800A28A2800A28A2800A28A2800A28A2800A28A2800A28A2800A28A2800A28A2800A28A2800A28A2800A28A2800A28A2800A28A2800A28A2800A28A2800A28A2800A28A2800A28A2800A28A2800A28A2800A28A2800A28A2800A28A2800A28A2800A28A2800A28A2800A28A2800A28A2800A28A2800A28A2800A28A2800A28A2800A28A2800A28A2800A28A2800A28A2800A28A2800A28A2800A28A2800A28A2800A28A2800A28A2800A28A2800A28A2800A28A2800A28A2800A28A2800A28A2800A28A2800A28A2800A28A2800A28A2800A28A2800A28A2800A28A2800A28A2800A28A2800A28A2800A28A2800A28A2800A28A2800A28A2800A28A2800A28A2800A28A2800A28A2800A28A2800A28A2800A28A2800A28A2800A28A2800A28A2800A28A2800A28A2800A28A2800A28A2800A28A2800A28A2800AE76CCFF006AEA525C9E533B53FDD1D3FC7F1AD5D66736DA5DC38383B7683E84F1FD6AAE81084807B0A00D5550AA00A751450070FF001C3C7F6DF0B3E0F78CBC5D762E8DBE8FA55C5DB7D88299BE54382819946738EA457C9DFF00047EF86EFE1AFD992FBC697CB6936A9E36D6AE6FBEDB116370F6D037D9D2398951CACD1DDB800B0C4D9CE58817BFE0AFFE2C5F0DFEC7F3D9E26F335CD76CB4D4785B014812CEDBB9E54ADBB2E3D5876AFA2BF65EF01CDF0C7F677F879E17B99609EE34DD1ADE2925B65223762818B0C8079273CF7A00F51ACFD421041AD0AAD783E4A00E3356B7186AE2354B404B715E83AB2F0D5C8EA10F5A00F32D7EC4A82E84ABA9DCACBC107D457ABE81ADE9FE3CF095B26B1676BA946C02CF6F770ACB19914F52AC08EA323EA2B84D72DC156E299F0DADB53BA9356B7D3E313F9256730EFC31072095CF07A0A00F1DF835F003E1D78EFC63F1A34AF1878674EBFBAB2F174D3DB450CCD04B6D6B2E648154C2CACA841385E99523F878F449FF0062AF818B9DBE08C7FDC5AFBFF8FD71DE1ED427F86BFB53F8B2CAEAD64B387C67A65BEA11B4F1BAB1B8B6DE8E80B60676B331001E0A9E39CFB51F1229E77FEB401CEE87FB397C29F0925B7F67781F4957B724C72DCC46E6404924E5E52CCDD4F527038E80579A7ED79F02C7C56F873A75AF866D6D6DB57D0A5796C2D102431C91B8025897A2A124230270329838CE47B447A9DCEA92F93656F35DCA7F86142C7F1C74AEB7C3BF0BEEAFA54B9D75BC984722CE37CB37FBCC3A0F61F98A00FC7BBFFD9C7E2969D6C6E64F87FE229AD4120DC5AE9D25C45C75F9E30C31EF9AE1B54D1351D0E7F2752B0BAD3E6FF9E7750B44DF93015FD05410476B0A430C6B144802AA20C0503B014DBAB482FA0686E618EE216FBD1CA8194FD41A00FE7AA8AFDDBD7BF67DF863E27DC754F87FE1ABC91BACAFA54224FF00BEC286FD6BCE35EFD807E066BDB9BFE10CFECE95BFE5A585FDC458FA2F9857FF001DA00FC6BA2BF5375EFF008258FC32BFDCDA5F883C4BA5487A2BCF0CF18FC0C41BFF001EAF38D7BFE0933749B9B44F88F0CBFDD8AFF4A298FABA4ADFFA0D007E7CD15F5F6BDFF04BEF8B7A5EE6B0BEF0DEB29FC2B05EC91B9FA8923503FEFAAF38D7BF619F8E3E1DDC67F00DE5D20E8D617305CE7E823909FD2803C228AEC35EF839E3DF0B6E3ACF827C43A5AAF56BCD2E7897F32B8AE4194A315605581C10472280128A28A0028A28A00FBEFF00652D3D6CBE0B686D8C3DC34F337BE66703F4515EDB05791FECDC47FC299F0BEDFF009F76FF00D18D5EB501E94017A3AB51D538CF356A334017621C8AB908E6A9447A55D84F3401F017FC1417C5D6FAC7C4CD27428E09639F46B43E6CAD8DB279C11D76F7E00E735F77FC22F05DC7803E1BF873C39773C57373A659476D24D0E763B28C1233CE2BF39BF6B8FF008AEFF696D52C7C3DFF00138BC7F22C561B4F9D8DC220478F03F8830208F515FA916E7A7D680274B7C8A827B7E2B4A065C73505D95E68039EBB8C0AC6BB5EB5BB786B0EF0F5A00C6BB5C66B2A71D6B56EDBAD664F4019D28E0D53980C55D97A1AA72F4A00CFB81C5787FED4B622E3E1C24D8E6DEFA2901FA865FF00D9ABDC67E86BC7BF69623FE155EA39EBE7418FFBF8B401F1BD14514005145140051451400A8ED1B06562AC3A1070456BD978C75FD3B1F64D7352B5C74F26EE44FE46B1E8A00ED6CBE377C45D3B1F64F1F78A2D71D3C9D66E53F93D6F597ED4FF0017EC31E57C4AF13363FE7B6A524BFF00A1935E5945007B8597EDB7F1BEC31E57C41BF6C7FCF682097FF438CD6C43FB7F7C71050DC78B61BD09D04DA55A01FF008EC42BE77A2803EEFF00817FF0533D7E3F15D969BF126CB4E9B40B86589F54D3ADDA29AD49E3CC75DC55D33C900020648CE029FA6BF6DDF135CFFC28D8742D0EEC36A1E31D46D345B4FB3B0633A4CC0B04C7DE0CA31C750DEF5F8ED5F787ECC7F1067F8EFE27F803E10D4666B94F04457F7F75B9BCCDEF0902CCBAE78F2D04615BD49E2803F413C17E0EB1F03F83344F0E5844B1D9E9767159C4146321102E4FA938C9279249269BAA58821B8AE86A86A280A93401E65AF6981F77CB53FC39F11BE8FAA0D1AE5C9B4B863E4163FEAE4FEEFD1BF9FD6B575684333715C3EBB03427CD889492360EAC3A823906803DE28AA5A2EA0356D22CEF40C79F12C840EC48E47E7576800A28A2800A28A2800A28A2800A28A2800A28A2800A28A2800A28A2800A28A2800A28A2800A28A2800A28A2800A28A2800A28A2800A28A2800A28A2800A28A2800A28A2800A28A2800A28A2800A28A2800A28A2800A28A2800A28A2800A28A2800A28A2800A28A2800A28A2800A28A2800A28A2800A28A2800A28A2800A28A2800A28A2800A28A2800A28A2800A28A2800A28A2800A28A2800A28A2800A28A2800A28A2800A28A2800A28A2800A28A2800A28A2800A28A2800A28A2800A28A2800A28A2800A28A2800A28A2800A28A2800A28A2800A28A2800A28A2800A28A2800A28A2800A28A2800A28A2800A28A2800A28A2800A28A2800A28A2800A28A2800A28A2800A28A2800A28A2800A28A2800A28A2800A28A2800A28A2800A28A2800A28A2800A28A2800A28A2800A28A2800A28A2800A28A2800A28A2800A28A2800A28A2800A28A2800A28A2800A28A2800A28A2800A28A2800A28A2800A28A2800A28A2800A28A2800A28A2800A28A2800A28A2800A28A2800A28A2800A28A2800A28A2800A28A2800A28A2800A28A2800A28A2800A28A2800A28A2800A28A2800A28A2800A28A2800A28A2800A28A2800A28A2800A28A28031FC52DB7493E864407F3A9745606003DABCF7F69F97C5B61F05B5BD57C0B08BAF1569125BEA5696AC8AE2E5229D1AE21C3601F320F390608396054838229FECFBF1F3C27F1CBC2B6FAB786F514925DB8BBD3273B2F2CA40C55A39A23F3290CAC32460E38CD007B0D1480E46696803F343FE0B0DA9DD6BBE2BF807E07B3B892FE1D4354BBBBBCD0603E634CC1EDA2824688649F964BA5538E73201D0D7E955ADB45656D0DBC11AC50428238E35180AA06001F415F9A7FB5ED85CDFFF00C159BF67E5B5B796E5A2D2B4D9A410A16288BA85F16638E8A0724F415FA63400554BE7C2E2AD336D19AC8D42E7AF340189A9B6E26B9AD40706B72F65DC49AC0D424EB401C9EB406D6AB9F029CAF8F75141F75AC1C9FA8923C7F3358DE2CD62CF47B09EF2FEEE0B2B488664B8B990471A0E992C480393DEB83FD8ABC7BA8FC66F8BFE35F15E9B6EE9F0F74CD3D34BD2AFE488C67509E49B7CD2AE7928040814E0753D6803EC8BCD3ED750454BAB686E555832ACD18700FA8CF7AA83C33A386DC349B10DEBF664CFF2AD3A280190C11DBA048A358D07454000A7D1450014514500145145001451450014514500158DAE7833C3FE2752BACE85A6EACA7822FAD23981FF00BE81AD9A2803C835EFD90FE0CF89377DAFE1C68516EEA6C6DBEC87FF002094AF38D7BFE09B1F04F58DDF64D3B57D0F3D3EC1A9BB63E9E7092BEA6A2803E12D7BFE093DE15B8DDFD89E3CD634FF00EEFDBED22BAC7D7618B35E71AF7FC1287C656DBBFB17C6FA16A18E9F6E826B5CFF00DF224AFD34A2803F30FE0FD9EBDF01BE20DEFC1CF1A1D3A2BE86D86A363736B7198E6123026352C14BB1DCC7000202371DEBE8381B8AA7FB7AFECFD6DF14A6D0B58B59BFB375F861682DF500CC000A7251C0EC77E738CFC9D719CFCD3F0FFF006AFBBF0D6B971E1AF8A76C34ABDB30237D46188C99750DB8C8B1020E4ED00C636F5A00FABA36E2AD44D58DA56AF69AB5B25C595CC5730B004346C0F51919F4FA1AD28DE8034A26AB90BD65C5274A9A5BD8ED2DE59E56D914485DDB04E140C93C5007E75F871B1FB70B9FFA9DAE7FF4A9EBF4FE19F15F9B1F0234DD33E26FED83AB6AF6D7921B08F54BDD72CE68D0AF9C05C168F21864021F38201FA57E8A25CE2803756EB03AD433DD6475ACCFB5E075A8A5BAE2801D77367BD63DDCBD6A6B8B9CD65DCCD9CD0055B87C9ACE99AAD4F266A84CF4015A53C1AA731E2ACCAD583E26F12E9BE16D327D4355BB8ECED204691DDB24ED1D4851927E801A009AE0F15F207ED29F14D3C4DAF3785AC4432D86993ACD25CC720904B2F978C023A6DF31D48F51DB18AEAFC5FF001F757F897E2197C21F0F6DD25B7BD8C43FDAB2A146039691807C00BB011F30DDD71CEDAF3AF8C7E0CD33E1B59685E1FB3633EA2F1BDE6A176EC4B4CE4E10E0F000C3818032304F3401E614514500145145001451450014514500145145001451450015F717FC12AFC326FF00E2478C35D6B51245A769B1DB8B82C018A49A4C800672772C4FCE081B7B6467E1DAFD31FF00825E782EE7C2FA17C4B9750592DB521AA41A65CD948A0181EDD642C09F5CCCC08FF67DE803EE2ACFD464014D5C96611AF5AC3D42EB712334018BA860EE35C6EBE06C7AE8BC41AC59E8F613DEDFDD4367690AEE9279DC2220F524F02BE74F127C747F8913DC68DF0D2097526F30C373E259EDD974FB35E4332138334831F2A81B49C1CE2803EB0F870E64F05E9A49CE038FCA4615D2D731F0CBC229E03F00685A0A4B34ED676AAB24D70D992594FCD23B1FEF33B313EE6BA7A0028A28A0028A28A0028A28A0028A28A0028A28A0028A28A0028A28A0028A28A0028A28A0028A28A0028A28A0028A28A0028A28A0028A28A0028A28A0028A28A0028A28A0028A28A0028A28A0028A28A0028A28A0028A28A0028A28A0028A28A0028A28A0028A28A0028A28A0028A28A0028A28A0028A28A0028A28A0028A28A0028A28A0028A28A0028A28A0028A28A0028A28A0028A28A0028A28A0028A28A0028A28A0028A28A0028A28A0028A28A0028A28A0028A28A0028A28A0028A28A0028A28A0028A28A0028A28A0028A28A0028A28A0028A28A0028A28A0028A28A0028A28A0028A28A0028A28A0028A28A0028A28A0028A28A0028A28A0028A28A0028A28A0028A28A0028A28A0028A28A0028A28A0028A28A0028A28A0028A28A0028A28A0028A28A0028A28A0028A28A0028A28A0028A28A0028A28A0028A28A0028A28A0028A28A0028A28A0028A28A0028A28A0028A28A0028A28A0028A28A0028A28A0028A28A0028A28A0028A28A0028A28A0028A28A0028A28A0028A28A0028A28A0028A28A0028A28A0028A28A0028A28A0028A28A0028A28A0028A28A0028A28A0028A28A0028A28A0028A28A0028A28A0028A28A008AE605BAB79617FB922946FA118AF85BE31FEC7FAB6A1E3EBCF88BF07FC5F73F0CBE2846A22BAFB29C586AA51D4FF00A44782A7217A32B23908597AB57DDD5C1F8F74C934FBC4D62053E53612E001D0F456FE9F95007C6DE0BFF8286F8F3E07CB65A27ED3DF0EEF3C2E25C43078B346B7F3AD2E0AACB932223300EE635C043CE59B6A28AFA7FE1B7ED91F05BE2CC52B7873E22E8B3490888C905E4FF64914C99D8BB660BB8FCA410B9C1EBD467A0B1D522BDB57866549A1914A3C6E032B29182083D411DABC0FE21FFC13BBF67BF89B3CF77378161F0EEA130406E3C373BD82A05E30B021F20640E4F9793D739E6803CB2E2FEE6EFF00E0B476B14F732CD15AF864C36E923965850D8B394407EEAEF776C0E32CC7A935FA24F2AA8EB5F8A83F64CD3FC2BFF050DFF8555F0EBC6DE24F87F669A57DAA1D76C2ED8DFC44DA798EA244319C31C8C64707BD7B1DD7EC2BFB55ACD2795FB4FEB2D0EE3B0C9E23D58315ED9F9BAE2803F4E6EEF40079AC0BEBCDC48CD7E6B4DFB0EFED549F7BF699D55BFEE63D57FC6B5EE3FE09D9E3EF1D78363D2FE227ED11E2ED6DA56DF75A73DD5C5ED89657263204D30DC400A795E0E71D8D007D95F11FE32F82BE17DA4F71E2BF14697A1AC5089DA2BAB951318CB6D0CB10F9D86411900F43E86BE5EF88FF00F0516F06493B68BF0BF4FBFF00899E2A95D520B4D3EDA58E0C1DBF3B48CBF746E0A481C1EBC734FD07FE0999F023C3E59AFF0048D57C424C610ADFEA92C681BBBA884C6727D09239AF77D27C3DE1FF0002694DA6F86F44D37C3DA6F9865FB1E95691DB43BCE32DB230064E0738EC2803E358FE0A7C5DFDA52F6D75DF8E7AD9F0E786639438F0168CCD0452042A312ED763B5F693B99DDC6E3B4A0231FA3DFB3DF83AD7C1FF000EED63B4B2834EB7B93E6436B6F108E3861002C68AA0001768C803FBD5E57E19F0ECFE3EF1443A726E16887CCBB947F0463A8CFA9E83EBEC6BE9D8618EDA18E289047146A15114602803000A007D14514005145140051451400514514005145140051451400514514005145140051451401C47C63F0F1F10781AF0C4BBAE2CC8BB8C0EA76E770FFBE4B7E38AF89FE257C0FF000BFC5A4136AB6BE4EA91C124305FC1F2C8A587CA5F18F3029190AC70327D4D7E8732865208041E083DEBE51F88BE156F04F8B6E6CD548B294F9D6ADD8C649E3FE02723F0F7A00F83B53F86FF00153F679F12CF3F83EE752BFD0E257BAF36DC335BBAEC2ACD3C39D9B80C919CE300D7A37C39FDB934A934A31F8CAC67B6BE8523459B4F8C482E085F9DD86542648CE064735F49433038E6B91F1C7C1AF07FC445BE9357D2206D42EE1F25B5289145CC600C02AC410081D320D006F786FE2F7837C59AA47A6E8DE25D3B52BF90165B7B7983390064903D85749AFCDFF14FEA7FF5EB2FFE806BE46F11FEC1F04DA96740F13C96B61B07C9A94426977F393B9360C74E315C7695F01BE37F8074CD4ADB45BB6D3B4C7DF2CE96BA9222CA02E0B15CF75140107EC2EFB3E3813FF50BB8FF00D092BF43C5C91DCD7E557C10F18F8ABC0DE363A9783F45FEDED5FECB245F64FB2CB73FBB257736C8886E3039CE39AF5ABFFDB97E25E937B359DEF87F41B3BB818A4B6F7165731C91B0EA194CF907D8D007DF66E8FA9A8A4BAF7AF804FEDEBF100FFCC23C37FF0080D71FFC7E9A7F6F2F1F9FF984786FFF0001AE3FF8FD007DE935CE7BD519A6CD7C47A4FEDA1F13FC477CB65A5F86746D4EF1C165B7B3B0BA964200C9215662781543C5BF11FE3DF8D351B5963D035EF0F6C511795A4E9B77044E49FBCFBF773CF5C8E05007DBF2C9EA6B80F137C66F06785EE6F6D751F10D9417D680996D0CA3CD040CED0BEA46303DEBE61D5FF67BF8C3E3FD434E8BC57A87DA2D617655B9BABE49FECEAD8DEC141C9FBABC0F415D4786FF00624D3E1967FF008487C4373751903C91A622C241E73BB787CF6E98A008BE217ED90B7016CFC17632492CF1851777A815E29377411F21B23D4F7AE4B40F833E3FF8C9E20BB9FC7579AAE99670179636BEDCC15E4392B0C6C76AAFCBC85C630A315F507857E1A7863C08524D1748B6B4BB16E2D9EED63025953E5CEE200CE4A827DC56E4F2500715E08F869A07C34B09ADF45B3113CE434D70FF0034AE7006371E76F190B9C024FA9AFADBC3DFB2EFC3DD63C33A5CBE2BF06695AC6B6D02B5C5D5E5B8697272DB0B75F973B7F0AF30F827E096F1AF8DA19668F769BA711737048E1883F227E2467E80D7D75401E2573FB15FC12BBCEFF87BA6AE7FE7949347FF00A0B8AC9BAFD817E045D649F02AC6DEB16A97ABFA09B15F41D1401F335CFF00C13A3E07CF9D9E1FBFB6FF00AE5AACE7FF00426359373FF04CEF8373E760F105B7FD72D441FF00D090D7D5F45007C7375FF04B5F853364C5AEF8B603E82F2D987EB6F9FD6B26EBFE0953E037CFD9FC61E228BFEBA881FF00920AFB728A00F836EBFE0941A03E7ECFF10B528BFEBAE9D1BFF27159375FF049953936FF001408F459741CFEA2E7FA57E8451401F9C375FF00049FD6D33F67F889A7CBFF005D74C74FE521AC8B9FF825478E133F67F19F87E5FF00AEB1CE9FC90D7E9AD1401F96973FF04B3F8A9164C3E20F08CE3D0DDDCA9FFD27C7EB5CB6A9FF0004EBF8AFA55F1B591F4191F00868EF9F6907B8CC62BF5D2B335DD0E1D72D3CB726399398E651CA1FEA3D45007E777C24FF00826E6A96AFFDA9E2BF175B697AA5BC914FA7C7A3C42E963915C36E97CD550D8C636804739248183B5F02BC3BF19A2D4BE2CC3E00F1DE8F15C5AF8C2F20BE935EB11BAFA65621AE0BAA3EC2D807605C649E6BEB4BF9EFFC353886FE36452709328CA3FD0FF4EB5E0BF06BC4A742FDA1FE336892BF9515E4D65ABDAC291E236DF1626901C0E4968C1F520FA1A00B93E89FB58FF1F8EBC087E9049FFC8B520F86FF001CFC402D1BC43F17AD349D8AFE747A06969C93D30EE1770181CED18C9AF637D703F25AA85DEB8AA0FCD401E569FB34785DE45BBF16EABADF8FEFC6D767F105EB490890285DC90AE140E3A1DC707049AF51F877E10B5BFD52DED6CACA1B2D134E21CC36F184881CE420038E4F27F1F5A7E8BE1FD4BC6538F215ADEC7387BB917E5F70BFDE3FE4D7AEE8BA2DAE81A7C767689B224E493CB3B77627B934017E8A28A0028A28A0028A28A0028A28A0028A28A0028A28A0028A28A0028A28A0028A28A0028A28A0028A28A0028A28A0028A28A0028A28A0028A28A0028A28A0028A28A0028A28A0028A28A0028A28A0028A28A0028A28A0028A28A0028A28A0028A28A0028A28A0028A28A0028A28A0028A28A0028A28A0028A28A0028A28A0028A28A0028A28A0028A28A0028A28A0028A28A0028A28A0028A28A0028A28A0028A28A0028A28A0028A28A0028A28A0028A28A0028A28A0028A28A0028A28A0028A28A0028A28A0028A28A0028A28A0028A28A0028A28A0028A28A0028A28A0028A28A0028A28A0028A28A0028A28A0028A28A0028A28A0028A28A0028A28A0028A28A0028A28A0028A28A0028A28A0028A28A0028A28A0028A28A0028A28A0028A28A0028A28A0028A28A0028A28A0028A28A0028A28A0028A28A0028A28A0028A28A0028A28A0028A28A0028A28A0028A28A0028A28A0028A28A0028A28A0028A28A0028A28A0028A28A0028A28A0028A28A0028A28A0028A28A0028A28A0028A28A0028A28A0028A28A0028A28A0028A28A0028A28A0028A28A0028A28A0028A28A0028A28A0028A28A0028A28A0028A28A0028A28A0028A28A002A3B8B78EEA092199049148A5591864107A8A928A00F910FC7EF07D9FC7BF16FC2BB5D50C7AFE82F162DEE485FB423C11CC7CA39F9CA799B58751B49C639AF53B2F128751F38FCEBF04FF0068CF88B75E30FDA5BE2178C2C2F25825B9F11DE5CD95CC12159238D676109561C82115391E95F4C7ECEFFF000521BFD1FECDA27C4DF32EAD8058E3D7ED63CC89C8199E35FBC00CFCC83771F7589CD007B5FC67F15DBFC3DFF82A57C33D5AC2C5269F5FD0EDED2F19A561979A5B9B6F3475C158E38C6D18076FA924FDEB36BB91F7ABF37FF6E0D4A6F883E03F00FC57F036A536B56FE10D51E47BBF0FCDE6AC314AA8EF234B192636436F1A90791E61CE315F61786BE21D9F8A741D3F56B2B98AE2D2F6049E292194488430CF0C383F51401EA32EADBF9CD539F55183F35718FE24503EF8FCEB9CF14FC4CD1BC2B60F79ACEAD67A55A2F59EF6E16141F8B102803BCBFD60283F356259DB6A3E2FD5934DD2A133DC3F2CDD1635EECC7B01FF00EAE68F821A65A7ED07E1C4F1468DACC727859EE24B74BB851B74ED1B6D7D81801B43023772320E01AFA4FC35E15D33C23A78B4D32D840879773CBC87D59BA93FE450053F02F82AD3C0FA32DA407CEB89087B8B9230D2BFF403B0EDF526BA3A28A0028A28A0028A28A0028A28A0028A28A0028A28A0028A28A0028A28A0028A28A0028A28A002B8DF8A5E035F1D7875A2882AEA56D996D643FDEEE84FA37F300F6AECA8A00F8AB32DA4F2413A345344C51E3718656070411EB5662B8E2BDCBE31FC253E2357D6F468FF00E26A8BFBEB75E3ED2A0751FED8FD47E15F3DA4ED1BB2386475386561820FA11401B4B30AA9AF4DFF00121D4B9FF97697FF0041350A5C548D224D1B2380E8C0AB2B0C823B822803E1FF00D8ADB67C6627FEA1B3FF0034AFB6AEFC23E1DBEB992E2E741D2EE2E246DCF2CB671B3B1F524AE49AF8A7E176BF0781FF006ACD5ADED74F8FECD75ABDE697143091125BA35C10A5540230A1400A31F515F6F99FDE8033DBC0DE17FF00A16F47FF00C008BFF89A89FC0FE17EDE1BD23FF0022FFE26B49A7FAD33CE34014EC7C33A2695742E6C746D3ECAE141026B7B58E3700F5E40CD683CB50193DEA36968025793355E49714C79AAB4B37BD002CB2D43696775ACEA16F61650B5C5DDC388E3893AB31A8D165BCB88EDEDE379E795822471AE5998F4000EB5F507C17F842BE07B5FED4D51164D7674C633916C87F841FEF1EE7F01C64900EA3E1AF812DFE1F785E0D3A32B25D37EF6EA703FD64A473F80E83D87B9AEAE8A2800A28A2800A28A2800A28A2800A28A2800A28A2800A28A28023B8B78AEE168A789268986192450CA7EA0D7996B5FB38783756F1BDA78B6082EB4AD72081ED8CF63300B344DFC0EAC186011918C115EA345007003E10596EE753BC2BE83603F9E2B5B4DF86BA169CE1DAD9AF641D1AEDF78FF00BE785FD2BA9A2801AA8A8A15405503000180053A8A2800A28A2800A28A2800A28A2800A28A2800A28A2800A28A2800A28A2800A28A2800A28A2800A28A2800A28A2800A28A2800A28A2800A28A2800A28A2800A28A2800A28A2800A28A2800A28A2800A28A2800A28A2800A28A2800A28A2800A28A2800A28A2800A28A2800A28A2800A28A2800A28A2800A28A2800A28A2800A28A2800A28A2800A28A2800A28A2800A28A2800A28A2800A28A2800A28A2800A28A2800A28A2800A28A2800A28A2800A28A2800A28A2800A28A2800A28A2800A28A2800A28A2800A28A2800A28A2800A28A2800A28A2800A28A2800A28A2800A28A2800A28A2800A28A2800A28A2800A28A2800A28A2800A28A2800A28A2800A28A2800A28A2800A28A2800A28A2800A28A2800A28A2800A28A2800A28A2800A28A2800A28A2800A28A2800A28A2800A28A2800A28A2800A28A2800A28A2800A28A2800A28A2800A28A2800A28A2800A28A2800A28A2800A28A2800A28A2800A28A2800A28A2800A28A2800A28A2800A28A2800A28A2800A28A2800A28A2800A28A2800A28A2800A28A2800A28A2800A28A2800A28A2800A28A2800A28A2800A28A2800A28A2800A28A2800A28A2800A28A2800A28A2800A28A2800A28A2800AE3BE32F8D07C39F845E36F151708745D16F350527FBD140EEA3EA4A815D8D7CA5FF000542F1AFFC217FB16F8E4249E5DCEAED6BA543CF5F3274320FFBF492D007E0233162492493C927BD1451401ABE1BF16EB9E0CD445FF87F59D4342BE0302EB4DBA7B7940F4DC841AF58F0EFEDA5F197C2D690DB5878C018620C156EF4AB2BA3F3316624CB0B124924E4F3CD78951401EA9E22FDA9FE2C78A61315F78E7544439C8B165B3CE4E7FE58AA7F9E2BCD753D5AFB5ABA373A85EDC5FDC3759AE65691CFE2C49AAB5BFF000FBC253F8FBC7BE1AF0C5AE7ED3AD6A76DA6C5B473BA695631FAB5007F42DFB0EF813FE15C7EC91F0B34568FCA98E890DFCC98C1592E7372E0FB86988FC2BDCEABD858C1A5D8DB59DAC621B6B78D618A35E8A8A00007D001562800A28A2800A28A2800A28A2800A28A2800A28A2800A28A2800A28A2800A28A2800A28A2800A28A2800A28A2800AF33F89DF05ECFC67E66A1A698EC35AC64B9188E7FF7F1D0FF00B43F1CF6F4CA2803E24D6F47D4BC2BA8B58EAB67259DCAFF000B8E187AA9E847B8AACB77C57DA3AFF86B4BF14D89B3D56CA2BDB73C859072A7D548E54FB835E25E2EFD99A64679FC35A8865EA2CEFB823D964039FA11F8D007E5EFC5096CFE15FED232EAF0C73DEC315F26AD244EE0333C87CC755207032C40CE78EA4D7DABA8F88F4ED21435F5FDAD903D0DC4CB183F9915F2FF00EDE7E07D5BC15E23F0BB6ADA61D3EE2EA1B81E66D53E76C31F3BD721B01877E335F2D5C5C4B7733CD3CAF34CE72D248C5998FA927AD007E9437C5DF050241F1868008E083AA41FFC5D59B0F891E16D55F659789748BC7CE36C17F139CFE0D5F99545007EA88B90EA195832B0C820E41151BCE2BF343C31E3CF117832759744D66F34E20E4A4329F2DBFDE43F2B7E20D7E8DFC11D17C5BF17BC03A06B76DA34D2497B6CAD2DC14F2A02E32AC4336063209C026802EC97157BC35E17D5FC6BA90B2D22CDEEA4FE37E91C63D5DBA01FCFB66BDA3C21FB31468C971E25D43CFC73F63B2242FD1A43C9FC00FAD7B668DA1E9FE1DB04B2D32CE2B2B54E91C2B819F53EA7DCF3401C47C2FF00835A77C3E8D6EE72BA86B6CB86BA2BF2C59EAB183D3EBD4FB0E2BD168A2800A28A2800A28A2800A28A2800A28A2800A28A2800A28A2800A28A2800A28A2800A28A2800A28A2800A28A2800A28A2800A28A2800A28A2800A28A2800A28A2800A28A2800A28A2800A28A2800A28A2800A28A2800A28AAD79A95AE9EBBAE6E238076DEC013F41DE802CD15CDDC7C40D1E0276C934D8FF009E70B7F5C57937853F6DFF0085BE38F89FA8F81341BED4B55D5F4E0DF6CB9B3B0796CEDF68E77CEB951CFCBFEF023AD007BED158FA5F8C345D65C25A6A304929E91336C73FF016C1FD2B62800A28A2800A28A2800A28A2800A28A2800A28A2800A28A2800A28A2800A28A2800A28A2800A28A2800A28A2800A28A2800A28A2800A28A2800A28A2800A28A2800A28A2800A28A2800A28A2800A28A2800A28A2800A28A2800A28A2800A28A2800A28A2800A28A2800A28A2800A28A2800A28A2800A28A2800A28A2800A28A2800A28A2800A28A2800A28A2800A28A2800A28A2800A28A2800A28A2800A28A2800A28A2800A28A2800A28A2800A28A2800A28A2800A28A2800A28A2800A28A2800A28A2800A28A2800A28A2800A28A2800A28A2800A28A2800A28A2800A28A2800A28A2800A28A2800A28A2800A28A2800A28A2800A28A2800A28A2800A28A2800A28A2800A28A2800A28A2800A28A2800A28A2800A28A2800A28A2800A28A2800A28A2800A28A2800A28A2800A28A2800A28A2800A28A2800A28A2800A28A2800A28A2800A28A2800A28A2800A28A2800A28A2800A28A2800A28A2800A28A2800A28A2800A28A2800A28A2800A28A2800A28A2800A28A2800A28A2800A28A2800A28A2800AFCD5FF0082DD78D7EC3F0BBE1C784964C36A7AC5C6A6E80F516D0F9633ED9BAFD3DABF4AABF163FE0B43E35FEDBFDA47C39E1D8E4DD0687E1F8D9D73F7669E591DBFF1C586803F3FA8A28A0028A28A002BEA2FF82677813FE13CFDB3FE1FC7247E65AE952CFABCC719DBE442ED19FF00BFBE50FC6BE5DAFD2CFF0082237813EDFF00133E23F8C5E3CAE97A4C1A5C6EC38DD732991B1EE05A8FFBEBDE803F5F28A28A0028A28A0028A28A0028A28A0028A28A0028A28A0028A28A0028A28A0028A28A0028A28A0028A28A0028A28A0028A28A0028A28A00FCD4FF0082BD499D7FE18C7FDDB6D41BF3783FC2BF3D2BF407FE0AED267C65F0E63FEED85DB7E7247FE15F9FD4005145140057EE47EC509B3F655F86E3FEA180FE7239AFC37AFDCFFD8D1367ECB7F0D47FD42233F9926803D9E8A28A0028A28A0028A28A0028A28A0028A28A0028A28A0028A28A0028A28A0028A28A0028A28A0028A28A0028A28A0028A28A0028A28A0028A28A0028A28A0028A28A0028A28A0028A28A0028A28A0028A28A0028A28A0029934C96F1349230445192C7B53890A0927007249AE7267935FB9E845A21F917FBDFED1A008EFB5BBCD4898EC41B787A79A47CEDF4F4FE7F4AA29E18F31CC92032487ABBF24FE35D55AE9F1C0A06D1568228EC2803E2FF00F8282FC60B9F819F0720D37C38EE3C77E2FBAFEC6D121B538B90586249A3C10414DC8A08CE1E58F8E723A0FD967F65FB3FD9FF00E10699A4CABF6AF125F22DFEB77D280D24B7722299143ED5628AD955DDCE064F24D79178AE2B5FDAA7FE0A87A57876E564D43C27F0A74A6BE9EDE518852F84884E01DCAC4C8F6E0F0A4888FF007057DFF7760194902803C6359F0BA386CC63EB8AAFA578F7C41E099550C8DAA69C3ADB5C312CA3FD87EA3E8723DABD2354D3410DF2D70BAF69218302BDA803D5BC29E30D37C65A77DAF4F9725789607E2488FA30FEBD0D6DD7CB9677B7FE0DD663D534D7D92A70F19FBB2AF7561DC1FD3AD7D19E15F12DA78B744B7D4ACCE239461E327E68DC7DE53EE3FC0F7A00D7A28A2800A28A2800A28A2800A28A2800A28A2800A28A2800A28A2800A28A2800A28A2800A28A2800A28A2800A28A2800A28A2800A28A2800A28A2800A28A2800A28A2800A28A2800A28A2800A28A2800A28A2800A28A2800A28A2800A28A2800A28A2800A28A2800A28A2800A28A2800A28A2800A28A2800A28A2800A28A2800A28A2800A28A2800A28A2800A28A2800A28A2800A28A2800A28A2800A28A2800A28A2800A28A2800A28A2800A28A2800A28A2800A28A2800A28A2800A28A2800A28A2800A28A2800A28A2800A28A2800A28A2800A28A2800A28A2800A28A2800A28A2800A28A2800A28A2800A28A2800A28A2800A28A2800A28A2800A28A2800A28A2800A28A2800A28A2800A28A2800A28A2800A28A2800A28A2800A28A2800A28A2800A28A2800A28A2800A28A2800A28A2800A28A2800A28A2800A28A2800A28A2800A28A2800A28A2800A28A2800A28A2800A28A2800A28A2800A28AA1AD6B16FA169F25DDC9F9178551D5D8F451F5ACAAD585183A951DA2B56FC8B84653928C55DB2FD15C4E81E3D696E562D49A1F2A53F25CC470AA4FF0B0F4EDBBF3AEDAB8B0198E1F32A7ED70F2BDB75D57A9BE230D530D2E5A8828A28AF48E50A28A2800A28A2800A28A2800A28A2800A28A2800A28A2800AFE773FE0A09E35FF84F7F6C9F8A7A80937C76DAA9D2D39E00B58D2D881F8C44FE26BFA17D6355B7D0B49BDD4AEDFCBB4B381EE267FEEA229663F9035FCBBF8ABC4171E2DF13EB1AE5D9CDDEA77935ECC739F9E472EDFAB1A00CBA28A2800A28A2800AFDB6FF0082367813FE11BFD96F50F10491E27F11EBD713A498FBD042A90A8FC1D26FCEBF126BFA40FD8C3C09FF000ADBF653F85BA0B47E4CD1E856F753C78C6D9A71F68941F70F2B5007B45145140051451400514514005145140051451400514514005145140051451400514514005145140051451400514514005145140051451401F983FF000572933F117C031FF774A9DBF39BFF00AD5F03D7DDDFF056E933F163C111FF00774476FCE77FF0AF846800A28A2800AFDD6FD901367ECC1F0CC7FD412DCFE6B9AFC29AFDDDFD931367ECCDF0C47FD402D0FE7183401EB3451450014514500145145001451450014514500145145001451450014514500145145001451450014514500145145001451450014514500145145001451450014514500145145001451450014514500145145001451450064EBD704AC56887E698E5B1D947F8FF008D5BD3ED56DE050060D6506FB5EBD3B1E44788D7F01CFEB9ADF03000A005AA3AEEB765E1AD1350D5F529BECDA769F6F25DDCCDB19FCB8A352CED85049C004E0027D2AF57CDDFF0513F1E4BF0F3F63EF8837F6D77736379776F169D04F6BC3069A544209EC0A9607D8D007887FC1246DB52F18E8BF197E2EEAF6E96DA978EFC50D3CD1DB3016A190CB3388909675024BC907CEC7809E849FBFC8C8AF9E3FE09F7E038BE1FFEC81F0D6DD6D2DAD6E353D2E3D62E1ADBA4CD723CD4763DDCC6D183FEEE3B57D114018FA9DB8C1AE2B5BB5043715E81A80CAD71DAC2673401E6DABD80656E2ACFC20F10B7873C5E74B9588B2D4FE5009E1661F74FE232BEFF002FA5686A700E6B82D70C9617115DC0764F048B2C6DE8CA720FE62803EABA2ABE9F789A8D85B5D47FEAE789655FA30047F3AB140051451400514514005145140051451400514514005145140051451400514514005145140051451400514514005145140051451400514514005145140051451400514514005145140051451400514514005145140051451400514514005145140051451400514514005145140051451400514514005145140051451400514514005145140051451400514514005145140051451400514514005145140051451400514514005145140051451400514514005145140051451400514514005145140051451400514514005145140051451400514514005145140051451400514514005145140051451400514514005145140051451400514514005145140051451400514514005145140051451400514514005145140051451400514514005145140051451400514514005145140051451400514514005145140051451400514514005145140051451400514514005145140051451400514514005709F12E578EF3451F31889989507AB055DBDFEB5DDD711F15EDD65D1EC1F6E596E82EEF4051C9FE42BE678922E594D6E5E967F7493FD0F532B6BEB70BF9FE29A38DBF95B53575548D62C7CD2019C8EA7923D3F4F5ABFE1EF146B3E1F10ACF235FD8F39864E648C0241C1EBC63BF1CF6E6A85BC522D8133301F2141BA42A074CE38F5CE6ACDC35C5D594325B1DCC333E47D09200C01DF1F8F6AFC330F8CC4616AFB7A337197975F26B66BC99F6538C271F6528A71BF5FF0033D66CAF60D46D63B8B7904B0C832AC2A7AF23F0CF8B5BC35A8A2DC295B2B9E664033B5BFE7A0F61C67D8FB0AF5A4759115D1832B0C86539047AD7EED926734B38C3F3AD271D24BB79FA3E9F71F178EC14B073B3F85ECFFAEC3A8A28AFA33CD0A28A2800A28A2800A28A2800A28A2800A28A2803C2FF006E6F1AFF00C2BFFD913E2B6AE24F2A46D0E6B08DC1C157B9C5B291EFBA618AFE72EBF6DFFE0B27E35FF847BF657D3F438E4C4DE20D7EDADDE3CFDE862492663F83A45F9D7E24500145145001451450074DF0BFC1B2FC45F895E13F0A43BBCDD7356B5D3576F50669963CFF00E3D5FD3EDB5B45676D15BC11AC50448238E35180AA06001F415F811FF04BFF00027FC273FB687820C91F996BA30B9D626E3A7950B08CFE12BC55FBF94005145140051451400514514005145140051451400514514005145140051451400514514005145140051451400514514005145140051451401F95BFF056A933F1AFC211FF0077C3CADF9DCCDFE15F0DD7DB5FF0565933F1FF00C311FF0077C310B7E77575FE15F12D001451450015FBC7FB2C26CFD9AFE178FF00A972C0FE7021AFC1CAFDEAFD98D367ECE3F0B47FD4B1A69FCED633401E994514500145145001451450014514500145145001451450014514500145145001451450014514500145145001451450014514500145145001451450014514500145145001451450014514500145145001451450014514500733A4499D4EF09EBE7C9FFA11AE9ABE45D33E3C4FF02BE3DF893C09F1425FECED1B5FD6A4BDF08F891C0FB2CC972E8DF6190AAFC92A4B2484339E54F501727EB5B7944B18228025AF827FE0B23AD4C3F675F09F8674EBC2DAC6BDE2BB68A3D22DDF75CDFC2904E582443E6915666B6CE01C33C63AB0CFDED5F9F1FF000533F0EEA5E2BFDA0FF64FD3749B57BDBE935EBF956142012B1CBA748E79207088C7F0A00FBE742D0F4FF0C689A7E8FA4DA45A7E97A7DBC769696902ED8E086350888A3B0550001E82AF514C91C22D0052D45C0535C96A47731ADED4AEBAF35CD5EC9D4D0073FA981CD703E2651E5BFD0D773A9CBD79AF98FF0068BF8EF6FE149A5F05785D86ADF13754B7DBA6E95173E4170C16E25620A2A26D2E43750A07F103401F727C3C91A4F01F87CB75FB0C23F2402BA1AE5BE16786AEBC19F0CBC25A05F4E2EAFB4BD26D2CEE2E00C79B2C70AABBFE2C09FC6BA9A0028A28A0028A28A0028A28A0028A28A0028A28A0028A28A0028A28A0028A28A0028A28A0028A28A0028A28A0028A28A0028A28A0028A28A0028A28A0028A28A0028A28A0028A28A0028A28A0028A28A0028A28A0028A28A0028A28A0028A28A0028A28A0028A28A0028A28A0028A28A0028A28A0028A28A0028A28A0028A28A0028A28A0028A28A0028A28A0028A28A0028A28A0028A28A0028A28A0028A28A0028A28A0028A28A0028A28A0028A28A0028A28A0028A28A0028A28A0028A28A0028A28A0028A28A0028A28A0028A28A0028A28A0028A28A0028A28A0028A28A0028A28A0028A28A0028A28A0028A28A0028A28A0028A28A0028A28A0028A28A0028A28A0028A28A0028A28A0028A28A0028A28A0028A28A0028A28A0028A28A0028A28A0028A28A0028A28A0028A28A0028A28A0028A28A0028A28A0028A28A0028A28A0028A28A0028A28A0028A28A0028A28A0028A28A002B97F88F0993C30F26DDC2196390FB0CE09FC8D75155754B15D534DBAB37FBB3C4D193E9918CD706618778BC255A0B7945A5EB6D0E9C354546B42A3D93478D248F2E9B3C0F858387F9DB9E838E9D8FF003AD88D2EADECA55748E4501A307037281D067233C7E3DFAD730B249A7C6AF283B101461C653EE86539F7FC8E2B56C2E6E753BAC4127930293861CE7E7C6E51D09E473D3D2BF9A13F7B95DEE7E875A9BB5D5AC67CF7FE6DF866593CD5DD188DB3F2838E808F42063AE0035DB7807C56B6F749A1DC486446E6DA6208E7A9420F23AF1F95736FA6470EA974A01F24CB1E25E0B2B1518EBEE0FE38A7EA23ED4D1342185E43993CB19CB0E3257B83C839F51E98AEFCAF1D5F2AC4AC441EB7D57F32EABFCBCCC3110A58AA6A935A35BF67BAFEBEF3D928AC1F07789A3F1369624DC3ED50E1674031CE3861EC7FC476ADEAFE8DC362696328C71145DE32575FD7E67E7F5694E8CDD39AB341451457519051451400514514005145140051451401F923FF0005BFF1AFDA7C65F0BFC228F8FB1D85DEAB2A03D7CE91228C9FA7D9E4C7D4D7E62D7D7DFF00055AF1AFFC25FF00B6878A6D924F320D0ACECB4A8DB3C710899C0FA493C83EA0D7C834005145140051451401FA6DFF000442F027DAFC75F133C652478161A75B6930C847533C8D2C807D3ECD1E7FDE15FAE55F0BFF00C11D7C09FF0008C7EC9F2EBB24789BC49AE5D5E2C847262882DBA8FA078653FF000235F7450014514500145145001451450014514500145145001451450014514500145145001451450014514500145145001451450014514500145145007E4D7FC157E4DFFB46E84BFDCF0BDB2FFE4D5D9FEB5F1757D8FF00F0553937FED2BA78FEE7876D57FF00235C1FEB5F1C5001451450015FBE3FB382797FB3C7C2E5FEEF85B4B1FF00929157E0757EFC7ECFC9E5FC05F86CBFDDF0D69A3FF2563A00EFA8A28A0028A28A0028A28A0028A28A0028A28A0028A28A0028A28A0028A28A0028A28A0028A28A0028A28A0028A28A0028A28A0028A28A0028A28A0028A28A0028A28A0028A28A0028A28A0028A28A0028A28A0028A28A00F20FDA1BE11F863E2CF875F44F176931EAFA0DF811CD1B92AD14AB9292238E51C738607B11D0907E4C1F077F68CFD956EE4BDF82FE2C4F889F0DECA03327827C4B70D2DDC1856CC16D95FF0056AA91EC0922B12C46C3CB37E836AFA645AC69D35A4BC2C83861D54F623E86BCA74ED6C586A379A7497113DCD94BE4CCB1B86D8D80D838E876B29C1E70450078169DFF000550F0B78527B5D33E2FFC35F1A7C2AD6E569415BBB2FB5D97C982364DF248E70C990B0E14B004F7AF20F8C1FB417C3AF8A1FF00050EFD9DBC55E1CF17E957FA059E9D20BCBD372B1C768CC2E1824C58808D865C83D09AFBFDEFAD755B09ECEF218AEECEE236866B79D03C72A30C32B29E08209041E0835F9DBFB4D7C08F8767F6ECF817E1BB7F01689A5F83F59B29D2FAC34BD3D2CADAEDD0CC4EEF2426E61FBBCF3900AF622803F451FE3D7C3651C7C41F0B1FFB8D5B7FF1759D77F1F7E1D1071E3FF0C1FA6B36DFFC5D7CA3ACFF00C12C3E026A3A9DE5E241AFD8ADC4CF28B5B5D482C30866276202848519C004938039358F3FFC12B7E0521215FC4DFF008335FF00E37401F48F8B7F6A1F851E19589F54F88DE1AB6498958CFF006A42FB88EBF758FAD78278C7FE0A59F0A34ED6DF44F0E41E20F1F6AE5E58E3B7F0DE9E265728A5B2ACCCBB94804EE40D8009C574FA0FEC3BF023C31169DE5FC3ED37509EC51145C6A45EE0CC5401BE5566D8E4E32415C124F15E93E1FF000BF86BE1FE992E9FE17D034AF0DE9F24A6E1ED348B28ED627908552E523500B10AA338CE140EC2803E43D63C4DFB4CFED3B144749D3E2F811E137222B992F2E1E4D4A5460BBE4888895F215C95C7943231BC1191EC5FB33FECBBE14F871E2E8ED745827D4353BC7175AC6B7A8C866BABA54219B731E81DF1903192D939C0C7A2EB9AB819504963C003924D7B37C24F033F84F467BBBD4C6AB7D87941EB127F0A7D79C9F73ED401DED1451400514514005145140051451400514514005145140051451400514514005145140051451400514514005145140051451400514514005145140051451400514514005145140051451400514514005145140051451400514514005145140051451400514514005145140051451400514514005145140051451400514514005145140051451400514514005145140051451400514514005145140051451400514514005145140051451400514514005145140051451400514514005145140051451400514514005145140051451400514514005145140051451400514514005145140051451400514514005145140051451400514514005145140051451400514514005145140051451400514514005145140051451400514514005145140051451400514514005145140051451400514514005145140051451400514514005145140051451400514514005145140051451400514514005145140051451401E41E32D263D2B5EBF0CA374C1AEEDCB1E0E41DD8CF01837FECB59B6D1409616372AA16554C4830093D8120F53C67D7F4AF44F895A37F68E80D751E45CD9664561D7691861F960FE15E5BA5DDCEE5E330AC8AF26F23A641EC0E7A57F3DF11E07FB3F329C12F767EF47E6FF469AF4B1FA265F59E2B08A57D63A3FEBCD6BEA6BDC5BF957A3329589A31BA41CA839621BF3079EDF4CD4BF68B7786DCAB42EA4291228CB860093800E719C7208FA550B86BD333AB84DA557E489CEE931B80C718EA47E62ADDA7D8EED1165DACC1FE513A8CAC783F28E3E6C64FE42BE7159CACBF137946D14DEBE854D1F5997C29E23FB4AF99224BF7A3DBCBC79E548ECD9E47B81EB5EDB6D7315E5BC53C2E2486550E8EBD1811906BC5A6D31162373146A228E768C463F8864F3E9C82063FFAD5D77C35D645BAFF006449379B0B1792C9DBA9504EE8CFB8EBF4CFA57E83C219A4B095DE02B3F727AC7CA5DBD1FE76EE7919BE1E388A6ABC3E28E8FCD7FC0FCAFD8F40A28A2BF663E2C28A28A0028A28A0028A28A0028A2B83F8F5E35FF8571F047C7DE2912797268FA15EDEC441C1F312076403DCB0503EB401FCEA7ED0DE35FF00858FF1E3E21789C49E645AAEBF7B7509CE4089A77F2C0F609B47E15E7D45140051451400514575DF07FC12FF0012BE2C7837C268A58EB9AC5A69C76F659665427D800C4E7DA803FA1CFD90FC09FF000AD7F661F863E1E68FCA9EDB41B596E23C636CF2A09A51FF007F247AF5EA6C51A431A471A844401555460003A014EA0028A28A0028A28A0028A28A0028A28A0028A28A0028A28A0028A28A0028A28A0028A28A0028A28A0028A28A0028A28A0028A28A0028A28A00FC86FF0082A449BFF69D55FEE68768BFF8F4A7FAD7C855F59FFC14F24DFF00B52DDAFF007348B35FD18FF5AF932800A28A2800AFDFEF8189E5FC13F87C9FDDF0F69E3FF25A3AFC01AFE817E0D2797F083C0CBFDDD0AC47FE4BA5007634514500145145001451450014514500145145001451450014514500145145001451450014514500145145001451450014514500145145001451450014514500145145001451450014514500145145001451450014514500437B79069D673DDDCCAB05B411B4B2CAE70A88A3249F6001AFC15F077EDB9E26F077ED07E2FF001CA34B7DE1FF0013EB135EDFE90EDFF2C9A43B0C793F2C891ED51D88500F623F593FE0A11F13FF00E155FEC93E3CBD8A6F2AFF0054B51A25A60E097B93E5BE0FA888CADFF01AFC03A00FDE3F00FC58D2FC73E15D33C43A35EADF691A847E65BDD47F75B1C329F4653C329C153C102BE5FF00F82896AF77A26BDF037E2245AB1D2F4EF0E7889EDAEE7824916E105C7952165083257CBB49830CE4EE500364E3E0FF00811FB49F8D7F67AD5A7B8F0DDDC373A5DD906FB43D490CD63778E85E3C82AE0702442AE01201C122BEA8F1B7ED57F067F6A2F8557BE11F17DCEB5F0B356B811CC2E5AD4EADA7473A1CAB2B463CF0A79C828C40246E3DC03F469FC441FA3D577D601E4B57CC5F0CBE3C7842C7C07A3DB6B9F17BC11AA6A96B6E96D2DEC7AB488F745142F9CEB71146EACE412410792793593E3BFDB83E18F8298C4BE268FC43723AC3A1C4F7000E79F30858CF4ECF9FC0D007D4B75ADAA83F3560DD6AF2DF5C25B5AC725CDC4876A451296663E800AF13FD927E3D43FB5CFC51D53C3FA668BA8695E1FD2F4F6BEBBD4EE25412EE322A4710401802D96392C788CF15F7B7867C13A3784622BA6D9AC52B0C3CEFF34AFF00563CFE038F6A00E2BE1B7C266D2AE22D675E0B26A23E682D7219603FDE27A16FD07B9E9EA5451400514514005145140051451400514514005145140051451400514514005145140051451400514514005145140051451400514514005145140051451400514514005145140051451400514514005145140051451400514514005145140051451400514514005145140051451400514514005145140051451400514514005145140051451400514514005145140051451400514514005145140051451400514514005145140051451400514514005145140051451400514514005145140051451400514514005145140051451400514514005145140051451400514514005145140051451400514514005145140051451400514514005145140051451400514514005145140051451400514514005145140051451400514514005145140051451400514514005145140051451400514514005145140051451400514543757905947E64F2A449EAE719A009A8AE6EEFC75630122182E6E8FAA26D1FF8F11FCABC3BE377EDB9A47C1CF10E85E1987C25AC78B7C5DAD366D743D20869CC5CE65624602E463F33D013401F4AD15C2E99F16F4EB8B781B51B1BCD26674569124512AC6C472BB909CE0F1902BAED3358B1D6A0F3AC6EA2BA8C7531B0257D88EA3F1A00B94514500145145001451450014514500145145001451450014514500326852E219229177C6EA5594F707822BC29ADC787F50BD86471FB9B868973D481F74FD0ED1F4AF78AF2BF89B61F63D7A29A3558D6FA2F9DCAF05D081CFE057F2AFCF38D307ED7070C5456B4DFE12D3F3B1F4B91D6B559507B497E5FF02E63AC98D4E3B8531885C36632FC1C1E4F1F41C73D3BD4AF708CA618D1FCE2015DAA4AE07A30E393BB07E9DB354F749145033BC61F2CCA245DD939C90093DF1D3DEAC496FF006131B869362BE762E01237807839E9E83D7D2BF1DBBB3FEB73EA1C55D7DCBE425B4065D38ADB5CB3C703385DC548DCAC768DB8F6073FE18ACFBE8AE34B6B4BD866201712A483190CBC923DCE08C74357B4CC79C13CB49BCE95A4400E3A96C1C9E47407191C0A7C7A745716B7D6B0162A9B8A891B7654A92319CF4231E99279AC6D2694A3BF4F545A9AA737CDB7E8FF00E09EADE1AD762F11E8F0DE4780C7E59101FB8E3A8FEBF422B56BC63C05AEB78635F104AC174FBBC47282798DFF00818FE6149E3DFA73ECF5FD07C3B9BACE3051A92FE247497AF7F9EFEB75D0F85CCF07F53AED47E17AAFF2F90514515F50792145145001451450015F23FF00C1547C6BFF000877EC5DE2F8524F2EE35BB8B3D2A239EBBA7591C7E31C520FC6BEB8AFCCAFF82DF78D7EC9E01F865E1157CFDBF53BAD564407A79112C484FD7ED2F8FA1A00FC8CA28A2800A28A2800AFADBFE0961E04FF0084DFF6CFF08CD247E6DAE856F77AC4C31D3644638CFE12CB11FC2BE49AFD40FF0082207813CFF137C4FF0019C91E3ECB6769A441211F7BCD7696503E9E4C3F98A00FD68A28A2800A28A2800A28AE7B54F19DAD84AD0C113DE4CA70563C0507D326B8B158DC3E061ED3113515FD6CB77F236A546A567CB4D5CE868AE76C7C6704D3B437703D8B29C1321CA83EE7B57420860082083C82296171B87C745CF0F3524BEF5EA9EA82AD1A945DA6AC2D14515DC62145145001451450014514500145145001451450014514500145145001451450014514500145145007E39FFC14C24DFF00B56EB23FB9A7592FFE4207FAD7CAB5F507FC14964DFF00B5AF89D7FB96962BFF0092D19FEB5F2FD001451450015FD067C284F2FE16F8393FBBA3598FFC8095FCF9D7F427F0D93CBF875E165FEEE956A3FF0020AD0074745145001451450014514500145145001451450014514500145145001451450014514500145145001451450014514500145145001451450014514500145145001451450014514500145145001451450014514500145145007E5D7FC1697E27F3F0F7E1DDBCBD3CED7AF22CFD60B73FFA535F9795F457FC141BE27FFC2D5FDAD7C797D14BE6D869774345B4C1CA84B61E53E0FA1944ADFF0002AF9D6800A28A2800A28A9ACACE7D46F20B4B689A7B99E458A2890659DD8E0003D4922803F637FE08F7F0AFFE114F801AD78CEE21D977E2BD4D842E47DEB5B6CC69FF00915AE3F4AFBD6B88F821F0E20F841F083C1DE0C802E344D2E0B391D3A492AA0F35FF00E04E59BFE055DBD00145145001451450014514500145145001451450014514500145145001451450014514500145145001451450014514500145145001451450014514500145145001451450014514500145145001451450014514500145145001451450014514500145145001451450014514500145145001451450014514500145145001451450014514500145145001451450014514500145145001451450014514500145145001451450014514500145145001451450014514500145145001451450014514500145145001451450014514500145145001451450014514500145145001451450014514500145145001451450014514500145145001451450014514500145145001451450014514500145145001451450014514500145145001451450014514500145145001451450014514500145145001451450014514500145159BAC5F34216DE1389E5EFF00DD5F5A008753D6DA391ADACC09271C339E553FC4D65A68525DCBE75CBB4D29FE2739FF00F556CE9BA5A5BC6091CD690503A0C500723ACDAD9787F47BDD4AF088AD2CE179E57381855049EBF4AF88BF60BF041F8D5E2BF1FF00ED07E25B76BAD5358D566B1D004ECD9D3EC9739441C2E0ABC699C1388CF3977CFA1FFC153BE26BF853F6735F06D84CF16B5E37BF874C836164CC49224930DE08037611086E0AC8E2BE95F843F0EED3E17FC28F08F83ED6248E3D134AB6B12551577BA46A1DDB6800B336E6623A9627BD0060EA9E1F5607E415C5DFE9773A45D0BBD3E796CEE53A490B6D3F4F71EC6BDA751B0041E2B8CD6F4E04371400FF0000FC5A1A9DC47A56BA12DAFD8ED8AE87CB1CC7D08FE163F91F6E057A6D7CD3AF68EAFBF8F5AF4FF845E3A935CB59347D464DFA95A2E52463CCD174C9F71C03EB907D6803D1E8A28A0028A28A0028A28A0028A28A0028A28A0028A28A002B92F89BA536A1E1C37112EE9AC9C4E31D76F47FD0E7FE035D6D3648D65464750C8C082A7A115C38EC2C71D86A9869ED24D7A767F27A9D187ACF0F5A355746787D9EED42150AC85988C8906724F048C1F61F9E2A292E6E96D0ABB2CA22F9429930EB9F9B1C8E78EE49ED5178834D7F0CEB735A066558DC85C63E78CF2393ED8FC41A9ADD93CA9645641348A433BC996195E063B8EA3F2E95FCD15A13A552542A6928DD3FEBD4FD32D1715523AC5EA86E997712C48F75B97C95550029C3024EE5E3F97B0ABB773DBC97107972FEEE58442DB0FCCA473F5E848FC4557B7DF6D7B35BDC308D6E179239032A0F238F7E083D7BE69D2E9621B4453911249D24F98ED071823D39048EF83DC0A98F372DADB7F5F9112E473BB7BFDDFD5CC99A3035558943CE9F3C4C7B91B781D3EA6BD67E1C789CEBBA41B5B87DDA8591F2E4CF575FE17FCB83EE3DEBCEAE9624B2B99615FB3480065F2DBE4560E4E3A718C01F5351DB6B977E1BD66DB55110DC5DA39E387389573C8E7AF538E7D3D2BD9C8733792E31556FF772D24BC9F5F55BFA5D7530C6E1966143D9A5EF2DBD57F9EDF71EEF4557B0BE8753B286EAD9C4904C81D187706AC57F4646519C54A2EE99F9B34E2DA7B8514515420A28A2800AFC4EFF0082CCF8D7FB7FF6A0D23418E4CC3A0F87E08DD33F7669A492563F8A187F2AFDB1AFE747F6F2F1AFFC27FF00B60FC55D5449E6245AD49A723039056D556D863DB10D00782D14514005145140057EE57FC11FFC09FF0008AFEC890EB0F1ED97C4BAD5E6A01C8E4C7195B651F4CDBB91FEF1AFC35AFE957F657F027FC2B3FD9BFE1AF869A3F2A7B1D06D05C263189DA30F37FE4467A00F53A28A2800A28A28031FC59A8B69BA15C488FE5C8D88D5FF00BB93C9FCB35E7F67A64AF0BDCC4E2658DB9424038E9B87EBD7EB5D57C4463F63B14C12A67C903E8467F5AE72D91A5863877C8C8B952245DCA79C8046319C63A739E7D71F8D7155575B32F652DA1156F57AFA75FC0FAAC047930DCCBABD7D3FAFCC3ECF219605B7972EE4AEDFBAC0723938C8191EBD8F1EBB1E1CD64E8D70F6972D225B81CACBC98DB3D47A0F6F638F439D7300D3E488C81E20F957304A41CE090768C0E3A60F5FAF2565B79E7B88E4B59BCF60A7278EB8E01200C923D319C8EDCD78B84AD57035956A1A4D3DBCBB5BFAFC2E745451AD0E59FC2FA9E90ACAEA19486523208390452D723E0CD6532F60C4AA29FDC873C8E06573F5CE3FFD55D757ED996E3E9E65868E229F5DD767D57F9791F2B88A32A151C18514515E99CE1451450014514500145145001451450014514500145145001451450014514500145145007E2FFF00C14664DFFB5EF8D17FB91582FF00E49407FAD7CD35F467FC14364F33F6C2F1F9EC0D82FE5616F5F39D001451450015FD0CF8113CBF03F8797FBBA75B8FFC84B5FCF357F42FE05D42CEFBC27A48B4BA82E962B4863630C81F6B08D720E0F07DA8037E8A28A0028A28A0028A28A0028A28A0028A28A0028A28A0028A28A0028A28A0028A28A0028A28A0028A28A0028A28A0028A28A0028A28A0028A28A0028A28A0028A28A0028A28A0028A28A0028A28A0028A28A002B8BF8D3F10E1F84BF08FC61E329CAEDD134BB8BD457E9248884C69FF00027DABF8D7695F0C7FC15EBE27FF00C221FB36D8F85609765E78B3548E0740704DB41FBE90FF00DFC16E3FE05401F8C7797936A1773DD5CCAD3DC4EED2CB2B9CB3B31C927DC93515145001451450015F49FF00C13B7E15FF00C2D7FDAD7C136B343E769DA34CDAEDDF19016DB0F1E47A19BC953FEF57CD95FAADFF00045EF857F65F0F78F7E22DCC3F3DE4F168765211821230269F1EA0B3C03EB19A00FD32A28A2800A28A2800A28A2800A28A2800A28A2800A28A2800A28A2800A28A2800A28A2800A28A2800A28A2800A28A2800A28A2800A28A2800A28A2800A28A2800A28A2800A28A2800A28A2800A28A2800A28A2800A28A2800A28A2800A28A2800A28A2800A28A2800A28A2800A28A2800A28A2800A28A2800A28A2800A28A2800A28A2800A28A2800A28A2800A28A2800A28A2800A28A2800A28A2800A28A2800A28A2800A28A2800A28A2800A28A2800A28A2800A28A2800A28A2800A28A2800A28A2800A28A2800A28A2800A28A2800A28A2800A28A2800A28A2800A28A2800A28A2800A28A2800A28A2800A28A2800A28A2800A28A2800A28A2800A28A2800A28A2800A28A2800A28A2800A28A2800A28A2800A28A2800A28A2800A28A2800A28A2800A28A2800A28A2800A28A2800A28A2800A28A2800A28A28010900127802B134C06FEEE5BA6E8CDF2E7B2F6ABFACCA61D2EE581C1D8541FAF1FD6A2D11025B0C50068F4A5A28A00F823F68E683E30FFC14A3E08FC3F063D434BF0CD84BADEA91C38B94825DB2CAB1DC45CAC79105B60B738B9438E573F7BD7C09FB265845F143FE0A07FB42FC469B75C8D2254D16CAF2D4E2DD94010156EB96D96B1F7EBB8F7AFBEE802BDDC7B909AE53588060F15D7CFF00EACD72FAC6306803CFB56B4077F1EB5E61E34F8A1A17C0D9EC7C55AFEAD068F6505CAC7E64C4FEF77673180012495DDD076CF6AF62D4E2E1ABF173F6E8F8E93FC62F8D7A9595A5C16F0D78765934EB08D5B2923AB6269FAE097704023F8153DE803F723E1D7C6AF017C5CB4171E0DF17E8DE245DBB9A3D3EF1249631FEDC79DE87D980AED6BF97DB2BDB8D36EE2BAB4B896D6E626DD1CD0B94743EA18720D7D17F0BBFE0A1FF001E7E1579315A78E2E7C41A7C78FF0041F11A8BF420741E63FEF40F6571401FBEF457E637C2EFF82D1D8CDE4DBFC45F87F35AB701F50F0D5C09149FFAF7988207FDB535F5FF00C2EFDBA7E077C5DF262D17E2069B677F2600D3F5963613EEFEE813050E7FDC2D401EF54536391658D5D183A3005594E411D8834EA0028A28A0028A28A0028A28A0028A28A00E07E27E8C0ADBEAA137A46561B8C0E426EC8607B73907FDEAE196E45CDB0B3913CC78D832B2A925B8E9E9C63B9F4F4AF6FBFB38F50B29ED65198E64287F11D6BC334DB69ACAFBCB2544903B44EBB7EEB26411DB27FC3A8E6BF16E30C07D5F191C4C169577F556BFDEACFD6E7DBE4F5FDAE1E54E5BC36FEBFAE82ADAB4F77148C4425A3DEA9236F0707DF9E8093D79FD2F4B77756ED71048A24520C04A9CB06209F949FF001CF18EA2A0924945D42FB524217784DDCBA6DF9B39C0C7DEE73FE34F6DD750ED570CD19CFCD9C82173BF6F53CFF5EB5F00B4BDB73DA97BD6E6DBF22B6871493C2D0792EF962DE5920647230C0919C11D7FFD45B286B8B09576052404C7392C18E36FD4724F6C54B65F348CEC4C71B48CE8DD0F2D8E78EA33CFFF005EA49C1173868CAA4F1A4916383BD4F5F43C1FCBF4515EE23472FDE37FD7F5FE46A7C35F169D2AE868F348A2DEE726D5E4FBA9267807D037078EE7EB5E93A47886DF549E7B4606DB51B66DB35A487E65F461FDE53C1047623A74AF0AB881E68B6EFE61900560A4BB7202E707823278F6F6AEB2CAECF8F74F8A5B79CDB78AF4C5215D58069D31D8FAFF0093C1E3EFF8773FC450A4B05F138FC2BAC9758A7FCCB78F46AF1ECCF2332CBA95693AFB5F77D9F46FC9F5EDA3EE7AF515CFF84BC596FE22B6688EE8751B71B67B793860470587B67F2EE057415FB0E1B134B174A35A8CAF17FD7DEBAA3E1EAD29D09BA75159A0A2B0BC43E38D03C28A4EADAB5AD93633E53BE6423D90658FE02BCEB59FDA7FC35645934FB2BFD4D874708228CFE2C777FE3B5D2627A8F88F5CB6F0C787B54D66F0EDB4D3AD65BB98FA24685DBF406BF976D7B59B9F116B9A8EAD78DBEEEFEE64BA99BD5DD8B31FCC9AFDAEFDB13F6B8BF87F66EF8870DB68B169E97FA54BA679AD72647517388095C2AF3890D7E21D00145145001451450076FF0003BC0C7E26FC66F03784B619135AD6ECEC641E91C932AB93EC14B13F4AFE9C000A000000380057E0C7FC128BC09FF09A7ED9BE1ABB78FCDB7F0F595E6AF2AE38E2230A13F49278CFD40AFDE8A0028A28A0028A28A00E5BE22C333E82B2408ACD1CA0B1619DAB83D3F1DB5C7D9C6FF6553959C821D876E8704AE3D7E86BD3B56D3D754D36E2D18EDF350A86C6769EC7F03835E5BA5CEAD2AE1C65F11C9B864E09C0C631F4C7D6BF1FE2EC33A78F857E938DBE6B7FC1A3EA72DA9CD86705F65FE7FD335AF0A34689259C5E6905C9488167C638C83EA704547F67934DBB55B1B90B13125555C3AEE1C91DC03C75C554821F3B54109DB359AE761C6DEBC9EBF8919F5F618BDA959DB3C2816C5AD645C626381C9DBCE41C74CF39FA57CC45BAB07512B35FA6FAA5D4EDD20D41BD1FF5B3650D47CF8A49EEFCF0B28DA5C2AEC2B26480719C1C606707AFD2BD2B47D49355B08E743C9E187A1FF3CFE35C1D85ADCDD5A491F9F0831A112199770C0C8DCAC30D823EBF96055BF036A5F67BB8AD5CB29910C6C091B4B000A91F51B87D78ED5F45C3D8E781C6C612F82B69AFF35F47F8D9FF00C038F1B4956A2EDBC3F2B7FC03BEA28A2BF653E5428A28A0028A28A0028A28A0028A28A0028A28A0028A28A0028A28A0028A28A0028A28A00FC4BFDBF24F37F6BBF886DE93DAAFE56700FE95F3ED7BCFEDD7279BFB59FC456F4BD897F2B7887F4AF06A0028A28A002BF773C15F0DB4DF05782B47D2F49B716D05BDB47865E1DD8A8DCEC475627926BF08EBFA248AD00D32D971F76251FA0A00E3ADFC4FA9E81281396BEB5079573F381ECDFE3FA5773A6EA76FABD9A5CDAC9E644DF983DC11D8D723AD58860DC563787B546F0DEB4BB988B3B8212553D01ECDF87F2A00F51A28A2800A28A2800A28A2800A28A2800A28A2800A28A2800A28A2800A28A2800A28A2800A28A2800A28A2800A28A2800A28A2800A28A2800A28A2800A28A2800A28A2800A28A2800A28A2800A28A2800AFC5FFF0082BE7C4FFF0084BBF690B0F0A412EFB4F0A6951C2E99C85B9B8C4D21FC6336E3FE035FB3577770D85A4D73712AC36F0A349248E70A8A064927D0015FCD97C6BF88937C5BF8BBE31F194E5B3ADEAB717B1ABF54899C98D3FE029B57F0A00E2A8A28A0028A28A002BFA1AFD8AFE15FFC29CFD983E1FF00876587C9BF3A72DFDF29186171704CD22B7A95326CFA20AFC3BFD957E167FC2E9FDA23C05E1078BCFB3BFD4E37BD4C6736B16659FF00F21C6E3F1AFE8C40C0C0E05002D145140051451400514514005145140051451400514514005145140051451400514514005145140051451400514514005145140051451400514514005145140051451400514514005145140051451400514514005145140051451400514514005145140051451400514514005145140051451400514514005145140051451400514514005145140051451400514514005145140051451400514514005145140051451400514514005145140051451400514514005145140051451400514514005145140051451400514514005145140051451400514514005145140051451400514514005145140051451400514514005145140051451400514514005145140051451400514514005145140051451400514514005145140051451400514514005145140051451400514514005145645D5CC9A8C8D040C5601C348BD5BD87B5004B7BAF5BDA3145DD3CA3F823E71F53D2B0B54F17DE58DA5C5DBC36F696B046D2C924C4B044519249E3A019ADDB6D1A28500DA2BE74FDB7BC4B7917833C3FF0DFC3D2347E23F881A947A346E8D8F26D99809DD80E4A90CAA7A0DACE49C0C100B3F053F681F1CFC5DBDD73C43169FA35BF8023B992D348736F38BCBDD8D833962E1550F61B49E48246DE7D7ED3E265BA481352B392D3B79B19F3107D46323F234DF0A7C3AD3BC03E0DD1FC39A5C29158697691DAC41176EE0AA0163EEC72C49C924924926B3B58D151837CBFA5007A0D95F5BEA36E9716B325C42FD1E36C8353D785D96A37FE0DD4DAE6C589898E65B663F2483DFD0FA1AF62F0FEBD6BE24D323BDB46CA370C8DF79187553EF40195F12BC4FA67837C13A9EB3ACDEC5A769768236B8BB9DB6C71299157731EC067927815A7A24C1E003355FC73E10D33C7FE0ED67C37ACD9C77FA56A96B25A5C5B4A4859119482320823EA0823B57C63A27C70F1FF00EC87AAA787FC7DA4EB3E3FF8576F0B4969E3BB381A7BFB18C07631DEA2E77ECDA06FC27CBCFCD820007DD55475CD4BFB1B45D4350F2FCEFB25BC93F97BB6EFDAA5B19C1C671D715C9FC28F8E3E04F8DFA28D53C11E27B0F10DB000BADB395962CF4F322601D3E8CA2A6F8D7E234F077C1AF1EEBF240D731E95A05FDF340ADB4C822B791CA83DB3B719A00F90BFE0931FF154782BE2E78FFF00E3DBFE124F184DFF0012EFBFF67DB1ACFF00EB38DF9FB5EDFBA3FD5E7F8B03EF1AF903FE094FE0DB2F0BFEC73A06A56B2DC493F88F52BFD52ED66652A92ACE6D008F0010BE5DA4670493B8B1CE0803EBB925118EBCD00457926D4C572FA9C9B8915ABA85E000F35CE5DCFB8939A00F0CFDB0BE2AFF00C29DF805E2DF10432F97A91B636560475FB44C7CB461FEEEE2FF00F0035F8538AFD22FF82B77C4475B7F0378261948491E6D62EA3CF5DA3CA84E3FE053D7E70F068023A29E501A429400DA28C1A2803D1BE18FED1DF13FE0D4919F0678E75AD0A04391670DD17B527DE07CC6DF8A9AFAF7E177FC163FE247873C9B7F1C786347F18DB2E035CDA13A7DDB7A92543467E8235FAD7E7E51401FB85F0BBFE0AAFF00033E2079306AFA8EA3E06BF7C2F97AE5A13096F69A2DEA07BBECAFAABC25E39F0E78FB4B5D4BC33AFE99E21D3DB18BAD2EEE3B98FF00EFA42457F3275A9E1BF15EB7E0DD523D4B40D62FF43D463FB977A6DCBDBCABF474208FCE803FA74A2BF0BBE177FC151BE3C7C38F260BED76D3C6BA7C781F67F115A8924C77FDF4652427DD99BE95F5FF00C2EFF82CBF81B5BF26DBC79E0ED57C2F7070AD79A5C8B7F6D9EECC0EC9147B00E6803F44A8AF2BF85DFB52FC26F8CC225F07F8F746D56EA5C6DB06B8F22ECFFDB0976C9FF8ED7AA5001451450015E39E3589B43F18DE10AE23BAD972AC8BD33C364FBED6FCEBD8EB80F8A56787D3AF00001125B3B633C901D3F543F9D7C6716E17EB196B9ADE0D3FD1FE0EFF0023DDC9AAAA78AE47B4935FAFE87146E17CFB685D6331CA855D4485980EA4671C75FC01E29E2CEDA3120B80572846770077607BE31C1039EDEF4D52F762D5646F30EF2AA1B0BB4056DB9FD3F2CF5E83B0DF70235748872D232E7823EE939E3393D3D8FD3F0AF37FD687DAF92D3FE1CA2B9170D119FF0070BBB3BB3C82DC93C839E7AFE9C70F37735D3406691FCFB73854440304642F3EE47EBED53471C923C77D22896369543A673BC6D1D463A702A58ADD208E42555C863360E4FCA3900FBE36FEB9ACE317F2FEAC6AE4BE7FD5CA734DF64DD34D1EC91F72600E0E54907EB924FF00C08563C1733E8DA9A5DDBB347796D2654118623A8C8FA7F856AEB57286D2560FE62C2C4A86EC323049C74DA71D71FD783F15F8E0DF4F245A633EC9102CB3C80124839F93D00EC4F35E9E032AC5E6B8850C268E367CDB25E6DF7BAD2DAF919D5C651C1D2E7ADD6EADDFFA4CEF3C59F12B41FF0047D72CE496C7C44A4096D615CEF6FEF83D31DBE6EA0F4E2B8CF13FC70F1678A22F212EC6936DB4064B1F91DF8EA5FAFE00815C4476E59B7364B13924F535692DFDABFA032ECB6381E69CA57A93B7335A26FBF2DEC9BEAFA9F9DE2B16F1168A568AD96ED2ED7DECBA19A6D4CAECEE4BBB1CB331C927DCD385A01DAB5041ED4BE457B2701F247FC142B5C1A47C1DD334C46C49A9EAB1865F58E34773FF008F7975F9D75F66FF00C14B35F32F8BBC17A086C0B5B19AF9973D7CD902027FEFC1FCCD7C654005145140051451401FA21FF047FF0013E89F0E7C5BE3BF126BB0CEB1DD5BDB69505E449BC420BB492EE1D71F2C3D3278E95FB19A46B163AFE9F15F69B770DF59CA329340E194FE23F957E3AFEC51E17FEC7F8156978C9B5F56BD9EF3247380C221F87EEB3F8D7D2BE08F887AF7C33D53ED7A35D1489C83359CB968661FED2FAFB8C11EB401FA0345703F0ABE31E8DF14F4F26D4FD8F55857371A74AD974FF694FF0012FB8FC40AEFA800A28A2800AF1EBBB75B6D47508662630B3323609002E4E1B1DC7418EF9F5AF61AF33F885A735B6BF0CEA06CBB0A031E02B8E0FF00353F9D7E7DC6787753050C4257E47AFA4B4FCEDF79EFE4F34AACA9B7F12FCBFA636D6D6592CE39E368F66036E042957273C95C71C719EC7B54E9379F26F92194850A0C68EC5003927239C9F6C60E7DEAADAA45E43C999B2CFCA2499607824738F423F0F6E6EDA59DCD94D17D9A746777C02CC700E0F2DC7DEEA39EB9E9E9F9C61EFA24B4EBD7D0F5A6D6B77AF4E842F184B8922531AB395F29245DBB89EDD8E3EB9C607B54730B88E6B2BB65CA9511A3C780D9DC083F5CE71D2A796395EE435CF96C1A4291EE43B779DB90304F1C0193FED0A86F6489B4A771215DE10790C015DC31F903F30EBE9C7A3A91B293DADAAE9B6BFD7C822EED2DEE7A358DCFDB2CE19B805D4120763DFF005A9EB9AF02DDBC9A7CF692F0F6D2602E7A29E9FA86FCABA5AFDD32CC57D77074B11D64B5F5D9FE373E4B114FD8D5943B0514515E99CE14514500145145001451450014514500145145001451450014514500145145007E1C7EDB3279BFB55FC486F4D4F6FE51A0FE95E215ECBFB6449E6FED47F12DBD358957F2C0FE95E3540051451400A064E2BFA312A1200BD80C57F3A7689E65DC2BFDE751FAD7F453752848CD00606AAA189AE335DB70D1B715D85F49B8B1AE0BC73E23D3FC33A54D7DA8DC2DBC0BF28C9F9A463D11475663D028E4D007AA7872F1AFF42B09DCE5DE15DC7D48183FA8AD2AE6FE1C3DDCBE05D165BEB73697335B895EDC9C98F765829F7008CFBD749400514514005145140051451400514514005145140051451400514514005155EF6FEDB4D83CEBA9D208F38DD236327D07A9F6AF37D7FE20DFEA933C1A4EEB6B32C563B8543E64D8072465720707A0CF1D457899967185CAE17AF2BC9ED15BBFF81E6CF430B81AD8B7EE2B25D5EC7A4DE5EC1A7DBB4F732AC312F56635E7FA9FC47BCBBBB923D3552D6D23C0334D1EF91D8E3EE8CE0704119073F9D7156517DAB5095AE7CDD4110090A2BACB91C0236E09CE48E71D4F6CE45FB6D3F4ED36D5C496B27989B4B4FB500624AEF032D9C7CC3A7AF3EDF97661C5B8BC6A51C32F651EBAEAFE76565E9F79F4F472AA1867FBC7CF2D2DA69F75FF00ABEC5CBEB9D4B5D7D92EA335F80ACF2C22131A2A83EC083F976EA28D2B5ED56DA1812CB519A34190EB39571C311F28604E3A74C5496B6B2DB4320CAA46CC5A4B62EF08DC7A0040EBB4F4F4C93D6B3B4BB6BA16D1DCA051144AAEB231DC0A739208EDC90724608FAD7CBFD6B151AAAAAA92527BB5277FBEF7FC7EE3D051A72838B4ACB6D15BEEFF0081F79EA5E0DD6DF5ED0E3B895C4932BB472328C02473D3E847E35B95C9FC3751268B71740102E2EA4701872A06063F304FE35D657EF993D5A95F2FA152B3BC9C56BDFCFE7B9F0B8D8469E227182B24C28A28AF60E20A28A2800A28A2800A28A2800A28A2800A28A2800A28A2800A28A2803E76FF008281FC4FFF008555FB25F8F6FE29BCABFD4ED3FB16D3070C5EE4F94DB4F62B1B48FF00F01AFC00AFD46FF82D2FC4FC45F0F7E1DDBCBF78CDAF5E459F4CC16E7F5B9FCABF2E6800A28A2800A28A2803F46BFE08CBF0AFFB5FE2478D3E205CC398345B04D2ED19871E7DC36E765F758E2C1F69ABF5BABE54FF008265FC2BFF008563FB24F86269A1F2B50F12BC9AF5C647244D8587F0302427F135F55D0014514500145145001451450014514500145145001451450014514500145145001451450014514500145145001451450014514500145145001451450014514500145145001451450014514500145145001451450014514500145145001451450014514500145145001451450014514500145145001451450014514500145145001451450014514500145145001451450014514500145145001451450014514500145145001451450014514500145145001451450014514500145145001451450014514500145145001451450014514500145145001451450014514500145145001451450014514500145145001451450014514500145145001451450014514500145145001451450014514500145145001451450014514500145145001451450014514500145145001451450051D5272B12C2870F2F1C7503BFF9F7A9ACED96DE2000C55276F3B59607A46A17F3E7FAD6AD0015F2CDCD80F893FF000507467733E9DE01F0BAB98F1B922BEB8725410718668A60D919E2202BEA6AF987F632917C69E25F8D1F10E4612CDAC78AE5D3A0663E6B0B7B68D047B66FE28C89000A000A2318CF600FA71D43AE0D60EAB6A083C5741595AA0183401E73ACD88676E2A9F813596F0DF8A12DDD88B3BE6113827857FE06FCF8FC7DABA1D4A204B570DAFC450175255D4E411D41A00F7FAF3AF1669D1E9FA94F15C40971A66A2AC1E2954346DB861D181E08393C1EA0D775A45EFF00696936577FF3F1024BC7FB4A0FF5A8F5BD1E0D774F92D27E0372AE3AA37661401F2678DBF615F867E2FD5E1D73C2926A5F0A75F8CAB2DF782261A7AE57183E5A00A080382BB7924F24935E51F16BE0A7ED2DF0A3E0DF8EE1B7F8DBA6FC48F04FFC229A8A6AD1F8B6D668AF920F264330808331790C7B82BC928E4E31819AFAD6EA6BDF0BEA06CAFC6D6EA920FBB22FA83FE7158FF141AD7C5FF0AFC63A1DDCB24769A9E8B796533C2C03AA4903A31524119C31C641FA5007C5BFB26FC65FDA53C03FB30781ED3C01F0A344F17F84737C2CAF9AF08B96FF004C9DA432279ABB7121751C721457A4CDFB517ED807EF7ECFBA58FF00B793FF00C7EAFF00FC133BE215BEB5FB2868FA5451490C9E1FD46F74D999C8C4AED29BA0CB8EDB6E9579EEA7DABE9E9F5ADF900D007CA969F1B7F6BEF15585E88BE0FF00867439D54A4725FDFED2188386553310D83CE2B3AEFE16FED51F14E38D3C5DF14F43F871A7B59B868FC236F24D7464665C2C9928170377CF1CA7040001CE47D5D3EA831D6B1AFF00585507E61401F8AFFB5C7858F81FE3EF897C3EDE25D5BC5AFA7FD9D1F56D6EEBED1732B340923067FF0064B95C76DA6BC7B35EDFFB6ADADCC1FB4DF8E25B885E25B8B98E58998603A1863C303DC578850028634A1E9B4500499068DA0D47464D0038A521534A1E94303400CA2A4C0348528019452953498A0001C1C8E0D7B5FC2EFDB47E357C1EF263F0E7C41D5858C580BA7EA320BEB60BFDD58E60C107FBB83EF5E2945007E957C2EFF82D06BD63E4DB7C43F01D96AB1F01EFFC3F70D6D201EA61937AB1FA3A0AFAFF00E177FC1497E027C51F2615F182F85750931FE87E2688D915FACC4987FF002257E0B51401FD3EE97AB58EB9610DF69B796FA8594C3747736B2ACB1B8F5565241FC2A9F8B34B6D67C3B7D6880348F1E50119F981DC3F502BF9B8F017C56F19FC2DBFFB6F843C55ABF86AE09DCCDA65EC9007FF007D5480C3D98115F5A7C2EFF82B8FC66F057936FE268748F1E592E0335F5B8B5BA207612C385FC5A36358D7A31C4529519ED24D3F46AC694E6E94E3523BA77FB8FD2A8D5AE0C0B2DDED6F315D7710369181E99E9D39AD1B6B891351F224563038DE0C3E80F070707AEE3907BFB115F1A784BFE0A69F0CFC65A807D774FD53C1333CBE6E248C5E5BA1272544918DC4727931818C57D4DE0EF8C9E14F895025FF0084BC4DA3EBAF02FDDB4BA52EAB8CFCE8092BE98603EF7E7FCE78BCAB1797CE4ABD39249EF6D1AF5D8FD1A38AA3898AF6724EEB6EA99D2584114C26B188ED7DDBB7E082D95E067AE791FE7188EECC2D89F72AE36BAF99CB226D1BF27B800F7FEEE3D6A629024F228898C9E5AB6245C9DCA1B2411C7A74E062BCDBC7DE241713BE91612B35A46E7CC7CFDECE0ECE7D08E4F722AB2BCB2AE695E387A7A2EAFB2FEB6F3B19627151C345D595FCBCDFF5F85CCFF1578B24D64FD82CC98F4D8F2A480419F0490C4761D38FC4FB61C36D81D29F041802AEC71715FD0582C150CBE8470F878DA2BF1F37E67C0D6AD3C44DD4A8EED9147074E2A55878E953AC78A785AEE3021117B5062C76AB1B2B99F89BE31FF8573F0FF5FF0013FD8FFB43FB2ACDEEBECBE6F95E6ED19DBBB0DB73EB83401F99DFB7778E74FF001D7C74B93A63DADD5AE93670E9EB7F6572B3457236F9A4E5780CAF3488704FDCEC41AF9D6BDEFF0066EF86167F1E7E38C3A7EA330B4D3C3BEAB716ED1F9A278D25566833B971B8315DDDBAE0D779F1F7FE09FDE27F045C5CEADE0359BC53A096DDF60519BFB604F4DA3FD701C72BF37FB3C66803E48A2A7BFD3EEB4ABC96D2F6DA6B3BA89B6C904F194743E854F20D4140051457D2BFB2CFECA1ADFC47D7B4DF12F886C64D3BC1F6D20987DA01492FCAF2AB18EBB338CBF42010327A007DBFF0AFC267C1DF0BFC2BA2B47B25B3D3608E55C63F7BB0193FF1E2D5B93C1ED5BB34759D71175A00CFD3351BEF0EEA96FA969B73259DF5BBEF8A688E0A9FEA0F420F04715F677C14F8CF69F1474A305C04B4F105AA03736C38120E9E627FB24F51D89F704FC67245D69DA26B77FE12D72D357D2E76B6BEB570E8E3A1F50477046411DC1A00FD18A2B93F863F10ACBE25F84EDB57B5C4537FABB9B6CE4C3281F32FD3B83DC115D650015CDF8F749FED3D024911774D6C7CE5C771FC43F2CFE42BA4A42335C58DC2C31B86A986A9B4935FF07E5B9B51AAE8548D48EE99E43A7C4678F6348505C72F3163B86DE723D47FF5EAE9D3EE5EC83C770CD71C0D8C372EEED93EF9E33D73C7A547AE40341D6AE2D62891547CF0B3600C11903F4C7FFAEAE47B82C7F65139865182ACC3965C01919F52BC57F3E7B0F6156742AAF7A2DA76BFA7E7F9F53EDA7372519C5E8F55FD7A7E431A4BB974F6845A876084349013956CFCD9538E981D3D474CD4369309DA1B5B890AAAE3F7AD853823381D39EBDFD38E95A2B7525B4572E5C79B18D927EE880C870303A8CE73DBAE7D6AAC820B8FB28647724FCE4A90A411D46304F5EADE83E95D7386A9F36BD9F6BF97FC398C65BAB69FADBCCB9E0DB9165AD79591E5CF101850300F4078F523F335E815E510CB1586A31DE5BABC91284662DC9C9E846470411F4E2BD59583A865390464115FA2F07E21CB0F570CFEC3BAF47FF0533C4CD616A91A9DD7E42D14515FA01E205145140051451400514514005145140051451400514514005145140051451401F849FB5BC9E6FED37F135BD35EBA5FCA423FA579257A97ED4D279BFB49FC506F4F125FAFE53B8FE95E5B400514514016B4B246A769852E7CE4F957A9F98702BF6D57E39F8A759F3E2B1F853E24174B133A2DFCD6F6B1B11C006477C0E48E9938C9C1C57E28F8717778874C1EB7510FFC7C57EECCDAC0C125A803839B5EF8AFE22D9B347F0F7836DCB0129BDBB7D46E02F1928B1844C8E7AB73FAD51F097C1BB69BC596F7DAAEA379E2BF113B64EA7A89056D53396F2221F2C4393C0EE783CE2B67C71F1174BF07E932DFEA976B6D6EBC0CF2CEDD9547527D857AEF83FC3F0691A7A4E1C4F73728AEF37B119007B7F3A00DE8E358A35441B5540000EC29D4514005145140051451400514514005145140051451400514514005739AE78EF4DD12E24B6026BDBC419782D632FB3FDE2385FC79E4533C53E328349B2912C585EDFB7C8B1C3F3F967FBCD8C818F43D4E38AF30D1665379A8069C4A8CE27F3BA6E6D837317278F9B70E33CFE15F019FF122C04961B06D39BDDEF6FF0083F976D4FA2CBF2CF6D0956AE9F2AD96D7FF0081F9FC83C4DADDFEB778B3DFC52A2905228D43844CE08C1C0C71D49E79FC8B3BAD2AE6482D6350CF1B9C379C5DF673855CE707803078E79E6AFDB5BE2148A48D59703327984BE73F300A4761C0E3BF009E692CF4FB4B8B6138B13711349B0346172ACCD954CB1072A4A8E473963D457E3D5675B1155D5A92E694B7BEE7D673D38535049A4B456765FD790F5B496E27572B34EA8FE679EFE5EEC28182DD719F98E7D8FA66A86A56F797F7096F05C2AABFEFDE0772541218F2C54119E07A7DD3E956D6232497732444CAF2944604C89B4029D8F6218FF9E639FC98B55FDEB1D3236054854D8770FBCD8CF1D4727AE060F5CC4A375E4DF7260DA969BA5DBF4FF2EC69D86A72369535C298BE5FF9770ADE6464E037DE6CF20E739391E9DA8EB5ACC769A73C4B0C504C8B8251C1DCC7E5605B182B9209EBC93CE6A86BB686D966961BB175105320983A6D24296DBC28C9E491D3047BD6AE87A3DC6B1E23B4B595C4F6F24315C5C1503688C36E0B91D77158F3DCE79CE2BB68C6B626A470B4D7BD2B2FBFAFFC374F433F674A9AF6F27A6FF75B4FF873D27C2162DA6F8674E81D7649E56F753FC2CC7711F9B1AD8A28AFE8EC3D18E1A8C28C368A497C958FCEEA4DD59CAA3DDB6FEF0A28A2BA0CC28A28A0028A28A0028A28A0028A28A0028A28A0028A28A0028ACED73C4165E1DB27B9BD9822019083977F603BD789FC61F8D5AA785BE1CF8ABC4ED17F6769DA369F35E18C49B6490AC65910B633963B46171D7AD7858FCE70B97CE3464F9AA4B68AD5EBB5FB2F5F95CF430F81AB888BA9B45757FA773F20BFE0A17F13FF00E16A7ED6DE3BBC8A5F36C34AB91A25A60E42ADB0F2DF07D0CA256FF8157CE3535EDECFA8DE4F77732B4F733C8D2CB2B9C97763924FB924D435EE9E7851451400574DF0C3C0B77F13FE23F863C23619177AE6A56FA7A3019D9E64814B1F650493EC0D7335F6EFFC1243E15FFC26FF00B4CC9E26B8877D8F84B4D96F031195FB4CC0C3103EFB5A661EF18A00FD9DD0F46B3F0E68BA7E93A7C22DEC2C2DE3B5B7857A2468A15547D0002AF51450014514500145145001451450014514500145145001451450014514500145145001451450014514500145145001451450014514500145145001451450014514500145145001451450014514500145145001451450014514500145145001451450014514500145145001451450014514500145145001451450014514500145145001451450014514500145145001451450014514500145145001451450014514500145145001451450014514500145145001451450014514500145145001451450014514500145145001451450014514500145145001451450014514500145145001451450014514500145145001451450014514500145145001451450014514500145145001451450014514500145145001451450014514500145145001451450014514500145145001451450071BA578B6C352F1E788F468A5FF00898696F079F090410B242AE8E3D41F9871DD4D7620E4578AFC7CF859A9788F53D33C4DE12D6BFE116F1A59A88ADB54D9BE29E30E1CDBDC2FF1C4DCF1FC246477078FF0C7ED63AAF80A53A47C6CF09DDF846E222513C49A6412DE6937985DC58322B347C1190723AE4AE08500FA0BC65AF3785BC21AE6B4908B87D3AC27BC5859B68731C6CE149ED9C62BE7EFF8273E82BA47ECAFE1FBB598C8755BCBDBC652B8F2C89DA1DA3D78841FF815747F1A3E3A784B5CFD9EFC7DA9784FC57A2EB170BA2DD08D20BB4909250A1F901CF735ABFB20D9DAE99FB327C398ADA248236D26398A20C02EE4BBB7D4B3313EE4D007B093819AC5D4E6CE6AEDDDE0504035C6EBFE2FD1F48697FB4356B1B1F2C02FF69B948F683D09DC462801BA811CD709E29BB86CACAE2E2791628624691DD8F0AA06493F85723E36FDAB3C0BA3CF2D868D793F8C75B0FE5AE99E1E81AE9CB648C1751E5AF2A7AB67BE315E7BA47833C7BF1DF5FD367F1F470F87FC3B3CAAF6DE10B490BBC9965646BC938DC140C94C0048E40E56803EC8F867A8A6B1F0E7C2FA846AC91DDE976D708AE30C15E25600FBE0D74B4C8614B78638A31B51142A8F403814FA00A1ACE8765AFD935ADF40B3447919E194FAA9EC6BCA7C45F0B35AD2B7BE932AEAB687FE584842CA07A73F2B7E9F4AF65A2803F32FF674B3D73E047C5EF8A1E05F1069F7FA3D96A9AA1D6F4637B1F9715CAC81BCCF2B80AC42AA6707809ED5F49FFC25298FF595F5032865218020F506AA7F6369E5B77D86DB77AF92B9FE5401F35DBEA37BABC9E5D85A5C5EC9D36DBC45FF0095759A0FC20D775C75935694691699C98C10F330FA0E17F1FCABDC9116350AAA1547400600A7500711A9FC12F01EBFE1DFEC3D6BC27A4EBDA71E5A3D56CE3B92CDFDECB8386F718C76C57CC3F14FFE0931F04FC77E75C787A3D57C077EF920E977267B6DDEAD14DBB8F646415F6AD1401F8D1F14FF00E08FBF163C27E75C783B57D1FC7568B9D9087FB05E37FC025263FF00C8B5F227C46F825E3FF8457460F19F83F59F0D9DDB565BFB3748643FEC498D8FF5526BFA52A82F2CADF51B596D6EE08AEADA55292433207471DC107822803F97EA2BF7DBE29FFC13BBE037C56F3A6BAF045BF87B50933FE9DE1B6360E09EA7CB4FDD13EEC86BE3DF8A7FF045DD4EDBCEB9F875E3EB7BD5E4A69FE24B730B81E9E7C41831FF00B66A3DE803F32E8AF72F8A7FB11FC6DF83DE74BAFF00C3FD525B08B24EA3A520BEB60BFDE6784B6C1FEFEDAF0D652A4820823820F6A00334A188A4A2801E1E978351D1400F2A0D214A40C6943D0037068A937034601A008E8A714A42A68012A6B3BDB8D3AEA3B9B59E5B6B88CEE49A1728E87D411C8A87145007DA9FB167C6EF8CBE30F191D366F18DF6A7E14D361325E0D542DDB2EE056348E5901756272786C614F1C0AFB4ADE224EE63963C927A9AF16FD933E1927C3AF841A42C9098F53D5506A3785861B74801443E9B5368C7AEEF5AF74823E0573D2C351A1294A94145CB7B24AFEA692A939A4A526EC49145569571488B53225741988A9522C7522274A9923A008562AF983FE0A23AEEA5E1EF81364BA75ECD64B7FAD456574216DBE740D6F70CD1B7AA92AA71EC2BEAB58ABF35BFE0A4BE20D3358F8B7A1DA58DF437773A6E9A6DEF2289B2D048656608C3B1DAC0FE3401DBFF00C1337C37A6DDDA78CB5996CA19355B59A0B786ED97F791C6EAE5D41EC0955CFD057DCCD0D794FEC6BE17D4FC2DFB35F8374DD62C66D3750896E9E4B6B842AEA1EEE674247BAB291EC457B3B41401C3F8BBE1AF85BC75108FC45E1CD2F5B5030A6FED239997FDD2C091F85798DEFEC65F06AF254924F02D9A32BF98045717118CFA10B20047FB278F6AF7F920AA92C3401E4FE1BFD9E7E1BF826E12E346F0568F6B7519CA5C35B096543EAAEF961F81AECA68AB6A68F8AA13C5CD00634D1D67CF1D6C4F1D674E9CD00654B18AA73C79CD6ACA9C5539931401D6FC0CF892FF000D3C6F135C4A5745D40ADBDEA93C20CFCB27FC049FC8B57DCA086008390790457E6E5D45906BECCFD9AFC78DE32F8790DADCC9BF51D2185A4A49E5931FBA63FF0001F97DCA1A00F58A28A280387F88FA7032D85FEDCA8260909ED9E54FE1F3560E95716D79205B994407AABAE5581EF8231D493FAD7A36BFA68D5B47BAB6C65D9329FEF0E47EA2BCC347B916D6EA3CC19DC770623824FF005E3F1CF7AFC5F8A709F55CC9574BDDA8AFF3564D7E4FD59F5B80A9ED70BC9D63A7C9EA6BDCC419A2413B9685C3B3B1CE1063242B7E1C64FDDA9E76370B2C3218A485838670C547201E474E0671C8CF154E3956FE602DC8B57760C46EDBB4600C1E71EE011EBDE922D222B69C091DE53E66D62A78E995DBE9C903BF5AF0E3372BF22BA7A6FA1BD92B733D50C45499AE3CC5651202B86DC3761463F9B1EFD38AEEBC2976F77A241E671345989C7A1538FE58AE26FE5644769803BDB6C8ABF300718041E72DC1FF000F5DFF00045E31B8BC85F2164C4B183C6718071F86CAFA2E1BC42C3E64A9BFB69AFD57E565EACE3C743DA61F9BB5BFCBFAF43AEA28A2BF623E5C28A28A0028A28A0028A28A0028A28A0028A28A0028A28A0028A28A0028A28A00FC11FDA524F37F68AF8A4DEBE29D531FF8172579BD77DFB4049E77C79F89327F7BC4BA937E77525703400514514017B449FECBAD584DB77F97711BEDCE33860715FA17ABFED73AEDCABAE9DA1E9F661BA3DCBC93BAF4E9828BD73D54F5AFCEFD306752B41FF4D53F98AFA5E80377C5BE37D6FC737EB79ADEA125F4AA088D48091C60F5088A02A8FA0E6BF56BC017BFDA3E03F0DDDE73E7E9B6D2E7D7744A7FAD7E4457EAD7C06BDFB7FC15F03CB9CE347B58C9FF0072355FFD96803BCA28A2800A28A2800A28A2800A28A2800A28A2800A291982296621540C927A015C2EB9F14EDAD267B7D3615BC901DA2577010B7B01CB7E9F8D79D8DCC70B9743DA6267CABF17E896A75E1F0B5B152E5A31B9DD330452CC42A81924F402BCBFE21F8A62D6E48B4DD3E5B89608DC34D25AA9292120FCA48EA028278041C83DAB9DBEF10DFF0088DA57BF98C9B7730B5505615009E704807B724FEB57A1B596D6D6DD84D095911BCC2137E1B079392013924020E066BF2BCE38A9E614A586C2C7960F76F76BF4F3D5E87D56132C8E0A6AAD5779745D17F9FDDB94AD05BD8CF1AC4D64E01386F2586C1CE09CE31D188C7A66A392CAD6F6FCDD0B98B32CAC864790A87DA42A77EA720F238009E6B51D2FA0D2A392485A6B32CB399F77CEAD90C4FC8011D0679F5EE38A76125A5CE9A861BA88DC0400156476E073904679F98E09C73F88FCF9C536A2D799ECA9BD669F95F7FBF41A2DE18CA4767F69856598B21825C447AA9241183C63903F8BD854B7BA65DCB12C10DF07691B21A450922237CE0B328E3B9C761EC00A8AD2E6E352B9477B7F304710579891BF69CF031B80E831C8E9DC924BEE2EE1B286CA2F27ECD205DA5DAD5E3392A7E62D82011839EB9EB42E571BBD17DC0F9D4925ABFBC6787AEB57B3B12A646302A176122AA3303C93B8AB03F5603F5E65D3EF9B74E24B679C4CDB7CFF0038E11CB636E0E39FBA3A0E83EB53472C17F736FE55E49E508944F234819415E3391D3F87961D3F58AEA0BBD32CFCE86E01323B6EF28860F9248C801403BB033838CE780056B1528C559B697CC9938CE4EF14A52F55F919F73716B6925FC32AC90DA9CBC7B2460542B328DC0F50092338279F6AF4DF871E1B7D0B4633DCA917B79891C3754403E44FC0127EA4D70DE09D2A7F1A6B4B25E206D32CF6B49C7FAE9070037D724E3A707A6457B357E95C1B9673B799545A6AA1FF00B73FD17CCF0F3AC572456162F57672FD17EAFE41451457EAE7C78514514005145140051451400514514005145140051452138193C0A005AE43C69E3F87C3A3ECB6816E3516206D20958F3EB8EA7FD9073C8E9C679EF15FC4B6D4279F4FD0E7F2618C309F5103278ED1FF00F15F5C7635CCE91A3F997724ACA6EA68C82669CE4124658118E010C791DC649AFCC33CE2C8C2F85CB9DE5B39745E9DDF9EDD8FACC1650A0BDB63345BA8F5F9F6F4DC9CE9DA96BF742EAE25335DB65B134E3E4C673F2818500E071EBF9FC91FF0534F1B37827F67A8FC3B118ADEEFC4BAA456CD0C39044110134A4679C6F58471C10DE86BECF8EF2DA131AADA47B8EF59933818DC0E41DB800F0339C727BE4D7E4BFF00C1523E242F8BBE3D58F87EDCC62DBC3DA722C9147F752E27C48F81818F9041F91E6BE5B8730DF5DCD69D49BE671BC9FCB67F7B474E61889C70F28DAC9E8BFABF6B9F1B514515FBC1F141451450015FB41FF0486F857FF086FECE17DE2CB88765EF8B7537991C8C136B6F986307FEDA0B83F4615F8D3A569975ADEA767A758C2D717B77325BC10A75924760AAA3DC92057F4A1F08FE1FDAFC29F85DE14F0759ED30687A65BD86F518F319230ACFF566058FB93401D7514514005145140051451400514514005145140051451400514514005145140051451400514514005145140051451400514514005145140051451400514514005145140051451400514514005145140051451400514514005145140051451400514514005145140051451400514514005145140051451400514514005145140051451400514514005145140051451400514514005145140051451400514514005145140051451400514514005145140051451400514514005145140051451400514514005145140051451400514514005145140051451400514514005145140051451400514514005145140051451400514514005145140051451400514514005145140051451400514514005145140051451400514514005145140051451400514514005145140051451400514514014B57D39755B092DC9DAC7947FEEB0E86B89B7D40C0F3D85EC6BB86639629064303D720F5047E60D7A1D61F893C2D06BF1070DF67BC41849D467F061DC5007CCBFB4DFC05F877AB7C28F1AF886CBC0FA5AF89A0D32E2E20BAD3AD7CA94CB82E642B1E03B6724B3026BCE3E10FEC6BE0AF885F087C15AFDC788FC5DA3DE5E6930C93C1A5EAAA90B48412582C91B95EB8C0207038EB9FA2FC6BA45FC3A1EA7A3EAD1C96F6B7D6D2DA35DC3F326D742A486C633CF43F95787FEC5DE2892CFE06DAF87EEA1FB25EF87F51BCD36E10B863E679A663D0638F3B1C1238CE79C0009E6FD823C10A703C6DE3D3F5D5A0FF00E315BF69FB1F7C24D36F25BA9FC3D26AF3B85F9B54BE9AE318E98DCDFCEBD2DF5F4C6778FCEB3AE75EF37788F2E554BB6DFE1503249F403B9A002D74CD17C2361F63D134AB0D1ACD7A5BE9F6E90463927EEA003AB13F527D6B80F865FB467879FF00699B2F03B797399EDA6B75BEDDF2C57BC32C43B728B229FF0069957AE6BC1FF690FDA9E0B6B79FC3BE0CD4E3BBBE9094BAD56D1C3C50AFF7619070EC7FBEB90074249CAFC93A36B97DE1FD72C758B0B87B7D46CAE12EA0B807E64951832B7D4100D007EF7D15C7FC20F88D67F16FE1A787BC5B63B562D4ED565922539F2A51F2CB1FFC05C32FE15D850014514500145145001451450014514500145145001451450015E5DF147F65FF00851F1A1656F18F80F46D5EEA4FBD7DF67F26EFFEFF00C7B64FFC7ABD468A00FCEDF8A7FF000469F036B9E75CF80BC61AAF85EE0E596CF548D6FEDB3D95586C9147B92E6BE3DF8A7FF04BEF8F1F0DBCE9ECFC3F6DE34D3E3C9FB4F872E44CF8EDFB8709293ECAADF5AFDD4A2803F989F10786B57F096A72E9BAE6957BA36A317FACB4D42DDE0993EA8E011F9566D7F4D1E33F87DE17F88BA61D3BC55E1DD2FC476073FE8FAAD9C770833DC070707DC735F27FC53FF824EFC11F1EF9D71A0DBEA9E04BF7CB06D26E8CB6E5BD5A19B771EC8C9401F88F457DEDF14FFE08F3F153C2BE75C782F5BD1FC7368B9D90337F67DE37FC024263FF00C8B5F217C49F817F10BE0FDC987C69E0DD67C38376D59EF6D1D6073FEC4B8D8FFF000163401C35193451400E0F4A181A6514012706BBCF815E044F88DF16BC37A14D1F9B6735C896E948E0C31832383E99552BF5615E7F9AFACBFE09F1E16FB778CFC4BE2075CAD8D9C76919238DD2BEE241F5022C7FC0BDE803EF3B48F00569C2BC0AA76CBC568443814012A0AB08B51462ACC6280248D3A5598E3A644BD2ADC4B400A9174AFC73F8BB731FED07FB4BEAEFE0B26F97C45A845169FF00681E4798C634519DD8DBC83D6BF5EFC61E30D1BE1E785EFF00C45E20BCFB068F60824B9B9F29E5F2D4B05076A2963C91D01AFC94FD8B3C15ACF8CFF68CF093E8F67F6B4D1EEA3D56F8F9A89E4DB2488AF27CC46EC19106D5C9E781C1A00FD78F0FE9B258685A75ACCA16686DA38DC03901828079FA8ABCD6FC74AD35B7F6A56B6E280312483DAA9CD0E2B7E6B7F6ACF9E0C678A00E7E78B00F159F3C62B72EA2ACB9D39340189709D6B3675E6B66E57AD65CCBCD0066C8BC553996B4655AA72AD0065CE9C1AF4DFD98BC567C39F13E2B091F6DAEAF135B30278120F9A33F5C82A3FDFAF38997AD43A76A92E81ADE9FA9C1FEBACAE23B84FAA3061FCA803F4728A8AD6E63BCB68A789B7452A0746F504641A96800AF27F1269A749F10DCC4A08495BCD8CE3200627B7B1CFE42BD62B88F89767F269F78ABF32C86138EF9048FE47F3AF89E2EC22C465CEB25AD369FC9E8FF003BFC8F672AABC988E4E9256FD519765731DADB4224B7223CB2EF58F7A7D31DFA75FE74AC2DE78C4F046203B89C438453C0E14F638C718AA1632F9D17953CB294954061101C30183C1EBD3F4F7AD18A4B7165B1ED834CB91BCA6D079E7E6E99FF001AFCAB0F53DA4795DAD6EBDF43DE9C79257EA17B6ED7B0155BBFB73F95E71CA8185EBD477E4FA608C77A9ACEF92C65B7BD1104684AA3305C6F18F9871DC29181F4EA6A08564D3D5CDBEF3148544AEAA5803919CE473DFA1C7E79285AE55DA48E35963319DCEA40E0F00E0920100E39E7F2AE98D49529AAB0D24ACFBEDB35D599B5CCB95EDF77AF91E908C1D43290548C823B8A75739E11D50489369EEC775BB308B71E7CBCF00FD3A7D2BA3AFDCF018C863F0F1C453EBBF93EABE4CF92AD49D19B830A28A2BBCC428A28A0028A28A0028A28A0028A28A0028A28A0028AADA8EA56BA4594B777B3A5B5B4432F2C87005785F8E7E3A5EEA8D259F878358DA72A6F187EF9FF00DD1FC23F5FA5007AEF89FC77A1F84232753BF48A5C656DD3E795BFE0239FC4E05794EBFF00B46DCC85A3D134A5897B4F7A7713FF00005381F99AF26689EE2569657696573B99E46CB31F527BD48B6D8ED401E6937C0DF05DDEBFA96B573E1CB3BDD4B51BA96F2E65BB5330796472EC42B92A0649E00AE86CBC1BA469AA16CF49B2B551D0416C8807E42BABFB38F4AF01FDB0BE279F01F80A3D16C65846ABADB342D1C8926E5B5D8DBE4465202B06F2C0C93F78F07A800F00F8BBF1235EF8CBF11E2F0A784DB3611CCF6F6834F94E2EBA96959863E5D83247200527BD7BEFC2AFD9B740F04785841AC69F6BACEAB771C6D7AD7712CD1AB804ED8C302000588C8C67009AE6BF63CF8216FA5E83178DB59B075D62E2466D31DA64645B6688012285E4336F914863D00E0753F4CC96E0D007886B7FB33F8175399678B486D36E1583892CA564C1073F74E57F4AD0B1F839A2ABB8BED42F803F77CA54007D4E0FE82BD565B7E3A5529AD460F15857A4EB41C149C6FD56FF00A9AD29FB392938A7E4F63CF07ECE52EA019F4CD7629D30580961C607B90C7F957D71F087C41A97833E1E787FC3D19B3BE92C60F28BB06527E66279CE303903B9C03819AF008A4B8D36713DACAD04A38DCA7A8F423B8F6AF48F017C4CB75865D3EFE1820BB95F724B34CE90CA78C292A7E53D4F3F29279C57E7D9AD0E20C1C7DA50C43A94D6AFDD8A92FB96BF2FB8FA1C3D6CBEB3B4A8A8CBD5DBF17A7F5A9EE1A77C4D7178F1EA30C11C40ED1E4499753DF827E6182A78F5E335A1AB7C49D3AD046BA7EDD5646F99FCA936AC6BDF2D83F37FB38CFAE2B8C5B161710B48D74F6C548956E198FCC08C9628C481939C9273FCEADCE83A5DA325CC4D6F6928933243337942552463838E380720F01B927073F2D1E2ACCE9D174EEAFDDA575E9D1FCD1E97D430339A938BF45B3F5EABE477D67F12B4F9CAADC417168E48072A1D413EE0E4FE55D1DD6AD65656AB733DD451C0C32B217186FA7AFE15E3425B59268ADEDD92C7EF00F34A300100903079C2311C9F98E3EB45CE9117FA9FB5C42F1932040F8507BF723392071B7EF7615D9438CF194E125520A6FA3DB5F35D7F031A99461E52566E3E5BE9FA7E27A969FE38D175160A97A913124289BE4DDCE38278E71D3AD69DE6AB65A7286B9BA86004640770091EC3BD78BDC3E9D736AD6FA85AC76F7716E0AB9F315F24E369E40E98C9181EBDA9D61E1CB2B05948DB94DBB436F5DFC70411927A1181C118ADE1C6B8950B4A94652EF76ADEAACFF344CF27C3AD79A4BCAC9DFD1DFF0043D82CFC45A6DFCEB0C1791492B02CA99C161ED9EB526ABAC59E8968D737B3A4110E9B8F2C7D00EE6BC5E14733A984B47FBC5550FE611302090432E083C8FCF9C75AB37BA7CD76D2A8D46EB53BB814151702462BEA0E43703EA09CE726B48F1B557465FB95CFD35D3EEDFF00AE843C9692A8AF376EBA6BF7EC77EFF13F43584C82595D47F75327F9D62DC7C5A79646FB25820807FCB596525B1EBB1467F226B86D5D639EE2149ED64B77871E6708500E415DC76F38E39C1EA3DEB524B6B59668EEE1B18E363210AF6CFE56CC8DA381807900E09E7A74AF1311C5999D7F769CD46DD96FF7A76FEB53D28E5582A494A516EFDDEDF917757F15EABE2780DB2CB68F6C5D4B476E1CEF183D4A86C2E7AE7BE3D2B0EC1654D5CEED3C4F1444B346B2868F70C0C12338E83B720F3E86DADB879C98AECDDC271272EACEBC606E1B719E06791D48EA4E647D467B1792196F313AFC8E922A93F364109C2E482A3A67A71D38F97C462F118B9FB5C44DC9F776FB8EFA718D28BA746292EDAAFC89E592DA186D2D4456D0B2846CB219395C020600E48FE1E9C11918AABABE9DA7EB0483702D63E0EF0DB42B31F9B2A09231853F31FE2F7C89A392E6EA25321296D1B9192E176052C02291F31CF5E081DBAD44DFBB124D1C91DD48ADFBB7424B6D006412475E38DCC791C039AE695A4ACD684C2F095E2ECD79FF005F8FE24D2C096DA7C80DF9BA8DA2CC727CB2BC45F8F9F1C8C6477C7B0A9A55BA8267B442A6E447B1254502474DA719008FA7E5D0707204B7D7D325A3DB9758BCC7555740AA48F9B6F55EE71CE3A608E2B4EE6EA3167196D2BC84521DD05BEEDC7A004F386C8CF1CFCBEF55192777B5BD4250945A4ECDBF4F97F5B7E650B013DBC72F94117CD0377960C6FC70C379E31D3B13EDCD58B1BD12ED70C933A6E320BAB82D1EC1F7070070060741B88E7DABDC6A5A7DA882D7EDD7113AC6F1399A66F2CFCEA40EC718041E98CFB55D105ACD03C9A65D5CDE4B9CC6F046E8C0E00241DBEA39E4FB8F450DED16B4FF00872E7AABCA2D5FAD9FA6AF629C49A5299256911B710629729228230183264820E0F380471CF26B32553ABCB15869D1A091E5FDDC61F0CE5B0482070075E40E38E6B523BBD7AD23BA9D5922B433042A640CCCC0286652BC631805BD7BF38AECBE1B787FCD9E7D72E210AEC4C56D924B05002B375EFB71EBD7D6BD2CB72E9E6B8A86169AB27AC9DAD68F57FE5E6D7426B62560E9CABCDDEDB6B7D7B7F9FCCEB7C35A0C3E1BD1ADEC2003F76A37B0FE26C726B528A2BFA368D1A787A71A3495A31564BC91F9B549CAACDCE6EED8514515B19851451400514514005145140051451400514573DE2EF1B69FE0FB50F72E24B971FBAB656019FDCFA2FBD736231347094A55ABC9462B76CDA951A95E6A9D2576FA1AFA9EA96BA35949777B3A5BDBC632CEE7F41EA7DABC83C57E2ED4BC5CDB6276D37442DB1233F7EE79E4B639031938E83BE7B52BABBD63C6175F6ED408DB1EE74B752424400240033F7B8E49E78EA062B42DACA1874F6B99A43B04804691A005B040DB839C023393F404FCB5F8B679C4B5B334E861AF0A5F7397AF65E5F7F63EDB0780A597DA752D2A9F7A5E9E7E7F7772AE9BA458C36904AE93C52C7B885914A10A549539EE7A01DB27D6AF25A590F32F14F9BE649200AD106552188556200C6707BE7B7152CABE76930DBCFE65BBC6C234C4D96C6401D1B23A81B40CE47538C52D99B432A2C73490468249595B74A8C77901B0D9E7018718EC79E95F1B1824D2D0EA9D494EF26DEFEAAC623D9C1F699259D85AC2913BCC832891F5607E63D30ADCFA039E873F83DF18BC7937C50F8A9E2BF15CCE643AB6A335CC7B976ED8CB9F2D71DB081463DABF62FF006DAF8851FC36FD9BBC75A95BCF325EDDD8A6936E648C8FDECF985BCB6C0FBB1B48D8EDB4E3902BF112BF58E0AC1AA74AAE29ADDF2AF96FF99F379C621D49429F657FBC28A28AFD30F9D0A28A2803EA0FF826CFC2BFF85A5FB5BF8444D0F9DA7F87CBEBF75919DBE463C93FF7FDA0FD6BF7A2BF36FF00E08C5F0AFF00B37C0FE39F887730E25D52F23D1ECDD87222857CC948F6679507D62AFD24A0028A28A0028A28A0028A28A0028A28A0028A28A0028A28A0028A28A0028A28A0028A28A0028A28A0028A28A0028A28A0028A28A0028A28A0028A28A0028A28A0028A28A0028A28A0028A28A0028A28A0028A28A0028A28A0028A28A0028A28A0028A28A0028A28A0028A28A0028A28A0028A28A0028A28A0028A28A0028A28A0028A28A0028A28A0028A28A0028A28A0028A28A0028A28A0028A28A0028A28A0028A28A0028A28A0028A28A0028A28A0028A28A0028A28A0028A28A0028A28A0028A28A0028A28A0028A28A0028A28A0028A28A0028A28A0028A28A0028A28A0028A28A0028A28A0028A28A0028A28A0028A28A0028A28A0028A28A0028A28A0028A28A0028A28A0028A28A0028A28A0028A28A0028A28A0028A28A0028A28A0028A28A0028A28A0028A28A0028A28A0028A28A004655752AC032918208C835F2E7ED95F0E2F7C2DF0D355F1D7C3B44F0FEBF6132DDEA86C20402F6DF011D9D082ACC836B6E232155857D4955F51D3EDB56D3EEAC6F214B9B3B989A19A190656446043291E84122803F1627FDA67E265C001FC5330C7F72DA05FE482B9BF12FC55F18F8C2D4DAEB1E25D4AFAC89C9B47B8610139CE7CB185CF3D71FCAB57E3D7C2BB9F82FF00163C43E139C3B4367705AD267FF96B6CFF00344F9EE76900E3F8811DABCFE800A28A2803EFBFF82627C60D936BFF000DAFE7E1F3AAE981CF71859E31F86C7007A39AFD03AFC2CF855F10AFBE14FC45F0FF008B34FC9B8D2AED2731838F363E92464FA321653FEF57EE1F87B5EB2F14E83A6EB3A6CC2E74ED42DE3BAB7997A3C6EA194FE4450068514514005145140051451400514514005145140051451400514514005145140051451400545756905F5B496F730C7716F2A9592295432383D4107822A5A6BBAC6A59D82A8EEC702803E73F8A7FF04F6F80FF00163CE9AF7C0D6BA16A1264FDBFC3AC6C2404F56D89FBA63EEC86BE3DF8A7FF00045CBE87CEB9F873E3F86E97931E9DE25B731B0FFB7884104FFDB25FAD7E99EBDE3AF0EF85EC5EF758D6EC34CB342034F7570B1A027A0DC4E327D2B52CF53B4D4515ED6E62B8561B818DC371401FCFB7C53FD86FE37FC20F3A5D73C01A9DCE9F1E49D4747517F6FB7FBCCD096283FDF0B5E14E8C8C558156070411820D7F50F5E65F143F667F859F19D643E32F02E8DAD5CC8306F9EDC4577F84F1ED907E0D401FCE257E827EC09A2A597C23BFBFD804D7DAACA77F728891AA8FC0EFFCEBBFF8C7FF0004B8F87BA86B9791F807C47AB786CA3B20835002F6D8329C1504EC7033C64BB7AF3D2B6FE07FC21D43E06781ADBC25A9DE5A6A1796D34B2B5CD916F2DD5DCB2FDE0083B4804638208C9EB5E561B34C1E2EB4B0F46A5E71BDD7A7E7F23B6B60EBD082A952364CF50B6157E3FBB542DCD5F8CE457AA711612AD44322AA466ADC4714016E25E957615AA70B74ABB0D00784FEDCFE2AD23C3BFB36F8A2C751BD4B5BBD5E25B4B189C126794488E546075DAAC79C74AF983FE095FE10D5E4F8ADE23F138B173A0C7A2CDA6B5EE46C172D3DB4823C673928AC7A638AF4CFF82A4FFC92AF077FD865BFF443D5EFF8252FFC92AF197FD86D7FF4425007DC51C59A97ECFC54B6C338ABE90865A00C39A0F6ACABA880CD74776816B12F0019A00E7EED319AC6B95F9BA56EDEF7AC5BBEA68031EE875ACB996B56EB935993D0067CABD6A9CAB57A5E86A94B40142618ACDBB5C835A73F4ACEBB1F293401DC683FF0545F86FE00687C1FE2AD0FC4B6DA868F147632DF5AC10CF04A5100DFFEB55C6460E369AF55F0C7FC146FF67DF13EC55F1E26993B7FCB2D4EC2E6DF1F5731ECFF00C7ABF1D3F6898843F19BC4AA3A799137E70C67FAD79C5007F459E19F8F5F0D3C67B4685F103C33AB3B748AD35782493E8543E41F622B6BC7110B8F0EB4A84308A44915BA8C6719FC9ABF9B9ADEF0FF008FBC4FE1318D0FC47AB68C3AE34FBE960FFD0185716370DF5CC354C3DEDCC9AF4BADFE46D46A7B2A91A9D99FBDD60925DCACCBE5A4C086566E3207624FD3FCE2B4D4C176374D180FC317817203E73923AE31FE4735F88FE1BFDB2BE34F851D1AC7E20EA8E53806F7CBBA2477C995589AF58F0AFF00C151BE31787A443790787B5C4072C6EEC5A376FC629147E60D7E630E12C6517A4A325D77FC9AFD4F7A799529EA9347EB262CEF6D1716E609E46208DCC14F5C648E08E071FCBAD3238EE2C752448A61286CB0965FB8C7DF1DFAFAF6AFCEAF0F7FC159DCC919F10FC358A770C19A6B0D530A4E307F74F11CE7DDBD2BD4F46FF82A1FC1DD6238D2F348F13F872E198B49235B472C2A49EA364A49C0CFF00AE7AB9166315CFECB556D53577F25D5971C6507EEF368FBF4FBCFB02E1AFB4EBB32A46BBE0937ABC44B00768CAE38E368E9CF0393D6BBFD33528B55B34B885810C3900E707D2BE50F087EDD5F063C496CB1DBFC42D32CA4240F2B54867B3C1E39DD222A0EFEBF53D6BD37E1F7C65F08EABA884D13C51A36AF13B6C3F60D4A19D5F2C7A6C63F519F7AE9CA71588C9F11CB5E1254AA6F74F47D1FF9F91188A71C543DC69CA3D9EE7B6D14C8664B889648D83C6C32187714FAFD65352575B1F38D5B46145145310514514005145140051451400566F887C4165E18D2A6D42FE5F2A08C741CB3B76551DC9ABB77750D8DACB717122C3044A5DE47380AA064935F317C41F1CDC78F35B3202D1E99012B6D01F4FEF91FDE3FA74A0083C6FE3BD47C7BA8799393058C673059A9F953DCFAB7BFE55851DB81DAA5861C002AD2438A008161F6A78878AB2107A53827B5005530D7E717C7BD52F7E327ED0B7FA56897971A842F751E9FA7DB5D4AC91C5208D125550C7080C88C4E300F5EF5F6F7ED1DE2CB7F05FC16F15DE5CADC1373632D842D6C06E4966431C6C724600660491C81D01AF98FF606F075C6A7E34F10F8A2536F359DAD9FD88ACA4B4DE7C924722B818C63113E4E739238E4E003ECCB1D2AD349B186CAC6D61B2B38142456F6F188E38D4740AA0600F614B243D6B4DE1CD412438A00CA922F5AA9343ED5AF2459154E58FB500634F07B5665CDBE7B56FCD1E0D67DC45D6803A0F03FC449B4578B4FD49FCCB020C4B3B8CB428D8C83C12546381DB271E95EC4BAA84D3A3B796D62701C346D6920319500B6EC0C861B79EFF9115F36CF0E73C576DF0DFC6725B5DDA68D7EFE75A99C3C1E6312376D2A233EC723E98C74E2BF33E26C814A12C760D5A4BE24BAAEAD2EFDFEFDF7FA4CB71CAEA857D5747E7D8F5B974F85229A4B8F324B9991658E59637462792406C607B13D79E71C1B31BEF86396195C084A81F203E410707A9C7396E5783C70066A96A9A86A7A75CC52C704C11C9658F20673F36E56EA73B7279E71D79356C258EAF61F6A1612148C1792E659666CE06081B43000600C12318E6BF29566DC63A35DEEBF1D4FA792928A94B54FB59F95ADA7E04D6AA26B9533E2E0F96C5A4B8D9B6566E46E6DD81F2918C76391D2B2EE752D5745BB610C124E58792401B9D636DBCA8EEBD31920E71CE2ADD85B1D3ECD4DA324577346B20B5F372CA0F20AAE0E71D3FA1AB31DFDCA32DCBC8258AE4B40D71345C904E0FA1EA146471D32060516BC56AD3F2127CB26ECA51DACFF00AF533350D42DB5368E7934A7B6F2A26722527F7921180772F7C9F6E71561615862296B23172AA9318E75660A4E182F04E39279E98CE718064B8126AD7B75B5A05768C2BE14A8CAEEDD9E4E7258F3DF8E94F96E0BC3044D0491798199923D9206E85C797F794E4F4E7939F434B975726FF0F914E5A46315F2BBF5EBF319016124F0BDC0B179154472CB0B32E4291F20C01B883DF3D4FDEE955A337573138B6921B7B565123246AE155D802301CE3238E9FD4033DD5B58DCDADC07678E556FDD48EC62407036E480A7195039C7DD24D334CD323B12C83501736E0B6F811C166EA4951824E5483F98ED49C5B6974F5FEBF004E2A2E5D7B35A7F5EA5A86E164568A666B7B70177342919DF8E8361507191D81C0E38154B501A7DE32DADA4ECCDE5EF0C5832E06F381C679E076FA629DA74B0C16A934B61146B337CF24B65E62770381B40E9EBD73D3BD49FC3E924D35CDB47122A285222947CC483C8C6E0C72178E383C7A85272945595FF00C8A846119BBBB5B6ED72CDCD8C36291B4477796DBA20B2151CE547EEDF8CE5867AF7FA89A5468A3DD0EA7E7394002CDB432E4F3B8E318EBC7E5839A864B5B9751141379D1BEC9047BC61C95CF2E40F4EA7072D8CB6053E092EA48A4864B58247B7E4840A1C13D370072463D011C5092BD92B7F5E4277B26E49FAFF00C1F3EC45A5C7AA15B8755B774DBB5DE50301C0E065B25703BE71F28F6A821BEBBD36E5A592D4BA1FDE0F3251346501CF0572109CE7A0EA69F718B79DE3934FF2AE72032C65C1041CEE1C647DEC71EC7B72E8AF224697CF491269108127CD2A9041C90B85C1C64924F27EA6A36B252B35FD7546DBDE4E374FFAE8FF00424925B29A78AEBEC256E372AC637AE3818381D3F8BB7385078E49A1A8CD1DCC9E4C301C2650429193233B60850C0827040E0F38CFA5365D4A3428419A1CA843120C8638C608DC5C1EE338EFF4AADE7DAC53049AEDA20061191164672491B8B8CE3B700F738201CD653A89AB69F81B53A4E2EFAE9B6EFF00CC769FA22EA1AC43A508A6825B92BB5DDB9233F3371C1C0C9E9D8FA66BE82B5B68ECADA2821509146A11547602BC8BE16A799E2A4924963948B790C6CC3E7EA060FA1C1FD0FAD7B157EC7C0F84853C1D4C55BDE94ADF25FF0005BFC0F90E20AD29568D16F44AFF0037FF000C1451457E947CA8514514005145140051451400514514005159FAE6BD65E1DB07BBBE984718E15072F2376551DC9F4AF24F1778EB5BF1415B1B3B4934FB09B78C16C49328CE4939076E3B0E3DCF4AF9CCDF3EC26511FDEBE69F48ADFE7D979BF95CF5B0396D6C73BC748F56F6FF008274FE39F8AD0690B2D968CC9797FCAB4CA37C709FFD99BDBA0EFE95E6F710CD362F4CB2DFEA972E1DD9D18F183C6E651D81FBA703000A9ACF4B304CAE77B2D932CB246EE1CBE000142818041E99CE723B715D217F3B5959A7F32331C464919D97690D91F786700291CF5393C0E2BF0ECCF36C5E73579EBCAD14F48AD979FAF9BF9743EE28D2A197414282BBB6AFABF2F4F25E57EA521A46A10DB4502411468F993CBD82597EF02D92307279240C1C0C75EB3E9DA7C52DB98D66FB3B90DB54AAB4727CAD851904E78C1C6091EBDAEDA25CDB6A10493304CA2A1DD332124AB051C0E0FCAC4E3D7E946A7A66CB88BCA823B7B67601A498970CDB9412432E4820E0EECF38C0AF3D535F158C1D6727C8DAD75BAEFF00AFE247AA5EC90C42333794EA02BF9BF31700EE5008C03D3827DF155ADF56BA9A19E285A006601DBCC6084654631F37CC4924E318393D6ADDA68D1CC63BA92CC44CCC7CB58F0549C1E3B73903039E9C018C97E97A81D32236D7B090DB2375DC311AF3B8E48CF1861EBDEAAD272BC9D9322F0507184799AE9FD763F3BFFE0AD9F108C56DE07F02453CAED217D66F164955B3B77450B00BC60EF9FDF22BF386BE80FDBC3E242FC4CFDA8BC677704C26D3F4D9C69369B7EEAA41F2B81EC65F348C7AF7EB5F3FD7F43E4B85FA9E5F4A975B5DFABD7F5B1F0D8AA9ED6B4A5FD681451457B672051457B1FEC7BF0AFF00E1737ED2DE00F0BC90F9F6336A49757C84641B68019A607D3724657EAC2803F713F643F857FF000A63F66CF007852487C8BEB6D352E2F508C11753666981F5C3C8CBF4515EC3451400514514005145140051451400514514005145140051451400514514005145140051451400514514005145140051451400514514005145140051451400514514005145140051451400514514005145140051451400514514005145140051451400514514005145140051451400514514005145140051451400514514005145140051451400514514005145140051451400514514005145140051451400514514005145140051451400514514005145140051451400514514005145140051451400514514005145140051451400514514005145140051451400514514005145140051451400514514005145140051451400514514005145140051451400514514005145140051451400514514005145140051451400514514005145140051451400514514005145140051451400514514005145140051451401F11FFC14CBE0DFF6EF83F49F88B6106EBCD19858EA05472D6B237EED8FFB921C7FDB53E95F9BB5FBD1E2DF0BE9FE36F0BEABA06AB0F9FA6EA76B25A5C27728EA54E3D08CE41EC4035F87BF12BC07A87C30F1F6BBE15D507FA6E9574F6ECF8C0914729201E8CA5587B30A00E668A28A002BF4E7FE09B1F183FE12DF8637FE08BE9F7EA3E1B977DB063F33D9CA49007AEC7DE3D8320AFCC6AF5AFD967E2EB7C15F8D9E1FF104B298F4A924FB0EA433C1B59480E4FAEC3B64C7AA0A00FDA4A291595D43290CA464107208A5A0028A28A0028A28A0028A28A0028A28A0028A28A0028A28A0028A28A0028A2AB5F4E618804FF58E76AFB7BD0045777CE1CC36E034BDD8F45FFEBD526D19EE4EFB87695BFDAEDF4AD3B4B55B741C65BB9355FC41AD5BF86B41D4B57BBDC6D34FB696EE6D98DDB110B363240CE01EA45007CF77DA3A7C61FDA0EEB4B961337853C0B1A3CD13E1E1BAD4E45053E5C107CB4661C9C86CE0739AF52D4F400A7720D8EBC865E08AE53F643D01ECFE0DDA6BD7CACDAD78A2EAE35ABF95C7323CB2B6D2323382814F39E589C90457AD6A36A0A9E28038CD33C697DA15C2C1A896BCB3CE3CC3CC91FBFF00B43EBCFF002AF41B6B98AF208E78645962906E5753904579DEB76018B71597E1FF001B9F09C97560F19BA8C8DF1C7B82F96E7B64F407F9FD6B97138AA383A6EAD7928C7CFF00AD5FA1BD1A353113E4A4AECCAF11346DE33D4D91FE58EE0E003C963C761D01EDEF5E2DE38D6ADAE3E23EB160A618678446E96E25064688C687CCDB8042EE2CA0F39DBD79C0F61B585AEEDEE2E66944A6591A76438C17DDCF3F5C7538F5AF837F6F5D5F57F82BFB44780BE25C56F78DA1CDA71D2EF20B4BA6892EDA39257F2DB239E66DD8604653A0E2BF1FE18C4F3E7329EDED39BF177FC91F639BC12C228DFE1B2FBB43E8FB76ABF13702B98F09F89B4DF1768769AC68F7697DA65DA9786E23042B8C9191900F506BA289B8AFDA8F872EA1C1AB31355246CD588DE8034616E957A17ACB89FA55C864A00FCE5FF8297FC45D6EF7E25D8782A59E33A059DA41A94308894389DC488C4BF5231DBA57D6BFF04FFF0004691E11FD9CFC3FA969D0BC777AF06BEBE6790B07943B460807EE8DA8BC0AF88BFE0A3EDBBF68A53FF506B5FF00D0A4AFBCBF62A9B6FECC1E001FF4E4FF00FA3A4A00FA1E19B6E2AE2DD855EB5851DCE31CD4A6EB8A00B973701B9AC5BC947352CF75C75ACBB99F39A00A779275AC5B96F9AAFDDCBD6B26E1F39A00A37079359D39ABB3B567CCD401525E86A94B56E53D6A9CAD4014A7E9597A84C904324923AC71A296677380A00C924F615A531AF98BF6B8F8B4B61A745E05D0EE2E1BC43A9BAA4BF6399A2781494DA8DD370903118CE3839EB401F3CFC63F10C7E28F8A3E25D42209E49BC7811A39048AEB17EE83861D43040DF8F53D6B8EA6A5B3D9A08245DB247F230CE70475FD69D40051451400514514005145140051451401D77867E3078F3C15B3FE11FF001AF8874309D174ED527800FC11857AD7863FE0A0DFB40785762DBFC46BDBD897AC7A9DB4177B87BB491B37E46BE77A2803EE2F0CFF00C15DFE30693B1356D17C2DAEC43EF3BDA4D04A7FE0492ED1FF007CD7AD7863FE0B3368FB13C45F0BE787FBD3E99AB8933F48DE25C7FDF75F98745007ECBF867FE0ACFF000475BD8BA8C5E25F0F31FBCD7BA72CA83E86191C91F87E15EB5E19FDBABE0278B767D8BE2768B6E5BB6A6CF618FAF9EA98AFC0EA2803FA49F0E78FFC2FE3150DA0789348D7148C83A6DF457008FF008031ADFAFE6611DA3756562ACA72181C106BBCF0CFC7EF89BE0CD8342F883E27D2A35E915AEAF3A47F4281F69FC45007F457457E177863FE0A3DFB417867628F1DB6A902FF00CB2D4F4FB69F3F5731EFFF00C7ABD6BC33FF000582F8A5A76C4D6FC2BE17D6635EAD0473DACADF53E632FE4B401FA21F1E3C66DBA3F0DDA498C812DE153DBAA27FECC7FE035E49043802BE42B6FF008291586B7AA5C5F7883C1D7904F71219247B2BD49B927B0654C0F419AEFB40FDBBFE156A7B7ED775AAE8D9EBF6DB066C7FDFA2F401F46451802A754CD70FE06F8DBE02F88D7296BE1DF14E9DA95E32975B459364E40EA446E037E95DFA25003563A9163A9113353A45ED401F177FC1433C4D716967E11D0ED3522905CFDAA5BEB18E51F3ED301859D7D8EFDA4FBE2BD5FF00636F095BE83F01F41BBFECC161A9EA1E74B7723445249B17128899B3C9F936E0FA62BE59FDABEE13E297ED369A1E899FB6992DB42FF491B17ED3E694EBCFCB971CFE95FA1DE0ED127D0FC21A1E9B7217ED3676305BCBB0E577A46AA707B8C834012B4355E4871DAB61E0F6AAD2C04500634B0E05519A3CE6B6E68B19ACF9E2C500634D1F154264CD6BCF1F26B3E64C1A00CB9631CD67CF1B290CA4AB039041C106B6264AA33A71401EE5F0CBC5B73E2DB086421A4D46CD8FDA37FCC92B9042B10B820E33EB93BBDAB5351BA50D71616C91433DC3F97B573CA938200238009C60F6C81DCD7897C39F110F0C78AA179816B4B906095771039FBADC75C360F3EF5EF715A8B9133349218D14CD0CAC0CA84F3856E060E770FE58C73F84711E5BF51C63852D233D579775E5FF000C7DB65B885569F34FECE9FE5EBFF0F6235D6255B30A6DE6B428AACF32004EE3C00FB9B0090395C1E296FADA1BAB011B19362C6133958D5F039DC40E48C7439EDF5A83CD36976B119D279F72F96B13EC8E60CD870719030030E3D7D00ABF3412AC65C49F6A898166B586569562C0C1F9B2BF4F6078CF7F97579A69EBFD7F5F9EC7A4ED09271D3FAFBFF4E9B983A4E997B6F3CCA64549A58C4CE8645777EA08DCDD7031C64E73EB9AD32D6F3DD7986E6388655034D02919CF3FDE04F03A11D060F5AA7AB6B725B5B5BA4F6BBEE2173E54A2245180A476073CEDFAE0F1CD4DA7EB36B723F7FA5C52B37CC2379962564C70421E4E0719E7BF5CF38C1D38BF669FDF7FD0E9A8AACD7B592FBADFA8D9ECA38F508D013E7310DE63214466279C64004FCCBC1271914ED423D4516EA0691A549DFCB78C05FBDE5AE0900E0F6E48E31DCD4BF608AEB266BD365B4ED8E184BCCE189C8FBE3A76FF0080F5E2A969B63AB235DDF5B4DB9846AECE5700A1CED6C67D89E9FC3DB3435D12DFB7F90A2D5B99C969DD75BE9AEDF716E169ECBE692CFC99660621288965563D0E1801E99C70460F355B51934B960926BD6796FA38818A373B40EC010C0301F56231EBC9323091848565176CE46CE0B2367AF059B3CE4723B71D782F2F2E04F0C92DA1B8489D5E1456C2EF2410784E7BF5E9BBAE686FDDB3FC75FC822BDE4D6FE4EDF9EBE5BF7218123B481A44B995802DE76C653B796395CB10065BA6393E99E6C1B4B998B62FDE16456197441B100CE72BDB681D3D0F19CD49777B117860BEB4BA6030EB98B924F4EE06DCE4E47A1E383581358E977522C7F66BA80C8DBCEC42432E4E40E700E31FE47312B4348EBF368D209D4D65A79D93356D7FB42DE71786FF0063CE4B6F48774A13239030072BDC1E871918A5BD8EE6F312C70BCA274D91B5F5A850F819FE2902E3AF4CF4C91DE96E6785634FB324766A09553B216278208077673CF6C76C5666AACD76555E022E4E421F2A352403F37CA0924E30383DFAE2A66D4636D5FCFF00AFC8A845CA4A4ACBE4BFAD3D41A77BD8CB4D716F0CB80A15910676938C30079CF38C0EA4E69B737B3BA3DB35DDB5B9041185C02DC9E4E1B71C77CFA63D02C48D690AA49A6C566C1430778B73819C9660C42F7F4230781D2A35569D630918489DDB64B16017231F7CA9EC067A0233F535CEEF6F3F99D6946FB69F20F0AEA73683E25B3BE48F6DA453A24CEA480E8CBB7383DF0493C751F5AFA222992E2249227592371B95D0E430F506BE7C9F420ECA82C8A1FB8934B705137281925474201F5EFD4D6B7867C61A8F83619ED1628EEA16C322F9AD2AA927190532075191EFEF5F75C2D9F4327E6C362BF87277BEBA3B76B6CEC8F0F36C0FF68A8D5A2FDF4AD6D355F7F4D4F70A2BCF2CBE34E95240CD73697313A633E4ED7420E7904953D88E45597F8C9E1F4E08BD2F9C6CFB31CFF857EAB0E22CA6A479A3888FCDDBF33E41E538E8BB7B27F99DD515C65A7C5AF0EDCCE6179AE2D240A58ACF6EC3007738071F8D68C1F10340B849DC6A31A085B69122B2B371FC2A464FE03B576D3CDB2FAAAF0AF07FF6F2FF003309E03174FE2A52FB99D1515CB0F895A07D8E5B8376408C91E5EC25DBDD40EA3DFA0EF8AC9B9F8CDA2C3A6BCEB1CFF6BC652D241B4B7A7CC3207EA7D01AC6A6799652579E223B5F7FEBEEDDF42E196E32A3B4693EDB1DFD15E54FF182FEEB4E9160D1644BC642CB2467CC0A3905B6900F18F71FC8E3DDF8ABC41AF69F1412EA10C56730C4AEEA1776386504019C64678DBD79E2BE7F11C6796525FBAE69BB5F4565E8EF6FC99E8C322C537FBD6A2AFDEFF95CF59D6FC49A7F87ED649EF2E15767FCB3520BB1EC00F535E77AA7C5E9F5D5FB0E816AF04D29C7DAA520945E49214679C0EBCE0FE75C5E9BA6E9F7935B35CC725CCA5199E3E71D954E7DF92074E475E95ADA45BFD99A389618636B80AD13346A0AEE058E776738E40C8C7DDF4E3E0B1FC619863BDCC3DA941E9A6B2FBECADF2D4F7A8E5384C2A6E69CE6BBE8BEED6FDF5DD19D6FA45C6A9ADAC9772C978D1EEDF717B2655CF38C64821700F5C1EDE95A9A35A413BB99D1E5B368C2B11F29C9E76127A766C7230473C9A8EE4C36B1224131F31768012266404004AE7B8CE7F3CE0558D114DEE99398E1113CA58A4F3AEE322E303AF181B71DCE7B57C5455EA7BDABDDF5BFF5E67AB56A4A54F99BB2D12E96FEBC87D84AE9717179E5C51C6F203F21DC6370E4EDC6300019E09EF9F4DB423D548D565296D208D61F2BE701368DDD4EE3EA00CFD7D2B6ACA4B782C6EAE9BECEF1998BC25E5DECBCAF2320727A718F6EF56869AB7F68F12C8AF3C27779B1C4C771049FBC3230DD33FECD6EA9CA4928BF338FDB420E4E51F2FEBD0A92594DE70BBBE8E59832001CF96304153B9429C6486C64609CF7E292FE4B37470B09836840BE5E590BEF1C0C13CF1D075ED9E6AA5C6B7A769A591F544820647DBE7EC0B8E011B71F3302A7A641AE32E7E21E936EC6433DCEA3703037C71EDDC36B0E589538E7D3A7E35E961F2FC5E2FF00DDA93927D6DA7DE734AB52A4EF5A6A36E9B7E07A335F69D2416B62B1001A3D8AED0B8206065B76338C0382B9CE4648E6B8CF89BE29B5F873F0EB57F193F3A7E8FA64F7A216C624748B728F55DCC368C139DC3EED60DFFC5CB76B536F65A09881403CC92E4E430CE5860679FAD7CB5FF050DFDA1FCFF82E7C270D9D9E9F7FADDCC29225B49897ECC8DE63311D705A355E78E48ED5F4D85E16CC6A5687D629A50BABEAB6BABF5EC79B3CCB0F083F65277D77EFFD7DC7E67DFDF4FA9DF5C5E5D4AD3DD5C48D34B2BF577639627DC924D414515FB79F201451450015FA4FFF000461F857FDA1E32F1D7C43B9873169B691E8D64EC320CB33799311EEAB1C63E92FBD7E6C57EF5FFC137BE15FFC2ACFD923C1E9343E56A1AFABEBF75C60B1B8C188FF00DF85807E1401F4ED145140051451400514514005145140051451400514514005145140051451400514514005145140051451400514514005145140051451400514514005145140051451400514514005145140051451400514514005145140051451400514514005145140051451400514514005145140051451400514514005145140051451400514514005145140051451400514514005145140051451400514514005145140051451400514514005145140051451400514514005145140051451400514514005145140051451400514514005145140051451400514514005145140051451400514514005145140051451400514514005145140051451400514514005145140051451400514514005145140051451400514514005145140051451400514514005145140051451400514514005145140051451400514514005145140057E7DFF00C14E7E0DF973E87F12B4F83E5931A5EA8507F10C98243F51BD093E918AFD04AE53E2AFC3CB0F8AFF000EB5FF0009EA200B6D52D5A112119F2A4EB1C807AAB8561FEED007E16515A5E25F0EDFF847C45A9E89AA426DB51D3AE64B4B888FF0C88C5587E63AD66D00145145007EBB7EC2DF183FE16B7C09D360BB9FCDD6BC3C469577B8E59911479321FAC78193D591ABE88AFC98FD80FE2FFF00C2B2F8E769A55E4FE568DE2755D3670C70AB3E736EFF005DE4A7D2535FACF400514514005145140051451400514514005145140051451400514514005723E3CF1F787FE1EDA49ABF89354B7D2B4DB7503CD9DB9663CED451CB31C74009AF26FDA0FF006CBF0BFC1C171A469263F1278B172A6CE17FDC5AB7FD3671DC7F717E6E39DB906BF3A3E25FC54F137C5CF10C9ACF89F5292FEE4E44510F961817FB91A0E147EA7A924F3401FA23A3FEDF5F09754D59ACE6BDD534B8470B7B7960DE4BFD361671F8A8AD9FDA7BC7F6B77FB36EB17FE1CBC4D5E2D7D23D3ACA6D3A50FE7F9D204654DB9DC48DEA5473D47635F9515DBFC33F88975E12D6347B2BDBEBAFF844D759B3D4AFEC2239526291499114F47D808C8EBC03D06003F60FC3BA343E1DF0FE99A55BA2476F636B15AC691AE155510280076181566F00F2EA3D2356B3D7B4AB3D4F4EB98EF2C2F214B8B7B888E5648D802AC0FA1041A6DFCC02E280392F105DDBD8A34B712AC499C02C7A9F403B9AF2C92E8CF7725CA64399372F238E95AFE3AD7A3D775116D6E0B25B9DB9906CCB9383C1EBC6307DCD615A2F976B23AA465F7796A0FCCCC7A0DA3EA08ED5F85F156752C762961683BC29BDD757D7EED91FA1E55818E1287B7ABF14BA3E8BFE09B3A53A7D91E792079264265DA840520E78E0E7A03F891E95C1FC77F07D978D7E1FAD9EB96916A168CEAB75148D82EAFC9071838DE14F5FC3AD7A12B7D9D15437976DE6043E42E54021588C1EDCE3A0FAD3B5CD2FFB43C3F73A64F25B9865CA86DFB5559812AC3DD5863AF6E83AD7CEE558A781C652AEDE917AFA75FC2E698D87B7A528DBE2DBFAF5E87E41F8B74CF885FB16F88A19FC3FA8C97BE08BBBC4995645CC77126D3FBA9CEC1B5C88D8E10FDD19CD7D4BF0ABF6C4F87DF1253C96BF7F0FEA0248A05B6D5FCB89AE247E3110576DC33C738EA2BBFF001278574DF16E917FA06BF62B796330686E2DE4254F7040652194F519041AF953E327EC23690DAEADAF7806EA5B69A2092DB68243BAA8451BF64ACCCECC4AB301EAD81DABFA5534D5D1F9C6C7DCD1BD5847AFCBAF87FF001CFE307ECDCDA745AD695ABC5E1A79A693FB2F5CD3CDBADD48530713C91799F2928D856ED8E84D7D57F0E3F6EFF0078B9F46B0D55E6D0756BB502E1EE822595BBE0920CCCC3E5E300903B5303EA28E4E956A39B8AE17C39F14BC1DE2DD43EC1A1F8B743D66FB6193ECDA7EA50CF26D1D5B6A3138191CFBD75A9362803F2AFF006DEF883A7FC42FDA0759974E86E615D214E8D3FDA9554B4D6F2C88ECBB58E509E84E0FA815FAC1E11F0EE93E07F0F59687A1D9A69DA4D9214B7B58C92B1A924E06493D49EF5F8BDF1E8E7E39FC453EBE23D47FF4AA4AFDA35B9F7A00DA5B9A56BBF7AC717548D75C75A00D296EB8EB59F3DCE73CD5692EBDEAA4B719CF3400B713E7359F34B9269669EA94B2E73400C99EA8CCD4CD5F56B4D1EC27BDBFBB86CACE05324B737322C71C6A3A96624003DCD79678D7F698F873E0ED23FB41FC51A76B0BE62C7F67D1AF21BA9F9CFCDB15F3B46393EE2803D2A56AE63C5FE38D07C0F6B0DCEBFABDAE916F33F971C9752040CD8CE067BE01AF93BE297EDD77DA99BCD2FC0760F6A26110B5D5A74569D1B72971E4B2B29CE0AF39FBD9EB5E75E12F81FF0011FE36F8EA793C5F06B1A3DBCAED75797DA9D9496E093C7EE90AAA16C91F28C719A00ED3E29FED7BAC7C41BBD2F46F8696FA969B3CD2A96926823FB54B27CC044AA19D4A9CA9F5CAFA5751E03F84A3E0BF8275EF1F789245BBF184D6B25C87C9C5BBB87C28C85F998C8A181040238AF51F85FF00B3DF84BE12A41756369F6AD7560304DAA4CEFBA505C367CB2E514FCABCA8078F735C5FED6FA96A7FF0845A699616179716F7971BEEAE21819A3448F042B301804B153CFF0074D007C704E4E4F268A28A0028A28A0028A28A0028A28A0028A28A0028A28A0028A28A0028A28A0028A28A0028A28A0028A28A009F4FD42EB49BEB7BDB2B896D2F2DE459619E1728F1BA9C865239041E735FAB1FB267C6A97E377C2D82FB51756F1069B21B2D44A80BE63800ACA00E0075209C606E0D8E057E5057D89FF04D4D7A483E22F8B745DEDE4DDE94B7853B168A65407F29CFE7401FA191274A66A93BD86917B75185692081E550DD09552467F2AB31AE48AE1BF682F14DF781FE0A78B35BD37CAFB6DAD9FEEFCE4DCBF33AA1C8C8ECC6803E09FD9D57FE1787ED5DA6EB3AEFFA25D4D7CFAE3269DF2209E13E72A80FB8EC2CA0119CE33C8EB5FA7DE47B57C0DFF04DCF02E9BAEF8C3C51E25B9F3BFB4B428EDA3B4D8F84C5C2DC2C9B8639E235C7A735FA1896F91D280329EDF8E9FAD559A0C76E2B79EDB8E954AE20C50073D3C58ACCB88F19ADFB98B19159372940187729C566CCB9AD8BA5E4D664CBD68033A55AA52AF5AD190726A94C3DA80326E548E41208E4106BE88F04EA506B3A3D9DF2DADD4D25DC0B1CCE9298D4C8000DC8650390E719C6303A800FCCDE2AF17687E138E27D6B57B2D296625633773AC7BC8EB8C9E6BD3FE0978EBC33E25F0D4D6F0EBDA76A2619D9238ECEEA0660ACA08390DB9BE6278FE7922BE0B8C30DED7050AF1577097E0F47FA1EE6535396B3A6DD9497F5DBF33D4868B65399649D5B9729B3CB566C02576962B92D818C91D5874E956DE182C558DB491DE346EAF1EFDDB181C15CEE6C2E7239EBF2E413C811A5C3C9A2A4DA6EAB14452252B148D9903819E84B7BF27F975ADA25B5CC261706084BE5887C164CE7AF4C10A5B249C6187A9C7E2C9C5349477EA7D93E6926E52DBA7F9E9FE669855BF3B8C8645642248BCE5CAEEC0013E5EC037AE770E493CD2BE9E486CD310FD994641009DC42938214F4E76E48C1E4F4E052B46B7EF757284DC646363A871B719C925D896CE7A71C63B0AA774B613DF4B24024B348A1C236E70CCE323006DE3B0E9D8F34E7376F50A7157F25E5B796FE7D99A63FB52DED8BDED8099AE795B84C19391D013BC74C9C6477AA17F776B6B301A8E9976AE51B0F35AAF19385D847231DB07DFD055A923BA7B82AF709731BE1F67EEDD973C677B608E9C9C74E879CD47751335A4523AB3B796CE092A546075C83CF520F03AFBD126ECED7D3BEA10E5525CD6D7B5D146DCE9D7C05C349716498DA8D19936920609DD820B16E3B74F4E6A5FB55B40F1EF9374F1B6F7981084F18E0380C7DBD38E38AD07F3E52A2DA2F214F2B1CC700907A6DC8048200C9DDD0FB552D42F6EA492294AC6D1AC8156497632B9C7CD8F9F8007B60631D6A1AE55FF00D54B9DDBF06FF00E011C5A92B4AE048EE8CC19E60918E0F1B49076E781C9C9E3D6A2867C4AD2C771140C39492370B2E3007DDC649E339040CB75EB57A5FED0C2C3069D34C5860C88D1A2BAB1C6037F74E3AF3CF423B56692E6F25CC76AE906C0A64DFB3E5C6402C383907A719EFD0665DD3B6BF732A3CAEF64BEF441E7497D1CAED2F96CF81F689494631E79001EDC71CE7D49E2AA5AB23C8D32DE979F3E5222300C23C9C6FDA00F7E4AE7807774ABDA8C3E66E13A39B891766C9653C290417619F9707D401C724E6A72A82287CED91C0C020113300C07247DDCE0E0741923AE7159F2B6F57FD7F5EA6CA694745BFA7F5F9146EE68A474864649E41DE1C044009EA36B71DF919C1C73504D7102B27DA249A7999490E89B888BA671CF03920919E9D31C4D247FBD6882369D6030EDE5296DA99C12370CB1CA81963D4FE525D452CB6C61B65B786CAF18AFDA2E10F9CC80105986ECE3A1EDC9E07A43BBBBFEBFAF3344E31B27FD7FC1F25DBE6538D23B85B893FB2DA7B7529E5BDC33C91C4BCE0919272724F38EE3152C36AAF6D757135B492A46A5C339F2A118E3AE09EC78EFC6722AC9FF416589EFD6F2E6542FB9E309B492B8014E40C9F4C0C2D437A6CDA3B489647962C069E5495987959C85E83B023380381C77A4E296FBFCBF41F3B93D2F67EBB2F5B3E9F3EC422EEF2CB4D7823669130B1621B72B19C8E8401EF81D0F3DEAADCC0D24B6A8BA899AE4B1716B6C877291C176E38C91920761D73D34AEEFAE2FAFA1FB159A6991C7192AD7320DC480403C8CE7E627007F77D321B65A4DFEADAAC8C1A3489220C5E698C4D22B0C9259558B7DD1C9E48C76359B4DBB46EFA752A32504E72B47ABDBD3D3EE665DEE9D6933C86DE4950B958D06E7059CE7218C98EDBBB01DB9EA161D155D9961B17835055198D265C2A8EA5C9EA368CF04719CE6BA2B58256D5A6168B05AB24AB06E85598C6CABB89048273C91CF271DA934D458E7B98C3A0596EBCA791E562EE770032AB82CC483C0209C73DB35ECEEC4F1528C6C9F45BBD7E7FD5DB316DFC3F1DDDF9B7B892DA1B85629E5C526C19040CB1239C107D31B4F19EB7348B782EBECC1956FA43192EC610C5430180ABC0CE01C7739CF1818BDA5453DB593CF6E82586F0C840F2B60CF4DC1430EE0F1F746EE3A731DB6AD2E87A7C73DADDDBDB4D70AAF88D04B9C818CFF74E00CF0793D790288C231B4999CEAD4A978C5DDECBD75BF46D7FC0D49B45B296EE7FB2E9F124400DD2213B7613B598B3280739DA06738038190094D262B136704EF76D1308950C876C7B70A01503A962DBBD7B139E72C859A2D0C2C67538C3825A6CB468643F2E4B0E58124F4C7B9EB515847F63D2D8C96EB34E1374850233B0299CB1C02392DC724618E3BD5A695B43069C94B5EB6F3F3FEBEFBDC768DA92C125C45158BDFF009123AA79516F0DC60127D1403D71F78E7AD490473BCD3DCC6A2340AC03A90B8070C08DD8C00A4705BB1E7935A560B35B69E6D7ECB2B888264B3A8573B46E1D7846E0918CF3DC1AAC97A9A569D64EB22C403379B98C82E0BE406E9C703A7A9E6B451B25CCCCDCF9A4F916AF4EFD2FFD7A92598894220131611BBB279076FF000B283B012063E6C7AF1D2A7D36DED2D5209628E6588ABA9DCA0301D472DC7CC14FA007A7734C9A52B611B43249244D11DF71B768604EEC9C0CF38E39008E3207038BF15F8E05AC034EB364BAB851B1DC86D90762AA0B1DC7AF5C81F8915EBE032FAF98565470D1BBEFD17ABEDFD2479F88AF0A3073A8EC9F4EFBF4D3F136752F16DB787B4910CCE924A0168D239321890547CB8238C73CE791CE3AF09A87C45D7350B66B68A73676EC41611FDE6E00E4FD00AC26492E65696566924739676E4935325B57EC395F0B6130294EBFEF27E7B2F45FABBFC8F95C566552BB6A0B953FBFEFFF00228BC2D71234933B4B231CB3B9DC49F726816A076AD316FED4BF67AFB449256478FB9897D2DAE996B25D5E5C45696D18CBCD3B84441EE4F02BF29BE3CFC5BBDF8CDE3B6D72EED96C628A05B6B6B4570FE4C60B36D2E15771DCEC72477C76AFB27F6ECF8A12F86FC3165E0FB291A3B9D5D7CDBB0D08656B604E0063C86DEA3A76AFCF4B925AE2427AEE34C08E8A28A0028A28A00EBBE10F8027F8ABF14FC25E0FB662926B9AA5BD81907FCB359240ACFF00F01525BF0AFE9474DD3ADB47D3AD6C2CE15B7B3B589208614FBA88A02AA8F600015F80FF00B127830EBFF13EEF5B74260D12D19D5BD2697289FF008EF9A7F0AFD5AF84BFB46DE787E48749F154B25F699C247A81CB4D07FBFDDD7DFEF0F7E9401F53D150D9DE41A85AC5736B325C5BCCA1E396260CAEA7A104751535001451552F6E9A32218BFD73F7FEE8F5A002F35286CFE56CBC9DA34E4FFF005AB26E759D418168A28A041CE5F2C40FD0569DAE98918DCDF339E493D49AF2EFDA8FC5B71E0DF83FA943A547249AF6BD2C7A0E9890921CDC5C9280AEDF9B704DEC36E4E54500737F0EFE2EF8CBE27F8BF58D534A92D2DFC03A6CAD616EF35B6E9B52B85FF592290DF246A4803AEEC76E40F5083C7EF6AE1751B32ABDE5B73903FE027FC69BF0F7E1D59FC3BF87DA1786ECE355874EB5588ED006E7EAEC70072CE5989EE49A4D634A52ADF2FE9401D6D86A16DAA5B2DC5ACC93C2DD190FE87D0FB559AF1DB5BEBBF0A6A46EAD093193FBD809F9641FE3E86BD5F4BD4A0D62C21BCB66DD14AB919EA3D41F7078A00B7451450014514500145145001451450014514500145145001451450014514500145145001451450014514500145145001451450014514500145145001451450014514500145145001451450014514500145145001451450014514500145145001451450014514500145145001451450014514500145145001451450014514500145145001451450014514500145145001451450014514500145145001451450014514500145145001451450014514500145145001451450014514500145145001451450014514500145145001451450014514500145145001451450014514500145145001451450014514500145145001451450014514500145145001451450014514500145145001451450014514500145145001451450014514500145145001451450014514500145145007E69FF00C14B7E0DFF00C235E3DD37E205841B6C35F516B7C54709771AFCAC7FDF8C0FC6263DEBE2DAFDB6FDA1FE1341F1AFE10F887C2CEA9F6C9E1F3AC257E3CBBA4F9A239EC0B0DA4FF759ABF13EF2CE7D3EEE7B5B989E0B981DA2962906191D4E0A91D88208A00868A28A009209E4B59E39A191A296360E8E870CAC0E4107B1AFDADFD9BBE2CC7F1ABE0DF877C4E5D5AFE487ECFA822FF05D47F2C9C76C91BC0F4715F89D5F6A7FC133BE2FFF00C23DE3CD5BC017D3EDB2D76337762AC785BB897E651FEFC60E7FEB928EF401FA5545145001451450014514500145145001451450014515E0BFB40FED7BE14F8271CFA6DB32F887C560606996F27C96E7B19DC676FF00BA32C78E0039A00F60F1878CF43F0068371AD788753B7D274C807CF7170D819ECAA3AB31ECA0127B0AFCFEFDA17F6ECD6FC77F69D0FC0BE7F877406CC726A04EDBDBA1EC47FAA53E80EE3DC8C95AF05F8ABF193C57F19B5E3AA789F527BA2A4F91691FC96F6CA7F8634E83B72724E0649AE26801492C4924927924D2514500145145007DBFFB297ED7BE16F87FF0920F0CF8C2FEEA1BCD3AEA54B331DB3CC0DB361D4165CF21DA4183D005C7B7B4597ED51E16F19A84F0DDBEAFAABC8ED109934F748626085B2EEF81C71C0CB7CC38C648F29FD8EB4D9FE197C2DBCBED4ADDE1BED72F04F15AB2EC9040AA1519B3D013BC8E3A104673C7ACEB7ADDDEB3716C6658EDE15DDB1402D863C062DC0F4AF90CF33FA197D1A94A94AF5ADA2ED7EADECADB9EE65F96D4C4CE3526AD4FBF7B76EA62583DC4D2A3C5188E424B17909DEC70724AAF3D3F0AD0D3ACD5751569C198B316F39F3C739CE07233D33EF5670F24B1BA84B856F998B8C7238E9CF4240C71EFCF157E283EC97D1AC192B24446EDE5833923EF2E338C678C741EDCFE0525D59F732A8E4DF9A26B84297862FB4A973209020421F00925403CF5C727AF5A7C31C66E8CEF1B1464DE674C16743C72383C6339C741DBAD3DDDADDE328D19F25762405F6B22B03BB7640E78071C741C7A4573B22BB9E3546B5572B03807603B813D8E00E71EB803D2A9D93B9CC9B7A797F5FA1E3DF1374792CB594D51550417C03B9888DAB2119C7078C8E7EA1BD2B9B827C81CD7BAF8A7C290F88EC6E74E97E59E34CABBE5DD38E1C9EB80467078C362BE7F9E1B8D2AF66B3BA8CC5730394746EC457EE3C299A7D7709F56A8FF00794F4F58F47F2D9FCBB9F1999E1D52ABED21F0CBF07FD6A47E27F05787BC776696DE20D174FD6628C3795F6EB58E73096182C9BD4ED3D391E82BE6AF1CFF00C13D3C33A8E9F6CBE12D62EB48BC5973349A937DA51D30780142E0E71CE6BEA3867F7AB71CD5F7278C7E765DFEC7FF001AFE1CF8C2E9BC122EEE238D1638B5CD2B5486C1E6565567500CCAE006CA907AEDCF4C565783BF68BF8DFF000A6FF58B292E754D72E1E558665D7FCFD4040D11704444B903258E4A9C1DABE82BF4B966A904D401F8BFE2DD72FBC4FE2AD6759D4D163D4B51BD9AEEE9110A0596472EE029E83713C76AFB987FC14D3481FF00322DF7FE0C13FF0088AF8EFE391CFC6BF8807FEA61D43FF4A64AFD15F1D7EC81F0BFC6FA443611E86BE1A68E713FDAF4248E19DF0AC363332382A77648C7555E78A00F2FFF00879B691FF422DF7FE0C13FF88A43FF000534D20FFCC8D7DFF8304FFE22B5FF00E1DDDF0DBFE837E2AFFC0BB6FF00E47A69FF0082787C361FF31BF14FFE05DB7FF23D0063B7FC14C3483FF3235F7FE0C13FF88A89FF00E0A55A437FCC8F7DFF0081E9FF00C456CB7FC13CFE1B8FF98DF8A7FF0002EDBFF91EA7D27F607F86FA4EAD657C6FFC417EB6D3A4C6D6F2E2DDE19B6B03B245100254E30402382791401E7DE32FF828BDC5FE872C5E1BF0C3699AB16529717D3ACF12AE7E6050052723DEB87B6FDB83E2FDFC5E6DBD8E9B711E71BE2D324619F4C86AFB09BF677F861FF423689FF80AB5D4F867C2BA2F8274CFECED074CB6D26C3CC32FD9ED53626E38C9C7A9C0A00FCE8F0D7867E3CFC5ED0EFC586A1E26D674ADDF66BA86FB5C31A3E464A949A55DC307D08AEFFC05FB066B7A85B6937FE28D562D24B4C1AF74855124AB109082A2547299641904671B867A1AFB9DE4AAF2498A00F20F047ECB5F0F3C017571716FA42EAF24A171FDB291DD088A9C831EE4F94F3D47A0AF519A4A7CB2D52B89714010CBBE79522895A491D82A228C9627A003D6BEF1F83FE045F877E02D3B4A751F6D23CFBC61FC53372DF5C70A0FA28AF9F7F65DF85CDE22D7BFE12BD461CE9DA73E2D15C712DC0FE2FA275FF7B1E86BEB6A00E6FC43F0D3C21E2EDDFDBBE15D135ADDF7BFB474E867CFD77A9AF30F117EC39F01BC51BBED9F0BF4287775FECE89ACBF2F21931F857B9D1401F1EF88BFE0951F01B5ADDF63B0D7B40CF4FECED559F6FD3CF593F5AF30F117FC11AFC2173BBFB0BE236B7A6FF77FB46C61BBC7D7618B35FA2345007E50788BFE08DDE38B6DDFD85F103C3FA963EEFF00685B4F699FAEC12E2BCB7C4DFF0004B6F8F7E1F8E592DB47D235E48C124E9BAAC63207A09BCB35FB6345277B6807F3E5AD7EC95F18B41DDF68F877AE4F8E7FD02DFED7F97925B35E7DADF827C45E1ACFF6C683A9E958EBF6EB3921C7FDF4A2BFA35BBF08E977B3995EDF6BB124EC62B9A9ACBC3B6362FBD21DEF8C0694EF23D7AD78D46799AA9CB5E1071EE9C93B7A34FEEBFCCEB9AC3F2DE0DDFCD2FCCFE6AA8AFE8D7C45F05FE1F78BB77F6E7817C37AC96EA6FF0049B7989FC590D798F88BF604F801E26DC6EBE1A6996ECDDF4E9A7B3C7D043228AF68E43F0628AFD98F117FC1267E07EB3B8D8C9E26D049FBA2C75249147FDFE8DCFEB5E61E22FF008233E873EE3A17C4ED42CBFBA9A8E94973F8129247F9E2803F2DA8AFBEBC43FF000476F89367B8E89E33F0C6A6A3A0BCFB45AB1FC04720CFE35E63E21FF82627ED03A16E36FE16B2D6D17ABE9DAB5BFE8247463F95007CA7457AEF887F644F8D7E16DC6FFE1778A762FDE92D74C92E507B968830FD6BCD35AF0CEB1E1B9BCAD5F4ABED2E5CE365EDB3C2D9FA3014019B4514500145145001451450015F61FF00C134B437B8F895E2CD602B79569A4ADA330FBA0CB32B8CF1D7F7071CF63D7B7C795FA8FF00B0EFC2997E19FC1AB7BBD42168357F1049FDA33238C34711502143FF0001F9FD419083D2803E9287AD7CCFFF000504F16EADE1DF849A6D8E9D77F67B5D62FBEC97D1F968DE74410B85CB0257E655395C1E2BE9685B915F17FF00C147BC6519B7F0AF853ECADE6EE3AA7DA778DBB7E78F66DC75EF9CD007A27FC1387C31A6D8FC20D4F5C82DB66A9A8EA4D6F753EF63E62423310DA4ED18F364E4004EEE73818FAF2184357CF1FB10F83A4F067C00D0FCCBA5BAFED566D5176A6DF2D6555C21E79236F5AFA22DE502801F25B7CB9ACCBB8F19AD79AE414C66B22F24CE680312ED6B16E875AD9BB7EB58976DD68032AE85664C3AD695C37CC6B366EF401465FBD59D7F73159DB4D3CEE2386242EEEDD1540C927F0AD197EF578E7ED51E266F0CFC15D7DA26DB35F2A5827B891B0E3FEF8DF401F0E7C5BF89179F14BC717FADDCB48B6CCC63B3B776C882007E551EFDCFA926B8CA28A00E8348F883E29F0F041A5F89757D3420C28B4BF962007B6D61EA6BBED07F6B7F8BDE1C50967E39D44A03BB65C88E704E319FDE2B738E33D6BC868AE4AB84C3D7FE2D38CBD527F99B42BD5A7A424D7A367D41A17FC1453E2CE913192E64D2F55771B5E4BA8245761C6794914741E95DCE85FF000532D5EDA38E1D53C1F1CC8B8F9ECF5168829CE73B0C6739EF93EA735F13515E3D6E1DCAABFC5417CAF1FC9A3B6199E2E9ED53EFB3FCEE7E8F68DFF052DF03DD0437FE1ED6F4ABBE3335B0591548CF258CDB9BAF75FA62BD03C3DFB777C21D626559BC406C03E59A2B9B49954670D8CB215C6EC9E493CD7E50D15E455E0DCB2A7C1CD1F47FE699D91CEB12BE24A5EA9FE8D1FB45A7FC7FF00F8A2747D37C5FE1FBD95D430B68B54863DACC7962A1CB038C0E31C9CF6E7B3B3BA8A59E49E08629AD991963785DA5561DC9604E71B41E0678FF006735F85557B4AD7352D0A7F3B4DD42EB4F9BAF996B3344DF9A915E4D5E06A6DDE9621AF58A7F93475433D92569535F26D7F99FB9134C279CC66FE7B56002B2B966553D5B82327D7A9C64FE0E79DA5962F2F5432A6D196112911872092039CE00500E067A0EE2BF1D7C3DFB4DFC57F0BF1A7FC41D7C26D0BE5DCDEBDC205F4DB21618F6C57A0E89FF000503F8CDA4C923DC6B963AC4922842F7DA6C3BB03A731843DFAF5EF5E455E08C6C75A7562FFF00025FE68EB8E7945FC506BEE7FA5CFD52B6B352571AC472F1BF7458C2B7420FF093B4647CA3A7E21418E68E48908BBB948442A4C20346C4B02CC4F45181CFA83819AFCE9F0FFF00C14CFC516AEA75BF04685A88E777D82596D09E9FDE3201D076F7EB5E81E12FF8296F829102EBDE00D4E10CDBDFECF3437DB8FA665119C01803041EBCD7955385736A4F4A49AF292FD59D2B35C24AEDCDDFD3FC8FB51748B5B6BF5FED0BA9A1600F94AD2B3B2B07F9B68DC70141FE2E339CD26A7A958B4EE0DE4B751BBF96A76AB6FC15E8D85FF686E240031EF5F387877FE0A1DF09351B78E2B8BCBBD0158387377A5BB18D58F451109067DFB1CF506BBCF0F7ED4BF07AF228058F8BB42B99FCAC3BDDDE2DAFF083851304390DB78C649040E318F22B6538FA0ACE8492EAF95BFC8ED862E8D49733A89BE8AE97E7B7DE7A7C0A6C98CA2C62912694058476DA318C39249C9077303EB8351E9B6F78F2FDA45AEE38DE9BF85836E06E39E0F1C7A8CE0567F86BC4FA67894CBAA5A5C68FA8EC5DC02DD234440E589D99049C0E0F5F735B7A86D97CDB713DBCECCA01455C22460F5639FEF12304739C7706BC874DC3E24D5BA6DFA7FC31D9CF7765677DDEFF00AFF95C834F8A5D5FCFBF736E22187C4AE198FDDEA72BB87CBC2E3192703A6669AE6396596E2F1EE98B1660CCA11401828B8180580C8C741D7B7326A1047A740F29926689A065466210465085E36AF21B38CF3D71EB50CD269EFA56E4DA3507E4046FF540E7BFDE7E09F51DB826A1AB68DEBBFA929F3DA4969B2B74F9FE7FF0D7A36DE21D3F4FD25336324D7F1EE7491403146C492718CF6238F6C1E87245A96A56FA1ED82D90C2222F24ED96607AB1073B4638E9C829D3822B52F2D629E210AEF7814AC0AB1AEC491D87503B60743EFD7AD695DCD75796F9648A08E49A28544A73840416200E995CB723EEBFBD25096DCDB2E8825569AB351DDDDDDFDDA7CDBFF8261D969DA9C5A6B3DD452C719808C19542AA8270A1158753D9B1DFAE2ACDF058747D41214556803596218D541EC00CF53C804FB7B9AD3BE7920B092EAEDD765D4C92461F206D0E0B0E48009009E9FC5DB26A85DDEDADCE9B05B5A3CD7A5F084C68446AE017524A8E72E3A7A743C1154E118271BF4EBBFF005D4CA352755F3B5A5FA6DFD74E849AB5CC4CAD022CAD0AB863BCB8192C14A8EB8DABBBDF839E7149A9EB96965A72DB2DC095E548D5E18E262CCB95C8C8182490463B827F18A382E2E355B4F911A48F1307DC012803677375CE7690471F29A9E5860D4A3B0459E216CCE9848D4B7CC3197F5207407B907B55DE52BB5FD7F5721469C5C54AED2D7FAD1F6F2FC06DC5C4D716B2C6F1BC523380ED70DE5B1DDD7E4C8DA32703A903B5453E8B146118A431BADD08D8CAA180C9C6EE830172338E98C638CD5F334AB78B6924525CB5B8DB1B3111E78C21392BD029CF1CF3D38AE43C7DAF43A228B3D3408E77D8E1C1F99319F98E38CF6EA7A0EE327BB0982A98FAF1C3D257949DBD3BBF975309D75420E6F44B5D3FAEBE9F9143C71E3093CA9748B4D88FBCADC4B12ED202B7C899079200049F5F7CD71105B74E29D0439E4F24F39357A28B1DABFA172CCB686574151A2B5EAFAB7DDFF9743E0F11889E226E72FBBB11C707B54CB154CB1FB54823F6AF58E62B88E9767B5591167B579F7C7DF1AB7C3AF84DE21D62DF55B6D1F544B675D3E6B868C6FB9DA591115F21D885621707383C71401F00FC55F16EA5FB53FC72B6B0D0A547B698FD93485BC410148F69721C8CFF0016FE79ED5E85FB55FEC56742D320F12FC3BB09AE6D6D20116A1A5216966C2F0268C725F8E1875E0119F9B14FF602F87D6DE24F889A8EBDA86953DC43A45BEFB2BEFDE2C515C96008DCA42B36C66F95B3C1CE3BD7E83343ED401F865457EA8FC64FD8CBC03F16669F504B67F0DEBD2E59B50D3140595BD6488FCADEA48DAC7BB57CADE2EFF82777C41D1A676D1352D27C416C3EEFEF1ADA63CF75605471CFDF3DFF00100F95E8AF715FD8A3E3279C11BC24A8A5B0646D4ED3681EBC4B9C7E19AF56F85DFF0004FCD4BFB421BDF1E6A96F0D94643FF66696E64925C1FBAF21501471CEDDC483D41A00F40FD89FC087C39F077FB5A68F6DD6B974F720F7F253E48C7E61DBFE055EE7341D4115AB69A55AE8FA7DB58D94096B676D1AC30C118C2C68A30140F4005413C59ED401DEFC14F8CF71F0EAFD34BD4DDE7F0E4EFC83CB5AB1FE35FF0067D57F11CF5FAFEDEE22BBB78A782449A19543A48872ACA464107B835F9E93C391C8AF79FD9A3E2B35ADD2783B559B30C849D3A573F71BA98B3E8792BEF91DC5007D2A480093C015474F5F39DEE1872E723D876A9F506D96370475D87F95374EC7D99714016ABC07E33C771E35FDA23E12784518AD8E9D2CDE28BBE78CC036C3F29EA77F19EA37935EFD5F3DF81BCCF127ED9DF11B519B7343E1ED12CF49B52B968FF7C239DCE4F470C0AE0638CE6803E832322B1F55841078AD9ACAD51F83401C2EAF681837156BE1A6A2D6BA95DE96E7F7720F3E207B30C061F88C1FC2A5D4946D3589E1E73078D34C65FE276523D8A30A00F5BA28A2800A28A2800A28A2800A28A2800A28A2800A28A2800A28A2800A28A2800A28A2800A28A2800A28A2800A28A2800A28A2800A28A2800A28A2800A28A2800A28A2800A28A2800A28A2800A28A2800A28A2800A28A2800A28A2800A28A2800A28A2800A28A2800A28A2800A28A2800A28A2800A28A2800A28A2800A28A2800A28A2800A28A2800A28A2800A28A2800A28A2800A28A2800A28A2800A28A2800A28A2800A28A2800A28A2800A28A2800A28A2800A28A2800A28A2800A28A2800A28A2800A28A2800A28A2800A28A2800A28A2800A28A2800A28A2800A28A2800A28A2800A28A2800A28A2800A28A2800A28A2800A28A2800A28A2800A28A2800A28A2800A28A2800A28A2800A28A2800A28A2800A28A2800A28A2800A28A2800A28A2800A28A2800A28A2800AFCABFF0082877C1BFF008579F193FE125B183CBD1BC54AD77951F2A5DAE04EBFF02CAC9EE646F4AFD54AF15FDAFBE0E7FC2E9F81FAD6996D079DADE9E3FB4B4CC0CB19E307318FF7D0BA7D581ED401F8D74529183834940056BF84BC517FE09F14693E20D2E5F2751D32EA3BBB77EC1D1830CFA838C11DC1359145007EEE7C3AF1C587C4AF02E85E28D31B365AADA47748B9C942C3E643EEAD953EEA6BA2AFCD7FD86BF684D7345F0CEA3E028AE610969235FD979C9B9846E4095179C60361B18EB235777F1B3F6D5F1A7C3DD56DB44D1BECD75AB4AA2477B9B6531A2B70A15460B1273DC631D0E7800FBB68AF953E17FC74F898BE1E86EBC5FF00D99737F380FF00675B43118548C8562AC3E6F5E38E9EF5E9BA4FED0B68ECA9AA69535BF632DB38907FDF27047E66803D7A8AC4F0F78D345F14A674CD422B87C64C39DB22FD54E0FE38ADBA0028A28A002B2BC4DE29D23C19A25CEAFAE6A36FA5E996CBBA5B9B970AABE83DC9E800E49E05793FC7CFDABFC25F036DE5B27906B9E282B98F47B5906632470667E4463DB96391818E6BF383E2F7C72F16FC6DD6FEDFE24D40BC11B136DA74194B6B607B2267AFAB1CB1EE6803E80FDA17F6F4D53C57F69D0BE1E19B44D1CE63935861B2EEE074FDD8FF00964A7D7EFF004FBBC8AF90A491E691A49199DD89666639249EA49A6D14005145140051457B87ECFF00FB2778AFE395C457DB1B43F0B06FDE6AF7319FDE807958538F30FBF0A307273C100F28F0878375BF1F6BD6DA2F87B4DB8D5753B8384B7B75C9C77627A2A8EEC4803B9AFB63C17FF04F6D3F45F04DC6A3E2AF123DA789D63FB447359A092D74F2BF372AD8F348C7392075007F157D2BF0F3E15F82FF0067BF084B0E8964B6912A06BABE9B0F7576C3A6F7E3273D1461467802B9AF127C4397C55A3CB69279764B248A05B0562F2AE7FBDD38383CE3A77EFF003D9B67587CAE0D4E5FBC69B4BBDBBF6D7E6FA5CF5B019755C6C938AF71349BFEBFA5D4E4AD44976925E5C13206DA5BF77C003B77C60FA9EDF8D69DD69E86E60314C91AB7EF3CBCE4373C700E73FE02A7D35678EEE59240CAE9D8291E5E07A838E02AF1D07E353DA413FD95435C2CB1798108DA3319070C31E8100E47A0F5AFE76A956A5794A751DDCAEDBF9FEA7E852E5834A1A25A796DFA772516E61D4600B18B608A4ABAAF2198600EE79DA78CE79269F75642EAE3ED50CB24F7104C06D6C385254FCB83DFEF1C138C9EBEB1C51081E52F9508AAE255908CB73B5403D38C83C7349E6E5617D8C6299CB047017696072A483DB81FD3D736D35A9CFADEE9ECADFA9A370443E65C08A231AFCE9327DE946071C95C743C0CFDEE98EB5E0DAB246ED899872D90418C1CBA965EAB8C0FC3D866A3D2E758AD65711185995A7475CED50C49001CE383C7239E0D5CB4B279C5AED97E74053030CC790109381C10BEBC67DF0693E6D5183FDDA69FF5A7F5F32CC364AB35FCD692945B855894A8E09C00C31DB1B874E9835E67F157C1DFDB164DA9C3194D4ED5551D57913000823EA3191EB5D8E956B7107D9F7B994B4865590C876F965723B77078FA7D2AFDCDAC33B5FC59904B219258E324025A3F91B9039FBBFA7B9AEDC163EB606B471387D24BA7477DD3F531AD42152F4EABBA7D7AE9A7E4AE7CBB05C10486F9587041EA2AF45719EF5E97F12FE190D49EEF54D1D512EEDFE5B8B70CA04F8504C8BF811F5CF3CE6BC7D6E1A1768E45647525595860A91D4115FD0994E6D4336A1ED696925BC7AA7FE5D9F53E1F13869E1A7CB2DBA3EE6E24F52ACDEF58F1DD03DEA75B918EB5ED9C87E5E7ED37E0DD43C19F1B7C529A8184B6A77D71AA41E4BEEFDCCD348C99E386C7515FAAFE7FBD7E6F7EDD6FBFE3883FF50BB7FF00D09EBEC2FD9A355B9D47E057846E6F6E65BBB992D98BCD3C85DD8F9AFC963C9A00F5D33FBD31A7AA26E2A369F3DE802EB4D9EF51996AAF9B4D32F340161A5A85A4E6A1696A279850048F2556964A63CD55659C0CD003A59700D74BF0BBE1AEA1F153C4E9616FBA1D3E121EF6F00E214CF41EAC70401F8F40699F0DFE19EB3F14F5AFB269C861B28C8FB55FC8BFBB857FAB1ECA3AFB0C9AFB6FC0DE07D2BE1F787E0D274987CB853E69256E6499FBBB9EE4FE9D07028034742D0ECBC35A3DA697A740B6D656B188E28D7B01EBEA4F527B924D5FA28A0028A28A0028A28A0028A28A0028A28A0028A28A0028A28A0028A28A002A3B8B78AEE168A7892689C6192450CA47B835251401E7DE22FD9EBE1778B771D67E1D78575276EB2DC68F6ED27E0FB323F035E61E22FF008276FECF9E24DED2FC3DB7B195BA49A75F5CDB6DFA2A4817F315F4851401F10F88BFE0917F06B55DEDA6EADE2AD1243F7561BD8668C7D4491163FF007D57C2DFB507EC71A7FECEDF18B47F0B4FE26BCFF847B58B48E7B4D6EEEC90AA3990A3AC98914054E19986480C3E539AFDC7AF9D7F6CBF859A4FC48F08D845AC5BB4D66CEF6EEF1B61E2765263914F2032FCE4641192320D007E5F5FFEC01E3910ACFA5EB7A0EA50B2864CCB2C4CC0F42018C8FD6B94BFFD8A7E2F59C8447E198AF507FCB4B7D46DB1F9348A7F4AF55D37C79E36FD923C5B69E1ED69BFB63C15B18DB24615B31B3172D11CA957DE581DFF00ED103041AFA7FE167C7DF087C56842E91A8F97A82468F3D8DCC6D1BC258E02EE6015CE463E426803E7EFD9DFF613B8D1B5BB3F10FC46FB34BF666F360D061712A9718DA6771F2900E4EC5C83C64E32A7EDF8DEB3D1EAC4726280352292BE09FF00828CB6EF88FE16FF00B049FF00D1CF5F76472D7E7C7ED95E34B2F1C7C7AD33475B595068BE569D7265236CC5A40E4AE0E7187C73401F70FECC936DF805E021FF0050983FF41AF568EE703AD727E1DD26C3C2DA2D9693A5DB259E9D6718860810922341D00C926B556E87AD006C3DDF1D6A85CDCE41AA8F755527BAF7A004BA9BAD645CC99CD4F713F5ACC9E5C934015E66EB54256EB56267AA5335005794F26BE60FDBB2ED97E1FF0087ED81F924D53CC231D4AC4E07FE866BE99B99D208DE491D6345E5998E001EE6BE3AFDB4BC7BE1AF12D8E99A3E9DA82DDEB3A65EB79F12472011A347CFCC46C6E76F427F9D007CA54514500145145001451450014514500145145001451450014514500145145003A391A27574628EA72194E0835D6E8BF187C77E1C68CE99E32D7AC42105521D4A655E3A7CBBB07F2AE428A89D3854569A4D7995194A2EF1763DA748FDB1FE2EE90C00F163DEC408262BDB4826071EE537761DF9C735E91A07FC1493E25696822BCD27C3DA843DF16B243213D79659307F115F27515E4D5C972DADACF0F1F94527F7AB33B238EC5455BDA3B7ADFF0033EF5D37FE0A8CD79710B6B9E010AA8E189B0D401040180A11E3E839EAC7A9AEEAD7FE0A51E03F135F4526B10EBFA626F0D246D69114000C0C346C59BA9CE40EDE82BF3428AF22B709E555AF6838DFB49FEADA3AA9E6D89A6D3BA76D3548FD79D1FF006BEF81FE2D96C3CBF1DDB5B4FBFCC98EAF6D710B6EDA4ED2D22ECC13DC7AF5AF49D0BE257C3EF16BE9B6FA378B742D49248F649158EA103120B202582370C773000F231E98AFC3DA2BC9A9C118277F65524AFDECFF0044742CEB11A732BDBFE09FBD924AABAC4701B78D26F21945C055504061890B739255FE99C512886FDE0B6824B78E168F746426DDAC7E5006727AF3D3B0F5AFC29D1FC5DAEF874A9D2B5AD434C2A720D9DD49163FEF922BD1BC3BFB5B7C62F0B2C6B63F10758658F2145EC8B7606460FF00AE0DEB5E4D4E08AC9BF675D35E69AFC9B3A639CC2C9B83BFA9FAFD258C305EB5CDF3DDCD1C16FF0068691C7CAC14ED6C291C0C927046339C75C5798EA7A94BAF6A935ECC492E40504FDD5030A3F2AF02FD97BF688F8A1F1AF4DD7078B755B7BDD12D163B68DA2B18A079252DBD86630A300052463AB0AF79B68F815F4DC39C3EF27F6952B34E72D34EDF3B6EFF002479F98E60F1AE296C89E188002AD2253635AB11A57DB1E30A89532C74B1A54EA94011AC55F1B7FC146FC71A7C5E16F0F7830C373FDA92DE47AB89B6AF93E4AA4F1152776EDDB9C1C6DC633CF6AFB4D22CD7E5FF00EDCFE3CBAF16FC73BFD2EE2DA1822F0FA0B085E2CEE9548126E6C9EB97238F4A00FA8BF607F005FF00857E0ECBA9DE4B6D2C1AFDD7DBAD560662C8817CB21C15003650F424631CD7D28D05657C31F8756BF0BFC07A3F85ACAE26BCB5D36231473DC01E6382C5B27000FE2AE99ADFDA80322482AA490E2B6A483154E6878A00C49E2EB54268F19ADB9E2C66B36E23EB4018F711F5AA32256B5C2706B3E54A00CD9E2CD512D2DACF1CF03B453C4C1D244382AC39041F5CD6B4A99159F3C7D6803EC6F067897FE1717C269CA5DC961A8DCDACB63713DB1DB25B5C6CC7989E879575F4C8F4AE4BC23F1FEDFC39AAA785FE23469E19D7372C76FA8B2B0D3B510780F1CA788C939CC6E4107B9CD79EFECBFE2F3A178E26D12693169AB478404F026404A9FC5770F73B6BDDBC6DE18D2F5412D8EB7A65A6ADA3DDB6FF00B3DEC0B2C7BC7FB2C08C8EA0FE5D2803BA8A549E249627592370195D0E4303D0835E19FB3CDC41AA7C50F8E1A9DB4A5E16F11A59152A410F04211FF0DD91F87BD537FD9FACF4E52FE08F1B78A7C0B860F158D86A2D3E9E8D9524FD9A5DC3A2E30080338C63E5AF23F80B61F1420D5FE29C5E15F14E86658BC5B771DF4FAD69CC5EEA60C774C3CA21537707605C0C9C1ED401F6CCD288D4F35857F71B89E6BC4AE2DBE3F7F178A7C147E9A7CFFE3546F3E1FF00C4DF105C4A35DF8A8F6360CD19FB378774C8AD9B00FCD895F73A93C7723AF0471401E83E39F1AE8BE0BD2DEFF5CD4EDF4DB51D1E77C163E8ABD58F3D0026B87F84DADEA5F15BE24E9FABDA5ADC699E11D2FCCB98A4B9568E6D49CC66304C6402B12B4848DDCB32A91C0ACEB5F82FE12D0AE16FEFE3BBF15EAD1E36EA5E25BA6BF9C6318C6FF9548C0E5541FC863DE7E1EE80FA5E9AF7772852EAF30C54F5441F741F7E49FC7DA803ACA28A2800A28A2800A28A2800A28A2800A28A2800A28A2800A28A2800A28A2800A28A2800A28A2800A28A2800A28A2800A28A2800A28A2800A28A2800A28A2800A28A2800A28A2800A28A2800A28A2800A28A2800A28A2800A28A2800A28A2800A28A2800A28A2800A28A2800A28A2800A28A2800A28A2800A28A2800A28A2800A28A2800A28A2800A28A2800A28A2800A28A2800A28A2800A28A2800A28A2800A28A2800A28A2800A28A2800A28A2800A28A2800A28A2800A28A2800A28A2800A28A2800A28A2800A28A2800A28A2800A28A2800A28A2800A28A2800A28A2800A28A2800A28A2800A28A2800A28A2800A28A2800A28A2800A28A2800A28A2800A28A2800A28A2800A28A2800A28A2800A28A2800A28A2800A28A2800A28A2800A28A2800A28A2800A28A2800A28AA3AD6B36BA069B35EDE49E5C318FC58F6503B93401F921FB6FFC1BFF008543F1CF533670795A1EBD9D52C768C2A1763E6C63B0DB26EC0ECAC95F3F57E87FED9FA4DEFC68F025C6A622C5D6845AEECA04E71163F7ABEE4A80DEE500AFCF0A0028A28A00E8BE1F78D6F3E1E78BF4ED7EC94492DA3E5A2638595082190FD413F4E0F6AFA2BF668F005C78CFC4B7BE3DD59E67486E09B57694399A66DDBCB1CEEF9415EA30777B57CA75F73FEC75E2B4F107C2E934C68D52EB48B930B32263CC8DC6E4627B9FBCBF441401EC925BD5596DEB61E2F6AAD245ED401886392DE55961768A543957438653EA08E95E8FE0AF8E9A868CF1DA6BE1B51B3E82E97FD7463DFF00BE3F5F73D2B879A1E0F159F7100F4A00FABEE3C6DA0D9F8664F10DC6AD696FA2449E6497D34A12341EE4F439E31D73C75AF877F685FDBEAF75BFB4E83F0D8CBA6D81CA4BAF48BB6E251D0F92A7FD58FF0068FCDE8148A5F889E088BC77E1C7D2A7B89A05593CF84A39D892E3018A67078E3D7078C57C87E24F0E5F7853589F4DD422F2AE223DB9571D994F70680285C5C4B79712CF3CAF3CF2B17925918B33B1392493C924F7A8E8A2800A28A2800AB9A3E8D7FE20D4EDB4DD32CE7D42FEE5C470DB5B466492463D954726BD17E08FECE9E2EF8EBAAF97A35AFD974889F6DD6B174A45BC3EA01FE37C7F0AFA8CE0735FA4DF03FF00670F08FC09D30268F6DF6CD6654DB73ACDD2833CBEA17FB899FE15F4192C466803E7FF00D9DFF607B6D2BECBAFFC4B48EF6F06248BC3F1B6E8633D479EC3873FEC0F97D4B6703ECC55B6D2AC42A2C769676D1E02A00891A28E800E000053AEEF20B0B692E2E6548208C6E791CE0015E2BE38F885A87898CB67A7335B6972308F1B40798039249232338E831EFDC57CF6719DE1F27A5CD5759BF862B77FE4BBB3D6CBF2EAB9854B4748ADDBD97FC12AF8CFC5B71E33D502C51BA69D093E5293FC39037B0EB93E9DBA7AD2A694B6E6D952D5563CF992DC3386C29042F0BD01278FA77ACB892E6C134F6C3001413B5963E0306DBB8F24E38C7D2B712DC94964293C064390725C6472381951D7058F7EC0935FCF35F175B195E75EBBBCE5ABFF0025E5D3D0FD0E518D0A71A54B48ABA5FE7BFCFA9522851269D96408C2413832A8C1C05048E3B8E703DC1E95A504115EA3C3751C96819DDD5989C360F50C38C0C0F4EB9A86E2DD65B2BD57995DB76E8DD4A9453B4617A67247EBF8556D0EC96EA19E549D2D8093CA1198813C6082703EF127D39E2B95692B5AF73093E68395ECD5BFAFE916CF9374F2C96CFB45C6D87CCDDB843C0CEE3DC6491C1E9C9C8AB53CD70228EDDE34963791C6636DA640AAE1B00F001504F5F5C0E7359D6F0CAC7C98E19A47495F72382493D72CC029EEA0023F87A1C9C577D4E737F1DBCA252AB9D84C41802DB54E4E7D38C9FEF50E76D5F517B3E6765D3FA46B34814882C9FCB236858A6C8253049CAF6C13C638E071D489D440B06AEB1F9B04F1C04C8DBBE76280F6E9D48E3A649A232B71796CF0436F756F2292D972AC49C80780D8E78ED827B66A96A7A6EA060636B14292ACC6111ABEF0719214640C61500E3FBBED54DB4AE95CE65693516EDEBEBD7EEEC6B5DACDA7DB4282089E28ED96270AA4904365437233F3211C7249E39ACDD2355510CF049134D306532B8037F424F0C7AFF51DF19A8A1D46F2FA3D42DEF2264777D8AC1BE50C4007180DD0E5B24E39ED9392C77194311147F6C8D4EF12902260DB77038C8F9769C6791CE4D1CD792711AA5CB09466AEFCBEFF00F3FB8447FF00897DCB44D2981D0662CF28DC9CF39C82123FCC107800E76A3F0321F89DA44DAB4730D2F54248825DA0A4F8EA64C0E46780C39183D6B6745D24F8975F9E08D9A389D86F657E3CBC96240EC70547B1C57B1DBC11DAC11C30A08E28D42AA2F4007415FA470565952AE2259849B5085E2BCDF5F92FCFD0F1738C44610F6097BCECFD17F99F0278B7C21AE780752FB16B76325A3927CB97AC528F5471C1FE63B815E59F187E35E95F063C26359D4A296F25965F22D6CE03869A4C138C9E15400496EDE84900FEA26B3A269FE21B092C753B386FED24FBD0CE8194FBF3D0FBD7E3F7FC1607C1BA1FC3AF137C3DD1B4279E38EEE0BCBF9ED25937AC5F34691ED279C7127527EB5FB39F207C93F1CBF6849FE365C5BC93786349D1E481F22EE15325DBA80408DE638DCA324E3039AD4F027ED83E3CF87BE1AD3341D363D265D3B4F529125CDAB33302C5B0C4383D49E98AF10A2803EAED1FFE0A13E268597FB57C2DA55EAFF10B39A5B7CF3DB71931C7D7FA57A9F84BF6F0F026B72AC3AC5A6A5E1E73FF002D658C4F08FC532DFF008E57E7F51401FAF5E1AF19E8BE32D35350D0F55B5D56CDBFE5ADACA1C03E871D0FB1C1AD433FBD7E477833C73AEFC3ED6E2D5BC3FA94FA6DEA632D137CB22E73B5D7A3AFB10457E9EFC3CF194BE34F02683AEDC40B6B3EA36515CC90A676AB3282719E719E9ED401D834DEF50BCE077A4D36C350D76E45B69B6373A85C1E915AC4D237E4335EADE0FF00D96FC5DE22649756687C3D68793E79124C47B229E3FE044500790C9739200E49E001DEBD93E167ECD1AC78BDE1D47C4625D174738610118B99C7B29FB83DDB9F41DEBDFBE1F7C09F0AFC3C31DC5B5A1BFD4D79FB7DEE1E453FEC0C613F019F735E874019BE1EF0EE9BE14D260D3349B38ECACA11848A31F9927A927B93C9AD2A28A0028A28A0028A28A0028A28A0028A28A0028A28A0028A28A0028A28A0028A28A0028A28A0028A28A002B9DF883E1BFF0084B3C1FA969CA333BC7BE1FF00AE8BF32FE6463E84D74545007C23AE785B46F16D9FD8B5DD26CF5485092B1DF5BA4BE5B608254303B5B93C8E6BE69F891FB18DF5AEBBA7EA7F0DAF56C3CA2ADE45CDC3C725BC8872B2A4D92739C600036EDCE6BEE8F8E1E0E3E16F15B6A1026DD3F532655207092FF1AFE3F787D4FA570D04E0E2803E2FF0CFED29F137E04DF0D27C73A4EA1AE594693456CBA9B3DBCB33894132ADC491B34AA3E603B619791802BD97C29FB73781B58834F8F54B6BFD2350B9711CB1616482025B0099495F971824ED18E7D2BDBE7B3B3BF286EAD60B82A300CB186C7D335E1FE2AFD8B3E1D6BB15BAE950DDF871E362647B4B89263283D01F399C0C7B63AD007B8F87FE257853C4F7DF62D1BC4FA36AF79B4C9F66B1D4229A4DA3A9DAAC4E064735F9E5FB4136EFDA875E3FF515B7FF00D063AF48F10FEC2DE27B0D7A47F08F88AC134DD8A125D46E658AE738F981F2E22319E9CD7CF5E32F0AEB3E04F88377A1DEDCC779ADD8DCA219E076915E4C2B2905C027A8EA2803F5E16E31DE9FF693EBFAD7E78F8B3E317ED21E06FB2FF6DDE5E597DAB7F93FF12BB29376DC6EFB911C6370EBEB5CF7FC350FC73FFA0DDE7FE096DBFF008CD007E95BDD7BFEB55E5B9F7AFCDC3FB507C72FFA0DDE7FE096DBFF008CD31BF69DF8E07AEB579FF826B6FF00E33401FA3135C673CD52965EBCD7C3FA778D7F697F1568B1DDDA35E5CE9F7719DAE2C2C53729C83D5011DFD2B9CF0BFECC7F163C49F6AFB44FFD81E46DDBFDAB7D22F9B9CFDCF2C3F4C739C7DE18CF3800FAFBC57F1CFC0DE15D3EFAE6E7C4DA65CCB679125959DEC32DC960DB4A88C364B03D47B1AF1CF15FEDC5E1BB18A03A0E8979AC3B12255BA905A08C7620ED7DD9E7D2B9AF08FEC3D3CB1DDB78B75E54B82E0C274790C81873B8B99230739C74F7AF60F05FECE1E04F025C69F7D69A49B9D5ECD0A8BEB89E563212A5599A32DE5E4863FC381DA803E6EBAD6FE2C7ED23A8CE961F6ED37C3F309FCA40D2436462DFFEA5E5550B2B0181F30C9C1E0575DA5FEC696E7E1FDF43AA5EA1F164CA5EDA68D98416CC3A23609DEA71CB6D0406380715F51A450DAC7E5C11470C639091A851F90AAB7130193401F9F2FF00B2F7C513A80B2B4F07DF6A972DB8A47A694B967006490A849E80F6AE5BC49F0A7C6DE0DDFF00DBFE0FD7B4309F78EA3A64D6E07FDF6A2BF60FF67DD4B4FF000AEAF3EABAAC2C3ED49E441703910AE7E6247A120723A63DEBEA68668EE2249627592370195D0E4303D083401FCD6515FD157893E12781BC65BFFB7FC1BE1FD6CBFDE3A8E9704E4FE2EA6BCABC49FB02FC03F14EF373F0E6C2D1DBA3E9B3CF67B4FB08A455FD31401F855457EBFF00893FE0931F07757DEFA66A7E27D0A43F7561BD8A6887D4491163FF007D57957893FE08E47E77F0FF00C4E07FBB06A5A463F39125FF00D92803F3568AFB57C49FF049AF8C9A46F7D3751F0C6BB18FBAB6F7D24321FA8922551FF7D1AF29F127EC13F1EFC2DBCDD7C38D46E917A369B34179B87B089D8FE99A00F00A2BAAF127C28F1B78377FF6FF0083B5FD1027DE3A8E993C007FDF6A2B95A0028A28A0028A28A0028A28A0028A28A0028A28A0028A28A0028A28A0028A2ACE9B6326A9A8DAD9C5FEB6E254853EAC401FCE803F473F659F082F84BE0CF87A364DB717F19D42638C1265F9973F44D83F0AF6A81302B1744B18B4CB0B5B38176C16F12C48BE8AA0003F215BB08F96802CC42ACC6B50463A55A885004C8B56224E9514639157215CE280248A2CD7E47F8257FE16A7ED4DA545E2AFF89CA6A9AFAC17826F97CE4DFB7076E3F8401C7A57E9CFC7AD7B51F0A7C15F19EB1A4DD3D96A565A64D3DBDC2005A3703823208AF82FFE09E3E1CD3BC69FB425F5CEB36A97F7161A4CDAA5B3C84831DCADCDB8128C11C80EFD78E7A5007E9C0B73435BD692414E6B7E28030A582A85C418AE86E2DF00D665CC5401CFDCC5C1ACBB94E0D6EDCA75AC8BA5C6680316E17AD50952B52E47CD54265F6A00CF916A8CE9D6B465154E714014F4ED526D0359B0D52DB89ECE749D3EAAC0E3F4AFB2FE3078C61D03E0B7893C4D6FB24F234A7BBB4690657CC29FB9247FBC56BE2CBA5CA9AF52F8F5E342BFB0FD8A19312DFC96DA575E7F75316C7FDF307E54016FE08FED31A5FC4BB086D67923D3FC42A312E9ECFF00EB3033BA2CFDE1D4E064AE0E78C127C33F140D1FE37FC4FD26694EEBF7B4D5ADB2C0078CC2B1B90B9CF0C0293EC3D457E7A2B152082411C823B5765A2FC62F18685A85BDF41ADCD3DDC11B42935EA25C388CE098F74818ECF941DB9C03C8C1A00FD337D7548C961F9D675C6B9E6CD1411FEF2799B6471AF2CEDE807735F02DCFED49F102689923D46D6DD8FF00CB48ED23623F06047E95E87FB18DE6B3F127F692D3753D6B50B8D4E4D26C6E6F333BE553E4108C2F41CCA3A0EBCF5A00FB9FC2DE02904F1DFEB014BA9DD1DA750A7B16F53ED5DE51450014514500145145001451450014514500145145001451450014514500145145001451450014514500145145001451450014514500145145001451450014514500145145001451450014514500145145001451450014514500145145001451450014514500145145001451450014514500145145001451450014514500145145001451450014514500145145001451450014514500145145001451450014514500145145001451450014514500145145001451450014514500145145001451450014514500145145001451450014514500145145001451450014514500145145001451450014514500145145001451450014514500145145001451450014514500145145001451450014514500145145001451450014514500145145001451450014514500145145001451450035DD6352CC42AA8C924E0015E03E3EF17BF8BF582B1311A6DB92B02766F573EE7B7A0FC6BD03E2FF00894E99A2A69B03EDB8BEC8720F2B10EBF9F4FA66BC7E08F005002A5BABA15650CA460A9190457E707C76F874DF0C7E25EA9A4A215B091BED5624F430392540FF0074EE4FAA9AFD2A8D302BC67F69EF81973F16FC356977A32447C43A633189243B7ED1137DE8F7740720104F1D4719CD007E7DD15A3AEF87355F0C5F359EAFA75D69974A48315D44D1B7071C64723DC5436BA55EDF4134D6D673DC4308DD2C9144CCB18E39620600E475F5A00A95F787EC71F0FEEFC2DF0D26D56F91A19F5B9C5C471302088546D4241FEF7CCC3D8AD7907EC9FF00B3D697F12A7B9F117882533D869972B12E9617E59DF686CC8DFDD191F28EBDCE383F747D956340AA815546005180050065C9163355658AB62487AF154E68B8A00C79A3EB54678EB5E78FAD509D28031E58B20D79B7C5FF0086F1F8DF42678102EAD6A0BDB49D37FAC67D8F6F438F7AF539538AA5711673401F03491BC32346EA51D49565618208EA0D36BD63F683F058D0BC471EB16D1EDB5D473E6051C2CC3AFF00DF439FA86AE7BE147C1AF157C67D7C697E19D39AE4A91F68BC97E4B7B653FC523F6EF8032C70700D007190412DD4F1C30C6F34D230448E352CCCC4E00007524F6AFB33F677FD822EF59FB2EBFF0012924D3EC4E248B40462B3CA3A8F3D87318FF607CDEA57183F447ECFDFB25F857E074115FBAAEBBE2A2BFBCD56E63188491CAC09CEC1DB772C79E70703DCE802968BA269FE1CD2ADB4CD2ACA0D3B4FB6411C36B6D188E38D7D028E055B7758D19DD82AA8C96638007AD52D635CB2D0ADBCEBC98460E4220E59CFA28EF5E4DE2BF19DFF008C256D2E0FF40B2959479618877193F7D876E9C0ED9E4F15F379BE7D85CA60D4DF354E915BF95FB2F5F95CF57059755C6CAEB48757FE5DC678D3C59278AF5458A26C695164C5130FF5AC382E47E3C03D876C9AC8B6B659A7130B81E5C5F78150A413C7539031DC9CE3229F2C1A6E9C2CA67484F9720DC1A34727208C1C0249DD8EA73D703BD69D9431DE2C8635B631CC594855DB86E40E99FF00EB6463D47F3E62B15571D899E22BCAF293FF00864BC9743EFD2861E92852568AD3FCFE7DCA97B6B249A7059637947948C4B10573F8E3193C81F9F5E66B36115AA20823B88E4196F37092C5EA50B76072338E091CD09B3FB3117ECD3F953AED09246CC54770AC327D4E0719CE33535B47673CF710BC6AEFBFCBC02E04679F9BE5E99006063A83D7B727DAB91297BAD35A27FD75FD7EF12DA6B7BD8E18258A340652A22DAA4C9229383DC6D3F27427FC6D69FA41B19F7B4D25B2B3B2EF830446C1982FDE04E0ED23DF23D6A85A69705EDC5CC0893241182ACEA15464B1C71DC01B063DC9CD20D2358B5B5020BE92581E464FB34F18E993C643640240EC3D7DA84DE8DC6E673E577829DAFD1FF4FF00134F49F3E4F3A473E6A48097653B5BCCDDB8AAE783C15F41C71C924C770B6DAA5C7DA27416F216458508DA50A96CFCD8C6328B9E48E0E7DB3B4EF125E68B62B2DD69B2CF127CF1C91C9B8E58E41C75008039F46AB76BE20B3BB84844696377F3B38467665500A9504903E62307B0E7A9A6A71692BFDE44A8D58CA534BE69962DED7CF9EF1A5DB167EECB02ED7603EF76C120F2700E338E983535BACF25EE8AB1CFE7C4F09758E503960A400CC07A349D7A9073545E1865D3A668DAF22922055EDFCB603941B9D958707BF4C71F4220BBBEBDB2DF7110F3392C0C8BB1B39C2E14E3AB739EF93ED4F9947FAF32791CF44FCB5F4B7FC12C5FEAC1258B7C0F6A8EFF003F9A372150E1C10413C83B476EA323A567DC4B6D702CD60568ED630D16E923F9245180CFCF538C63B67DFA4DADCF73711C21E342C6D9888D0305C205755E8777DD3D71C1CF519AEA7C3DA63F88FC42925C0636560B82AE386707E55E7B67279E7E519EB5D984C255CC3131C2D1F8A4D2DB6EADFA25A8E552186A4AAC9596BD7E5F7BD8EA3C19E1F5D174DF3648F65DDCFEF640460A67A27E1FCF35D0D1457F4C60F094B0342186A2AD18AB7FC1F57BB3F3CAD5655EA3A93DD857E217FC161BC57FDBDFB5AC5A62BE5343F0FD9D99407A3BB4B393F52264FC857EDED7F3BBFB7D78AFFE132FDB1BE2B5FEFDE21D61F4E07FEBD916DB1FF906BB0C4F01A28A2800A28A2800AFE8F3E0F7ECDDE09F047C3AF09E9D3786ED67BDB1D2AD2DE66BBDD3664485558ED7240E41E315FCFA7C19F0B7FC271F17FC0DE1CD9E60D5F5CB1B02B8EA25B8443FFA157F4DF4015AC34EB4D2EDC41656B0DA403A450461147E038AB34514005145140051451400514514005145140051451400514514005145140051451400514514005145140051451400514514005145140185E35F095AF8D7C3B73A5DD7CBE60DD14B8C98A41F7587F9E4123BD7C89ABE9779E19D5EE74CD42330DD5BBED61D8FA107B823907DEBED8AE03E2C7C2E83E2069A27B7D906B56CBFB898F0241D7CB7F6F43D8FE3401F334571C0AB2937BD655E5BDDE8F7F358DF40F6D77036C922906194FF009EFDE9E971EF401ACB357E72FC796DDFB4AEB87FEA2707FE831D7E852DC57C5FFB6A7D9F4AF89DE1BBEB7B689253662794A20532B2CA79623A9C00326803EE4FB4521B8AE3FE1FF8BE4F1AF82744D765816D24D42D52E1A156DC10B0CE01EF5BC67A00BCD704F7FD6A079B3DEAA34C4D34C940165A6EB50B499A85A402A2797DE8024793155A5969AF2FAD559A6E28009A6EB53F87F4393C47A888802B6D1E1A690761E9F5351E8FA3DDF892FC5ADA2F1D64908F9507A9FF000AF5AD2B42B7D06C12D6DC7CA39673D5DBB9340151AD1218D63450A8A36AA8E807A5763F0E3C7F27862ED2C2F9CBE952B6013FF2C18F71FECFA8FC7D73CD4B1D529E3C8A00FA9D583A86520A919047434B5E6DF073C5ADA858BE8D74FBAE2D17740C7AB45D31FF00013FA11E95E9340051451400514514005727E24F84BE07F196FF00EDFF0006E81AD97FBC751D3209C9FC5D4D7564E2A94DA83B12B6C9BFFDB6E9FF00D7A00F0CF127EC0DF00FC53BCDCFC39B0B476E8FA6CF3D9ED3EC22755FD2BCABC49FF0499F83BABEF7D3353F13E8521FBAB05EC53463EA2488B1FF00BEABE88F8A5E2DD7744B3D3F4AD12E53FE126D6E736BA7C6EABB530374B3107AAC69963D79DBC1CE2B6ECEE75AD12C60866BF6D5648D4079AEA340D21EE4EC0A07E02803E06F127FC11C8FCEFE1FF89DFEEC1A9691FCE4497FF64AF2AF127FC126BE31E91BDF4CD47C31AEC63EEAC17B24321FA8922551FF007D1AFD67D1FC516FA9CA2DE4536D75DA36390DFEE9EFF4ADAA00FC29F127EC11F1EFC2DBCDD7C39D46E917A369B34179B87B089D8FE95E55E24F84FE37F06EEFEDFF00076BFA205FBC751D327800FF00BED457F45745007F353457F457E24F84DE07F196FF00EDFF0006E81AD97FBC751D3209C9FC5D4D794F893F607F807E29DE6E7E1CE9F68EDD1F4D9E7B3DA7D844EA3F4A00FC2AA2BF603C49FF000499F83BABEF7D3352F13E8521FBAB05EC53463EA2488B1FFBEABCABC49FF0472FBEFE1FF89DFEEC1A9691FCE4497FF64A00FCD4A2BEBFF1EFFC1307E2B7826E2258B51F0F6AF04E48865B7B9990B37F74EF880538E7938E0F3C5791EBBFB20FC5DF0F16FB47832EEE1436DDD653457193D3A2393F98AF3E79860E9D47467562A4BA3693FB99D2B0B5E51538C1B4FAA4EC78E515D36B9F0CBC61E18477D63C29ADE948870CD7BA74D081F8B28AE66BBA328CD5E2EE8E769A76615D77C21B517BF15BC1D030CAB6AF69B87A8F3949FD2B91AEC3E0F5EC5A77C56F085CCEDB218F55B62CD82703CC51DAA847EA75A7415A911F96B26D4F4AD484F1401763356A1EB54A36AB7135005D88F35761ED59F19E455E81BA5007CDDFF050CF146ABE18F80B6A9A5DE3D9AEA7ABC7A7DE0400F9D6EF6F70CD19C8E84A29E39E2B8EFF00825F7853497F0D78AFC4A6C90EB8979FD9CB7B93B85BB245218F19C60B2A9E99E2A8FF00C14B3E20DA2786BC37E0736D31BE96EE3D685CE479423449E129D73BB2E0F4C6057A77FC13B7E1FDDF833E08B6AB737504F1788EE7FB4208E2CEE8940F2B6B6475CA13C763401F5941103564DB822ABDBCA055DFB4284C668032AEA2DA0D62DDAE09ADCBC941CF358778FC9A00C4BB1826B1EEC609AD7BB6EB58D74DD79A00CBB9EA6A84D57EE2A84DCD005196AA4DDEADCB5526EF40199723835F20FED43E39F13E97E375D120F106A71E87E443791E97F6B736A92FCEA645889DA1B19E40CF26BEBEB9EF5F107ED57A8417BF16258627DD25A59C304A3046D6397C7BFCAEA78F5A00E1ED7E24EBB6F8DD711DC01DA5887F4C56B5AFC5DBA5C7DA34F864F531394FE79AE028A00F56B5F8B1A649813DADCC27D542B0FE63F957D77FB01FC7AF863E07F14789EFFC4FE2CB2D02EAE2D61B5B41A82BC61C176693E7DBB460A47D48EB5F9DD45007F449E17F8AFE09F1BECFF8477C5FA16BA5FA2E9BA943393F823135D557F3635DAF85FE36FC42F04EC1A078E7C45A322F48ECB549E34FA150D823D88A00FE8668AFC45F0BFF00C1457E3DF863627FC26BFDAD02FF00CB2D52C2DE6CFD5F607FFC7ABD7BC2FF00F0578F88561B17C41E0DF0EEB08BD5AC9A7B376FA92D20CFD17F0A00FD5CA2BE02F0BFFC15FBC1379B0788BC07AF6924FDE3A6DC437A07FDF66238FC2BD5F44FF82947C0BF10428A9E27B8D22EA4E045AAE9D3A05F72C8AC9FF8F5007D3F757B05947BE795635F7EA7E83BD625CF8BD5722DACE59F1DDC8407F99FD2B8DF02FC54F017C4FB853A078DF43F10DE3FFCB0B4D4229261DFFD586DC3F2AEBBC4F7BA4F833C39A8EB9ABDCC765A5E9F03DCDCCF21C2A228C93401E2BF157F6B1D4BC1BF10FC3DE02F0CF8520F14F8BF57CCAD667511047656E324CB2B6D623804E319201239C03EB16DF13D2208351D365B66C0DCD0389541EFD429C7E15F3AFEC4FE12BCF1CDAF8CBE34F886DCFF006D78CF529469ECE31E4E99190228D4761B811DF223424939AFA0B55D114AB7CB401D8691AF69FAF4264B0BA8EE00FBCAA70CBF553C8FC6B42BC2351D36E34BBA177652BDADCC672B2467047F88F6AEFF00C03F10C7885869DA805835545C823859C0EA47A1F51F88F600EE28A28A0028A28A0028A28A0028A28A0028A28A0028A28A0028A28A0028A28A0028A28A0028A28A0028A28A0028A28A0028A28A0028A28A0028A28A0028A28A0028A28A0028A28A0028A28A0028A28A0028A28A0028A28A0028A28A0028A28A0028A28A0028A28A0028A28A0028A28A0028A28A0028A28A0028A28A0028A28A0028A28A0028A28A0028A28A0028A28A0028A28A0028A28A0028A28A0028A28A0028A28A0028A28A0028A28A0028A28A0028A28A0028A28A0028A28A0028A28A0028A28A0028A28A0028A28A0028A28A0028A28A0028A28A0028A28A0028A28A0028A28A0028A28A0028A28A0028A28A0028A28A0028A28A0028A28A0028A28A0028A28A0028A28A0028A28A0028A28A0028A28A0028A2AA6AF7BFD9BA4DEDDFFCF085E5FF00BE549FE9401E0BE3DD5CEBBE30BF9436E8A16FB3C5FEEAF071F5393F8D6642BD2A95B92E4B312589C927BD68442802745AB11A54318E956E31400D96CA1BC8BCA9E149E33D52450C3F235F377EDBBE20B3D33C11A178721124175717A2ED5225DB1F931C7223038FF6A44E31DBDABE9D897A57C5BFB67EA6FADFC5BD03419116382DADA3DB2A7DE3E73E1B3DB8DA31401F477ECE5E11B8F097C19F0DD8DE244B76D0BDC3B4272196595E44C9C72763AFD3A57A435BD4BA0E891E87A2D869B13B491D9DBC76EAEF8CB0450A09F7E2AF35BF1D28030E583AD509E2C56FCF075ACBB98F140185711E3359B3A735B5729D6B2AE179A00CD916A9CC9D6B4251D6A9CC28030350F02689F10EF34DD17C40664D326BC87CC92DD82C89F301904838E0904E3A135F64783BC15A1FC3ED02DF45F0EE990695A6403E482DD7193DD98F5663DD8924F735F22DC82BCA9208390476AFAF34EF115BBF84ACF5ABB9562824B48EE2473DB7283F9E4E31532946117293B25B9518B93518ABB66CD66EBFE20B2F0D69B25EDECA238D7855C8DCEDD9573DFF009753C579C6AFF17AEF50678B4783ECC99204D2C6647C7A85E83E9CFD6B8F5827F10EA21AEE49AEEE549C4970D87C95F9546E23001C71D393ED5F9BE67C6B85A3174F00B9E7B27B46FF009BFC1799F5385C86A37CF8B7CB15D3AFF92FEB42FEA5717DE20D60DE4B22DC4B7116F1146C584601FF005631C700FB7427BD430450C31B5E491790639554A3E413B4E49C37A6704F2071D73535E4D2DB7D8A658B74A37622246E56030C38E411F374E38E31C569C0A63B19A59164B691A16F311DD5B0482430DC391C9E8781F8E7F199D4957AB2A951B727AB6FBBEA7D539F242292D36D3C9EDFD22B6B16F15DDA4A26BBB77846D31C78FB8E4F1C0231C7278EF93E810DF04B38A36FDCC9220526007E75C73BF381B80E0923FF00AD7407325B3B40B706627CF8C90BB08EDBF3C6180040C0E0FA1A96D2EDE469B75B5E3DBAB9092A26F63C9C9054E40CE7B1CE0F6CD1BBBF73979ED149ABDBCD7A7E667699AB4905ABE556E3CB889F3138287040E0F5E0E30B9E41C0F5D46FECEBBBEB692168E5DD1E5CEDC3123392C18673F383CE0E3775AC98753B69E4904D0A5CEE99B7C436902256E9B412579DCDD3B9AD0D534DD36EECEF6E2DEC1F7C40ED9200502B0E4A8DA7A9276E31EFDC0A98C9B5A3B8AA462A7AA71BF6FE97519A542DF659E76DD6EF2CD2CBE6B37023DC572C31838C03EFDAA668AE6C745D4A7B8B8DEF0DBB025805666E5548C86CFDD0074E7BF7AC9B7D2351B3D354DADE911B9C8826815C104E33B803C727273DBD315666D4AF6D9275BD8637947CB2C6C0A65554618B1E386C1C0CFDE238CD252B2D558728734DF234D5FE764F6D7FCEC6A3DE2E97A5A457104918C2C0A0AFCB94385CB0254118F5C77E3154B51D0229DED61528F3DCABC818FDD04952467B1C0907D06077ABB3F89B4CBE22DE5B831BDC31560FF293C10E10F61CE41F51EB4C95124D695A4B66FED0B78970B6E36191C960082319CA86273C0E3B75D5A8CB4BDCE583A94DF334E2F57FA2F95F72B5B19ECAD564695E18DA411AC32C66459886C8DC739CF3D0E0E3923AD49717933C0C973612BEC61124B1076C2A7661B0724027AF19C8C549FBC92FE582E1E39515D9D96418C031EE3D07186763BB1E87B001B6FAB5D1BF9AD5E1DFC99514C9B4C8405504B74DA43738273C67BE5AD15AFE45EB27CD64DEFBDBFAF3B9876D7F7DAD489A6C31192F225362928010F5651C1E42EC3C9ED9EC79AF69D034487C3DA54165012E107CF237DE91BBB1F735CA7C38F0FF0092F75A9CAB92EE56326308588F959B03A038381EE7A935DE57ECDC1B94BC3619E3AB2F7E7B7947FF00B6DFD2C7CF6718B552A7B0A5A456FEBFF03FCC28A28AFD1CF9C1934C96F0BCB23048D14B3331C0007249AFE5FF00C7BE257F1A78E7C45E20949326ADA8DCDFB16EB9965673FF00A157F471FB4C78AFFE107FD9DFE266BC1FCB96C7C397F2C2738FDEFD9DC463F172A3F1AFE6AA800A28A2800A28A2803E91FF008273F85BFE12DFDB47E18DA94DD1DB5F4BA831C70BF67B796653FF007D46A3EA457F41F5F89FFF00046CF0B7F6CFED4DAAEAAE998F47F0E5CCCAFE92492C3101F8ABC9F957ED850014514500145145001451450014514500145145001451450014570FE23F887FD9BAC45058797790C3917400271EC1874C632783D6BB3B69D6EADA2990109220701BAE08CD79985CCB0D8CAD5285195E50DFFE03EBDBD4EBAB85AB4211A951594B625A28A2BD339028A28A0028A28A0028A28A0028A28A0028A28A0028A28A0028A28A00E27E247C2AD2FE225A6E97FD0F548D710DF46B923FD961FC4BEDDBB77AF977C5FE0CD67C03A87D9B56B531AB1222B98F2D14A3FD96FE8791E95F6C555D4F4BB3D66CA4B3BFB68AF2D641878A640CA7F03401F0CA5E0F515F2F7EDBBA05ACB65E1FD7FCC97ED824363B370F2FCBC33E718CEECFBE31DABEE5FDA5FE1D787FE0D780354F1CDB5D5D43A7D9490AC9A681E696F32548C796C48231BF3824F00F35F227C40F12786BE34FC3BD4B4DD22F34FBDD5DA30D670DE009347202325030DC0E3232BEB8EF401D67ECD3E2D87C43F07F4410C4F0FF0067A7D81F791F332019618EC735EA06E33DEBE57FD903C4D73A647E21F0A6AB3258CF6D34725B69F72045705D849E77CA70C70113231C7E35F4A8BAE3AD006979D4866E3AD67FDA7DE9AD75C75A00BED30F5A85E703BD517BB0075E9EF5A9E0BF0EDEFC419EE5348920962B66559E66946D8C9CE01C6493C1E8280284B7207535BFE14F016A5E2C6598A9B4D3BBDC3AFDE1E883BFD7A57A9785FE0B697A3149F5063AADD0E7120C44A7D97BFE39FA576D2DB044DA1428030001C0A00E534BF0ED9F87AC56D6CA211C639663CB39F527B9A6CF1F5ADDB98FAD64DCAF5A00C9952AA4C95A12AF5AA728E2800F0FEB0FE1DD7ECB504CE21901703F890F0C3F226BD3AEBF696F86764EC92F8B2D8329C1090CAE41FC10D791CEBC1AF96FE22E9C34BF1AEAD0A8C2B4DE68FF008180DFD6803EED9FF6B5F85B0E76F88DE63E91D85CFF0058C566CFFB657C36873B2F3509FF00EB9D930FE78AF8068A00FBB67FDB7BE1FC3F72CF5D9FFEB9DAC43F9CA2B3A7FDBAFC20B9F2341D6E4FFAE8B0A7F290D7C4745007D8B7FF00B7669128DB07856F993B87BA45CFE4A69FA47EDDBA2B5D471DFF0084EF6D2D4E77CB6F74933AF4C614AA03DFBF181D73C7C6F45007E87F81B5AD37E2A7C60D53C49637515FE91A1E996F6BA7BA0C8F32E57CD95F9E5582AAA118FE220E0822BD42FED1594F15F1DFEC3BE389B4FF0017EABE1594E6D35180DDC5EAB3478071FEF2139FF707BD7D9F738F2E80381D62C30FB972AEA72197820FAD755E16D69B57B12B31FF004A80EC93FDAF46FC7F983599A94618B567F856536BE25F2C7DD9E36523DC723F91FCE803BDA28A2800A28A2800A28A2802A6ABA5DB6B561359DDC7E64128C30070477041EC41E41AF10F117852F3C2DAD7FA781A869CEC5A377F944AA47CC1B0A7E71D78F4C8EF5EF555354D2EDB58B292D2EE212C320E41EA0F620F623B1AF96CF722A59C52BAD2A4767FA3EEBF2FBD3F6B2DCCA781938BD60F75FAAECFF33C92249AD618AE03A4513CF234B1851246C8378C8C1C7009520003B91D33C9788BC13E14F14416C759F0B691ADCE55EE249B52D3A29524563B8E438F9B9DDC823A7B60751A9785AE741BD4D16E6495EC6576369387C6E041263009DAA79C1E99FC40A8EC6F234D356DE6B0964BE960044819777DD043F5247DE23006081C7A57E1352388C1569529DE128E8F7DF4EDDFA3EBB9F656A7522A6AD34F55B6DAFE5D5743C8EEFF00631F839E2F4B60FF000F74F8D65551F69B4B996D08723FBB13A8C7CA71EEC33E83CD2FFF00E09B5F0FAF3477D4B45D4F5DD075B817CFB658EF6331AB80AD19FDE464E0E41186F5E78AFA5AC357BC8ED6E63581A487EF3957505630B82013D8F638CFD6B6248A48E585AE9424B1B0815F259245442550E0E4FCD907900EF1C0E2BD0C3E79985249C2BCF4EEDB5F89CB5F014AED4A11D7B6FA7FC39F0D7ECABF1AE4F891E153A4EB9771FF00C257A51105C5B98A4491E350156472F90D212ADBB07AF615F4140FC57CCDFB4DFECFFA9E85E31B9F1CFC3C89B4EF14D8CE6E6E6D2C18402EA3277B1E0AEE24336FE4971C73553E097ED9BA5EAD04FA57C459E3F0FF008821B85811FECD288E7667652A5555BCA298504B91F7BB60D7F4450AB1AF4A15A3B4927F7AB9F0138B849C1F43EB046AB113D63E91AC596B568B75A7DE5BDF5B31204D6D2AC8848EA03024568C6F8ADC834E27E055B864E9597149D39AB4927BD007C07FF052C6DDF12FC27FF6073FFA39EBEBDFD8DE6DBFB35780C67A59BFFE8E92BE2AFF008288F89B4ED6BE2F697A75A5CF9D7BA469CB05EC5B197CA773E6A8C90036524439524738EA08AFBEFE10F866C3C09F0D3C39A1E9A65FB0DAD9A797E73EE7F9BE739381DD8D007A5C7722A4377C75AC55B9FF006A87BAFF006A802F5CDD6462B26EE6EBCD24F75C1E6B3AE2E33DE8020BB97AD64DC3F5AB3733673CD674F275A00AD3B7354666AB32B75AA52B7BD005695AA9CE6A5BCBA8AD209679E54860894BBC9230554503249278000EF5E1BF18FF0069FF000CF81B4BBEB4D1F508358F1184DB0C100678A32C84AC8640BB1829DB950D9EDC50074DF197E235BFC34F04EA1AAB4D02DF842B670DC2B3ACB31076A90BCE38EB903DC57C03ABEB5A9788B53B8D4B579A4B8D42E1B74AF2E777000039E7014003D80AFA2BE1EFC3EF117C60F10AF8FBE2402BA5C2BBED34CB85FDCB05014911316D8998F2CA40DC4EEE95F3EF8A7571AFF89754D4957625D5CC93220180AA5895503B00303F0A00CBA28A2800A28A2800A28A2800A28A2800A28A2802C69DA8DDE917F6F7D63753595EDBC8B2C3736F218E489C1CAB2B0C1041E4115F716ABFB6FEAFF17BF632BDF00EAB7FBFE214FA959E8B25D166596FEC98EF12960400E4C5E5499C8656C9E64E3E15AFA03F608F0E5A78ABF6B8F877A7DF0636E2EA7BB2AB8F99A0B59A7407208C1689411E99C60F3401FB49F0BBC0F69F0E3E1B7863C2B670886DF48D3A0B3030B96644019D8A800B3365998019249EF5A9A8DA020F15AD55EF1731D0079F6B7600AB715C06AB652D9CE9736ECD0CF0B078E45EAA4720D7A9EAF1E41E2B8CD62D4156E2803D2FC17E245F15787EDEF701671FBB9D07F0C83AFE07823D88ADDAF22F83DA81B3F10EA3A693FBBB8884EA3D194807F30DFF008ED7AED0014514500145145001451450014514500145145001451450014514500145145001451450014514500145145001451450014514500145145001451450014514500145145001451450014514500145145001451450014514500145145001451450014514500145145001451450014514500145145001451450014514500145145001451450014514500145145001451450014514500145145001451450014514500145145001451450014514500145145001451450014514500145145001451450014514500145145001451450014514500145145001451450014514500145145001451450014514500145145001451450014514500145145001451450014514500145145001452332A296621540C924E0015E7DE2BFDA0FE1B782778D63C6DA35B4A9F7A08EE966987FDB38F737E9401E85457CB3E2BFF828AFC31D177A6916FACF88A51F75E0B610447EAD29561FF7C9AF1BF15FFC14C7C4B79BD3C39E10D334B53C093519E4BA6FAE17CB00FE7F8D007E85555D4754B2D1ED5AE6FEEE0B1B65FBD35CCAB1A0FA9240AFCA1F11FED79F19FC702403C537D67074F2B46816DB67FC0E350FF9B5795EAF37897C4D79F68D51F55D56E98E3CDBC32CCE49F76C9A875211D1B4528C9EC8FD5EF15FED6DF08FC1FBD6F3C6DA7DDCABC795A616BC24FA6620C07E2457946A3FB77F83FC7DA9C7E12F0EE8DABCF2EA64DBFDBAED63863404125800CCC781D0815F9FD63F0E7C53A9122DBC3BAA498EADF6470A3DB2462B53C0C2F3E1E7C41D0351D6AC2EB4C8A0BC8C4A6F207882231DAEDC8CF00938C738AC6389A139724269BED7572E546A45734A2D2F43EFEB63C568446B234DBA86F2DD27B7952781C0659623B948F504718AD28E645E4B28FC6ABEB145B6B9D5D6FAAD3D43D954B27CAF5F22F47DAADC479ACA5D42DD3833267D0366ADC3A8DB37FCBC45FF007D8AC563B0ADF2AAB1BFF897F99A7D5ABA57E476F466BC3DABE20BC1FF0009DFED9CBA7EBDFF00132B38B5592D5219380228D5D9178C700F35F6BDADE4333ED8E547603242B038AF8A3F64C23E23FED07A8F8835EFDFEA30D9CFAA2C91FEED44FE6449BB038C6D91F8E9CD754270A8B9A0EEBC8C251945DA4ACCFBFA08C1C5587B7F9338AA3677914C331C8B200704A303835666BF48A12CEEA883A9638028538B8F3A7A770E569F2DB5295DC78CD625D8AD0B8D56D2652C9730B8C672B2022B12F355B61D250FFEE02DFCAB9678EC2D35CD3AB14BCE4BFCCDA386AF2768C1B7E8CA3743EF5654FD6AE5CDE068C482294A372182707F1ACCB8BA3BB0226CF3D71C7E55E64F8832AA776F111F93BFE476432BC6D4DA93FC8825AA92A96CE013F419AD61669B632ECD316FBC91A91B7DBA55E8F4F8B6BC80490A478E24255B18E701BEB91EBF857C663B8EA8C3DDC0D3727DE5A2FB96AFEF47B34320925CD899D9765BFDEF6FB99CD4BE1FBC7895DA3F2D1B9192327F0AEB8EABAC6A5A2E8FA4C81058DA26D8D031512907A9EB923A74C73C7269E195BCB79E55688A92A8485DBF5E0E7AF6F51C5741A522368CCF209647908991E10AF1E33F2AE71F29E31F5E6BE0F1FC418FCCA9BA556ABE57BA4925DFD7EF6CF6B0D87C3E0A4A70A6AFDF5F4EBF8E88C7B2B5945DCD05C466D02C4B2A3ED7618E40C10B8038C72456E5BC13BE9692C4639E58DC34843E430C838E9E98E4E7A7D6A1B9B3373AA466D6E040DB0A3ACE70A73CF4C60123078C8F9864E6B4AFDC3C5E6B22F9AE9E44CAEAAE5C1E8E08C648273C6782738E2BE6A3A5EE7556ABCEE36EBFD7E3EA53B9D3925B831C7018CB391248B2BE100520B1E3D5B07B719EB9CBDECAFE5B35231711BF2E866690860DF300005079EABCE71EBCD4BA75CA4B2C125B4E44A2D842E9102C4B614B641270A3E519C0E3A7400DF8349BAF3AE1A79D576266331BB44428C838DBC9C1EBEBC7AD34B9B6396755C2DCCF6EF7B9CF59DCCD696E08B6926B44C1F2D4861F7093DF8F7EC38E7A56C2F8864B48A356B6916E21422E24523A1E599867839E98EEC39E715831DBDF5A59C0F1869656321255B27391B8739073F2FA7A7AD7472EAD06ADE4A5CD94B034AC0449F7581193BB71C73BBD3F5A9837B5EC6B5E316D371E65AECFB7F4CA969369F792C368F2A4AB0993F78C84173B8B290319C72BCFB7E352DE0B081A08EC66594EF0F09827C6C50436D600EDC038EC71C75A874C805CDF5E36F540ECDB4C91ED5CE4646E20FF007463D88E78E6CAC4A6731DADDCF0BC4FB952790485CED3B955BDF23A11D471E96B54613B29EEF4D6DD3F2FF804D1DC3C56E91C73C77221672E0C654F979208C0C8C8383B7191B49E38A65DDC08525371039214A12312095B91DB93F295CF18C91E9CD7B3B636ECF716CB1AEC6608B0663768F392475EE7A67A0E7D69B0249A7D9DD5BA3488C159CB5D46192153F36C2CBCF47E99FE21D3AD5A6EC47246EEDFE4FCF6FF002356EEC6C3576092456D7B710950372875E5B03775E8339CF53F4AC3B4F0D35BEA97375693CD650991ADD60826645DCA012BDF0090F8E08E9C739ABB3DFC52D9C92DC1B79AE406076CA1FCC0D8C31DA33C71E8073DEA2821BA5D32410B79B728C43C0D2EF0A102FCC3209EC06475CF0318154D464EF60A7ED29C5C79AC9E9AEDFD7CBC8A9716B28BB592520B6E0DB662CC63663B54B0C9046307A67B8F5025A4B73AFC0891219DD0DB9319C0DE79C8C0C8232739E9CD5DD6A5B8C497AD30111B7DCE42860C436E0A4F00607A818F539E7B0F0278745BC11EA77085679549890E7E556E73824E323181D8715EB65594D4CDB171C3C2EA374E4FB2FF0037B2F3F226BE2D61E87B596FB25E7FD7F573A7D3AC934DB0B7B58FEE431AA038C6703AFE35668A2BFA52108D38A845592D11F0126E4DC9EEC28A28AB11F287FC1517C57FF08BFEC57E38447D93EA9259E9D19F5DF731B38FC63492BF03ABF633FE0B5BE2BFB07C0CF0378755F6BEA7E20376403CB2416F2291F4DD3A1FC057E39D0014514500145145007EA87FC1103C2DFF002563C49227FD03F4F85FFEFF00C920FF00D155FAA15F077FC11B3C2DFD8BFB2CEA9AABA624D63C477332BE3AC71C50C407E0C927E75F78D00145145001451450014514500145145001451450015C37C45F167D8E3FEC5B194A6A37206F901C0890F5E7AE4F6AEBF53D4A0D234FB8BDBA7F2EDE042EEDEC3D3DEBC474A9EEFC47AA6AB74E8D2DE5D801555D405C9240E7AA8007E55F09C559ACB0742384A0FF007952FEAA3D7E6F65F3EC7D0E518455652C4545EEC2DE97FF0081BBF90B616E96BA7CF344D244D2A911C61F2CDC9501811C8F438C0C7BD7AB7812F0DCF87A18CB076B63E416073D0023F420579A699A7DC5CA5A3472AA45B9A170A0F04920E493939E3A1E3DB15DDFC349F769F7D0152248E7058918C928A338C63F84D7C570855953CC631D94A2D7AF53D6CE2D52849EED3BFA743B1A28A2BF703E2028A28A0028A28A0028A28A0028A28A0028A28A0028A28A0028A28A0028AC4F12F8DFC3DE0D83CED735AB0D253191F6BB858D9BFDD04E4FE15E31E2EFDB67C03A0EF8F4A5BEF114E3806DE1F261CFBBC983F8853401C0FF00C150F5FF00ECBFD9E74FD3D5B0FA9EBB6F132FAA2472C84FFDF4A9F9D7E5257D59FB6F7ED27A97C6F8FC35A74DA55BE91A7D94B3DCC70C72B4B23330550598E01C0CE30A3A9AF94E8026B2BC9F4ED4A0D42DA5686F61712473A9F9D581C839FC2BD12D3F688F1D5AA80DAA457007FCF5B58FFA28AF35A2803D54FED2DE352B8135903EA2D87F8D7D65FB15C977F163C29AFEB9E2B58F51F26FD6D2D46C11AA6D8C3BF0B8CE7CC5EB9E95F9F15FA6BFB0C68BFD8FFB3DE93395DADA8DDDCDD91EBFBC3103F9442803D1FE2C595B785BE14F892E348B5834F9C5AED124112AB619829E71CE4123F1AC4FD9034EB787E1B5CDDA4416E6E2F9D65907560A176FE5B8FE74CFDA8EF26B7F85522C33491096F228E408C46F5C31DA71D464038F6AEA7F676860B4F843E1E30C51C46589E490A281BDB7B0DC71D4E0019F6A00F5748432D53BB8C01522DD617AD54BA9F2280336EC75AC6BAC735AB77275AC7B86C9A00A328AA72D5C94D5294D00529BA1AF9C7E35C623F1BB91FC76F1B1FD47F4AFA2EEE648227924758E340599D8E0281D4935F2A78D7C523C61E24BBD463564B66223811B1908BC0278EE7271DB38C9C50061D14514005152416B35D36D8619266F48D4B1FD2B5AD7C11E23BEC7D9B40D52E33D3CAB291BF92D0062D15D747F083C732207FF00843F5C442701E4D3E545FCCA8157D7E03F8F7EC57376FE1BBA82DEDE179E4798AA61554B1C02724E07000C9A00EF7F62DD226D43E320BC40443616134B236DE3E6C46067B125F3F81AFBA6F6701715F2E7C12F861E39F02784A0D47C33ACF87E38F5DB6B7BE95AFAD64698068C32C7907185DC7F124D7A02587C51BB602FBC55A1DA47B86E6B2D399DCAF7C6F6C7E9401E83A94EB1C6EEEC155412598E001EA6B8EF0278A63F16F8F221A294BCD2ECD247B9D413E685DB6ED091B0E18E58124640C63A9AC2BFF87506A00BF89F5CD4BC4E7787305CCA21B5C8000FDC47B54F4CF39EBF5CFAB7817405D1F4DF33C85B73280238514288E31F75401D3E9F4A00E9E8A28A0028A28A0028A28A0028A28A00A1AE68B6DE20D365B2BA4DD1B8F95BBA37661EE2BC4EFDF51D11AF20D40F933DAC1E4CC165FF008F94C308E419C1C0DC01C1CE19BA62BDEEBCEBE30E80B75A60D4C47BFC98DA297E5C90A7255BF0638C7FB55F9F717E50B178578CA5FC4A6BEF8F9FA6FE97EE7D2E4B8A50ACB0F53E193FB9F97AEDEB67D0E3754D7D644060F2A786DE168E66854ED6CB2904B2939C30CE785E4E3DA4D52EEF2E2C8DB369F358B88CB8CB1237845190A01C67D4E00CF2738A99AEE6D420FECFBE7416ECF0DBC972B20DB245192C48DDC75241CF4E3AF157623F66736E6392E563118F327EA02B9C2B6E3C86EBC765031C66BF17E572BEA7D4B9469A5EEEABCFD35E8B7BE8D763CA3E23584CBFD9BAA48C859D3ECD284006D65E4671DC827F2F4C57CB3F17FF00644F0DFC4DBBD4358D3263A1F886F24591E65406DC9CE5D8C6A012EDC92D9C92726BED8F185841AD69925B5BE9E51E48B6C7975F9655390C36920920377E4118C8E9E371B3DBCAF14A0A488C5594F50470457EDFC23982C5607EAD27EF52D3E4F67FA7C8F8CCDB0EE9D6F6A9594F5E9BF5D8FCF9B5B8F8C1FB32F8A2E2CEC9B54B8D374D592410E269F4C31B024CA515B6038F98E7EE9EBD2BE87F87FF00B7CF84754B174F14DA5D687770C710F32246B85B9720F984055F900207073F7BDABE87B8B7B7D4ECA7B4BB822BBB4B88DA29ADE740F1C88C30CACA7820824107822BC83C71FB217C39F19FF685CDBE931E85A94F6E62825D3C79504126CC249E421556C1C1238DD8E4F35F747887ADE89F143C29AEC362F65E23D2E57BD543041F6C8C4AC5F1B5766ECEE390318CE78AEBA39F18AFCF3F157EC31E37F08EA9A65D78375A5D7278DBCFFB58DBA7C96B2AB028509958939E4302304573FF00F094FED07F08FC65756D2DF789B55BDB78C46EB70F3EA76843AAB82B9DC8480472390723D68031FF006D36DDFB4C78C4FF00D79FFE91415FA81E16B8C786B49E7FE5D22FFD0057E3D7C4DF13F88BC65E37D4B58F15C6F16BF73E57DA524B7F2186D8915329818F9157B73D7BD7D51A5FFC146DB4DD36D2D3FE15F799E444916FFEDAC6EDA00CE3ECFED401F798BA3FE4D235D67BD7C2FF00F0F296FF00A279FF0095CFFEE7A69FF8293B1FF9A79FF95BFF00EE7A00FB8A4BAF7AA53DCE73CD7C4EDFF05222DFF34F7FF2B7FF00DCF50BFF00C146CBFF00CD3EC7FDC6BFFB9E803ECF9E7EB54A5933DEBE03F16FEDCBE3CF10EBA8FE1AB68742B47458D6C1912F5DA4C9E4398D49CE40C63B5636BFF14FE3C78FEE34FB191B5FD35FCED91BE9D6B2D8025C81FBC640B903FDAE073401F7AEB1E30D0F45B9FB36A1AD69F63718DDE55CDD246F83D0E18838AF0FF197ED9BE05D020BB4D39AE75AD42DE6317D9A38DA357C361889082A40EBEF5E2767FB247C4DF1D789A397C6BAB490C6632AFAADD5D8D42550A0955DA640C467DF8CD7B17823F637F057866DAC9F580FE22D4EDA7F38DC481A2865C36E5568773295E3041C83DE803E7CF15FC56F8A5F1DEEAD2CB4F8350B4D26EA796D224D35658609925609B2E1D4EC7000C12DC0CB7A9AF58F86BFB1C695A0B417DE2AB9FED5BC8E486E23B588010A95F99A3914EE12293C1E808CFAD7D1FA668FA6F876C16CB4AD3ED74CB242596DECE1586304F248550072699732E0139A00F2AFDA1BC5D1F83BE17EA4B09114F7A82C2DD178C6F186C7A61031FCABE16AFD63F8BBF0FB4AF0DFEC89AC6AFAE6936779ABEBB736AB66F7B6E923DB4664523616076964590E463861E95F065CF81742BACEED3A353EB1964FE44500787D15EB973F0AF479B26392E603FECB823F5159573F084726DF52FF0080C917F507FA50079C515ED3F0C3F64AF1D7C63D7AF348F0A8D3EF6F2D6D1AF1D67B8308D81D5700B2E33971C67D7D2B63C49FB03FC7BF0BEF371F0EEFAEE35E8FA6DC4177B87B2C52337E62803E7EA2BADF127C22F1D783B7FF006F7833C41A285EA750D2E7800FC5945725400514514005145140057D5FFF0004C3F0CCBAF7ED6DA1DF46AC5345D3EFAFE42A780AD09B7C9E3A66E17D3923E87E50AFD34FF823EF82A38747F88BE2C956279A79ED74C81B07CC8D515E497DB0C5E2FF00BF7401FA3555AF5B11D4ECC1064D64EA3763079A00C5D44EE635CA6AC3E535D15E4B906BCCBE297C50F0BFC32D27FB43C4FAD5AE8F6CD9F2CCCC4BC98C6422282CE46470A0F51EB401ABE039443F11F4D5DC14C8254C13F7BF76C71FA67F0AF73AF917F66ABBD73E31FC52B6F1E5CDA5CE81E14D32C66FEC9D3AE0E27BC79B09F699941C20DA1C22F27059B232057D7540051451400514514005145140051451400514514005145140051451400514514005145140051451400514514005145140051451400514514005145140051451400514514005145140051451400514514005145140051451400514514005145140051451400514514005145140051451400514514005145140051451400514514005145140051451400514514005145140051451400514514005145140051451400514514005145140051451400514514005145140051451400514514005145140051451400514514005145140051451400514514005145140051451400514514005145140051451400514514005233050492001D49A6CB2AC31B3B9C2A8C93598D0CBAAB664CA43FC31FF0053400EB9F105BC248891EE1BFD81C7E67FA579A7C44F8FEFE0BF10681E1DB0F0EBEBBE22D6A52B6F6097822F2E2504BCD236C6DA83079C1E87D2BD41AC2DED617924648E3452CCEC400A07524F615F3E7ECEDA6B7C4CF1978E7E2B5D23496BA95DBE93A0BC8385B081B6964ED87750495246E56A00F69B7F1F5B0DA2FAD66B4623E665FDE203F5183FA5745677D6FA84026B6992788FF121C8AE5355D19486F97F4AF1EF8B9F12A5F80BE17BCF155B47F6896278E24B3326C4B86660369E0F41B8F4CE01C62803E93A2BF32BC57FF0514F89FADEF4D261D1FC3B11FBAF6D6A67947D4CA594FF00DF22BC6FC57FB407C48F1B6F1ACF8D759BA89FEF40976D0C27FED9A6D5FD2803F5CFC53F137C23E08563E20F13E93A33019D97B7B1C4E7E8A4E4FE02BC73C57FB7B7C22F0D6F5B6D5AF7C4132F58F4BB273CFB34BB14FD4135F962CC5D8B312589C927A9A4A00FBAFC57FF0005363F3C7E1AF0401FDDB8D56F3F9C71AFFECF5E37E2BFDBCFE2F78977ADBEB167A042DD63D2AC9071ECD26F61F8115F3C51401D278A3E2578B3C6ECC7C41E25D5B5904E765F5EC92A0FA29381F80AE7111A4754452EEC701546493E949834BB6803DFFE1C7ECB17B7FB2FBC5B2358DB70574FB760667FF7D86420F6193F4AF7BD1BE13F853478916CBC3DA7C3B46048F6E923E07FB6E0B1FCEB47E1D789ADFC73E12D27594003DDC01E551D164190EA3E8CAC3F0AEB5114A965407DC66BF9CF33CDF30C5D594715369C5B5CAB44ADD2DD7E7A9FA053A587C2A4A842F7B6BBB77EB7D2DF2D0C64D2D63408912AC6BC0014703FCE6A55B045C008339E76802B4E485101CE73FA7EB48E0903088BC104F3CFBD7CFCF996C7453C539349BF9EA669B652C19A11F8838FD283656D704AB448D1B705481823F1ABDF7C00CA501EA076A0C688F8C0646ED8E86B36F995DEC5AAB28BE55F177DFF00AFBFE7B16E3D3E3D2B7595D222809985D73B48FA0FA55EFEC7174DB60688A850C1D00504FF00773FE3CF22A4B6B2B6D56CA38C33AC98DBB8364281DFF97FF5EA8C36B7FA642D35B4B14A91B9420F0D93C671E878E7E952ECBA171AD36AEA5AF9FE7FD32CD9E9EFCEDB313A8054EC3C8208CE73DFDAA09EC63569232191813C305073ECA40391C76A98788A6826322A7D99DB89176965FF007BB303D3B1CFE15A76971653E60F3C379832CEE363374E81B07AE78039C9CFB8E5D2E52AD35EFDAEBCAEFD6FD3FCCCCB7D0AD9E01289CC83E6048018AFA6148AE6BC39E17B3B5D58DC45636E998CC6D2471AAB11C36DDC3181902BB2BD6B15D267B77B7517D08645DA0AF1D88E99ED9FA566E8B0B246F23295456DC194904360800E3D7271EF4F9E51778FCFFE08D57936D49BF2BDBF034E3D1A700CA63BAB670BF2AC0E4EE1EF839FC8707F234ED2DAD75458E692E99D2240D279E43312782074240EA739EA3DC56F5EADDC10227DA49790623689158107FD9C83D3BD63E952181E532C504D6ECE415DD8DADD70A3D083F7BDBDF3553AB256A6DBE5EDD3F033A5525384AA26AFD2DF8EFF00E632EF4168254F24186090AA641DBB4E71CF07AE47D08EDCD4A6CA4590C7041E49452BBA401D0E091BB729CF078E87F91AB7A97D9A5852D85A3C2646011A3CF96077219700E3391F4A6E9885ED1717892CCAB8649C0DB8038C918E0F5C73F5ACD594AD113AD51D25297E5F8E975F794A32D02AC5B0089D848377014679C13C7E03A71EF4D4B6B396791CB46921E0492CA1013E9D083DB83ED57F508CCF098D4F98FF003163011CE48201CF3C9E3F3E98AB175A94089B2528E8A32A1D39753D4283E9C76E07AE0D52BED7D0C9D6764E2B57D9FF005BFF00C1316F5DA380437411CC431130C64F42013CF0718C8F7AB5043F657C169144201911F9DD9C91C9C8C8E3BFE7C1ACABE92D4DD6FB7800D8CBF2C1F286CF5F9860E791CE314B67A65CEA714B2ADC086289B0CAE4F5DA39FE9CD65152E66CD6A4A0E9A49FAF6BBFBFFAEBA0198EA328B68A40C9B8A12FC00B927A74E807E75DCDA5B5BDBC30B3D9CE628D3679EA15838C632013D4E36EEC743C6322B8FD36C66B6D4A0C046563FF002D4ECDE060E0E0E0823240E7DEBAB17B34F3B0FB35ABB2E1D76AEF72C3EEEE65070BCFF1633C629C5F7445583BA717A5BFE1FB069BE43DD490491C31B5B2BC42329B1DC960C700F53B4AEDE7391F5A9355B2D3F53272B2C2EA9E649FBD7088476243609C64E01EE09A64124093C8C21126F8479F223868D0863BF8E39DC40E7818FCA44B78326D62178B05C39923F28E1171C741D73F2F3C9E4FD4DDAEAC66DB53E74DA7FD5FFCEC63E99A65FE993B9FB5C90889CCA5268C1055B0CC3278C8247523BF3D6B7A6B5BAFB1C1135CB48E9D6223631503E6F9181383DC96F7F5AA33ADCC37CD1B397B990AB47B617030A7A9F5EF9C8E76F700D433C9796E1A6592DD994F97B8DCA47B1BF8F8DABFA0E7918F598DA09AB3359F35692936AFE96FEBA9A36F2DC7FC24376DE51999611BA36407CBDFC1FBA783F21CFE3EB52D8DC1D5E49619EF2DBC8CB023CBC12724B632780DD738C8E4573561E2B8EDB55966B86322CE8048D1121A50A5B821B181838E319C0ADEBBD474CD534E1009505D3636DB3A946472DC373DF391C71F5C66AE138C95D3EFA19D6A1529C9271E895D2DBFAF919B61A224D1ACF2C2B016816485D2423240DB82029C83B738F438A925D1F538E38C98FCF8509387D9943B5B701B40F718C91ED566DED37369B024B3EEF2A306443B831009270723919E4F66F7E2FDD0D4B306C784DB34CBBA39014638E092CBC05390338E723B511A6ADB0E75E7CFA35F3BFE0736753BAD32DA411C125A99252A02E64463B7E65C328201E7853D4F738C4D2F8C60686E21F2BCA07208DCA849C1CA904F4C6475C9FC0D742F7970BA85D42DA7B458DA77C5FBD8E3765E4E0727851C6067711DEB3EF6C74CD662BB9229521BC846D4919B610429CAE38C9CEE1D31F28EB4DC26BE190E352949A7529F6D53BEF6DFFE1C4B99AC6E668E592224C9F3E548508B8FBA483EA5481EBD7A0CD38A19216BBB8B1B9BE8DCDC2A319DC0F33014862583066C738C723F0152D8CD098CBAC05A355DB1C87E66EA4B1DB8382BCFCC31F74F229F13B1905CFCD768E198488C427C83681862724827D4F2381C82FE2D46AF0BC7F3DBBD8ADA4E9573E29F11C165772F9D6A97264B81E5840F8018838EB92067B6718C735EDA06060702B84F857A588EC67BEDBF2BC8EB11CF4048DF8F6CA8FD6BBCAFDCB83302F0D977D626BDEAAEFF00F6EED1FD5AF53E5338C47B5AFEC96D0D3E7D7FAF20A28A2BEF4F0428A28A00FC87FF0082DC78AFED7F13BE1A786B7E7FB3F47B9D44A7A7DA2611E7FF00257F4AFCD7AFB0FF00E0AC5E2BFF008493F6CEF11D987DE9A269D61A729CF033089C8FC1A76FC735F1E50014514500145145007F41FF00F04E7F0B7FC223FB177C30B529B64B9B19750638E5BED1712CCA7FEF99147D00AFA46B8EF833E16FF841FE10781FC39B3CB3A46876360571D0C50221FF00D06BB1A0028A28A0028A28A0028A28A0028A28A0028A2B3BC41ACC3E1ED1AEF509FEE409B82E71B9BA2AFE2481F8D6752A428C2552A3B452BB7E48B8425524A11576F43CDBE32F8944B736FA145210836CB73B4F7EAA3F01CFE2A7B573B6127D96EA69273BA22FE518E2C36D554501B03209C119C9C75F4AC8D3D25D4EE8EA378A6432CCECF29C8059F201E4608CF247A271C66BB1B00B04CF1867314A3FD6F013615DDB803CE477C75EA3D2BF9B31D8EA99B63678C93B26F45D92D97F9F9DCFD3FD94303878E1A2AF64EFE6FAFF005E85397CA6B5B7FB3BBCF2C84A853F71B3F2E42E4632491CE307A77AEEFE1A4620B5D421C8DD14C11941C9040C7F9FA1AF3B506DECAFDFCDC013957E76370704E4F18CE7F227A8E7D0FE17B09F4ED52E3AB497CE0B15C160154E4FBE49FF00F5E6BDFE13F7B35A6FC9FE4D1E4668AD8496BA5D7E68ED28A28AFDE0F840A28A2800A29AEEB1A96660AA3A92702B3350F1369DA65B4D717170120850C924983B5140C924F4C002803568AE57C2BF12F42F186930EA56334C967313E5497303C5BC038DC323EE9EC7BD74F14A932078DD6443D194E41A007D145739E2AF88DE17F04465B5ED7F4FD2C81911DC4EA246FA27DE3F80A00E8E8AF9CBC5DFB71F82745DF1E8967A8788661F75D53ECD09FF00813FCDFF008E578A78BBF6DDF1DEB9BE3D221B0F0EC07A343179F301EED2657F251401F7A4F3C56B0BCB34890C4832CF2305551EA49E95E63E2EFDA6BE1C783B7A5C7892DEFEE57FE5DF4C06E589F4DC99507EAC2BF3C7C4FE3CF11F8D26F335DD72FF005539C85BAB86745FF7549C2FE02B06803EC1F177EDF0A37C7E17F0C13FDDB9D5A6C7E7147FFC5D789F8BBF69FF00891E30DE93788A6D36D9BFE5DF4B02D801E9B97E73F8B1AF2AA28025B9B99AF2779AE2579E6739692462CCC7D493D6A2A28A00F1CF8C173E6F8960881E22B65E3DCB31FE58AE16BA5F88D73F6AF196A241C84658C7E0A01FD735CD5001451450015FADFF0001748FF8473E0CF82AC0AEC78F49B77917D1DD03B7FE3CC6BF2634EB09B54D42D6CADD77DC5CCAB0C6A3BB31000FCCD7E8C5BFC60F1E7803CBB1D7FC1F14F6B6B68A01B3DC9B428003348A644C614E4607AF038201D27ED5BAD476FE06B0D39918C977761D5C745D80E73F5DC2BD53E1AD9DBE8BE02D02D2D54A42B671B004E4E59431FD58D7CABF1A3E2FE9BF13F49D122B4B3BBB3BAB56692749C2940595721581CB0041E481F4ED5ECFE1AF8FFE06D3BC3BA55ACFAE7973C16B14522FD9273B58200464263A8A00F6A375C75A826B9E3AD7971FDA2FC03FF41FFF00C93B8FFE3750BFED0FE036FF0098F7FE49DC7FF1BA00F46B89F39E6B3E69339AF35D63F68EF05D940B25BDE5CEA6E5B6F956B6AEAC060FCC7CCD831C63AE791C75AE5EFF00F69982F2E560D0BC397BA8BB213899C2383EC881F23BF51401ECD2B715C878BBE22685E104C6A17C8B31E9047F3C87AF61F4AF3E8F50F8B1E3CB2431258F86ACE489FF007C3F76D264818E4BC88C392080BDF9E95A9A0FC0DD274CBF1A8EAF793F886FCB333B5D81E5393FC4C877127EAC47B50061C57DAE7C62BE7564974AF082B2992361892E31CECC8E7073CF618F5AFAE7C3BFB3EF812DB48B037BE13D36E2F4411895E6877FCC147183C71D3F0AE0FE1C786D75DF1359DB2C416CAD712C8AAB8508BD171EE7031E99AFA2E80394B5F84DE08B2C791E0FD06223F8974D873F9EDAD7B5F0AE8B638FB3691616F8E9E55B22FF00215A9450035116350AAA15474006053A8A280193429711347228746182A7A1AE4B5AF0B5DA41325A13716F22953116C380460E09E0D7614500783FC2B6D6F44F02E9DA46B3A6DD595FE9A1ACDD1E060ACA8C42329390C0AEDE41C6738AEBE35D47503B60B29DB3DCA155FCCF15E93450072DA2F83BC9996E751659A55E5615E514FA9F53FA5753451400514514005145140051451400514514005417D6716A3673DACE37433218DC0F423153D15328A927192BA634DC5DD6E7815FE9B79A05D8B613247751CCB0993023DADBD0ABE707820FB70D839E95720D56DE7D51E196330C72CF144F10264556550C195572304EFF006E07B8AE9FE2CE80F24963A9C01B6F9D1C53AA752770D871D0FA73FECD739ACEB76C90595C0824B69A195A73C2ECDCBBC29CA92480D85E9C818CF15FCE39CE07FB331B5286D1566BCD3FEB5F3B9FA550AEB19461512BB95D3B6967FD2D0D1D5FFE271E7BCB6F724465133B36B38058961B8823B9DBC7DDC1F4AF24F89BE176B568B5AB78D1524455BB8D148F2E4FBB93C6392083B7807EB93E9517890EA93ABA46CB1DB38918A464F98163C96DDDC02A48242E4E7918E64BF1606FA3FB6DB4D35ADE0DF7493A11BD80618009CF4207D17D4E68CAB34965B8A8E2A9BBAD9F9A670E2308EAD2F613567BAF276FEBF23E7DB7B8E9CD5D8E607BD4BE32F0ACFE13D472B14C34D99BF7124AB823BEC6F461FAF5AC886EBA57F43617134B194635E83BC647C354A72A52709AB346CACB522CD5989715309C1AEA333F377F6C46DDFB46F8B8FF00D79FFE91C15F716ADF027C07F10BC17A3D8EA9E1FB58A34486E7CCB08D6DA4671191CBA0048F98F078CE0F6AF8E7F6DDF0AFF627C659356FB579FF00DB96B15CF93E5EDF23CB45876E727767CBDD9C0EB8ED9AFBC3C1DABDA6ABE13D22EACAEA1BCB592D63D93DBC81D1B0A01C303838208FC2803CB8FEC55F09C7FCC26F7FF0612FF8D30FEC59F0A07FCC26F7FF000612FF008D7B519C531AE2803C4DBF62FF008543FE6137BFF83097FC6BA3F057ECE5F0F7C013DD4BA6E8315C35CAAAB8D44FDA8000923689338EBDABD11A6CD31A5A00C84F02F85EDE54962F0E69114A8C191D2C620CA47208217835AD24B51B4BD6A277A0073BE6AB4B2E052492F154E596801279722BB3F82FF0DA4F893E2E459E36FEC5B1225BC7ECC3F8631EED8FC81F6AE6BC27E13D4BC7BAFDBE91A545E64F21CBC87EE449DDD8F603FC00E4D7DB7E03F0469FF0FF00C376DA469EB944F9A59987CD3487EF3B7B9FD0003B5007CBBFF0520D716CBC03E0FD09308B77A8C97411781B618B674F4FDF8AF80ABEB6FF00828E6BFF006CF89DE1BD1D5B7258E946723D1E595811F944A7F115F24D00145145007DB9FF0004D6F0F667F1C6B8EBF756DACA26FA97771FA475F7257CD1FF0004FCF0F7F647C076BF65C36ABAA5C5C06F5550B101F9C6DF99AFA5E800AE5FC49F0B7C19E31DFF00DBFE11D0B5BDFF007BFB474D86E33FF7DA9AEA28A00F03F127EC1FF01BC53BCDD7C38D36D99BF8B4D966B3C1F610BA8FD2BCAFC49FF04A1F837AC6E6D36FBC4DA0C9FC2B6D7D1CB18FA8963663FF007D0AFB428A00FCD7F16FFC11F162B79A7F0EFC4977645252D751D2412DEDE624A3FF0040AF17D47FE098BF14623BB4CD63C35AA447A01752C327E21A2C0FFBE8D7EC8570DE2ED02E34E99F53D3D0C90B1DD3C283953DD80F4F5FCFE801F99DE10FF82637C4AD027D275EBE3E11D7E6B7B94965F0E5DDE5C2C3320E76C922A2F1EA14F3EA7915D77ECB7F1BFE23FC18D17E2649A27C1AB8F1E5BCBE2B9C5F3681A8EC16772460C296EB0C9234631C385DA0100E0D7DD563E28491010E0FE35F377EC7FA9DBF867E23FC79F0C409308ECFC4C2F9669D812EB389303000E9E5139EE18500137EDE3F161F39FD973C62BF592EFF00F906ADD9FED2FF001E3C79A34B73A07ECF73E8F22CFE4F9BE21D6D2DF6E02963E44B1C1232E1B865E3391C90457D133EB7BFA35509F56001F9A803C02FB41FDA4BC7134B1EA5E32F0C7C3CD3D9D81FEC4B137F71B0A118065C0FBDDC32B0EA0F182DD07F66FF000878435C1E24D5A6BFF19F8B159986B5AFDC19E45CE70163FB8319E0EDC8E4822BD9352D6D554FCD5B3E01F034DE22BB8B56D4E229A6A10F0C2E399CF6247F77F9FD2803ADF855E1C7D13C3C6E6E10A5DDFB099C1EAA98F914FE193FF02AED68A2800A28A2800A28A2800A28A2800A28A2800A28A2800A28A2800A28A2800A28A2800A28A2800A28A2800A28A2800A28A2800A28A2800A28A2800A28A2800A28A2800A28A2800A28A2800A28A2800A28A2800A28A2800A28A2800A28A2800A28A2800A28A2800A28A2800A28A2800A28A2800A28A2800A28A2800A28A2800A28A2800A28A2800A28A2800A28A2800A28A2800A28A2800A28A2800A28A2800A28A2800A28A2800A28A2800A28A2800A28A2800A28A2800A28A2800A28A2800A28A2800A28A2800A28A2800A28A2800A28A2800A28A2800A28A2800A28A2800A28A2800A28A2800A28A2800A28A280285D9FB55DAC03EE2619BEBDBFCFBD5D5508A00E95434F6F32E6E5CF5F308FC8E2B46803CCFF00694F1A7FC201F033C61ABAE3CF1646D605C124CB3110A60020F5901E0F1827B56A7C10F0A1F03FC1FF0007686F1AC73DA6976EB3AA636F9C5034A4600EAECC738CFAF35E5DFB637FC4F6D3E19F8462E6E75BF165A921B8530C418B82DD8E5D31F8D7D1340143518032938AF93BF6F3B077F8272CB1A6561D4ADDDCE7A0F9973F9B0FCEBEB7BD23CBAF06FDAA7C34DE2AF819E32B48D03C9159FDB1077FDCB2CC71EF8423DF38A00FCA9A314B9028DD4006DA36D193499A007600A4C8A4A2801775264D156F4CD22FB5BBA5B6D3ACAE2FEE5BA436B1348E7E81413401EC1F01FE3B5B7C3CB53A2EAF039D3649CCA97917CCD0160030298C95E33C7239E0E78FAD340F10D86BF630DFE9F7715ED9C832B242E181F51C743EA0F4AF8FFC2BFB237C5CF17EC6B4F04EA169137FCB4D4F6D9803D7129563F8035F40FC26FD843E287852F96F65F1B699E1A0F8F360B4592F778F4742110FFDF47D88AFCFB3CE13A798CA588C2CB96A3D5DF66FF47F7AF2EA7D0E0B357412A7595E2BB6EBFCFF00AD4F534916450A00FCB927EB4F61805B66187F74E3FC2BB9BCF831A8E956B1491DD26B52227EF4247E43336392ABB9B8F6DC4F6E6B1ED2E2C6CAF2E21B9B2F26504836F383BD4F180091C7AF3FFD7AFC8F1D80C4E593E4C55370ECFA3F47AAFD4FA1A6A38A8F35097325D3AFCF67F7E873D0C66E3748B149F2F2DF29C01F5AB90E8175788B2411663E4839183806BBFD26FED26586192478FC9465F283B2A850402090704FE3D40F5155350B7B382D57CB7915A12A11E39327033920F3D08E3DB15E6ED1E83DEA5ACD3FBD185A1E877915B89E1B950CE824F263072A33D0E78E075E3D39E454D3CB776575299C4733B464E5578381EC7AF4ED9E82B5346D1B568F4D46D36E111C7CED1CD1E08249E031EBD48F41CFAD65EAE9716DB05D420641C12C41DD9E719E3231DBD2A13B42ED34FF0002DA52ACD26A4B6F3FD0AC63B1BE5696F14C47059641190AE7B65BA91C63B739E954CE8B0ED692DAF847B0F52F92CA78C8C76E79FE9CD6CE97AB416B6F1C7723F79B01DADD01E8793C053C9CF4154752856E3062F24C6251B8200576672C476E3247E1D78A7A72DD598926EA383BC574EDF231E5D2AFA08CBF96444016DD1B823680738E7DF38A34FBFBCB459521FDEACA8436F4C91EE08C7D7F0AE9350D3A73A4DC4D1EA131882926298061C751CF22B03429E6927FB30459A3C1768BFE7A00471CE33F4A4E1CBDD5CA85475BAA76EFBAFBD7F5DC2DBC453C32A35C5B89C05C2AF503D73FFD7F4A9EE7C56CF7324EB144ACC54BA38201DBEC7D8907EB5A52DD40B9531CF6EE3911CB1600538DCBDC1CFD78E29556D6E1E58E3F2EE6047590C8ADF3125470013F99EBEC68574B9531494652F6928B5E9B5AEBBE9DBD599235E9A7691E28A38164E06CCFC83BE074CE7B9CFF002A6C97B7DE4443ECFE4F0312F97C9FC7A1C927B77AD47D3AC3ED1FB999D015CA18D9B38EE300F2063DFAF7E69A2D6F6678E32C670B1AB9591410B91DFB9C75C7D3A73434FB6A11B36FDEB2F3567FADCCB782F9D37491C9B2E40DDE591DF819C738C1E462A65D2F7CCD1CD746699C0F2D87CD9E3807B8E8703DBD2B462BA905AB46F6CF2F2ABB9186E382382A0E4F4FD78A63CE93DCBC9E5B18D36E62C7CCC3765B207A77EFC738E94AEBA0F964EFCDADBD1F6B7F90D4D1D618D258BCB47DDB5C6594B9C13803920FBD4A7CE2E1C42E8653CF00ED71C67820F5C9FA81EB9331F2D66599018FE52DCB12147B293CF7EDEB57349B41A84F33FDA552DD896DF390A4E3195CF4193EDD335AF2F430751AD7FAF4D3FAD3B0CB5124514CF2432C53044DAF201E5ED0723EF631C8F5C7B609AD0B7BD4BC999A1748B0039DEE7E623B06E3682C49E09CE06315752FAE6E15BE5530A00626427E6551C87C608E73C71CE78E959FA3B5BD902B73121F911D9FCBDA173924607F77B1EE07E3536D56A5AD60FDDD57626BBB9B7B5FF494512A07F3521BA40369002311C74EA3232738C55A54B771285595678C8195C3F96A38240E7A907A7FB24E2A9EA1A5DB6A1A394B348E7595726E5BE5662464A823A9C16E4E780475A6DBE992E9B1C702CF72A9192A890B0C63A938EE36904F4C719CE714F54F6D056838692B3F3EDFD790DBBB9BBB2B7B797CEDF3ACDBD3E51E63B3039CF523E53D07D38E41D08B50974DB44536B2BE63C208C100E790DCFA13C9FA7E35355B49EEE7B4DB731EA1E5132E768000C302B803031F31E7F2E386DBC975080658DA616BF2F9DF31046300155278C73D39E0F734D5E2D838C67057B7A6DE9DBFA657D45A2B895249447184432FEF46DF979CFCDD07DF278F4F602AE5F787F4ABD78C2DAA413E5B7F9236B3800E381F7724F6C77A8E2B86B99499A68678DD731C2C4A9DAA48E9C67EF77E39CF5E825ACC3FD2648116F13E58C59E11C8076921BA1C9EFB4F18E7A8A124FA5CB72946D6972B5E7DFEEF99872E85359C825864961111DA1A30646039E4A377E718CF66F4C0D38AEB548D6565992FADBCB29334C4872075651BF9C1E0FB63D8512C7AA5A594FB0BB06C4CAD30CC9213C1395523191D33D3EA696EEF9E6B28525B18D6360ACA2393E72A3001208CE4703D79EF9ACA3151DAE8E994E752D7B4BA74FF0080FF0011F6FAD5DDB41B27F395398E4963DBBA439F94E4F6F9B19073E9D2A7B99B489A20AB37DA6EA443142647D98723009E83B73D7A023AD63C9A94A6E048B3DB88848372B12D8C7041E036E031D33D7B74ABF736E6ED963223452C185C4E0A48C4E40036F0C33CE7248C0F6C68A6DAB6FEA672A518C949FBBE9FD7EBE4416DE1E6B7B0825B764982A84779937A2ED5CB018C13CA9FA7078E6967D2E7BED52D74C8249774F24876472E625F9F93C738EE78CF1EF44486DA18229E48369DF6E636931821B6965DBC73D7041E33DABB0F85BA0C50D836AC53E7B8CAC39C1DA99F51C12781C7F76BD7C9B2CFED5C6C30A9596F2F28AB5FEFD97A99627132C35395793BDB45E6DDFF0023B6B1B38F4FB48ADE15DB1C6BB47F8D4F4515FD2B08469C5420AC9688FCEDB7277614514558828A2B3FC41ACC1E1CD0752D5AE4E2DAC2DA5BA94FFB08858FE80D007F39DFB6078AFF00E135FDA97E2AEAE1FCC8A4F11DEC313E7EF4514AD1467FEF945AF20AB5AAEA53EB3AA5E6A172DBEE6EA679E56F57662C4FE64D55A0028A28A002BAEF83DE16FF0084E3E2DF827C39B3CC1ABEB76560571D44B3A27FECD5C8D7D1DFF04EBF0B7FC25DFB687C2FB429B92DEFE4D418E385FB3C124E0FFDF51AFE245007F42545145001451450014514500145145001451450015E4DF183C40D7DA85A787AD7E72ACB2CE3381B8FDD04E3B0393FEF2D7A95EDE45A759CF753B88E0811A4763D940C935F34DBEA171A97886E3576DC6799A499971BC00776063A80B8FD2BF38E35CC9E1B0B0C1C1EB55EBFE15BFDEEDF2B9F5BC3D84F6B5678996D05A7F89EDFD7A1B96F0ADBDB41146A0491DBA344598AEF61862471EAEC01FA7A1CEB49A54DA7EBAB612CF1AC1B770FDDFCC72A405C9CE7A1C71DC7A81543CABCD534AB1B8D91DBC76A3ECAC7CCFDF799C1C1047A8E83191C569430DCDC6A5B5AD8C974331BC8D3EE2405C824330FF6B827B63E9F8FD38A76B2ED6FF2FEBB1F4B564F5BB5D6FB3D7BFF005DCCABC3E434ACC1DE657631CA0AC8B82FD496E4E72D9E3DF3C73E9DF0B212BE1413B1666B9B896425FA921B673EFF002579B6A9327957D19320BA330F316445017E5048181ED9DC38C67AE467D57E1E59FD87C1BA6478201469067AE1D8B0FD1ABEE383297366939748C1FDFCC97E573C7CE656C125D5C97DD66FF33A3A28A2BF6F3E142A2B89C5BA648DCC780A3B9A96AA463ED174EE7954F957FAD0043F617BB21EE1B3E8BD87E15E61F1B605D76F7C29E01B6601FC477DBAF80C822C201E64E370E54B61541EF922BD82BC93C2E89E26FDA2FC5DAC2C81E2D074AB6D151483FEB24769A423E98519EF9E0F1401DA4FE1EB7B3B48EDEDE04860890471C68B8545030001D8015E23F1D7E2F6A9F036D74E9B458A096F350924511DD12620A806E2501049F9979C8C57D1F7081D0F15F207EDD7A548D61E12BF51FB9866B9818FFB4EB1B2FE91B500788F8BBF68FF0088BE34DE97BE26BAB6B76E3ECFA7916C98F43B30587FBC4D79B4923CD233C8CCEEC72CCC7249F5269B450014514500145145001453E1864B89563891A491CE15106493E8057A5F84BF66CF88DE32D8F69E19BAB3B76E7ED1A8E2D900F5C3E188FA03401E63457D6FE12FD822E64D92789BC4F1423F8ADB4A84B93FF6D1F18FFBE0D7A9BFECE1F0D3E15F84758D70E84BAB4DA658CF7667D5DCDC64471B3F28711F6FEED007E33EBF73F6CD73509F39125C48C3E858E2A8529258924E49E49A4A0028A28A00F41FD9F746FEDEF8D9E0BB52BB946A715C30F5111F34FE886BF540BAC88C8E032B0C10464115F9CDFB15E90750F8DD6F77B4B0D36C2E2E89C7DDC8117FED5AFD0B8EE01EF401E2DFB515B5BC1A5E80618238899A5C98D02E7E55F4AEB74FF831E0FF0010787B46B8B8D296298D9C4CCD6CE62DE4A024B63A9CD667ED1C2397E1FC6E514C89791ED623246436707B76AEB7E196B326AFE01D0EEA754491ADC2111820614951D49ECA28031CFECF9E08FF009F1B8FFC0A7FF1A8DBF67EF0576B1B8FFC0A7FF1AF413354724EB1A16660AAA324B1C0028039A87E15783EDADE38868165208D426E923DCC7031924F53EF4FD6BC53E16F0611F6EBCB0D3A555F9630079BB7D9546EC7E15E31F14BF681B9BCB89B4BF0C4BF67B543B5F515FBF27AF97FDD5F7EA7B63BF88CB2BCF2B492BB49239CB3B9C927D49A00FAF34BF8D3E11D73514B1B5D57FD2257091096178C4849C0009007E78EB5D5B969A458E352EEE42AAA8C924F402BE1604A9041C11D08AFD07FD91AEAC3C7BE108FC437532DCEB36327D926848FF54E00C487D4B02083D073DC7001EC1F0EBC203C27A185980FB7DCE24B861D8F64FC3F9935D5D145001451450014514500145145001451450014514500145145001451450014514500145145001451450067EBFA4A6BBA35DD83B6CF390AAB8FE06EAADF8100FE15E276090D808F4FB844B7B917CA8D248A1DB1F3798AC4E490021F6E457BE5789FC59D2069FE2C86F7C9478EE4ACBB5B80DB570C31DCF0A7BF5E84F5FCCB8DF02A587863E2BDE87BAFFC2FFC9FE67D66435B9A72C2C9D93D57AAFF0081F914EE6EA08665B7858E62F3E6B375072F1972DB483CE0E07E59F4A9EFBC48BAA5F33240638F04B120801F681BF238C0EA7918C0CF7A6C9143AC6A105CA247A5E9D14296E20DC235995B04862B8C64B28201E80E7A62AE7D9ED2F82DDDA6DB5BC48DA393C94CEEDAD824E0107AB0C6082071D457E41EF3BF2BD3F3B1F48DD38D9C93BFE4DEBAFEB6D98DBCD36CF5C7169AD235FC32B796EBE7A2A96C3B6E0038DA78183CE47A640AF0CF1978367F0A5E492DB39BBD298868E6CA968D589DAB201D0F1F8FE38AF5B4F1118B526B4F35658C7CE5C06504AAE319E7070C57E9E9D6BA64B683548F132CF3DB4A5716E6DC98D972CC5B0010588078CE4678C57D2E499ED7CB2A5A9FBD06F58BFD1F47E67958FC029A52A8ACEDA35FE5FA69FA1F2FC5740E39AB0971EF5DA7C42F85F69A4EEBED1EF615B72CEBF6776DB82A4FCAB93BB3D3DB27B62BCE6EE2BBD2E558EF2DE6B5761B956642BB87A8CF51EF5FB665D9C60F348FFB3CFDEEB17BAF97EAAE8F91C460EB619294E3EEBD9F4FEBC8F90BF6F2D3AF65F15F87752FB24E74F5B2FB39BBF28F9425323B04DF8C6EC02719CE0135F427ECCD36DF813E101FF4ECDFFA35EB89FDAEFC3B7BE2CF8485AC8C7B74BBC5D467F31B6FEE922954EDE393971C57C7DA07C70F15782BC197BE19D0EFDF4D82EE7F3A5BC85985C28DA0048DB3F20E324AF3EE39CFB6711FA53E24F1F787FC211F99ADEB9A7E9208C8179729196FA02727F0AF3EBEFDAC7E15D8CE6297C5D0B30EF0DA5C4ABD71F792323B7AD7E6C5CDD4D7B7124F712C93CF21DCF24AC5998FA9279351D007E93C3FB5BFC29B895635F16A066E85EC2E907E24C400AED7C2DF13FC29E37F9741F10E9DAA4BB771820B853281D72533B87E22BF28E9D14AF6F2A4B13B4722306574382A47420F63401FAF6D362A0927F7AF9A3F63DF8C1AD78E348D5F43D7AEDF509F4B58A4B7BC989695E372C0ABB1FBDB4A8C13CFCDCF415F4446D2DDCE905BC6F3CF21DA91C6A5998FA003A9A009659F1DF15B1E09F026B3F11B57161A441B9548335D3F1140BEAC7F901C9AF49F877FB326ADE2078AF7C4EEFA3D87DE168B8FB4C83D0F641F5C9F61D6BE98F0EF86B4CF09E97169DA4D9C765671F48E31D4FA93D49F73CD0062FC37F86BA57C34D1459582F9B73261AE6F1C7EF276F7F403B2F6F73927ADA28A00FCACFDB3B5FF00EDFF00DA33C5455B74566D0D9A7B6C85030FFBEF7D7895749F1335FF00F84ABE2378A3590DBD6FF54B9B953FECBCACC3F422B9BA0028A2AD695A74BAC6A9676100CCF75324118F56660A3F53401FAD7FB35787BFE118F80BE06B12BB18E9915CB2FA34DFBE6FC7321AF4BAADA6D845A569D6B6500DB05B4490C63D154003F41566800A28A2800A28A2800A28A28038FF00127C37B2D65DEE2CE43A6DE3725A3198DCFBAFF518FC6BE64B9F801F103C07FB48EA1E35D374D8F5AD03C47A7A59EA32D94E0C96F3C411629191D94ED2AA17E40D839C800E6BECBA2803C07FB2BC460ED3A2DF67FEB89C7E7572CFC09E2AD5580364B6487FE5A5D4A063F0193FA57B951401C1786BE12D8697225CEA72FF006A5D29C8565C42A7FDDFE2FC7F2AEF00C0C0A5A2800A28A2800A28A2800A28A2800A28A2800A28A2800A28A2800A28A2800A28A2800A28A2800A28A2800A28A2800A28A2800A28A2800A28A2800A28A2800A28A2800A28A2800A28A2800A28A2800A28A2800A28A2800A28A2800A28A2800A28A2800A28A2800A28A2800A28A2800A28A2800A28A2800A28A2800A28A2800A28A2800A28A2800A28A2800A28A2800A28A2800A28A2800A28A2800A28A2800A28A2800A28A2800A28A2800A28A2800A28A2800A28A2800A28A2800A28A2800A28A2800A28A2800A28A2800A28A2800A28A2800A28A2800A28A2800A28A2800A28A2800A28A2800A28A2800A28A2800A28A2803CBBC31F13ADECBC75A97847C48D168FAD9BA95B4D12E522D46DB7FEEDA276E1E40AC81D01C83CE306BD40735E73F173E1AF873C7D6915BF893488355B073C79A30D0C982032B0E54907191E95C269BE08F8A7F0FE28A1F0578EECBC4DA5AC6234D3BC7713C8F1005795B9830C780400CB819EFC6000F8AD6736BBFB59FC1AB264FB5D858DAEA5A94D03105626588AC7291EA242801F5FA57D024E057C67A97C4BF1EE8BFB48F87F56F137C3D7B9D66DBC337508D3FC397C9726E23F3F26650DB4A818C6CCB31E31D715DD4DFB5D6AE47FC916F888BF5D21FF00C2803E80D42E0608CD72FACC30DF5ACF6F3A2CB04C8D1C91B721948C107EA0D7917FC341F8DBC43140FA2FC1BF101324BE5BFF006DDCC7A7041FDEF983363FE0207BF159D7767F193C611AC7AB6B3E1FF04E9F2619D7458A4BBBE03BC65E422353FED2838F7E9401F9EDF133C1571F0EBC7BADF876E01CD8DCB246CDFC711F9A37FC50A9FC6B99AFD061FB187847E226B36905D6A3AE4B771B34DA86B0F74AF7372A4F01CB215C8E1570A30077C57AD7857F621F83FE16D8E7C327589D7FE5B6AB7524D9FAA6427FE3B401F9476F6F2DDCC90C113CD2B9C2C71A96663E800EB5E93E15FD99FE29F8CF61D2FC0DAC18DFEECD7707D96361EA1E52A08FC6BF5C7C3BE0BF0FF8421F2742D0B4DD1A2C63669F691C031FF0102B6A803F35BC2BFF0004E2F88DABEC9359D4F45D0223F790CCF7132FFC051769FF00BEEBD8BC2BFF0004D1F08D8EC7F10F8AF56D5DC7252C628ED10FB1CF9871F422BEC7A2803C6BC2BFB1F7C21F096C6B7F05D95FCCBD64D519EF371F52B212BF9015EAFA4687A6F87ED45B697A7DAE9B6C3A43690AC483F050055EA2800A28A2800ACCD6BC37A6F8861F2EFED127C0C07E8EBF461C8AD3A2B2AB4A9D783A7562A517BA6AEBEE2E139D3929C1D9AEA8F2FD47E11DCD8A37F63EA323C24E7ECD70E463DC11C13F503DCF7AE1F50B4BDD2AEFECB7FE7E999E409D495909EB8238F5C90C7EBDEBE88A8AE6D61BD85A2B88639E26EA92A8653F81AFCFB31E09C0E27DEC23F652EDBC7EEBDD7C9FC8FA4C367D5A9BB575CEBBECFF00C9FCD7CCF15B2D4EF2DCDB7FA6AF08231BA52AB22E38C30C81D3BF3C7419AB37E4CA230EE55EE70D23022411E700124F39C73803B7BD769AA7C2BD1AED5DACA3FECD998E731286427DD1B8C7B0C57177DE0AF12785D5BEC910BEB32D965B41918CF07CAE0E47A02471EF5F9E63F86733CBD36E1CF1EF1D7F0DFF000B1ECD1C5E1314EF0928CBB4B4FF008050BA860B147B79FCA32118490C654C83A039CF51DFD3048E2A8496CEAE4491E6420A908392704F53823AE78FA54D0F8850DD41F6883FD2518ABBDC8C95C8C633C11D0718E3D6AE4BA3ACA8D776B3AC9B0FEF522729B723BF20E31DF3DBEB5F2DA4FA6C75CA13C3BF7BAFE7E453945E5B28B85B859A17E8B2AB6D071C13C1CF41D6B1343BB686E8FC926C50373C7D7EBCFB9FE55A704EE977723739589C2AC332965048E723F2EFFCEB28074D4421882FF772E0161DB27F0FF39A9BEBA30492569C53F3DB4DFC8E8DB5A4B9B508CDF66909C49B94AEE27AE09E36E3047393802A1D32CED9A5915E30D14AFBA2983152BFC206571E83A7A8FC608EEE0BE2B234AF6C768576563F37009EB9E7A7E7C67AD366B6B7B7BBC9585E37CEE91498CA83C9C1E4E383FAD69CCDB5276666A9C609D38DE2DFF5A3D3F32E6AB666D4F956D732CB331184930E3F138CF7F5E86974FF00B6C5630C96690B8625CC7BB07777CA91D7F11D6AB5BC172B296B7265117CC819CB2B679CEE1CF39F4EB83F475A5E4F697371E590849DD22B9C11939CE180E8777739F5F469AE6BEA88926E9F226A4D6BAFEB6F905DEAB35B4E167B636A6E3E6F9B0E81B1F7863AF0467FCE26B3B5B4BE85CC772B231C94CBE4039E723B67F5AA72EA76922DCBBCE5E69B85CA91B7078E738EBCF7AC6BABCFB69DD20552096FDD8F7FD7BD35BDDEABFAEC276E5B4538B56DBFE0FDCF5FCCDFB38E0B999A26FDCDC2B796C51B73103B95F5C7A67AD6DA58186D77044289B9E3EAA50A924872B85CE07419C73D315C269D772693A8C5751CCF6EF9C332618853D701811C577F25D5E4D68AD232DD5BCD29CB4B008DD48E7190DD0FCBF9FBD4F935FD7F5E468FA38CB7FEACB7FCC9561918AC7224900DA2669AD9F839E76F3C8C919C8F43C7A450CB1B5AC296D7BE4441555D5D572C08E4918E00C1FA8269B637B716321827D367B9CEDFB9112C1BAE42E0E17907071C0EF8203DF5EB5D5CC9686111120C322CA5018816E58293B8E14019C0E9CFA555D77D49719DF6BAEFA5BD6DA924BA4CD3EE92DBC965019A325593E61C9CE0E3A838E3B740054529D5ED2F50C33248EDFF002D849940FB4B053B97A95DC4FD474A9E1B7D3A013C36D3DC4061259A585DC647556C1E3D89F519A86DED24783EC10DFACD71149968589EB81B4E770C6739CF3C8F5E286BB7E0C4A5BF36ABCD74EFF9762BCCFA945682ECE9B2196660E678641B86080329C8381C60E7DAA9C7E28974E8EE16E219ADC5E295467859150818C2F041383CFA56EF9D796F6404D12DD962B1CAB1C9B4A0560092081C60639EBC679CD55923B6786E85CBC82690182392552181DC18374E990B91C9F94E7A9A9716B58BFBCD6138356A904D5FA7F4F6F97A0CBFD534C9D62922B9804C8DB92276F962F94E7D79C1C91D4E307B511A5B7DA57FD212281318759B62E550000F27A100803F0C67027B2B7B068A49B7DBC52C51A836EED9471804328C9DA7000047420F154574CB2F2A628925AEA309F30A5BC9860BC61830E0900EDC8EBC1CF14DF36EEC28F22BC55D74FBFF004F3D77347ECB3DCDC472457D04CF0B6F8A391B2436412A640724E33DB1F36783552D35499FED12DDA5BFD96195886DFD3924FCA4679638C818F907A55C9ACB5068637B6D4DA586700316C65F1C970483C0C67B67A7A66B35CDE4177118E233DBA1449A03113BC2E7CB385C9C641E39C91F5AB774EFAA338DA49AD1FE0D77E8B5EDE7B926AB73A7CF65E6C51CD6FE580F23246C03287CB640C8C0E7A839FD6AAD9ADC5B97317988AE4889628CB8963E7076F41C67BF7EB939AB577AA45AA1FB3183C88A670649C3AB14C0FBA31F3649C01903D79CD1A5DAA9B602D9E70F027952B2C65A3906793820F1851D3D3191D693F7A7A0D7EEE95A4BEFD7F1F5332262C6EA279BED70344ECD2CDC38C13BB3C8CFF067392703DEBD9F49B21A7697696A063C98950FD40C1AF2BD36C25BDF1046B131B98E79C032052A3614C9639FF67A119E71C8AF5FAFD4F80A84AD88C449697514FD2EDFE68F073AAB7E482F50A28A2BF5A3E6028A28A002BC57F6D4F15FFC217FB26FC57D4C3F96FF00F08FDD5A46F9C1579D3C8523DF74A2BDAABE30FF0082B878AFFE11DFD8DF55B0DFB0EBBABD8E9C067EF6D90DCE3FF25A803F0BA8A28A0028A28A002BEEEFF8237785BFB6BF6A9D4B5574CC7A37872EA757C74924961880FC55E4FC8D7C235FA9BFF0440F0B665F8B1E24913A0D3F4F85FEBE7C920FD22A00FD53A28A2800A28A2800A28A2800A28A2800A28A280382F8C5AB7D93C302C91C892EDFE755193E527CCE7E99DA0FD6BCBADE21A7DB4F137EE5E3DAAA026410EBD4927AF23F11E99AB1E2CD725F14F89AEEEB24D996FB242DD5510F008E79DC0EEFCFF04B381197520B047325ECA1207978652B8E5723206EDBD71FA73FCE19FE62B35CC67561F0C7DD8FA2BEBF37F99FAA6070DF51C24694B77ABF576FC97E468EAEF7CD7E9A8585BB5C5BC7380F2BC6515D86E0B91BBE6233DBD07BD5FB9B93A8DD596A8E9733DE02F1CD1471F93B14705495F9B706208C9F4E3AD3752D46E2DA048E47F36D269C32B052C49FBC0671D811D3DFA0A5BEB9BDD4F5282E2148AD639DF2268DC29C8031BB049524F3B73F5F5AF3344DD9BE9A79F7FF0087EE73EAD45B4959357F2B6DEBE96D8CCD59A5B1835036F379EB712644EA4E1428562D91C9E33D79E01EF5ED7E1FB4361A0E9B6A4E4C16D1C64E31D140E9DBA578DBE9504F753D9248F2CAF731C2A64601591D803C63A9DEBC7A8AF74AFD2F8228BF6988ACFC92FBE4DFE87819DD45ECE94179BFC15BF00A28A2BF573E482A869132CF6AAEAC1838DC181C839ABF5E43777DE25F853A9CCBA7E972F8A3C281CB7D86D31FDA1641989C44A70B347C8017219477205007AF57937ECEB39D5F46F16EBB222F9BAAF88EF26F35470C885634C679DA021E09EA4FAD6DC3F1CBC19756D72175EB4B3D4618D98E9BAA31B2B90C17214C72856CFD07B8C8ACAFD9A22861F831A15CC60A1BD33DDC8A5B386799C903DA803D3E6602335E25FB4D7831BC71F0AF568204F32F2C717F6EA064968C1DC07B942E07D6BD6F56D560B2B6926B89A38208C16796460AAA3D493C015E6BE20F8C9E10D3DCDB2EB56FA9DEBE4258E987ED73C8704ED091EE39C0EF81EA45007E70D15EEB3FECD5E25F1E78B66B8D074C8F41D33509E4960B5D566D92DB2707E7540DB4649C0E480307B13EB3E12FD8274D8364BE25F12DC5E3756B7D32210A8F6DEFB891FF00011401F18D74BE15F869E2AF1C3A8D0BC3FA86A684E3CE8606F287D5CFCA3F135FA27E12FD9E3E1E782F63E9FE18B396E1791717CA6E64CFA8326769FF007715E8888B1A2AA28555180A06001401F08F84BF61BF1AEB3B24D6EFB4FF000F427EF217FB4CC3FE029F2FFE3F5ED5E12FD88BC09A1EC93579AFFC4538FBCB34BE4427E8B1E1BF3635F4351401CFF863C01E1AF05441342D0AC34AE305EDADD55DBFDE6C64FE26BA0A28A002BC7FF6BED7FF00E11AFD997E23DE6ED9E66912D983FF005DF107FED4AF60AF95BFE0A57AFF00F637ECC17B69BB6FF6B6AB67678FEF618CF8FF00C819FC2803F2368A28A0028A28A00FBDFF00E0949E138753D73E236B17302CB0C5676BA78122E5584AF23B0FFC829F98AFB33C55F07A4467B9D0640CBD4D9CAD823FDD63FC8FE75E13FF0004B2F0E7F677C0CD7F5775DB26A5AE48AA7FBD1C50C407FE3CD257D9D401F1F7C50D0AFA5F08EB3A5DD432D95C340CC04B19C9DBF371EB9C76F5AE33F67FD78DD783E5B092491A5B29CAE1FA2AB7200FC4357DD979616DA8C261BBB78AE623D52640C3F235E7EDFB3E782A3D62E354B2D3E5D2EEEE799FEC770EB1C87D4C649507E805007917DA05735F12A1BDD4BC09ADDB69EECB76F6EDB427561D5947FBCA08FC6BE8393E06E8E4FC97F7EA3D0B21FF00D96A6B7F825A144732DC5F4FECD2281FA2E7F5A00FCADA2BD9BF6A9F83EBF09BE254A2C6264D07565377644F210E712479FF00658E7FDD65AF19A002BDAFF64DF8B5FF000ABFE285BC3793797A1EB5B6CAF371C2C6C4FEEA53FEEB1C13D95DABC528A00FD93A2BC57F64FF008B5FF0B47E17DB45793799AE68DB6CAF371CB48A07EEA53FEF28C13DD95ABDAA800A28A2800A28A2800A28A2800A28A2800A28A2800A28A2800A28A2800A28A2800A28A2800A28A2800AE1BE2F689FDA7E198EED103CBA7CE939072331FDD71C7B1CFF00C06BB9A8AE6DE3BBB79609543C52A14753D082304579F9861238FC254C2CF6926BE7D1FC9EA75E1310F0B5E1597D97FF000FF81E17E1E042B1575824F28A10EA599E5DCE0A16C8E4E370C820F7E718D3B6D423D40CFF006ABA58618638D2E23771C95CE4903018E4F4E7A75CE2B0EDB4D8EC75CBDD2B5097CB72440C4FCA03066D8DE8C586D033D319E302B56CAFA0B0D76FD564FB6A0319F95B72108A3A638E4B753C8C373D73FCCD152A2FD94F4B369FAEBB9FA3D78A9CA528EAEC9AF4D367FE65D4D1ACE6466B8844B0CC8C27CAE4202E7661C0C0DB83CE703D86456369D731E99A835AB4DE6DC6F2018CA0070B80C463E5FBDC819CE49F4C6B35E0B9818BCB6F059C8AABE5DB489248E7A9427000C96C7CA401903776A643A1DAC12AB9366B74439DF111843BBE5505B920156E7A9C83CD2946ED381CF09F2A92AAEE9F4FEBFAD8960F0CD97DB0DCCCF697D3FEEC0B753BE355672182E492C783927D4F02A3BAD134C96CA4D3F50D3ED6F15636204B1798587014A1C6EDF818F7C64639A92DEE200ED23C32348F30568D5DBE62133B6451D0EEE8DDF19EC01A5770C7E7DD4D1ACBE6EC2AF0444AB29E41603764ED200E78257DEB48CFD9353A5A35D8C9C6555B8556DAFEB43CD3C77FB3A787BC63A0DE595BFDAA0B5BB8445716733164DA5496C9521D72013C138C7BF1F92DFB4FFC1597F67FF8C9ABF83DEF22BF860486E209E162C0C522075072072338FEA6BF70B51905DDBDBB448F090A56253724BE7E5E9804EDC1FEF6315F90FF00F051AB29ACBF691B9FB44E2E67934CB72F22E7692A5E3C2E40E06CC0FA57EA1C2B9C637178B785AF539A2A2DEBBE8D75DFAF53E7B30C1D2A747DB4159DED6FEB4E87CBF451457EAC7CD851451401F6E7FC12B3E1DE9DF12BE2A78BF4ED4AE6E20B783494B9DB6C54349899571920E07CDE95FAF1E12F873E1CF0345B746D2A0B5908C35C11BE66FAB9C9FC338AFCA0FF008237DDECFDA2FC596D9FF59E159A4FFBE6EED47FECD5FB07400514514005737F12F5FF00F8457E1D78A359DDB1B4FD32E6E54FFB491330FD40AE92BC4BF6CDD7FF00B03F673F15B2B6D96F161B34F7DF32061FF7C6FA00FCACA28A2800AF4DFD997C3DFF00093FC7DF03596DDEABA94774CBEAB0E663FA466BCCABE9AFF827CF87FF00B5BE3ACB7ECB94D2F4A9E70DE8EEC9101F948FF91A00FD26A28A2800A28A2800A28A2800A28A82E6F60B43189A55469182229EAC490381DF923E949B51576349C9D913D14514C4145145001451450014514500145145001451450014514500145145001451450014514500145145001451450014514500145145001451450014514500145145001451450014514500145145001451450014514500145145001451450014514500145145001451450014514500145145001451450014514500145145001451450014514500145145001451450014514500145145001451450014514500145145001451450014514500145145001451450014514500145145001451450014514500145145001451450014514500145145001451450014514500145145001451450014514500145145001451450014514500145145001451450043776B15EDBC904CBBA371822B83D4E3BBF0C4F89B7496A4E23B81D3E87D0D7A1532589268DA39116446182AC3208F71401F2AF8EFC48344FDA63E1B6AACA8B6DA8D85EE912DC48DC06C7991A8E7EF16007FC0ABD9A5D703FF001552F89DFB3D687F116DF4F68AF2EB43D434EBC8EFED2EAD0EE11C8BFEC9E7690482011DBD2AFF00FC2ACBC180359523B9FB391FA6EA00CEB9D5D403F356643F6CF10DE7D92C2232C87EF37F0A0F563D8576565F0B2D11C35EDF4F798FE041E5A9FAF53FAD75BA7E9B6BA55B882D204B7887F0A0C67DCFA9F7340147C31E1B83C35A7F9319F32673BA6988E5DBFA01D856C51450014514500145145001451450014514500145145001451450014514500666B1E1BD335F8F65FD9457040C0765C3AFD18723F035C16ABF05C42CD2E89A94B6C4820C1392430F4DC3B7B106BD428AF0F1F9265F996B89A49BEEB47F7AD7EF3D1C36638AC2694A7A76DD7DCCF01BCB2D6FC28B245ABE98CF03316FB5C4995DC71921D4E149C6791FD6B1A7BD4D521568E2952584E37E55C84FE10CB9CE73C67DBDEBE96232307915CAEBBF0CB40D718C8D69F64B8ED2DAFC9FF8EF4FD335F9D63F81AAC13780AD75FCB2DFFF00024BF45EA7D150CEB0D55FFB5D2B3EF1FF002BFEAFD0F24D3A4B48D36CB728A7717D8FBD0B827823231D3D334EB8B5B66686DED2FA34791BE526750171C9DC793D87E67D2BA0D63E176BFA59CE9F711EAF68B9C4121F2DC03C91D79FFBEBF0AE6A3B8B6B695ADAE6DA6D12F10806390950E318E8703D7F3C7D3F3BC665F8CCBDF262A97279B5A3F492BA7F79EF5254310FDAD0A8E5E49A7F7AB27F87CCBD068F7E962F2D9DCEF9222D23A08D8A9C1278EA3D381ED9ED5CC5F6AB757332BC876EE5F9846386F639E6BA8B891AD2D55EC26756760365C81C1E84AB2E0F7E7A641C9CE79E7BC43A6CFA1EA4EB72159E6F9C3C672A727B647639FD2B8354ADAAFC4CDC1A9395949BBE9A27E77DB6F9FEA52B768620BE6458C803EEF5E3A53278712B3A8FDDE4727B7F9FF0A6ADD18D769241C643321FC3BFF9FC6AD0804D03138DCBD76FCBB87F9F7A77E74A2ADA11AD16EA4AF67E77FBBB1104711E5651B4F40C2BA4F076A7712DD2C463691E35F9029C87C70095246481900820FDDF4AE5CBF41F3658E0A8E42FEB56EC2E85ADDC2D2C6E888C3E64383FAE3F5AB6D4B55A5BD7FA4446F0BC65677F45FE57FF0023D1EEB5592EA292468E58AFADE4122988172FF28183B7380DF98CF6A82DAEF4DD6EE45C0B8B74B62A22684B2F9AC3EF1257F879DDEB90171459DF5BF88672B708EA606F3198167DFC019DC84ED076FEA476E61D49B4B8E5DE1E2BAB5906249BE590AB9FBA5B767E6E30474EFC720D3936B9AE9A2630517ECF95A9796CBFAE85BD72C2DAC9E08252DF6527EF2125153190304E38C7030491C027B436B6775E7F9717922591A456F3A25C4A79C023A6703A103B7F78D36CF42175A835B5BB1B32A55CE543EDF6F981C71E9EA738C00616D2F50B4B97B1B7B810BEFF0031371665CE7E69010474C74C77A4EF7E6E51C5C797939F5B755F8FF57F9134CE34EB859BFB3DA5698F92658642FF00364299029C3020E474EA0018CD5B79345D3A306E6394F9836A25C79ABBB3C28F9BF2DDE847A1C66E993EA161049BA2176E55A29047890AF3CE5719DA78E78C8C77CE6F2EB0FB9E2B9921999791B832162410393C0EE3D09C9E6AA3256FF342A9095EDBDBB37AFE6547D26D639BCB79E530A38FDF86DA390329EA32C73938E873D69755F095C5F6EB886F9A34B643246971BD8F278504BE5092BD07238F5E2CB5A4B20924B886D5658F0544531DB21EA08013E623EBDB91D69ABF6E8937A17B56698C66266F37CA61C7CABEC075E7B631926938C1E8D14AAD54D4A13B35DECD7F5F2327C317DA899E44F2BED22042E219277493606E485CF623A1F63D4D5BBAD4F36ACB1DA4A975020924693738F94839E37601C753C71D7922AB5E4B7F1DCC732C422484073711C3B41E3683F787040E70390BD4E2B5A0BA37F6168934FB2DD01042954031C7DE2BC127B06E79A885EDC9736AB6E65579559F66FF00E1BF20D3E25F117DB24F26216B29CAC484164E0A8CEDC9182377032491557FB7C5BCAD0235C9BB9A3C2108CEC781C13D78504F5C7AD4926916EB39B7BD32C9988C8B281130192779C95620743C1CF503819ACABFB66B09D278E49AF208111253302B8DCF9DAAD8F5047A673EBCB939455FEF269C29D49357BAE8BA796BD6FA5F63B9F863236A773AADE4D1AC6F148218D53EE85DA338F6E001E82BD02B8FF87720923BFC40605DC985C820704E060FF8718AEC2BFA1B85E1086514793ADDFABBB3E233397362A5A5969F920A28A2BEA8F2C28A28A002BF333FE0B77E2BFB3781BE1778683FFC7EEA379A8BA03FF3C228E3527FF025BF5AFD33AFC67FF82D378AFF00B4FF00684F08E808FBA2D2BC3AB330CFDD966B89723FEF98A33F8D007E7BD14514005145140057ED6FFC11ABC2DFD8DFB2E6AFAB3A625D63C49732ABE3AC51C30C607E0CB27E75F8A55FD06FFC138FC2DFF0897EC5BF0CAD9936C9756536A0E7BB79F712CCA7FEF9751F402803E93A28A2800A28A2800A28A2800A28A2800AE47E296B92687E0EBB6B738B9B9C5B4641C637704FE59E7E95D7578C7C62D685F78821D2C3958ACE312485177619816391F40879F535F2FC4B8EFA86595669DA52F757ABFF002577F23DBC9F0DF59C6C135751D5FA2FF8364737A5C8C90C1047132A2DCA1081811F2A2827DB9C9E9DFAF5AD716F2C0B14D0A04954A0C2153C900B02C48C024E7A1C7CA464034CD3952685A67B68E1804E04B100BEBF360919E41619C7181D2963860D3B5744110D4BF7024569E604487238C9E0708402339E077AFC022B44DECFFAEC7DE549F349D96BFD79D8BD6978AF61F657B696232B21964642F221C0E7182783B8F7C100633459EFD6ED6D563DAD2304537253E78D8863C639E9C67800FAE3151DD2C4DF698DACCCFB26E53600ABB8A10180CE71C9E09C107815461B785E4B57482DA136E46E95CF2558752A463F881E39E38C75AD5C9A693D51CCA0A51728E8FF00E07ADF5D3FE09B1E0CB346F1358DB448442666B9937B0661B54B282475C311CF1D063DBD8ABCCFE1559A9D4EEE4D8336B6E90F9800FDE17C12C38E8420FF00EBE735E995FB4706D0F65967B4FE7937F77BBF9A67C8675539B13CBD92FC75FC9A0A28A2BEE8F002B2B5BD3E49D56E2DC6678C72A3F8D7D3EB5AB450079D6BFA7E93E2FD2A6B4D4F4EB1BF2519505F5BA4A236C100E181C104D78A7C23F833F0EFC63F0E748BCD57428EF353804B6B717093CD0EF7495C12423A827DF19C63D2BE99D5FC336BAAB193E6B7B83FF2D63EFF0051DEBCEFC2DF08756F071D5ADAD6F6D6E6C2E6FA4BC80397474F330590821870C09073CEEE831C8073B65F00FE1B69323C96FE17B672C36917334B38FC048EC01F715BF6D61A4F87606B7D234CB3D36373FEAAC6DD220C4FB281935D1C5E08D5266C4F756F0A7AA6E73F9605743A37852CB47712806E2E7FE7B4BC91F41D07F3A00ABE10F0F3E9913DDDD0C5E4C31B7FE79AFA7D4F7FC2BA4A28A0028A28A0028A28A0028A28A002BE0CFF0082B1EBFF0067F05FC3FD1377FC7DEA1737A57FEB8C6A80FF00E4735F79D7E617FC15675FFB5FC5AF07E8C1B2B65A29BA23D1A69DD4FE38847E9401F10D145140051451401FB3DFB097873FE11AFD95BC0D132ED96EE19AF9CFF7BCD9E4753FF7C141F857BED729F09FC39FF087FC2DF07E85B76369BA3DA5A30F748514FE3906BABA0028A28A0028A28A00F25FDA6FE138F8B3F0BAFAD2DA1F335AD3F37BA7903E669141DD18FF007D72B8F5DA7B57E639054904608EA0D7EC957E727ED85F09BFE15CFC4E9752B287CBD175EDD7706D1F2C7367F7D1FF00DF4430F6703B500783D1451401EAFF00B347C583F093E2858DEDCCA5345BFC596A009F9446C4624FF80361BD71B877AFD3B560EA19486523208E86BF1B6BF457F637F8B5FF000B0BE1AA68F7D36FD6B400B6B26E3F34B6F8FDD3FBE00287FDD04F5A00F7EA28A2800A28A2800A28A2800A28A2800A28A2800A28A2800A28A2800A28A2800A28A2800A28A2800A28A2803C63E30D93691E2BD3753DA7EC774009B19C174E0E71CF2A578EFB4F4EB59FA55DD8CB0DCDF595B79B7B1C9E6C6C04403A84E9C9E7193DBB63A9E7D33E26689FDB7E14B8D881E7B561731E7B6321BFF1D2D5E41E11B7B4D63457BA732DC4D1C9916D2C9F295078CF3CF1918E9C8E95FCFF00C5383782CDA528AF76AAE65EBB3FC75F99FA465D5A388CBA2E5BC3DD7E9BABF95B4DFA1D3D9DC5AC9A8BC86DA479237F9630A32EC117200CF206E5C11CF078E2AC35DDE4F13B496F35BDB7C992D7189588264C649201C3020F5E38F6C5D06CAD74889DE44681A390A13709F2A82768E7D0B2F233C1CF07B6905B4BB954CB681E18E41B1A0F99642107CD924775E9DB39F4AF988B6E3D9BFEBB0558454DDB54BAFA76D488680DFDA08F35BC7142CD21922456224E8373739E3E6F438CE4F6A71B1852CA382D6196589847E6450DCB10846096C1E01E7A673C64702A7FDECF2624B4B9B28FE4F2E758D7CC21DC8C7C992B90719EF8A8A1FB1C56F15B457EF64CAD97CB00FC4641051D7A86F97907391D79A9E58AE81CF37BBBDBB5EDDFA7FC3957FB3E4B59AF352376D70214DFFBB4500AF5DBD030C1F7E323D0D7E567FC14D6CC5A7C7CD08EFDE67F0C5A4CC76E3E6335C6EE3EA0FAFD6BF537557BBBABC1F66B9B8B8774037491221919413B582AAE0F20F71D738C0AFCC0FF0082A2A4E7E3BF8766B8B786DDDBC370A620276B1173724B7D72DD070302BECF835A8E6B64BECCBF4679D9B293C22726B75FE5D9799F1D514515FBB1F10145145007DB9FF0486BBFB3FED537F1E71E7F86AEE3FAFEFADDBFF65AFD9CAFC4AFF8251DDFD9FF006BDD323CE3CFD26FA3FAFEEC37FECB5FB6B4005145140057C93FF051CD7FEC7F0C3C37A3AB6D7BED57CF23FBC9144C08FCE553F80AFADABF3FFF00E0A41E235BDF1D784B4549038B2D3A5BA60A73B4CB26DE7DF100A00F8FE8A28A002BEE6FF826BF87B6D9F8E35C75FBF25B5944DE9B43BB8FFC7A3FCABE19AFD32FD81BC3DFD8DFB3F5B5E15C36ADA8DCDE67D429108FFD13401F4751451400514514005145715E38F17DCE99225A5844ACA0917175306F251B0088B2BCEE20EE23FBA0E3248079B118886169BA95363A70D879E2AA2A74F7376FF51BC9AEE3B6D39223B91DCCD2B95076951853B5BBB75208E3A1ED59ACF532D1C5F61B448DE585E4B8176F2C9F2386390C8B91C100EEE091C6299E1C92FE7D66F8DFA59011DB40206B162E9B4B484F240C12029C0E31B793DBA4AE7A71FACC7DA36D5EFA69E9D5753A2A4BEAF254D453B5B5D7D7A3D6C1451457A279C145145001451450014514500145145001451450014514500145145001451450014514500145145001451450014514500145145001451450014514500145145001451450014514500145145001451450014514500145145001451450014514500145145001451450014514500145145001451450014514500145145001451450014514500145145001451450014514500145145001451450014514500145145001451450014514500145145001451450014514500145145001451450014514500145145001451450014514500145145001451450014514500145145001451450014514500145145001451450014514500145145001451450014514500145145001451450014514500145145001451450014514500145145001451450014514500145145001451450014514500154B53D1AC75A80C37D690DD47E92A038FA1EDF855DA2A274E1562E1349A7D1EA8A8CA507CD1766799EAFF05E08FF007BA1DE3DAB2F22D6E499226C1CE33D47207AD79978996F6C42D96AB6F25ADDC192A248CE25F521C70C3007AFD6BE99A82F6C2DB5181A1BBB78AE616E0C7320653F81AF80CCF837078AF7F06FD94BEF8BF95F4F969E4CFA5C3679561EE62973AEFB497CFAFCFEF3E4A5BD0EC9924AAF0722AEC12C3B84870A475009031F81FAD7977C55F1DBFC0AF8C9A9F853C510BB68374E2FB49D56352CC96F2127638EAC118326473841C1CE6BA3D0BC61A36BF211A66A56F7B850FB627E7692406C771953CF4E0D7E4D986518CCB26E9E2A1A7497D97E8FF47667D4D1A943171F69869BDB6EBF35FAABA3B0608DF32B1DBB8F271CF3C7F8D3DCCBE515C647418E09FCEA82CC668C6594AAF0370C9A547E7A06C1E95E3D9AD85286B76D3B6BAF4FCBFAF91DF687AB41258DB7CD21B883743246D16E183D08383EC304F07A75ADDB8834FF00123C71D9C567E614CCB2080178C74E3B92304FE0B906BCF745D485ADC050F25AABE11A55620C64900107DBAF4AEC8DB456F3C7E6DC5BCAD2AF1B9107233D491904F5DDEA3FDE147374E863C8FE2BB5257B7F5F8EE4F71A2CDA15EA5B25DCE2DA620DB4E25E1093F7390C01CF20E39C633C134FB88750B899520952FEE01CA1DA159948E49618C679FCB1DF98752D2D91A2B5B1BB9E77B93911BBA4A11B231B8B26401E9E808E953598D5F46BF3E74914974CC0B798840619C039058E0E40248EC39C8A6B7B59D8576E2A7CC9CADD56AFFAEBA9058EB1A868ECB32E98F2200619E08D97E760339DB92C08EFF29E323AD3E0BE82FB7BCD0BB3BC41A1C121646C925727693D7D3DFB6296EF55BCB6D4DAF8D9B4333298A5680F983AF5C1036E00FF00EBD45A76B3A241B61BB198675202CB0B178A5CE485073C1249CFA8FC00A5676E6D3CCA706D73A86BA7C3AFEBFF000EB4EC58BB834EB95172567B36806E0C3CC078230B853D720F3EC3B134C0F1BF997DF6DB88616CABC37919765038CB020641E47AE0F3DEAB6ED3AEE6B8717B6D6EC640E70FE5BA8C2E580C8DC38E47B649CF35A734374972D70B76B3DB00B248AE3A727E627D0F4C63B83D41C52D75B12FDC4936FE7F96A993A5C6A7716D362212C332651C282CFC6D19DCCB8EC3186E5B9AE5A1B84D3AFEE17ECB18B79B0660E01FB2B13CE48000193D3A70335D1346F7D2BA30B76B35CB47242C0B498C7CDBF2A78FBBC0E87D81A86EB51D3E68E760ECA230088232CE0A007E53918DA46E3EDBA9CD5ECEFB0A8CB92F1E5BA7DBA76BF9FE5F8105ED9DA5AC6CF6CC482FB5D6DD03798402482C0927EEFA81D38E289276B7D06E8498586E1483E7C6CE51F1C00428C8181807D3A0155ADEF18DC9B3B229345137EE4857591548E5485CE78E993D8FB52FDA56D45DDBB481A6F996649DF6960C783163B64F231DBA83D23996AD1BF24B452D767E76FD3A6FD4F44F866EB27875DD5F7EE9CE739E30AA00CF7C0039AEB6B86F85F7B14ABAD5AC4AAA22B91285560C14320017F0D98FC0D7735FD19C35253CA30FCBD236FB9B4FF147C1E65171C5CD3F5FBD5C28A28AFA63CD0A28A2800AFC02FF00829AF8AFFE12BFDB53E20B23EF834F7B5D3A2FF67CAB68838FFBF864AFDFDAFE67BF682F15FF00C275F1DFE2278843F989A9F886FEEA339CFC8F70E500F60A40FC280380A28A2800A28A2800AFE9B3E0A785BFE107F839E04F0EECF2CE93A158D895F431DBA21FD56BF9BFF847E16FF84E3E2BF82FC39B3CCFED7D6ACB4FDBEBE6CE898FFC7ABFA74A0028A28A0028A28A0028A28A0028A28A00CEF106B50F87746BAD427059205CEC0705893803F1245781C12BEA37D777B329FB7CE67323EC2C72CDB38FF74648C63A7B62BB6F8B1E218EF751B7D177E2D20226BA233F31E813239180D9FC7B115CBE9170DA7CB6223886E0CE186FDA339E0124606D66EB9E73D719AFC378BB32FAEE3961A12F729E9FF6F757F2DBE4FB9FA165185786C23AAD7BD3FCB5B2F9EFF343ADDCC968F73CF9135C04578D0950FB837000F94125F1D79E074AB51431CF762DE4933E75A065520A65863A6DE0707D3A64F23155ED1E6B5D1E6B09A55B7B4494CD17C9BC487218A16CFCA7BE73CE3EB56E28E6596DAEA378E28CE51669617014ED241CF24E483F41C76E3E323AA5F2BFEBD7FAF43D29BB395BCEDFA74DFBFF0098DB27BA8EE6581607372E21572D3299321B0549C919C9F62701BA64D3B504BAB081DA6998C12C7948181DE48E01DC000465DB39C76E79AA53DCEAB3EB3F6AB416F2DD3329548CB67232738C6E3C8EFD78C934DB8496EB4C596E4CC2E64915170BF2B82E0904E7083041C63B8A9725CAD2BE97F41F27BD172B6B6BF7FF00816B6E7A67C27B0367E128E5721A4B990CACC3E8171F8631F5CD76754744B1FECCD22CED724B4512AB16EA5B1C93EE4E4D5EAFE94CAF0DF53C0D1C3BDE3149FADB5FC4FCD7175BDBE22757BB61451457A67205145140051451400514514005145140051451400514514005145140057E3CFF00C14475FF00EDBFDAABC4B0AB6F8F4DB7B3B253FF006C12461F8348C2BF61ABF0BFF698F107FC24FF00B427C45D4436F8DF5DBB8E36F58D2568D0FF00DF2A2803CD28A28A002BA7F85DE1CFF84C3E25F84F42DBBC6A7AB5A5995F5124CA87F9D7315EF1FB0C7873FE126FDAA3C07032EE8ADAE65BE73FDDF26192453FF7D2A8FC6803F68E8A28A0028A28A0028A28A002BCCBF689F8549F173E186A3A5451AB6AD6E3ED7A739EA274070B9F4704AFFC081ED5E9B45007E37491BC3234722B23A92ACAC30411D4114DAFA17F6D0F84DFF0827C473AFD8C3B347F1016B8F947CB1DC8FF005ABFF02C871FEF37A57CF540057A2FC02F8A72FC22F899A66B659BFB39CFD9B508D79DF6EE46E38EE5480E3DD4579D51401FB1F6F7115DDBC53C122CB0CAA1D24439565232083DC115257CD9FB127C5AFF0084C7C0727856FE6DFAAE8002C3B8FCD25A13F21FF801F93D86CF5AFA4E800A28A2800A28A2800A28A2800A28A2800A28A2800A28A2800A28A2800A28A2800A28A2800A28A2801B246B2A323A864604107A115F3FE9DA6368FADCBA04AC235B4BA7442D116DC01324678E790D93EC01E6BE82AF25F8B9A6A69DAE5A6AA722DAEA3F2670BD4B202411DB715257E80F07183F9DF1B607DBE0A18A8AD69BD7FC32B27F8DBF13EA322AD6AB3C33FB6B4F557B7E0D995169897768B791C6B24778F991AE09648D0B6036431E85CF0318DD9ED5774DB08E18616B950668E532C7E622EF2A4B0DA010776339EA320641F4AFA6AC173E1C79DEF5D239230A479E768511E17807B30231F4C8E39A72B9D5F4F86D5AE258BECF852ECE531C02A1723A7E3FC23806BF194E3149DB5B7F5FE67D2B53A8DC1BD13D7CBFADBEE379AE11A19E044B88CC6CAB2ED90050762FCAA01F9B38CE4741C9ACDB7B7BCB49ED992496189437EF48CCADBC9DBC9CF0DCE3193E9D8D49A72FD882BCE40BE81C8121667475CB7CD9DD8DC3939618C038E738B1AACF31B68D9AF4664B68C2A4C8AB1AB001B2E411C7CE31C9191D3156F55CCF7305EE4B923AA7DFEED37E80B14B73A86FB29A1667963F2D963281C28E46771F987393CF4EDDFF0032BFE0ACF16CF8C7E0F7DA8B9D0B00440ED005C49C64F5E49AFD20276DEDA259796F892463B22643BB0DB890430DA77671EA39C0AFCE6FF82AF249278FFC11732DA2DAC8F6371110B8E76BA67BE782C7AE2BEC38467FF0A914BAA97E573CCCD69B542F7D34F27BD8F84E8A28AFDDCF8C0A28A2803EAAFF008260DDFD9FF6D1F04C79C79F06A31FD7FD0A66FF00D96BF73ABF063FE09CB77F63FDB47E1A499C66E2EE3FFBEACAE17FF66AFDADF1C7C464D0D9EC34EDB36A1D1E43CA43FE2DEDDBBFA50074BAF789B4EF0DC1E65F5C2C648F9621CBBFD07F5E95E6BADFC61D42ECB26956C96717696601E43EF8E83F5AE2EE249F50B97B8BA95E79DCE59DCE49A5583DA800D4759D5757626F2FEE2E01FE1690EDFF00BE7A57C3FF00B48DE9BAF8B7AA447EEDAC70C2B839E3CB563FAB9AFB8FC9F6AF91BE3FE969E38F8DD0683A75BC365A96D86D1EE6538499DD03AB36012301C2E704F1401E0F45763E27F83FE31F08CAC350D06EFCA5CFFA45B279D16077DC9903F1C571EE8D1BB23A9475382AC3041F4A004AFD5AFD98BC45A2D97C23F07F87639FECDA8DBE9F16FB79C6D2F230DEFB4F43F331F7F6AFCD6F02FC2AF1078EB52822B5D3E68AC98832DECC852245EFF311C9F40335F6A3592DBC491C6BB16301571D80E9401F5DD15E1FF0FBE30CFA6C9169DAFC8D3DA1F963BD6E5E2FF7FF00BC3DFA8F7EDEDB14A93469246EB246E032B29C820F420D003E8A28A00C9F156B12E87A0DE5D5BC627BC11B0B784FFCB4930768FA71927B004F6AF3BD474FBAD33C2F6B3AEAD09BBBD4FB4B59A40D2FDA19F0E49DD215E0B1F9F68E00072073DEF8BBC352F892C04505FCB613A06F2DD06577118C91D7A64707A330E7359DE1FF0086DA7692EB737CEFAD6A185FF49BC1B82E001F229C851C038E71DBB57CEE3B0F89C4D7E58C3DDB593BD92BEEF4D5BE9DBF1BFD0E0B1387C3505294BDEBDDAB5DBB6CB5D12EBDFF000B66FC2BB3D6B4D82EE2BF8A092DA59CC893C72B1D8BB142A2641DCBF7B9DC79CE38C0AF40A28AF5B0986FAA5154549CADDCF27178878BACEB38A4DF60A28A2BB0E40A28A2800A28A2800A28A2800A28A2800A28A2800A28A2800A28A2800A28A2800A28A2800A28A2800A28A2800A28A2800A28A2800A28A2800A28A2800A28A2800A28A2800A28A2800A28A2800A28A2800A28A2800A28A2800A28A2800A28A2800A28A2800A28A2800A28A2800A28A2800A28A2800A28A2800A28A2800A28A2800A28A2800A28A2800A28A2800A28A2800A28A2800A28A2800A28A2800A28A2800A28A2800A28A2800A28A2800A28A2800A28A2800A28A2800A28A2800A28A2800A28A2800A28A2800A28A2800A28A2800A28A2800A28A2800A28A2800A28A2800A28A2800A28A2800A28A2800A28A2800A28A2800A28A2800A28A2800A28A2800A28A2800A28A2800A28A2800A28A2800A28A2800A28A2800A28A2800A28A2800A28A2800A28A2800A28A2800A28A2800A28A2803E5DFF008280FC1EFF008581F08FFE125B1837EB1E172D74768F99ED1B0265FF0080E164F608DEB5F9CBE06F889AC780351173A74C1E16FF005B6B364C520FA763EE39AFDB7BAB586FAD66B6B88927B7990C724520CABA918208EE0835F8D1FB42FC289BE0BFC5BD77C32CAFF628A5F3EC246FF9696AFF0034673DC81F293FDE56AC2BD0A589A6E9568A945EE99AD2AB3A335529BB347D1BF0FF00E3CE81E34486012BD96A1200AD6D73D431EC180C30CF42704E7A678AF494B818520E401F9D7E74D85F4FA6DE45756B33C171136E4923382A6BEB3F83DF1962F15E976F65A834506AD18110E0224FE9803856E3A7427A7A0FC5B883851E023F59C0DDD35BABEB1FF81F975D0FD072CCE238D7EC7136537B3B68FF00E0FE7D353DAE3BA66DA7A738E06735DC697AB26A1A741FE908F78195489972382307861D80E7A727BF5F37B7BC04E49DAC3FC9AE87C33A9C30DF88E540609BE561B8A9DC3EE904024735F9CA6A4B7FEBE47B35683A72BA8FDDD7EF3D06D6CE5D3E552B2BC324B19D910906E651C95058119C632BD303D9499B5993598D2D925F26EEE430684E24576FF63E552096039CE31D7E98D7B1CF1D8B4A5A39977FC879C86CF1F360063F80CF7C569585F6A5A7BAC970AA405CC6181181DD863239C007BF52463201B69AA382507755346FF1F975F52FF8775A16D219CDA4C5E6DAA509569071F7000D9E060818E467DAA0BBD474F8AF0A4C11B4E9558AD94A8E823720827040C8DA493C71938391F32DE6A5245BA792DFCA7864CCC2264914A11BB3D7395DE40E31DB351E9179A2DFCD31D524B748677291C132F960F27939C12492DC7407DC7CB7CCF485FEF39B915E559C5DBC9DFF00AD36F2EA3B43D3D143C13DCA0645F3ADE489D4823396DD8C8EBC13DBAFD18DA7C925C34516E3FBC0AA0A024A9DBF2E78D981CE0F7CF279AAD2683A74B23C16F0A8B760668278CE598E30AA5471C9F519F518E8ED1B4867B691A02904258195140058E785C8C6DC119EF9E39CE2A5748D8D9B5AD4E6FBD7FC1FC3BF62E4A2E62416ED0CF1419FDCAC32160A3B9C6EE71C8C6391F424CC7C413DDC8F696EEB0302639CCBB4381DC229DA4F7C647193EA00A33DCDE867491D5D59BCB6265F98286C06C1C64679C838C639F556BB5119B7F304862262986E6569D5BE6DDC9C938C9FBBD4106B452B6CEC67ECD349C926FF00AD4B971676B026E580DB5BC8C364D1330313F247CD8190DD7BE33D0E6ABEA372F3F90E66B59EDADD01692E579C6700617BF71DC91C73C5497874D48A4B4B28DE292E710A490C8E15390093B7B0CE46475ED93C456B602DE3924B7BB5BC99250246201918646C21BF8491C8E07208AA77D97E04C2C9294AF7E97FE9DBB7A9B3E03BC6B1F157D8E76579E785D6471925981DEB9393938DE3B1E3903A1F4FAF0D825FEC1D5A2BA42CD1D9CCAE437CC52320330DFF00427A8EDD48AF72AFD9F81B15ED703530D2DE12FC25FF000533E6B3AA5CB561557DA5F8AFF80D0514515FA41F3A14514500733F13FC523C
[truncated: 4,126,693 more chars]
