# Supplementary material for: Assisted Tandem Pd Catalysis Enables Regiodivergent Heck Arylation of Transiently Generated Substituted Enol Ethers
Source: JACS Au. 2023 Jan 12;3(1):261–74. doi: 10.1021/jacsau.2c00645 (PMC9875267; doi:10.1021/jacsau.2c00645)
Supplement: Supplementary file 2 — au2c00645_si_002.zip [file au2c00645_si_002.zip › Figures_revised/Figure 8.cdxml]

<?xml version="1.0" encoding="UTF-8" ?>
<!DOCTYPE CDXML SYSTEM "http://www.cambridgesoft.com/xml/cdxml.dtd" >
<CDXML
 CreationProgram="ChemDraw 20.1.1.125"
 Name="Figure 8.cdxml"
 BoundingBox="44.24 222.97 495.76 496.78"
 WindowPosition="0 0"
 WindowSize="1073741824 -536870912"
 WindowIsZoomed="yes"
 FractionalWidths="yes"
 InterpretChemically="yes"
 ShowAtomQuery="yes"
 ShowAtomStereo="no"
 ShowAtomEnhancedStereo="yes"
 ShowAtomNumber="no"
 ShowResidueID="no"
 ShowBondQuery="yes"
 ShowBondRxn="yes"
 ShowBondStereo="no"
 ShowTerminalCarbonLabels="no"
 ShowNonTerminalCarbonLabels="no"
 HideImplicitHydrogens="no"
 LabelFont="3"
 LabelSize="10"
 LabelFace="96"
 CaptionFont="3"
 CaptionSize="10"
 HashSpacing="2.49"
 MarginWidth="1.59"
 LineWidth="0.88"
 BoldWidth="2.01"
 BondLength="14.40"
 BondSpacing="18"
 ChainAngle="120"
 LabelJustification="Auto"
 CaptionJustification="Left"
 AminoAcidTermini="HOH"
 ShowSequenceTermini="yes"
 ShowSequenceBonds="yes"
 ShowSequenceUnlinkedBranches="no"
 ResidueWrapCount="40"
 ResidueBlockCount="10"
 ResidueZigZag="yes"
 NumberResidueBlocks="no"
 PrintMargins="36 36 36 36"
 MacPrintInfo="0003000001200120000000000B6608A0FF84FF880BE309180367052703FC0002000001200120000000000B6608A0000100000064000000010001010100000001270F000100010000000000000000000000000002001901900000000000600000000000000000000100000000000000000000000000000000"
 ChemPropName=""
 ChemPropFormula="Chemical Formula: "
 ChemPropExactMass="Exact Mass: "
 ChemPropMolWt="Molecular Weight: "
 ChemPropMOverZ="m/z: "
 ChemPropAnalysis="Elemental Analysis: "
 ChemPropBoilingPt="Boiling Point: "
 ChemPropMeltingPt="Melting Point: "
 ChemPropCritTemp="Critical Temp: "
 ChemPropCritPres="Critical Pres: "
 ChemPropCritVol="Critical Vol: "
 ChemPropGibbs="Gibbs Energy: "
 ChemPropLogP="Log P: "
 ChemPropMR="MR: "
 ChemPropHenry="Henry&apos;s Law: "
 ChemPropEForm="Heat of Form: "
 ChemProptPSA="tPSA: "
 ChemPropCLogP="CLogP: "
 ChemPropCMR="CMR: "
 ChemPropLogS="LogS: "
 ChemPropPKa="pKa: "
 ChemPropID=""
 ChemPropFragmentLabel=""
 color="0"
 bgcolor="1"
 RxnAutonumberStart="1"
 RxnAutonumberConditions="no"
 RxnAutonumberStyle="Roman"
 RxnAutonumberFormat="(#)"
><colortable>
<color r="1" g="1" b="1"/>
<color r="0" g="0" b="0"/>
<color r="1" g="0" b="0"/>
<color r="1" g="1" b="0"/>
<color r="0" g="1" b="0"/>
<color r="0" g="1" b="1"/>
<color r="0" g="0" b="1"/>
<color r="1" g="0" b="1"/>
<color r="0" g="0.2510" b="0.5020"/>
<color r="0" g="0.5020" b="0.2510"/>
<color r="0.9608" g="0.9608" b="0.9608"/>
<color r="0.8706" g="1" b="0.9373"/>
<color r="0.5020" g="0" b="0"/>
<color r="0.5020" g="0.5020" b="0.5020"/>
</colortable><fonttable>
<font id="3" charset="iso-8859-1" name="Arial"/>
<font id="23" charset="Unknown" name="Symbol"/>
</fonttable><page
 id="1074219484"
 BoundingBox="0 0 540 719.75"
 HeaderPosition="36"
 FooterPosition="36"
 PrintTrimMarks="yes"
 HeightPages="1"
 WidthPages="1"
><group
 id="1074211844"
 BoundingBox="44.24 222.97 495.76 496.78"
 Z="507"
><group
 id="1074211139"
 BoundingBox="181.21 307.27 192.88 321.27"
 Z="485"
><t
 id="1074211140"
 p="181.21 318.29"
 BoundingBox="181.21 307.27 192.88 321.27"
 Z="482"
 Warning="Chemical Interpretation is not possible for this label"
 CaptionLineHeight="14"
 LineHeight="14"
><s font="3" size="10" color="0" face="1">2b</s></t></group><fragment
 id="1074210902"
 BoundingBox="78.69 436.46 132.44 450.84"
 Z="391"
><n
 id="1074210903"
 p="78.91 448.21"
 Z="390"
 AS="N"
/><n
 id="1074210904"
 p="91.38 441.02"
 Z="392"
 AS="N"
/><n
 id="1074210905"
 p="103.85 448.21"
 Z="394"
 AS="N"
/><n
 id="1074210906"
 p="116.32 441.02"
 Z="396"
 NodeType="Fragment"
 NeedsClean="yes"
 AS="N"
><fragment
 id="1074219485"
><n
 id="1074212303"
 p="116.32 441.02"
 Z="264"
 Element="8"
 NumHydrogens="0"
 NeedsClean="yes"
><t
 p="112.43 444.92"
 BoundingBox="112.43 436.46 120.21 445.02"
 LabelJustification="Left"
><s font="3" size="10" color="0" face="96">O</s></t></n><n
 id="1074212304"
 p="166.03 441.05"
 Z="265"
/><n
 id="1074212305"
 p="153.60 448.22"
 Z="266"
/><n
 id="1074212306"
 p="141.17 441.04"
 Z="267"
/><n
 id="1074212307"
 p="128.74 448.20"
 Z="268"
/><n
 id="1074212308"
 p="103.89 448.19"
 Z="269"
 NodeType="ExternalConnectionPoint"
 ExternalConnectionNum="1"
/><b
 id="1074212309"
 Z="270"
 B="1074212306"
 E="1074212307"
/><b
 id="1074212310"
 Z="271"
 B="1074212305"
 E="1074212306"
/><b
 id="1074212311"
 Z="272"
 B="1074212304"
 E="1074212305"
/><b
 id="1074212312"
 Z="273"
 B="1074212303"
 E="1074212307"
/><b
 id="1074212313"
 Z="274"
 B="1074212308"
 E="1074212303"
/></fragment><t
 p="112.43 444.92"
 BoundingBox="112.43 436.46 132.44 445.02"
 LabelJustification="Left"
 LabelAlignment="Left"
><s font="3" size="10" color="0" face="96">OBu</s></t></n><b
 id="1074210913"
 Z="393"
 B="1074210903"
 E="1074210904"
 Order="2"
 BS="N"
/><b
 id="1074210914"
 Z="395"
 B="1074210904"
 E="1074210905"
 BS="N"
/><b
 id="1074210915"
 Z="397"
 B="1074210905"
 E="1074210906"
 BS="N"
/></fragment><fragment
 id="1074210916"
 BoundingBox="403.05 378.76 467.69 452.12"
 Z="404"
><n
 id="1074210917"
 p="451.57 448.12"
 Z="403"
 NodeType="Fragment"
 NeedsClean="yes"
 AS="N"
><fragment
 id="1074219486"
><n
 id="1074212316"
 p="451.57 448.12"
 Z="275"
 Element="8"
 NumHydrogens="0"
 NeedsClean="yes"
><t
 p="447.68 452.02"
 BoundingBox="447.68 443.56 455.46 452.12"
 LabelJustification="Left"
><s font="3" size="10" color="0" face="96">O</s></t></n><n
 id="1074212317"
 p="476.43 491.17"
 Z="276"
/><n
 id="1074212318"
 p="464 484"
 Z="277"
/><n
 id="1074212319"
 p="464 469.65"
 Z="278"
/><n
 id="1074212320"
 p="451.57 462.47"
 Z="279"
/><n
 id="1074212321"
 p="439.15 440.95"
 Z="280"
 NodeType="ExternalConnectionPoint"
 ExternalConnectionNum="1"
/><b
 id="1074212322"
 Z="281"
 B="1074212319"
 E="1074212320"
/><b
 id="1074212323"
 Z="282"
 B="1074212318"
 E="1074212319"
/><b
 id="1074212324"
 Z="283"
 B="1074212317"
 E="1074212318"
/><b
 id="1074212325"
 Z="284"
 B="1074212316"
 E="1074212320"
/><b
 id="1074212326"
 Z="285"
 B="1074212321"
 E="1074212316"
/></fragment><t
 p="447.68 452.02"
 BoundingBox="447.68 443.56 467.69 452.12"
 LabelJustification="Left"
 LabelAlignment="Left"
><s font="3" size="10" color="0" face="96">OBu</s></t></n><n
 id="1074210924"
 p="439.10 440.92"
 Z="405"
 AS="N"
/><n
 id="1074210925"
 p="426.63 448.12"
 Z="407"
 AS="N"
/><n
 id="1074210926"
 p="439.10 426.52"
 Z="409"
 AS="N"
/><n
 id="1074210927"
 p="414.16 440.92"
 Z="411"
 NodeType="Nickname"
 NeedsClean="yes"
 AS="N"
><fragment
 id="1074219487"
><n
 id="1074210929"
 p="414.16 440.92"
 Z="345"
/><n
 id="1074210930"
 p="426.59 448.09"
 Z="346"
 NodeType="ExternalConnectionPoint"
 ExternalConnectionNum="1"
/><b
 id="1074210931"
 Z="347"
 B="1074210930"
 E="1074210929"
/></fragment><t
 p="416.94 444.82"
 BoundingBox="403.05 436.48 416.94 444.92"
 LabelJustification="Right"
 Justification="Right"
 LabelAlignment="Right"
><s font="3" size="10" color="0" face="96">Me</s></t></n><n
 id="1074211118"
 p="451.58 419.32"
 Z="429"
 AS="N"
/><n
 id="1074211120"
 p="451.58 404.92"
 Z="430"
 AS="N"
/><n
 id="1074211122"
 p="439.10 397.72"
 Z="431"
 AS="N"
/><n
 id="1074211124"
 p="426.63 404.92"
 Z="432"
 AS="N"
/><n
 id="1074211126"
 p="426.63 419.32"
 Z="433"
 AS="N"
/><n
 id="1074211134"
 p="439.10 383.32"
 Z="440"
 NodeType="Fragment"
 NeedsClean="yes"
 AS="N"
><fragment
 id="1074219488"
><n
 id="1074212330"
 p="439.10 383.32"
 Z="286"
/><n
 id="1074212331"
 p="439.10 368.97"
 Z="287"
 Element="7"
 NumHydrogens="0"
 NeedsClean="yes"
><t
 p="435.49 372.87"
 BoundingBox="435.49 364.53 442.71 372.87"
 LabelJustification="Left"
><s font="3" size="10" color="0" face="96">N</s></t></n><n
 id="1074212332"
 p="439.10 397.67"
 Z="288"
 NodeType="ExternalConnectionPoint"
 ExternalConnectionNum="1"
/><b
 id="1074212333"
 Z="289"
 B="1074212330"
 E="1074212331"
 Order="3"
/><b
 id="1074212334"
 Z="290"
 B="1074212332"
 E="1074212330"
/></fragment><t
 p="435.49 387.22"
 BoundingBox="435.49 378.76 449.93 387.32"
 LabelJustification="Left"
 LabelAlignment="Left"
><s font="3" size="10" color="0" face="96">CN</s></t></n><b
 id="1074210932"
 Z="406"
 B="1074210917"
 E="1074210924"
 BS="N"
/><b
 id="1074210933"
 Z="408"
 B="1074210924"
 E="1074210925"
 Order="2"
 BS="E"
 BondCircularOrdering="1074210932 1074210934 1074210935 0"
/><b
 id="1074210934"
 Z="410"
 B="1074210924"
 E="1074210926"
 BS="N"
/><b
 id="1074210935"
 Z="412"
 B="1074210925"
 E="1074210927"
 BS="N"
/><b
 id="1074211128"
 Z="434"
 B="1074210926"
 E="1074211118"
 Order="2"
 BS="N"
 BondCircularOrdering="1074211133 1074210934 0 1074211129"
/><b
 id="1074211129"
 Z="435"
 B="1074211118"
 E="1074211120"
 BS="N"
/><b
 id="1074211130"
 Z="436"
 B="1074211120"
 E="1074211122"
 Order="2"
 BS="N"
 BondCircularOrdering="1074211129 0 1074211135 1074211131"
/><b
 id="1074211131"
 Z="437"
 B="1074211122"
 E="1074211124"
 BS="N"
/><b
 id="1074211132"
 Z="438"
 B="1074211124"
 E="1074211126"
 Order="2"
 BS="N"
 BondCircularOrdering="1074211131 0 0 1074211133"
/><b
 id="1074211133"
 Z="439"
 B="1074211126"
 E="1074210926"
 BS="N"
/><b
 id="1074211135"
 Z="441"
 B="1074211122"
 E="1074211134"
 BS="N"
/></fragment><fragment
 id="1074210936"
 BoundingBox="173.83 362.19 238.89 398.30"
 Z="415"
><n
 id="1074210937"
 p="206.36 365.75"
 Z="416"
 Element="1"
 NumHydrogens="0"
 NeedsClean="yes"
 AS="N"
><t
 p="203.47 368.90"
 BoundingBox="203.47 362.19 209.25 368.90"
 LabelJustification="Left"
><s font="3" size="8" face="96">H</s></t></n><n
 id="1074210938"
 p="206.36 380.27"
 Z="417"
 Element="46"
 NumHydrogens="0"
 NeedsClean="yes"
 AS="N"
 LabelDisplay="Center"
><t
 p="206.36 383.42"
 BoundingBox="201.47 376.71 211.25 383.52"
 LabelJustification="Center"
 Justification="Center"
 LabelAlignment="Left"
><s font="3" size="8" face="96">Pd</s></t></n><n
 id="1074210939"
 p="220.88 380.27"
 Z="419"
 NodeType="Fragment"
 NeedsClean="yes"
 AS="N"
><fragment
 id="1074219489"
><n
 id="1074210941"
 p="220.88 380.27"
 Z="348"
 Element="78"
 NumHydrogens="0"
 NeedsClean="yes"
><t
 p="220.88 384.17"
 BoundingBox="216.16 375.83 225.60 384.22"
 LabelJustification="Center"
 Justification="Center"
 LabelAlignment="Center"
><s font="3" size="10" face="96">Pt</s></t></n><n
 id="1074210942"
 p="220.88 420.04"
 Z="349"
/><n
 id="1074210943"
 p="215.14 410.10"
 Z="350"
/><n
 id="1074210944"
 p="220.88 400.16"
 Z="351"
/><n
 id="1074210945"
 p="215.14 390.21"
 Z="352"
/><n
 id="1074210946"
 p="220.88 340.51"
 Z="353"
/><n
 id="1074210947"
 p="215.14 350.45"
 Z="354"
/><n
 id="1074210948"
 p="220.88 360.39"
 Z="355"
/><n
 id="1074210949"
 p="215.14 370.33"
 Z="356"
/><n
 id="1074210950"
 p="255.32 400.16"
 Z="357"
/><n
 id="1074210951"
 p="249.58 390.21"
 Z="358"
/><n
 id="1074210952"
 p="238.10 390.21"
 Z="359"
/><n
 id="1074210953"
 p="232.36 380.27"
 Z="360"
/><n
 id="1074210954"
 p="209.40 380.27"
 Z="361"
 NodeType="ExternalConnectionPoint"
 ExternalConnectionNum="1"
/><b
 id="1074210955"
 Z="362"
 B="1074210954"
 E="1074210941"
/><b
 id="1074210956"
 Z="363"
 B="1074210941"
 E="1074210945"
/><b
 id="1074210957"
 Z="364"
 B="1074210941"
 E="1074210949"
/><b
 id="1074210958"
 Z="365"
 B="1074210941"
 E="1074210953"
/><b
 id="1074210959"
 Z="366"
 B="1074210942"
 E="1074210943"
/><b
 id="1074210960"
 Z="367"
 B="1074210943"
 E="1074210944"
/><b
 id="1074210961"
 Z="368"
 B="1074210944"
 E="1074210945"
/><b
 id="1074210962"
 Z="369"
 B="1074210946"
 E="1074210947"
/><b
 id="1074210963"
 Z="370"
 B="1074210947"
 E="1074210948"
/><b
 id="1074210964"
 Z="371"
 B="1074210948"
 E="1074210949"
/><b
 id="1074210965"
 Z="372"
 B="1074210950"
 E="1074210951"
/><b
 id="1074210966"
 Z="373"
 B="1074210951"
 E="1074210952"
/><b
 id="1074210967"
 Z="374"
 B="1074210952"
 E="1074210953"
/></fragment><t
 p="218.21 383.42"
 BoundingBox="218.21 376.71 238.89 385.17"
 LabelJustification="Left"
 LabelAlignment="Left"
><s font="3" size="8" face="96">P</s><s font="3" size="8" face="98">t</s><s font="3" size="8" face="96">Bu3</s></t></n><n
 id="1074210968"
 p="191.84 380.27"
 Z="421"
 Warning="An atom in this label has an invalid valence."
 NodeType="Unspecified"
 NeedsClean="yes"
 AS="N"
 LabelDisplay="Right"
><fragment
 id="1074219490"
><n
 id="1074210970"
 p="191.84 380.27"
 Z="375"
 Element="15"
 NumHydrogens="0"
 NeedsClean="yes"
><t
 p="188.51 384.17"
 BoundingBox="188.51 375.83 195.17 384.17"
 LabelJustification="Left"
><s font="3" size="10" face="96">P</s></t></n><n
 id="1074210971"
 p="186.10 390.21"
 Z="376"
 Element="15"
 NumHydrogens="0"
 NeedsClean="yes"
><t
 p="182.77 394.11"
 BoundingBox="182.77 385.77 189.43 394.11"
 LabelJustification="Left"
><s font="3" size="10" face="96">P</s></t></n><n
 id="1074210972"
 p="186.10 370.33"
 Z="377"
 Element="15"
 NumHydrogens="0"
 NeedsClean="yes"
><t
 p="182.77 374.23"
 BoundingBox="182.77 365.89 189.43 374.23"
 LabelJustification="Left"
><s font="3" size="10" face="96">P</s></t></n><n
 id="1074210973"
 p="174.62 390.21"
 Z="378"
/><n
 id="1074210974"
 p="168.88 400.16"
 Z="379"
/><n
 id="1074210975"
 p="163.14 390.21"
 Z="380"
/><n
 id="1074210976"
 p="168.88 380.27"
 Z="381"
/><n
 id="1074210977"
 p="203.32 380.27"
 Z="382"
 NodeType="ExternalConnectionPoint"
 ExternalConnectionNum="1"
/><b
 id="1074210978"
 Z="383"
 B="1074210977"
 E="1074210970"
/><b
 id="1074210979"
 Z="384"
 B="1074210970"
 E="1074210971"
/><b
 id="1074210980"
 Z="385"
 B="1074210970"
 E="1074210972"
/><b
 id="1074210981"
 Z="386"
 B="1074210971"
 E="1074210973"
/><b
 id="1074210982"
 Z="387"
 B="1074210973"
 E="1074210974"
/><b
 id="1074210983"
 Z="388"
 B="1074210973"
 E="1074210975"
/><b
 id="1074210984"
 Z="389"
 B="1074210973"
 E="1074210976"
/></fragment><t
 p="194.51 383.42"
 BoundingBox="173.83 376.71 194.51 385.17"
 LabelJustification="Right"
 Justification="Right"
 LabelAlignment="Right"
><s font="3" size="8" face="98">t</s><s font="3" size="8" face="96">Bu3P</s></t></n><n
 id="1074210985"
 p="206.36 395.05"
 Z="423"
 Element="17"
 NumHydrogens="0"
 NeedsClean="yes"
 AS="N"
><t
 p="203.47 398.20"
 BoundingBox="203.47 391.43 211.03 398.30"
 LabelJustification="Left"
 LabelAlignment="Left"
><s font="3" size="8" face="96">Cl</s></t></n><b
 id="1074210986"
 Z="418"
 B="1074210937"
 E="1074210938"
 BS="N"
/><b
 id="1074210987"
 Z="420"
 B="1074210938"
 E="1074210939"
 BS="N"
/><b
 id="1074210988"
 Z="422"
 B="1074210938"
 E="1074210968"
 BS="N"
/><b
 id="1074210989"
 Z="424"
 B="1074210938"
 E="1074210985"
 BS="N"
/></fragment><fragment
 id="1074211176"
 BoundingBox="409.77 222.97 474.41 296.33"
 Z="447"
><n
 id="1074211177"
 p="458.29 292.33"
 Z="446"
 NodeType="Fragment"
 NeedsClean="yes"
 AS="N"
><fragment
 id="1074219491"
><n
 id="1074212339"
 p="458.29 292.33"
 Z="291"
 Element="8"
 NumHydrogens="0"
 NeedsClean="yes"
><t
 p="454.40 296.23"
 BoundingBox="454.40 287.77 462.18 296.33"
 LabelJustification="Left"
><s font="3" size="10" color="0" face="96">O</s></t></n><n
 id="1074212340"
 p="483.15 335.39"
 Z="292"
/><n
 id="1074212341"
 p="470.72 328.21"
 Z="293"
/><n
 id="1074212342"
 p="470.72 313.86"
 Z="294"
/><n
 id="1074212343"
 p="458.29 306.68"
 Z="295"
/><n
 id="1074212344"
 p="445.86 285.16"
 Z="296"
 NodeType="ExternalConnectionPoint"
 ExternalConnectionNum="1"
/><b
 id="1074212345"
 Z="297"
 B="1074212342"
 E="1074212343"
/><b
 id="1074212346"
 Z="298"
 B="1074212341"
 E="1074212342"
/><b
 id="1074212347"
 Z="299"
 B="1074212340"
 E="1074212341"
/><b
 id="1074212348"
 Z="300"
 B="1074212339"
 E="1074212343"
/><b
 id="1074212349"
 Z="301"
 B="1074212344"
 E="1074212339"
/></fragment><t
 p="454.40 296.23"
 BoundingBox="454.40 287.77 474.41 296.33"
 LabelJustification="Left"
 LabelAlignment="Left"
><s font="3" size="10" color="0" face="96">OBu</s></t></n><n
 id="1074211197"
 p="445.82 285.13"
 Z="448"
 AS="N"
/><n
 id="1074211198"
 p="433.35 292.33"
 Z="450"
 AS="N"
/><n
 id="1074211199"
 p="445.82 270.73"
 Z="452"
 AS="N"
/><n
 id="1074211200"
 p="420.88 285.13"
 Z="454"
 NodeType="Nickname"
 NeedsClean="yes"
 AS="N"
><fragment
 id="1074219492"
><n
 id="1074211202"
 p="420.88 285.13"
 Z="443"
/><n
 id="1074211203"
 p="433.31 292.30"
 Z="444"
 NodeType="ExternalConnectionPoint"
 ExternalConnectionNum="1"
/><b
 id="1074211204"
 Z="445"
 B="1074211203"
 E="1074211202"
/></fragment><t
 p="423.66 289.03"
 BoundingBox="409.77 280.69 423.66 289.13"
 LabelJustification="Right"
 Justification="Right"
 LabelAlignment="Right"
><s font="3" size="10" color="0" face="96">Me</s></t></n><n
 id="1074211274"
 p="458.29 263.53"
 Z="489"
 AS="N"
/><n
 id="1074211276"
 p="458.29 249.13"
 Z="490"
 AS="N"
/><n
 id="1074211278"
 p="445.82 241.93"
 Z="491"
 AS="N"
/><n
 id="1074211280"
 p="433.35 249.13"
 Z="492"
 AS="N"
/><n
 id="1074211282"
 p="433.35 263.53"
 Z="493"
 AS="N"
/><n
 id="1074211290"
 p="445.82 227.53"
 Z="500"
 NodeType="Fragment"
 NeedsClean="yes"
 AS="N"
><fragment
 id="1074219493"
><n
 id="1074212353"
 p="445.82 227.54"
 Z="302"
/><n
 id="1074212354"
 p="445.82 213.19"
 Z="303"
 Element="7"
 NumHydrogens="0"
 NeedsClean="yes"
><t
 p="442.21 217.09"
 BoundingBox="442.21 208.75 449.43 217.09"
 LabelJustification="Left"
><s font="3" size="10" color="0" face="96">N</s></t></n><n
 id="1074212355"
 p="445.82 241.88"
 Z="304"
 NodeType="ExternalConnectionPoint"
 ExternalConnectionNum="1"
/><b
 id="1074212356"
 Z="305"
 B="1074212353"
 E="1074212354"
 Order="3"
/><b
 id="1074212357"
 Z="306"
 B="1074212355"
 E="1074212353"
/></fragment><t
 p="442.21 231.43"
 BoundingBox="442.21 222.97 456.65 231.53"
 LabelJustification="Left"
 LabelAlignment="Left"
><s font="3" size="10" color="0" face="96">CN</s></t></n><b
 id="1074211205"
 Z="449"
 B="1074211177"
 E="1074211197"
 BS="N"
/><b
 id="1074211206"
 Z="451"
 B="1074211197"
 E="1074211198"
 Order="2"
 BS="E"
 BondCircularOrdering="1074211205 1074211207 1074211208 0"
/><b
 id="1074211207"
 Z="453"
 B="1074211197"
 E="1074211199"
 BS="N"
/><b
 id="1074211208"
 Z="455"
 B="1074211198"
 E="1074211200"
 BS="N"
/><b
 id="1074211284"
 Z="494"
 B="1074211199"
 E="1074211274"
 Order="2"
 BS="N"
 BondCircularOrdering="1074211289 1074211207 0 1074211285"
/><b
 id="1074211285"
 Z="495"
 B="1074211274"
 E="1074211276"
 BS="N"
/><b
 id="1074211286"
 Z="496"
 B="1074211276"
 E="1074211278"
 Order="2"
 BS="N"
 BondCircularOrdering="1074211285 0 1074211291 1074211287"
/><b
 id="1074211287"
 Z="497"
 B="1074211278"
 E="1074211280"
 BS="N"
/><b
 id="1074211288"
 Z="498"
 B="1074211280"
 E="1074211282"
 Order="2"
 BS="N"
 BondCircularOrdering="1074211287 0 0 1074211289"
/><b
 id="1074211289"
 Z="499"
 B="1074211282"
 E="1074211199"
 BS="N"
/><b
 id="1074211291"
 Z="501"
 B="1074211278"
 E="1074211290"
 BS="N"
/></fragment><fragment
 id="1074211209"
 BoundingBox="54.26 276.20 118.90 291.96"
 Z="457"
><n
 id="1074211210"
 p="77.84 280.76"
 Z="458"
 AS="N"
/><n
 id="1074211211"
 p="90.31 287.96"
 Z="459"
 AS="N"
/><n
 id="1074211212"
 p="102.78 280.76"
 Z="461"
 NodeType="Fragment"
 NeedsClean="yes"
 AS="N"
><fragment
 id="1074219494"
><n
 id="1074212360"
 p="102.78 280.76"
 Z="307"
 Element="8"
 NumHydrogens="0"
 NeedsClean="yes"
><t
 p="98.89 284.66"
 BoundingBox="98.89 276.20 106.67 284.76"
 LabelJustification="Left"
><s font="3" size="10" color="0" face="96">O</s></t></n><n
 id="1074212361"
 p="152.49 280.76"
 Z="308"
/><n
 id="1074212362"
 p="140.06 287.93"
 Z="309"
/><n
 id="1074212363"
 p="127.63 280.76"
 Z="310"
/><n
 id="1074212364"
 p="115.21 287.93"
 Z="311"
/><n
 id="1074212365"
 p="90.35 287.94"
 Z="312"
 NodeType="ExternalConnectionPoint"
 ExternalConnectionNum="1"
/><b
 id="1074212366"
 Z="313"
 B="1074212363"
 E="1074212364"
/><b
 id="1074212367"
 Z="314"
 B="1074212362"
 E="1074212363"
/><b
 id="1074212368"
 Z="315"
 B="1074212361"
 E="1074212362"
/><b
 id="1074212369"
 Z="316"
 B="1074212360"
 E="1074212364"
/><b
 id="1074212370"
 Z="317"
 B="1074212365"
 E="1074212360"
/></fragment><t
 p="98.89 284.66"
 BoundingBox="98.89 276.20 118.90 284.76"
 LabelJustification="Left"
 LabelAlignment="Left"
><s font="3" size="10" color="0" face="96">OBu</s></t></n><n
 id="1074211268"
 p="65.37 287.96"
 Z="487"
 NodeType="Nickname"
 NeedsClean="yes"
 AS="N"
><fragment
 id="1074219495"
><n
 id="1074212373"
 p="65.37 287.96"
 Z="318"
/><n
 id="1074212374"
 p="77.80 280.78"
 Z="319"
 NodeType="ExternalConnectionPoint"
 ExternalConnectionNum="1"
/><b
 id="1074212375"
 Z="320"
 B="1074212374"
 E="1074212373"
 Display="Wavy"
/></fragment><t
 p="68.15 291.86"
 BoundingBox="54.26 283.52 68.15 291.96"
 LabelJustification="Right"
 Justification="Right"
 LabelAlignment="Right"
><s font="3" size="10" color="0" face="96">Me</s></t></n><b
 id="1074211237"
 Z="460"
 B="1074211210"
 E="1074211211"
 Order="2"
 BS="N"
 BondCircularOrdering="0 1074211269 0 1074211238"
/><b
 id="1074211238"
 Z="462"
 B="1074211211"
 E="1074211212"
 BS="N"
/><b
 id="1074211269"
 Z="488"
 B="1074211210"
 E="1074211268"
 Display="Wavy"
 BS="N"
/></fragment><fragment
 id="1074211240"
 BoundingBox="154.35 256.51 227.85 293.87"
 Z="466"
><n
 id="1074211241"
 p="177.65 268.27"
 Z="464"
 AS="N"
/><n
 id="1074211242"
 p="177.65 282.67"
 Z="465"
 AS="N"
/><n
 id="1074211243"
 p="190.12 289.87"
 Z="467"
 AS="N"
/><n
 id="1074211244"
 p="202.60 282.67"
 Z="468"
 AS="N"
/><n
 id="1074211245"
 p="202.60 268.27"
 Z="469"
 AS="N"
/><n
 id="1074211246"
 p="190.12 261.07"
 Z="470"
 AS="N"
/><n
 id="1074211247"
 p="215.07 261.07"
 Z="477"
 NodeType="Fragment"
 NeedsClean="yes"
 AS="N"
><fragment
 id="1074219496"
><n
 id="1074212378"
 p="215.07 261.07"
 Z="321"
 Element="8"
 NumHydrogens="0"
 NeedsClean="yes"
><t
 p="211.18 264.97"
 BoundingBox="211.18 256.51 218.96 265.07"
 LabelJustification="Left"
><s font="3" size="10" color="0" face="96">O</s></t></n><n
 id="1074212379"
 p="227.50 268.24"
 Z="322"
 Element="16"
 NumHydrogens="0"
 NeedsClean="yes"
><t
 p="224.17 272.14"
 BoundingBox="224.17 263.68 230.83 272.24"
 LabelJustification="Left"
><s font="3" size="10" color="0" face="96">S</s></t></n><n
 id="1074212380"
 p="234.67 255.82"
 Z="323"
 Element="8"
 NumHydrogens="0"
 NeedsClean="yes"
><t
 p="230.78 259.72"
 BoundingBox="230.78 251.26 238.56 259.82"
 LabelJustification="Left"
><s font="3" size="10" color="0" face="96">O</s></t></n><n
 id="1074212381"
 p="220.32 280.67"
 Z="324"
 Element="8"
 NumHydrogens="0"
 NeedsClean="yes"
><t
 p="216.43 284.57"
 BoundingBox="216.43 276.11 224.21 284.67"
 LabelJustification="Left"
><s font="3" size="10" color="0" face="96">O</s></t></n><n
 id="1074212382"
 p="239.93 275.42"
 Z="325"
/><n
 id="1074212383"
 p="252.35 282.59"
 Z="326"
 Element="9"
 NumHydrogens="0"
 NeedsClean="yes"
><t
 p="249.30 286.49"
 BoundingBox="249.30 278.15 255.40 286.49"
 LabelJustification="Left"
><s font="3" size="10" color="0" face="96">F</s></t></n><n
 id="1074212384"
 p="239.93 289.77"
 Z="327"
 Element="9"
 NumHydrogens="0"
 NeedsClean="yes"
><t
 p="236.88 293.67"
 BoundingBox="236.88 285.33 242.98 293.67"
 LabelJustification="Left"
><s font="3" size="10" color="0" face="96">F</s></t></n><n
 id="1074212385"
 p="252.35 268.24"
 Z="328"
 Element="9"
 NumHydrogens="0"
 NeedsClean="yes"
><t
 p="249.30 272.14"
 BoundingBox="249.30 263.80 255.40 272.14"
 LabelJustification="Left"
><s font="3" size="10" color="0" face="96">F</s></t></n><n
 id="1074212386"
 p="202.64 268.25"
 Z="329"
 NodeType="ExternalConnectionPoint"
 ExternalConnectionNum="1"
/><b
 id="1074212387"
 Z="330"
 B="1074212382"
 E="1074212379"
/><b
 id="1074212388"
 Z="331"
 B="1074212382"
 E="1074212383"
/><b
 id="1074212389"
 Z="332"
 B="1074212382"
 E="1074212384"
/><b
 id="1074212390"
 Z="333"
 B="1074212382"
 E="1074212385"
/><b
 id="1074212391"
 Z="334"
 B="1074212379"
 E="1074212380"
 Order="2"
/><b
 id="1074212392"
 Z="335"
 B="1074212379"
 E="1074212381"
 Order="2"
/><b
 id="1074212393"
 Z="336"
 B="1074212378"
 E="1074212379"
/><b
 id="1074212394"
 Z="337"
 B="1074212386"
 E="1074212378"
/></fragment><t
 p="211.18 264.97"
 BoundingBox="211.18 256.51 227.85 265.07"
 LabelJustification="Left"
 LabelAlignment="Left"
><s font="3" size="10" color="0" face="96">OTf</s></t></n><n
 id="1074211248"
 p="165.18 289.87"
 Z="479"
 NodeType="Fragment"
 NeedsClean="yes"
 AS="N"
><fragment
 id="1074219497"
><n
 id="1074212397"
 p="165.18 289.87"
 Z="338"
/><n
 id="1074212398"
 p="152.75 297.05"
 Z="339"
 Element="7"
 NumHydrogens="0"
 NeedsClean="yes"
><t
 p="149.14 300.95"
 BoundingBox="149.14 292.61 156.36 300.95"
 LabelJustification="Left"
><s font="3" size="10" color="0" face="96">N</s></t></n><n
 id="1074212399"
 p="177.61 282.69"
 Z="340"
 NodeType="ExternalConnectionPoint"
 ExternalConnectionNum="1"
/><b
 id="1074212400"
 Z="341"
 B="1074212397"
 E="1074212398"
 Order="3"
/><b
 id="1074212401"
 Z="342"
 B="1074212399"
 E="1074212397"
/></fragment><t
 p="168.79 293.77"
 BoundingBox="154.35 285.31 168.79 293.87"
 LabelJustification="Right"
 Justification="Right"
 LabelAlignment="Right"
><s font="3" size="10" color="0" face="96">CN</s></t></n><b
 id="1074211249"
 Z="471"
 B="1074211241"
 E="1074211242"
 Order="2"
 BS="N"
 BondCircularOrdering="1074211254 0 1074211256 1074211250"
/><b
 id="1074211250"
 Z="472"
 B="1074211242"
 E="1074211243"
 BS="N"
/><b
 id="1074211251"
 Z="473"
 B="1074211243"
 E="1074211244"
 Order="2"
 BS="N"
 BondCircularOrdering="1074211250 0 0 1074211252"
/><b
 id="1074211252"
 Z="474"
 B="1074211244"
 E="1074211245"
 BS="N"
/><b
 id="1074211253"
 Z="475"
 B="1074211245"
 E="1074211246"
 Order="2"
 BS="N"
 BondCircularOrdering="1074211252 1074211255 0 1074211254"
/><b
 id="1074211254"
 Z="476"
 B="1074211246"
 E="1074211241"
 BS="N"
/><b
 id="1074211255"
 Z="478"
 B="1074211245"
 E="1074211247"
 BS="N"
/><b
 id="1074211256"
 Z="480"
 B="1074211242"
 E="1074211248"
 BS="N"
/></fragment><fragment
 id="1074211297"
 BoundingBox="53.04 232.94 66.93 244.69"
 Z="504"
><n
 id="1074211296"
 p="54.71 238.27"
 Z="503"
 color="10"
 Warning="Formula cannot be computed for queries."
 NodeType="Fragment"
 NeedsClean="yes"
 AS="N"
><fragment
 id="1074219498"
><n
 id="1074212404"
 p="54.71 238.27"
 Z="343"
 NodeType="GenericNickname"
 NumHydrogens="0"
 NeedsClean="yes"
 GenericNickname="A"
><t
 p="51.38 242.17"
 BoundingBox="51.38 233.83 58.04 242.17"
 LabelJustification="Left"
><s font="3" size="10" color="0" face="96">A</s></t></n></fragment><t
 p="53.04 242.19"
 BoundingBox="53.04 232.94 66.93 244.69"
 color="10"
 LabelJustification="Left"
 LabelLineHeight="auto"
 LineHeight="auto"
 LabelAlignment="Left"
><s font="3" size="10" color="10" face="3">(A)</s></t></n></fragment><fragment
 id="1074211298"
 BoundingBox="53.04 361.57 66.93 373.32"
 Z="506"
><n
 id="1074211299"
 p="54.71 366.90"
 Z="505"
 color="10"
 Warning="An atom in this label has an invalid valence."
 NodeType="Unspecified"
 NeedsClean="yes"
 AS="N"
><fragment
 id="1074219499"
><n
 id="1074212407"
 p="54.71 366.90"
 Z="344"
 Element="5"
 NumHydrogens="0"
 NeedsClean="yes"
><t
 p="51.38 370.80"
 BoundingBox="51.38 362.46 58.04 370.80"
 LabelJustification="Left"
><s font="3" size="10" color="0" face="96">B</s></t></n></fragment><t
 p="53.04 370.82"
 BoundingBox="53.04 361.57 66.93 373.32"
 color="10"
 LabelJustification="Left"
 LabelLineHeight="auto"
 LineHeight="auto"
 LabelAlignment="Left"
><s font="3" size="10" color="10" face="3">(B)</s></t></n></fragment><t
 id="1074210990"
 p="206.36 458.11"
 BoundingBox="174.13 447.21 238.59 475.21"
 Z="399"
 Warning="Chemical Interpretation is not possible for this label"
 CaptionJustification="Center"
 CaptionLineHeight="14"
 Justification="Center"
 LineHeight="14"
 LineStarts="14 26"
><s font="3" size="10" color="0">2-MeTHF [0.1]
25 °C, 16 h</s></t><t
 id="1074210991"
 p="322.58 425.73"
 BoundingBox="277.01 414.79 368.15 442.79"
 Z="401"
 Warning="Chemical Interpretation is not possible for this label"
 CaptionJustification="Center"
 CaptionLineHeight="14"
 Justification="Center"
 LineHeight="14"
 LineStarts="20 34"
><s font="3" size="10" color="0" face="2">rac</s><s font="3" size="10" color="0">-Binap </s><s font="3" size="10" color="11">(10 mol%)
</s><s font="3" size="10" color="0" face="1">2b</s><s font="3" size="10" color="0"> </s><s font="3" size="10" color="11">(</s><s font="3" size="10" color="11" face="1">1.0 equiv</s><s font="3" size="10" color="11">)</s></t><t
 id="1074210992"
 p="322.58 458.11"
 BoundingBox="278.81 447.21 366.35 489.21"
 Z="402"
 Warning="ChemDraw can&apos;t interpret this label."
 CaptionJustification="Center"
 CaptionLineHeight="14"
 Justification="Center"
 LineHeight="14"
 LineStarts="19 37 50"
><s font="3" size="10" color="0" face="96">Cy2NMe (1.0 equiv)
NaOAc (1.0 equiv)
100 °C, 24 h</s></t><t
 id="1074210994"
 p="102.19 479.80"
 BoundingBox="82.74 468.78 121.64 496.78"
 Z="413"
 Warning="Chemical Interpretation is not possible for this label"
 CaptionJustification="Center"
 CaptionLineHeight="14"
 Justification="Center"
 LineHeight="14"
 WordWrapWidth="40"
 LineStarts="3 12"
><s font="3" size="10" color="0" face="1">6b
</s><s font="3" size="10" color="0">(5 equiv)</s></t><t
 id="1074210996"
 p="201.24 408.86"
 BoundingBox="201.24 401.46 211.47 410.86"
 Z="425"
 Warning="Chemical Interpretation is not possible for this label"
 LineHeight="auto"
><s font="3" size="8" color="0" face="1">C1</s></t><t
 id="1074210997"
 p="239.29 425.73"
 BoundingBox="178.72 414.83 239.29 442.83"
 Z="426"
 Warning="Chemical Interpretation is not possible for this label"
 CaptionJustification="Right"
 CaptionLineHeight="14"
 Justification="Right"
 LineHeight="14"
 LineStarts="14 22"
><s font="3" size="10" color="0">[Pd] </s><s font="3" size="10" color="10">(1 mol%)
</s><s font="3" size="10" color="11">(5 mol%)</s></t><t
 id="1074211136"
 p="439.55 478.83"
 BoundingBox="392.26 468.78 486.84 496.68"
 Z="442"
 Warning="Chemical Interpretation is not possible for this label"
 CaptionJustification="Center"
 Justification="Center"
 LineHeight="auto"
 LineStarts="15 37"
><s font="3" size="10" color="0" face="1">4bb</s><s font="3" size="10" color="0">: 29% conv.
</s><s font="3" size="10" color="10" face="2">E/Z</s><s font="3" size="10" color="10"> 88:12</s><s font="3" size="10" color="0">; </s><s font="3" size="10" color="14" face="2">rr</s><s font="23" size="10" color="14" face="32">a/b</s><s font="3" size="10" color="14"> &gt;20:1</s></t><t
 id="1074211259"
 p="91.31 316.52"
 BoundingBox="54.77 307.27 127.85 330.77"
 Z="463"
 Warning="Chemical Interpretation is not possible for this label"
 CaptionJustification="Center"
 Justification="Center"
 LineHeight="auto"
 LineStarts="17 26"
><s font="3" size="10" color="0" face="1">1b</s><s font="3" size="10" color="0"> (</s><s font="3" size="10" color="0" face="2">E/Z</s><s font="3" size="10" color="0"> = 40:60)
(5 equiv)</s></t><t
 id="1074211260"
 p="135.53 281.70"
 BoundingBox="135.53 272.75 141.37 284.25"
 Z="481"
 Warning="Chemical Interpretation is not possible for this label"
 LineHeight="auto"
><s font="3" size="10" color="0">+</s></t><t
 id="1074211261"
 p="311.16 261.07"
 BoundingBox="265.59 250.13 356.73 278.13"
 Z="483"
 Warning="Chemical Interpretation is not possible for this label"
 CaptionJustification="Center"
 CaptionLineHeight="14"
 Justification="Center"
 LineHeight="14"
 LineStarts="20 39"
><s font="3" size="10" color="0" face="2">rac</s><s font="3" size="10" color="0">-Binap (10 mol%)
[Pd(OAc)</s><s font="3" size="10" color="0" face="96">2</s><s font="3" size="10" color="0">] (5 mol%)</s></t><t
 id="1074211262"
 p="311.16 294.07"
 BoundingBox="232.39 283.17 389.93 311.17"
 Z="484"
 Warning="Chemical Interpretation is not possible for this label"
 CaptionJustification="Center"
 CaptionLineHeight="14"
 Justification="Center"
 LineHeight="14"
 LineStarts="34 47"
><s font="3" size="10" color="0" face="96">Cy2NMe (1.0 equiv), </s><s font="3" size="10" color="0">2-MeTHF [0.1]
</s><s font="3" size="10" color="0" face="96">100 °C, 24 h</s></t><t
 id="1074211265"
 p="442.09 318.29"
 BoundingBox="394.80 307.27 489.38 335.27"
 Z="486"
 Warning="Chemical Interpretation is not possible for this label"
 CaptionJustification="Center"
 CaptionLineHeight="14"
 Justification="Center"
 LineHeight="14"
 LineStarts="15 37"
><s font="3" size="10" color="0" face="1">4bb</s><s font="3" size="10" color="0">: 58% conv.
</s><s font="3" size="10" color="10" face="2">E/Z</s><s font="3" size="10" color="10"> 80:20</s><s font="3" size="10" color="0">; </s><s font="3" size="10" color="14" face="2">rr</s><s font="23" size="10" color="14" face="32">a/b</s><s font="3" size="10" color="14"> &gt;20:1</s></t><graphic
 id="1074219479"
 SupersededBy="1074219500"
 BoundingBox="251.36 444.58 157.29 444.58"
 Z="398"
 color="10"
 GraphicType="Line"
 HeadSize="1000"
/><graphic
 id="1074219480"
 SupersededBy="1074219501"
 BoundingBox="382.67 444.58 269.15 444.58"
 Z="400"
 color="11"
 GraphicType="Line"
 ArrowType="FullHead"
 HeadSize="1000"
/><graphic
 id="1074211001"
 BoundingBox="249.30 412.86 163.42 360.04"
 Z="414"
 color="12"
 HashSpacing="2.50"
 BoldWidth="2"
 GraphicType="Rectangle"
 RectangleType="Filled"
 Center3D="206.36 386.45 0"
 MajorAxisEnd3D="249.30 386.45 0"
 MinorAxisEnd3D="206.36 412.86 0"
/><graphic
 id="1074211002"
 BoundingBox="267.94 444.23 260.75 444.23"
 Z="427"
 color="11"
 GraphicType="Oval"
 OvalType="Filled Bold"
 Center3D="260.75 444.23 0"
 MajorAxisEnd3D="267.94 444.23 0"
 MinorAxisEnd3D="260.75 449.71 0"
/><graphic
 id="1074211003"
 BoundingBox="267.94 444.23 260.75 444.23"
 Z="428"
 color="13"
 GraphicType="Oval"
 OvalType="Filled"
 Center3D="260.75 444.23 0"
 MajorAxisEnd3D="267.94 444.23 0"
 MinorAxisEnd3D="260.75 449.71 0"
/><graphic
 id="1074219481"
 SupersededBy="1074219502"
 BoundingBox="399.55 280.55 231.92 280.55"
 Z="456"
 GraphicType="Line"
 ArrowType="FullHead"
 HeadSize="1000"
/><graphic
 id="1074219482"
 SupersededBy="1074219503"
 BoundingBox="495.76 349.04 44.24 349.04"
 Z="502"
 color="15"
 LineType="Dashed"
 GraphicType="Line"
 HeadSize="1000"
/><arrow
 id="1074219500"
 BoundingBox="157.29 444.14 251.36 445.02"
 Z="398"
 color="10"
 FillType="None"
 ArrowheadType="Solid"
 HeadSize="1000"
 ArrowheadCenterSize="875"
 ArrowheadWidth="250"
 Head3D="251.36 444.58 0"
 Tail3D="157.29 444.58 0"
 Center3D="1240.23 916.27 0"
 MajorAxisEnd3D="1333.67 916.27 0"
 MinorAxisEnd3D="1240.23 1008.31 0"
/><arrow
 id="1074219501"
 BoundingBox="269.15 442 382.67 446.79"
 Z="400"
 color="11"
 FillType="None"
 ArrowheadHead="Full"
 ArrowheadType="Solid"
 HeadSize="1000"
 ArrowheadCenterSize="875"
 ArrowheadWidth="250"
 Head3D="382.67 444.58 0"
 Tail3D="269.15 444.58 0"
 Center3D="1427.47 916.27 0"
 MajorAxisEnd3D="1540.28 916.27 0"
 MinorAxisEnd3D="1427.47 1027.38 0"
/><arrow
 id="1074219502"
 BoundingBox="231.92 277.97 399.55 282.76"
 Z="456"
 FillType="None"
 ArrowheadHead="Full"
 ArrowheadType="Solid"
 HeadSize="1000"
 ArrowheadCenterSize="875"
 ArrowheadWidth="250"
 Head3D="399.55 280.55 0"
 Tail3D="231.92 280.55 0"
 Center3D="1430.05 657.10 0"
 MajorAxisEnd3D="1596.61 657.10 0"
 MinorAxisEnd3D="1430.05 821.12 0"
/><arrow
 id="1074219503"
 BoundingBox="44.24 348.60 495.76 349.48"
 Z="502"
 color="15"
 LineType="Dashed"
 FillType="None"
 ArrowheadType="Solid"
 HeadSize="1000"
 ArrowheadCenterSize="875"
 ArrowheadWidth="250"
 Head3D="495.76 349.04 0"
 Tail3D="44.24 349.04 0"
 Center3D="510.14 558.80 0"
 MajorAxisEnd3D="961.65 558.80 0"
 MinorAxisEnd3D="510.14 1226.62 0"
/></group><scheme
 id="1074219504"
><step
 id="1074219505"
 ReactionStepReactants="1074211297 1074211209 1074211240"
 ReactionStepProducts="1074211176"
 ReactionStepArrows="1074219481"
 ReactionStepObjectsAboveArrow="1074211261"
 ReactionStepObjectsBelowArrow="1074211262"
/></scheme><scheme
 id="1074219506"
><step
 id="1074219507"
 ReactionStepReactants="1074211298 1074210902 1074210936"
 ReactionStepProducts="1074210916"
 ReactionStepArrows="1074219480"
 ReactionStepObjectsAboveArrow="1074210991"
 ReactionStepObjectsBelowArrow="1074210992"
/></scheme><annotation
 Keyword="GUID"
 Content="b0f5c22e-9f46-46e8-9a11-48b19195862c"
/><annotation
 Keyword="Name"
 Content="Dog (2)"
/></page></CDXML>
