# Supplementary material for: Assisted Tandem Pd Catalysis Enables Regiodivergent Heck Arylation of Transiently Generated Substituted Enol Ethers
Source: JACS Au. 2023 Jan 12;3(1):261–74. doi: 10.1021/jacsau.2c00645 (PMC9875267; doi:10.1021/jacsau.2c00645)
Supplement: Supplementary file 2 — au2c00645_si_002.zip [file au2c00645_si_002.zip › Figures_revised/Figure 9.cdxml]

<?xml version="1.0" encoding="UTF-8" ?>
<!DOCTYPE CDXML SYSTEM "http://www.cambridgesoft.com/xml/cdxml.dtd" >
<CDXML
 CreationProgram="ChemDraw 20.1.1.125"
 Name="Figure 9.cdxml"
 BoundingBox="44.24 244.74 495.76 475.01"
 WindowPosition="0 0"
 WindowSize="1073741824 -536870912"
 WindowIsZoomed="yes"
 FractionalWidths="yes"
 InterpretChemically="yes"
 ShowAtomQuery="yes"
 ShowAtomStereo="no"
 ShowAtomEnhancedStereo="yes"
 ShowAtomNumber="no"
 ShowResidueID="no"
 ShowBondQuery="yes"
 ShowBondRxn="yes"
 ShowBondStereo="no"
 ShowTerminalCarbonLabels="no"
 ShowNonTerminalCarbonLabels="no"
 HideImplicitHydrogens="no"
 LabelFont="3"
 LabelSize="10"
 LabelFace="96"
 CaptionFont="3"
 CaptionSize="10"
 HashSpacing="2.49"
 MarginWidth="1.59"
 LineWidth="0.88"
 BoldWidth="2.01"
 BondLength="14.40"
 BondSpacing="18"
 ChainAngle="120"
 LabelJustification="Auto"
 CaptionJustification="Left"
 AminoAcidTermini="HOH"
 ShowSequenceTermini="yes"
 ShowSequenceBonds="yes"
 ShowSequenceUnlinkedBranches="no"
 ResidueWrapCount="40"
 ResidueBlockCount="10"
 ResidueZigZag="yes"
 NumberResidueBlocks="no"
 PrintMargins="36 36 36 36"
 MacPrintInfo="0003000001200120000000000B6608A0FF84FF880BE309180367052703FC0002000001200120000000000B6608A0000100000064000000010001010100000001270F000100010000000000000000000000000002001901900000000000600000000000000000000100000000000000000000000000000000"
 ChemPropName=""
 ChemPropFormula="Chemical Formula: "
 ChemPropExactMass="Exact Mass: "
 ChemPropMolWt="Molecular Weight: "
 ChemPropMOverZ="m/z: "
 ChemPropAnalysis="Elemental Analysis: "
 ChemPropBoilingPt="Boiling Point: "
 ChemPropMeltingPt="Melting Point: "
 ChemPropCritTemp="Critical Temp: "
 ChemPropCritPres="Critical Pres: "
 ChemPropCritVol="Critical Vol: "
 ChemPropGibbs="Gibbs Energy: "
 ChemPropLogP="Log P: "
 ChemPropMR="MR: "
 ChemPropHenry="Henry&apos;s Law: "
 ChemPropEForm="Heat of Form: "
 ChemProptPSA="tPSA: "
 ChemPropCLogP="CLogP: "
 ChemPropCMR="CMR: "
 ChemPropLogS="LogS: "
 ChemPropPKa="pKa: "
 ChemPropID=""
 ChemPropFragmentLabel=""
 color="0"
 bgcolor="1"
 RxnAutonumberStart="1"
 RxnAutonumberConditions="no"
 RxnAutonumberStyle="Roman"
 RxnAutonumberFormat="(#)"
><colortable>
<color r="1" g="1" b="1"/>
<color r="0" g="0" b="0"/>
<color r="1" g="0" b="0"/>
<color r="1" g="1" b="0"/>
<color r="0" g="1" b="0"/>
<color r="0" g="1" b="1"/>
<color r="0" g="0" b="1"/>
<color r="1" g="0" b="1"/>
<color r="0" g="0.2510" b="0.5020"/>
<color r="0.5020" g="0.5020" b="0.5020"/>
</colortable><fonttable>
<font id="3" charset="iso-8859-1" name="Arial"/>
</fonttable><page
 id="1074212970"
 BoundingBox="0 0 540 719.75"
 HeaderPosition="36"
 FooterPosition="36"
 PrintTrimMarks="yes"
 HeightPages="1"
 WidthPages="1"
><group
 id="1074211843"
 BoundingBox="44.24 244.74 495.76 475.01"
 Z="417"
><fragment
 id="1074211417"
 BoundingBox="52.67 245.73 66.56 257.48"
 Z="263"
><n
 id="1074211418"
 p="54.34 251.05"
 Z="262"
 color="10"
 Warning="Formula cannot be computed for queries."
 NodeType="Fragment"
 NeedsClean="yes"
 AS="N"
><fragment
 id="1074212971"
><n
 id="1074211420"
 p="54.34 251.05"
 Z="257"
 NodeType="GenericNickname"
 NumHydrogens="0"
 NeedsClean="yes"
 GenericNickname="A"
><t
 p="51.01 254.95"
 BoundingBox="51.01 246.61 57.67 254.95"
 LabelJustification="Left"
><s font="3" size="10" color="0" face="96">A</s></t></n></fragment><t
 p="52.67 254.98"
 BoundingBox="52.67 245.73 66.56 257.48"
 color="10"
 LabelJustification="Left"
 LabelLineHeight="auto"
 LineHeight="auto"
 LabelAlignment="Left"
><s font="3" size="10" color="10" face="3">(A)</s></t></n></fragment><fragment
 id="1074211486"
 BoundingBox="87.52 244.74 152.17 318.09"
 Z="274"
><n
 id="1074211487"
 p="136.05 306.89"
 Z="273"
 NodeType="Fragment"
 NeedsClean="yes"
 AS="N"
><fragment
 id="1074212972"
><n
 id="1074212245"
 p="136.05 306.89"
 Z="218"
 Element="8"
 NumHydrogens="0"
 NeedsClean="yes"
><t
 p="132.16 310.79"
 BoundingBox="132.16 302.34 139.94 310.89"
 LabelJustification="Left"
><s font="3" size="10" color="0" face="96">O</s></t></n><n
 id="1074212246"
 p="148.48 285.37"
 Z="219"
/><n
 id="1074212247"
 p="160.90 292.54"
 Z="220"
/><n
 id="1074212248"
 p="173.33 285.37"
 Z="221"
/><n
 id="1074212249"
 p="173.33 271.02"
 Z="222"
/><n
 id="1074212250"
 p="160.90 263.84"
 Z="223"
/><n
 id="1074212251"
 p="148.48 271.02"
 Z="224"
/><n
 id="1074212252"
 p="136.05 292.54"
 Z="225"
/><n
 id="1074212253"
 p="123.62 314.07"
 Z="226"
 NodeType="ExternalConnectionPoint"
 ExternalConnectionNum="1"
/><b
 id="1074212254"
 Z="227"
 B="1074212250"
 E="1074212251"
 Order="2"
 BondCircularOrdering="1074212255 0 0 1074212259"
/><b
 id="1074212255"
 Z="228"
 B="1074212249"
 E="1074212250"
/><b
 id="1074212256"
 Z="229"
 B="1074212248"
 E="1074212249"
 Order="2"
 BondCircularOrdering="1074212257 0 0 1074212255"
/><b
 id="1074212257"
 Z="230"
 B="1074212247"
 E="1074212248"
/><b
 id="1074212258"
 Z="231"
 B="1074212246"
 E="1074212247"
 Order="2"
 BondCircularOrdering="1074212259 1074212260 0 1074212257"
/><b
 id="1074212259"
 Z="232"
 B="1074212246"
 E="1074212251"
/><b
 id="1074212260"
 Z="233"
 B="1074212246"
 E="1074212252"
/><b
 id="1074212261"
 Z="234"
 B="1074212245"
 E="1074212252"
/><b
 id="1074212262"
 Z="235"
 B="1074212253"
 E="1074212245"
/></fragment><t
 p="132.16 310.79"
 BoundingBox="132.16 302.34 152.17 310.89"
 LabelJustification="Left"
 LabelAlignment="Left"
><s font="3" size="10" color="0" face="96">OBn</s></t></n><n
 id="1074211507"
 p="123.58 314.09"
 Z="275"
 AS="N"
/><n
 id="1074211508"
 p="111.10 306.89"
 Z="277"
 AS="N"
/><n
 id="1074211509"
 p="98.63 314.09"
 Z="279"
 NodeType="Nickname"
 NeedsClean="yes"
 AS="N"
><fragment
 id="1074212973"
><n
 id="1074211511"
 p="98.63 314.09"
 Z="270"
/><n
 id="1074211512"
 p="111.06 306.91"
 Z="271"
 NodeType="ExternalConnectionPoint"
 ExternalConnectionNum="1"
/><b
 id="1074211513"
 Z="272"
 B="1074211512"
 E="1074211511"
/></fragment><t
 p="101.41 317.99"
 BoundingBox="87.52 309.65 101.41 318.09"
 LabelJustification="Right"
 Justification="Right"
 LabelAlignment="Right"
><s font="3" size="10" color="0" face="96">Me</s></t></n><n
 id="1074211514"
 p="111.10 292.49"
 Z="281"
 AS="N"
/><n
 id="1074211515"
 p="123.57 285.29"
 Z="283"
 AS="N"
/><n
 id="1074211516"
 p="123.57 270.89"
 Z="284"
 AS="N"
/><n
 id="1074211517"
 p="111.10 263.69"
 Z="285"
 AS="N"
/><n
 id="1074211518"
 p="98.63 270.89"
 Z="286"
 AS="N"
/><n
 id="1074211519"
 p="98.63 285.29"
 Z="287"
 AS="N"
/><n
 id="1074211520"
 p="111.10 249.29"
 Z="294"
 NodeType="Fragment"
 NeedsClean="yes"
 AS="N"
><fragment
 id="1074212974"
><n
 id="1074211522"
 p="111.10 249.29"
 Z="264"
/><n
 id="1074211523"
 p="111.10 234.94"
 Z="265"
 Element="7"
 NumHydrogens="0"
 NeedsClean="yes"
><t
 p="107.49 238.84"
 BoundingBox="107.49 230.50 114.71 238.84"
 LabelJustification="Left"
><s font="3" size="10" color="0" face="96">N</s></t></n><n
 id="1074211524"
 p="111.10 263.64"
 Z="266"
 NodeType="ExternalConnectionPoint"
 ExternalConnectionNum="1"
/><b
 id="1074211525"
 Z="267"
 B="1074211522"
 E="1074211523"
 Order="3"
/><b
 id="1074211526"
 Z="268"
 B="1074211524"
 E="1074211522"
/></fragment><t
 p="107.49 253.19"
 BoundingBox="107.49 244.74 121.93 253.29"
 LabelJustification="Left"
 LabelAlignment="Left"
><s font="3" size="10" color="0" face="96">CN</s></t></n><b
 id="1074211527"
 Z="276"
 B="1074211487"
 E="1074211507"
 BS="N"
/><b
 id="1074211528"
 Z="278"
 B="1074211507"
 E="1074211508"
 Order="2"
 BS="N"
 BondCircularOrdering="0 1074211527 1074211530 1074211529"
/><b
 id="1074211529"
 Z="280"
 B="1074211508"
 E="1074211509"
 Display="Wavy"
 BS="N"
/><b
 id="1074211530"
 Z="282"
 B="1074211508"
 E="1074211514"
 BS="N"
/><b
 id="1074211531"
 Z="288"
 B="1074211514"
 E="1074211515"
 Order="2"
 BS="N"
 BondCircularOrdering="1074211536 1074211530 0 1074211532"
/><b
 id="1074211532"
 Z="289"
 B="1074211515"
 E="1074211516"
 BS="N"
/><b
 id="1074211533"
 Z="290"
 B="1074211516"
 E="1074211517"
 Order="2"
 BS="N"
 BondCircularOrdering="1074211532 0 1074211537 1074211534"
/><b
 id="1074211534"
 Z="291"
 B="1074211517"
 E="1074211518"
 BS="N"
/><b
 id="1074211535"
 Z="292"
 B="1074211518"
 E="1074211519"
 Order="2"
 BS="N"
 BondCircularOrdering="1074211534 0 0 1074211536"
/><b
 id="1074211536"
 Z="293"
 B="1074211519"
 E="1074211514"
 BS="N"
/><b
 id="1074211537"
 Z="295"
 B="1074211517"
 E="1074211520"
 BS="N"
/></fragment><fragment
 id="1074211559"
 BoundingBox="349.29 244.74 401.47 332.49"
 Z="305"
><n
 id="1074211580"
 p="385.35 314.09"
 Z="306"
 AS="N"
/><n
 id="1074211581"
 p="372.87 306.89"
 Z="307"
 AS="N"
/><n
 id="1074211582"
 p="360.40 314.09"
 Z="309"
 NodeType="Nickname"
 NeedsClean="yes"
 AS="N"
><fragment
 id="1074212975"
><n
 id="1074211584"
 p="360.40 314.09"
 Z="302"
/><n
 id="1074211585"
 p="372.83 306.91"
 Z="303"
 NodeType="ExternalConnectionPoint"
 ExternalConnectionNum="1"
/><b
 id="1074211586"
 Z="304"
 B="1074211585"
 E="1074211584"
/></fragment><t
 p="363.18 317.99"
 BoundingBox="349.29 309.65 363.18 318.09"
 LabelJustification="Right"
 Justification="Right"
 LabelAlignment="Right"
><s font="3" size="10" color="0" face="96">Me</s></t></n><n
 id="1074211587"
 p="372.87 292.49"
 Z="311"
 AS="N"
/><n
 id="1074211588"
 p="385.34 285.29"
 Z="313"
 AS="N"
/><n
 id="1074211589"
 p="385.34 270.89"
 Z="314"
 AS="N"
/><n
 id="1074211590"
 p="372.87 263.69"
 Z="315"
 AS="N"
/><n
 id="1074211591"
 p="360.40 270.89"
 Z="316"
 AS="N"
/><n
 id="1074211592"
 p="360.40 285.29"
 Z="317"
 AS="N"
/><n
 id="1074211593"
 p="372.87 249.29"
 Z="324"
 NodeType="Fragment"
 NeedsClean="yes"
 AS="N"
><fragment
 id="1074212976"
><n
 id="1074211595"
 p="372.87 249.29"
 Z="296"
/><n
 id="1074211596"
 p="372.87 234.94"
 Z="297"
 Element="7"
 NumHydrogens="0"
 NeedsClean="yes"
><t
 p="369.26 238.84"
 BoundingBox="369.26 230.50 376.48 238.84"
 LabelJustification="Left"
><s font="3" size="10" color="0" face="96">N</s></t></n><n
 id="1074211597"
 p="372.87 263.64"
 Z="298"
 NodeType="ExternalConnectionPoint"
 ExternalConnectionNum="1"
/><b
 id="1074211598"
 Z="299"
 B="1074211595"
 E="1074211596"
 Order="3"
/><b
 id="1074211599"
 Z="300"
 B="1074211597"
 E="1074211595"
/></fragment><t
 p="369.26 253.19"
 BoundingBox="369.26 244.74 383.70 253.29"
 LabelJustification="Left"
 LabelAlignment="Left"
><s font="3" size="10" color="0" face="96">CN</s></t></n><n
 id="1074211840"
 p="385.35 328.49"
 Z="415"
 NodeType="Fragment"
 NeedsClean="yes"
 AS="N"
><fragment
 id="1074212977"
><n
 id="1074212269"
 p="385.35 328.49"
 Z="236"
 Element="8"
 NumHydrogens="0"
 NeedsClean="yes"
><t
 p="381.46 332.39"
 BoundingBox="381.46 323.94 389.24 332.49"
 LabelJustification="Left"
><s font="3" size="10" color="0" face="96">O</s></t></n><n
 id="1074212270"
 p="397.78 350.02"
 Z="237"
/><n
 id="1074212271"
 p="385.36 357.19"
 Z="238"
/><n
 id="1074212272"
 p="385.36 371.54"
 Z="239"
/><n
 id="1074212273"
 p="397.79 378.72"
 Z="240"
/><n
 id="1074212274"
 p="410.22 371.54"
 Z="241"
/><n
 id="1074212275"
 p="410.21 357.19"
 Z="242"
/><n
 id="1074212276"
 p="397.78 335.67"
 Z="243"
/><n
 id="1074212277"
 p="385.35 314.14"
 Z="244"
 NodeType="ExternalConnectionPoint"
 ExternalConnectionNum="1"
/><b
 id="1074212278"
 Z="245"
 B="1074212274"
 E="1074212275"
 Order="2"
 BondCircularOrdering="1074212279 0 0 1074212283"
/><b
 id="1074212279"
 Z="246"
 B="1074212273"
 E="1074212274"
/><b
 id="1074212280"
 Z="247"
 B="1074212272"
 E="1074212273"
 Order="2"
 BondCircularOrdering="1074212281 0 0 1074212279"
/><b
 id="1074212281"
 Z="248"
 B="1074212271"
 E="1074212272"
/><b
 id="1074212282"
 Z="249"
 B="1074212270"
 E="1074212271"
 Order="2"
 BondCircularOrdering="1074212283 1074212284 0 1074212281"
/><b
 id="1074212283"
 Z="250"
 B="1074212270"
 E="1074212275"
/><b
 id="1074212284"
 Z="251"
 B="1074212270"
 E="1074212276"
/><b
 id="1074212285"
 Z="252"
 B="1074212269"
 E="1074212276"
/><b
 id="1074212286"
 Z="253"
 B="1074212277"
 E="1074212269"
/></fragment><t
 p="381.46 332.39"
 BoundingBox="381.46 323.94 401.47 332.49"
 LabelJustification="Left"
 LabelAlignment="Left"
><s font="3" size="10" color="0" face="96">OBn</s></t></n><b
 id="1074211601"
 Z="308"
 B="1074211580"
 E="1074211581"
 Order="2"
 BS="E"
 BondCircularOrdering="1074211841 0 1074211603 1074211602"
/><b
 id="1074211602"
 Z="310"
 B="1074211581"
 E="1074211582"
 BS="N"
/><b
 id="1074211603"
 Z="312"
 B="1074211581"
 E="1074211587"
 BS="N"
/><b
 id="1074211604"
 Z="318"
 B="1074211587"
 E="1074211588"
 Order="2"
 BS="N"
 BondCircularOrdering="1074211609 1074211603 0 1074211605"
/><b
 id="1074211605"
 Z="319"
 B="1074211588"
 E="1074211589"
 BS="N"
/><b
 id="1074211606"
 Z="320"
 B="1074211589"
 E="1074211590"
 Order="2"
 BS="N"
 BondCircularOrdering="1074211605 0 1074211610 1074211607"
/><b
 id="1074211607"
 Z="321"
 B="1074211590"
 E="1074211591"
 BS="N"
/><b
 id="1074211608"
 Z="322"
 B="1074211591"
 E="1074211592"
 Order="2"
 BS="N"
 BondCircularOrdering="1074211607 0 0 1074211609"
/><b
 id="1074211609"
 Z="323"
 B="1074211592"
 E="1074211587"
 BS="N"
/><b
 id="1074211610"
 Z="325"
 B="1074211590"
 E="1074211593"
 BS="N"
/><b
 id="1074211841"
 Z="416"
 B="1074211580"
 E="1074211840"
 BS="N"
/></fragment><fragment
 id="1074211722"
 BoundingBox="52.67 369.86 66.56 381.61"
 Z="333"
><n
 id="1074211723"
 p="54.34 375.18"
 Z="332"
 color="10"
 Warning="An atom in this label has an invalid valence."
 NodeType="Unspecified"
 NeedsClean="yes"
 AS="N"
><fragment
 id="1074212978"
><n
 id="1074211725"
 p="54.34 375.18"
 Z="331"
 Element="5"
 NumHydrogens="0"
 NeedsClean="yes"
><t
 p="51.01 379.08"
 BoundingBox="51.01 370.74 57.67 379.08"
 LabelJustification="Left"
><s font="3" size="10" color="0" face="96">B</s></t></n></fragment><t
 p="52.67 379.11"
 BoundingBox="52.67 369.86 66.56 381.61"
 color="10"
 LabelJustification="Left"
 LabelLineHeight="auto"
 LineHeight="auto"
 LabelAlignment="Left"
><s font="3" size="10" color="10" face="3">(B)</s></t></n></fragment><fragment
 id="1074211726"
 BoundingBox="87.52 381.05 152.16 454.40"
 Z="354"
><n
 id="1074211727"
 p="136.04 450.40"
 Z="353"
 NodeType="Fragment"
 NeedsClean="yes"
 AS="N"
><fragment
 id="1074212979"
><n
 id="1074211729"
 p="136.04 450.40"
 Z="334"
 Element="8"
 NumHydrogens="0"
 NeedsClean="yes"
><t
 p="132.15 454.30"
 BoundingBox="132.15 445.85 139.93 454.40"
 LabelJustification="Left"
><s font="3" size="10" color="0" face="96">O</s></t></n><n
 id="1074211730"
 p="160.90 493.45"
 Z="335"
/><n
 id="1074211731"
 p="148.47 486.28"
 Z="336"
/><n
 id="1074211732"
 p="148.47 471.93"
 Z="337"
/><n
 id="1074211733"
 p="136.04 464.75"
 Z="338"
/><n
 id="1074211734"
 p="123.62 443.23"
 Z="339"
 NodeType="ExternalConnectionPoint"
 ExternalConnectionNum="1"
/><b
 id="1074211735"
 Z="340"
 B="1074211732"
 E="1074211733"
/><b
 id="1074211736"
 Z="341"
 B="1074211731"
 E="1074211732"
/><b
 id="1074211737"
 Z="342"
 B="1074211730"
 E="1074211731"
/><b
 id="1074211738"
 Z="343"
 B="1074211729"
 E="1074211733"
/><b
 id="1074211739"
 Z="344"
 B="1074211734"
 E="1074211729"
/></fragment><t
 p="132.15 454.30"
 BoundingBox="132.15 445.85 152.16 454.40"
 LabelJustification="Left"
 LabelAlignment="Left"
><s font="3" size="10" color="0" face="96">OBu</s></t></n><n
 id="1074211740"
 p="123.57 443.20"
 Z="355"
 AS="N"
/><n
 id="1074211741"
 p="111.10 450.40"
 Z="357"
 AS="N"
/><n
 id="1074211742"
 p="123.57 428.80"
 Z="359"
 AS="N"
/><n
 id="1074211743"
 p="98.63 443.20"
 Z="361"
 NodeType="Nickname"
 NeedsClean="yes"
 AS="N"
><fragment
 id="1074212980"
><n
 id="1074211745"
 p="98.63 443.20"
 Z="350"
/><n
 id="1074211746"
 p="111.06 450.37"
 Z="351"
 NodeType="ExternalConnectionPoint"
 ExternalConnectionNum="1"
/><b
 id="1074211747"
 Z="352"
 B="1074211746"
 E="1074211745"
/></fragment><t
 p="101.41 447.10"
 BoundingBox="87.52 438.76 101.41 447.20"
 LabelJustification="Right"
 Justification="Right"
 LabelAlignment="Right"
><s font="3" size="10" color="0" face="96">Me</s></t></n><n
 id="1074211748"
 p="136.04 421.60"
 Z="363"
 AS="N"
/><n
 id="1074211749"
 p="136.04 407.20"
 Z="364"
 AS="N"
/><n
 id="1074211750"
 p="123.57 400"
 Z="365"
 AS="N"
/><n
 id="1074211751"
 p="111.10 407.20"
 Z="366"
 AS="N"
/><n
 id="1074211752"
 p="111.10 421.60"
 Z="367"
 AS="N"
/><n
 id="1074211753"
 p="123.57 385.60"
 Z="374"
 NodeType="Fragment"
 NeedsClean="yes"
 AS="N"
><fragment
 id="1074212981"
><n
 id="1074211755"
 p="123.57 385.60"
 Z="345"
/><n
 id="1074211756"
 p="123.57 371.25"
 Z="346"
 Element="7"
 NumHydrogens="0"
 NeedsClean="yes"
><t
 p="119.96 375.15"
 BoundingBox="119.96 366.81 127.18 375.15"
 LabelJustification="Left"
><s font="3" size="10" color="0" face="96">N</s></t></n><n
 id="1074211757"
 p="123.57 399.95"
 Z="347"
 NodeType="ExternalConnectionPoint"
 ExternalConnectionNum="1"
/><b
 id="1074211758"
 Z="348"
 B="1074211755"
 E="1074211756"
 Order="3"
/><b
 id="1074211759"
 Z="349"
 B="1074211757"
 E="1074211755"
/></fragment><t
 p="119.96 389.50"
 BoundingBox="119.96 381.05 134.40 389.60"
 LabelJustification="Left"
 LabelAlignment="Left"
><s font="3" size="10" color="0" face="96">CN</s></t></n><b
 id="1074211760"
 Z="356"
 B="1074211727"
 E="1074211740"
 BS="N"
/><b
 id="1074211761"
 Z="358"
 B="1074211740"
 E="1074211741"
 Order="2"
 BS="N"
 BondCircularOrdering="1074211760 1074211762 1074211763 0"
/><b
 id="1074211762"
 Z="360"
 B="1074211740"
 E="1074211742"
 BS="N"
/><b
 id="1074211763"
 Z="362"
 B="1074211741"
 E="1074211743"
 Display="Wavy"
 BS="N"
/><b
 id="1074211764"
 Z="368"
 B="1074211742"
 E="1074211748"
 Order="2"
 BS="N"
 BondCircularOrdering="1074211769 1074211762 0 1074211765"
/><b
 id="1074211765"
 Z="369"
 B="1074211748"
 E="1074211749"
 BS="N"
/><b
 id="1074211766"
 Z="370"
 B="1074211749"
 E="1074211750"
 Order="2"
 BS="N"
 BondCircularOrdering="1074211765 0 1074211770 1074211767"
/><b
 id="1074211767"
 Z="371"
 B="1074211750"
 E="1074211751"
 BS="N"
/><b
 id="1074211768"
 Z="372"
 B="1074211751"
 E="1074211752"
 Order="2"
 BS="N"
 BondCircularOrdering="1074211767 0 0 1074211769"
/><b
 id="1074211769"
 Z="373"
 B="1074211752"
 E="1074211742"
 BS="N"
/><b
 id="1074211770"
 Z="375"
 B="1074211750"
 E="1074211753"
 BS="N"
/></fragment><fragment
 id="1074211791"
 BoundingBox="352.76 381.05 397.99 468.80"
 Z="393"
><n
 id="1074211792"
 p="381.87 450.40"
 Z="392"
 NodeType="Fragment"
 NeedsClean="yes"
 AS="N"
><fragment
 id="1074212982"
><n
 id="1074211794"
 p="381.87 450.40"
 Z="376"
 Element="8"
 NumHydrogens="0"
 NeedsClean="yes"
><t
 p="377.98 454.30"
 BoundingBox="377.98 445.85 385.76 454.40"
 LabelJustification="Left"
><s font="3" size="10" color="0" face="96">O</s></t></n><n
 id="1074211795"
 p="406.72 493.45"
 Z="377"
/><n
 id="1074211796"
 p="394.30 486.28"
 Z="378"
/><n
 id="1074211797"
 p="394.30 471.93"
 Z="379"
/><n
 id="1074211798"
 p="381.87 464.75"
 Z="380"
/><n
 id="1074211799"
 p="369.44 443.23"
 Z="381"
 NodeType="ExternalConnectionPoint"
 ExternalConnectionNum="1"
/><b
 id="1074211800"
 Z="382"
 B="1074211797"
 E="1074211798"
/><b
 id="1074211801"
 Z="383"
 B="1074211796"
 E="1074211797"
/><b
 id="1074211802"
 Z="384"
 B="1074211795"
 E="1074211796"
/><b
 id="1074211803"
 Z="385"
 B="1074211794"
 E="1074211798"
/><b
 id="1074211804"
 Z="386"
 B="1074211799"
 E="1074211794"
/></fragment><t
 p="377.98 454.30"
 BoundingBox="377.98 445.85 397.99 454.40"
 LabelJustification="Left"
 LabelAlignment="Left"
><s font="3" size="10" color="0" face="96">OBu</s></t></n><n
 id="1074211805"
 p="369.40 443.20"
 Z="394"
 AS="N"
/><n
 id="1074211806"
 p="356.93 450.40"
 Z="396"
 AS="N"
/><n
 id="1074211807"
 p="369.40 428.80"
 Z="398"
 AS="N"
/><n
 id="1074211813"
 p="381.87 421.60"
 Z="400"
 AS="N"
/><n
 id="1074211814"
 p="381.87 407.20"
 Z="401"
 AS="N"
/><n
 id="1074211815"
 p="369.40 400"
 Z="402"
 AS="N"
/><n
 id="1074211816"
 p="356.93 407.20"
 Z="403"
 AS="N"
/><n
 id="1074211817"
 p="356.93 421.60"
 Z="404"
 AS="N"
/><n
 id="1074211818"
 p="369.40 385.60"
 Z="411"
 NodeType="Fragment"
 NeedsClean="yes"
 AS="N"
><fragment
 id="1074212983"
><n
 id="1074211820"
 p="369.40 385.60"
 Z="387"
/><n
 id="1074211821"
 p="369.40 371.25"
 Z="388"
 Element="7"
 NumHydrogens="0"
 NeedsClean="yes"
><t
 p="365.79 375.15"
 BoundingBox="365.79 366.81 373.01 375.15"
 LabelJustification="Left"
><s font="3" size="10" color="0" face="96">N</s></t></n><n
 id="1074211822"
 p="369.40 399.95"
 Z="389"
 NodeType="ExternalConnectionPoint"
 ExternalConnectionNum="1"
/><b
 id="1074211823"
 Z="390"
 B="1074211820"
 E="1074211821"
 Order="3"
/><b
 id="1074211824"
 Z="391"
 B="1074211822"
 E="1074211820"
/></fragment><t
 p="365.79 389.50"
 BoundingBox="365.79 381.05 380.23 389.60"
 LabelJustification="Left"
 LabelAlignment="Left"
><s font="3" size="10" color="0" face="96">CN</s></t></n><n
 id="1074211836"
 p="356.93 464.80"
 Z="413"
 NodeType="Nickname"
 NeedsClean="yes"
 AS="N"
><fragment
 id="1074212984"
><n
 id="1074212295"
 p="356.93 464.80"
 Z="254"
/><n
 id="1074212296"
 p="356.93 450.45"
 Z="255"
 NodeType="ExternalConnectionPoint"
 ExternalConnectionNum="1"
/><b
 id="1074212297"
 Z="256"
 B="1074212296"
 E="1074212295"
/></fragment><t
 p="352.76 468.70"
 BoundingBox="352.76 460.36 366.66 468.80"
 LabelJustification="Left"
 LabelAlignment="Left"
><s font="3" size="10" color="0" face="96">Me</s></t></n><b
 id="1074211825"
 Z="395"
 B="1074211792"
 E="1074211805"
 BS="N"
/><b
 id="1074211826"
 Z="397"
 B="1074211805"
 E="1074211806"
 Order="2"
 BS="Z"
 BondCircularOrdering="1074211825 1074211827 0 1074211837"
/><b
 id="1074211827"
 Z="399"
 B="1074211805"
 E="1074211807"
 BS="N"
/><b
 id="1074211829"
 Z="405"
 B="1074211807"
 E="1074211813"
 Order="2"
 BS="N"
 BondCircularOrdering="1074211834 1074211827 0 1074211830"
/><b
 id="1074211830"
 Z="406"
 B="1074211813"
 E="1074211814"
 BS="N"
/><b
 id="1074211831"
 Z="407"
 B="1074211814"
 E="1074211815"
 Order="2"
 BS="N"
 BondCircularOrdering="1074211830 0 1074211835 1074211832"
/><b
 id="1074211832"
 Z="408"
 B="1074211815"
 E="1074211816"
 BS="N"
/><b
 id="1074211833"
 Z="409"
 B="1074211816"
 E="1074211817"
 Order="2"
 BS="N"
 BondCircularOrdering="1074211832 0 0 1074211834"
/><b
 id="1074211834"
 Z="410"
 B="1074211817"
 E="1074211807"
 BS="N"
/><b
 id="1074211835"
 Z="412"
 B="1074211815"
 E="1074211818"
 BS="N"
/><b
 id="1074211837"
 Z="414"
 B="1074211806"
 E="1074211836"
 BS="N"
/></fragment><t
 id="1074211423"
 p="249.05 276.97"
 BoundingBox="208.76 266.08 289.34 294.08"
 Z="259"
 Warning="Chemical Interpretation is not possible for this label"
 CaptionJustification="Center"
 CaptionLineHeight="14"
 Justification="Center"
 LineHeight="14"
 LineStarts="18 34"
><s font="3" size="10" color="0">TMSCl (2.0 equiv)
PPTS (1.5 equiv)</s></t><t
 id="1074211424"
 p="249.05 309.97"
 BoundingBox="177.86 299.08 320.24 313.08"
 Z="260"
 Warning="ChemDraw can&apos;t interpret this label."
 CaptionJustification="Center"
 CaptionLineHeight="14"
 Justification="Center"
 LineHeight="14"
><s font="3" size="10" color="0" face="96">DMA [0.3], MW, 160 °C, 10 min.</s></t><t
 id="1074211538"
 p="119.84 342.28"
 BoundingBox="86.77 331.26 152.91 345.26"
 Z="269"
 Warning="Chemical Interpretation is not possible for this label"
 CaptionJustification="Center"
 CaptionLineHeight="14"
 Justification="Center"
 LineHeight="14"
><s font="3" size="10" color="0" face="1">5ab</s><s font="3" size="10" color="0">: </s><s font="3" size="10" color="10" face="2">E/Z</s><s font="3" size="10" color="10"> 48:52</s></t><t
 id="1074211611"
 p="445.06 299.55"
 BoundingBox="411.99 288.53 478.13 316.53"
 Z="301"
 Warning="Chemical Interpretation is not possible for this label"
 CaptionJustification="Center"
 CaptionLineHeight="14"
 Justification="Center"
 LineHeight="14"
 LineStarts="15 24"
><s font="3" size="10" color="0" face="1">5ab</s><s font="3" size="10" color="0">: 92% yield
</s><s font="3" size="10" color="10" face="2">E/Z</s><s font="3" size="10" color="10"> 81:19</s></t><t
 id="1074211716"
 p="249.05 406.72"
 BoundingBox="208.76 395.83 289.34 423.83"
 Z="327"
 Warning="Chemical Interpretation is not possible for this label"
 CaptionJustification="Center"
 CaptionLineHeight="14"
 Justification="Center"
 LineHeight="14"
 LineStarts="18 34"
><s font="3" size="10" color="0">TMSCl (2.0 equiv)
PPTS (1.5 equiv)</s></t><t
 id="1074211717"
 p="249.05 439.72"
 BoundingBox="177.86 428.83 320.24 442.83"
 Z="328"
 Warning="ChemDraw can&apos;t interpret this label."
 CaptionJustification="Center"
 CaptionLineHeight="14"
 Justification="Center"
 LineHeight="14"
><s font="3" size="10" color="0" face="96">DMA [0.3], MW, 160 °C, 10 min.</s></t><t
 id="1074211718"
 p="119.84 472.03"
 BoundingBox="86.49 461.01 153.19 475.01"
 Z="329"
 Warning="Chemical Interpretation is not possible for this label"
 CaptionJustification="Center"
 CaptionLineHeight="14"
 Justification="Center"
 LineHeight="14"
><s font="3" size="10" color="0" face="1">4bb</s><s font="3" size="10" color="0">: </s><s font="3" size="10" color="10" face="2">E/Z</s><s font="3" size="10" color="10"> 52:48</s></t><t
 id="1074211719"
 p="445.06 424.05"
 BoundingBox="411.71 413.03 478.41 441.03"
 Z="330"
 Warning="Chemical Interpretation is not possible for this label"
 CaptionJustification="Center"
 CaptionLineHeight="14"
 Justification="Center"
 LineHeight="14"
 LineStarts="15 23"
><s font="3" size="10" color="0" face="1">4bb</s><s font="3" size="10" color="0">: 90% yield
</s><s font="3" size="10" color="10" face="2">E/Z</s><s font="3" size="10" color="10"> 8:92</s></t><graphic
 id="1074212966"
 SupersededBy="1074212985"
 BoundingBox="336.94 296.45 161.16 296.45"
 Z="258"
 GraphicType="Line"
 ArrowType="FullHead"
 HeadSize="1000"
/><graphic
 id="1074212967"
 SupersededBy="1074212986"
 BoundingBox="495.76 363.82 44.24 363.82"
 Z="261"
 color="11"
 LineType="Dashed"
 GraphicType="Line"
 HeadSize="1000"
/><graphic
 id="1074212968"
 SupersededBy="1074212987"
 BoundingBox="336.94 426.20 161.16 426.20"
 Z="326"
 GraphicType="Line"
 ArrowType="FullHead"
 HeadSize="1000"
/><arrow
 id="1074212985"
 BoundingBox="161.16 293.87 336.94 298.66"
 Z="258"
 FillType="None"
 ArrowheadHead="Full"
 ArrowheadType="Solid"
 HeadSize="1000"
 ArrowheadCenterSize="875"
 ArrowheadWidth="250"
 Head3D="336.94 296.45 0"
 Tail3D="161.16 296.45 0"
 Center3D="1365.89 677 0"
 MajorAxisEnd3D="1540.55 677 0"
 MinorAxisEnd3D="1365.89 859.98 0"
/><arrow
 id="1074212986"
 BoundingBox="44.24 363.38 495.76 364.26"
 Z="261"
 color="11"
 LineType="Dashed"
 FillType="None"
 ArrowheadType="Solid"
 HeadSize="1000"
 ArrowheadCenterSize="875"
 ArrowheadWidth="250"
 Head3D="495.76 363.82 0"
 Tail3D="44.24 363.82 0"
 Center3D="510.14 573.58 0"
 MajorAxisEnd3D="961.65 573.58 0"
 MinorAxisEnd3D="510.14 1241.40 0"
/><arrow
 id="1074212987"
 BoundingBox="161.16 423.62 336.94 428.41"
 Z="326"
 FillType="None"
 ArrowheadHead="Full"
 ArrowheadType="Solid"
 HeadSize="1000"
 ArrowheadCenterSize="875"
 ArrowheadWidth="250"
 Head3D="336.94 426.20 0"
 Tail3D="161.16 426.20 0"
 Center3D="1365.89 806.75 0"
 MajorAxisEnd3D="1540.55 806.75 0"
 MinorAxisEnd3D="1365.89 989.73 0"
/></group><annotation
 Keyword="GUID"
 Content="b0f5c22e-9f46-46e8-9a11-48b19195862c"
/><annotation
 Keyword="Name"
 Content="Dog (2)"
/></page></CDXML>
