# Supplementary material for: Assisted Tandem Pd Catalysis Enables Regiodivergent Heck Arylation of Transiently Generated Substituted Enol Ethers
Source: JACS Au. 2023 Jan 12;3(1):261–74. doi: 10.1021/jacsau.2c00645 (PMC9875267; doi:10.1021/jacsau.2c00645)
Supplement: Supplementary file 2 — au2c00645_si_002.zip [file au2c00645_si_002.zip › Figures_revised/Graphical Abstract.cdxml]

<?xml version="1.0" encoding="UTF-8" ?>
<!DOCTYPE CDXML SYSTEM "http://www.cambridgesoft.com/xml/cdxml.dtd" >
<CDXML
 CreationProgram="ChemDraw 20.1.1.125"
 Name="Graphical Abstract.cdxml"
 BoundingBox="151.93 112.48 522.19 203.74"
 WindowPosition="0 0"
 WindowSize="1073741824 -536870912"
 WindowIsZoomed="yes"
 FractionalWidths="yes"
 InterpretChemically="yes"
 ShowAtomQuery="yes"
 ShowAtomStereo="no"
 ShowAtomEnhancedStereo="yes"
 ShowAtomNumber="no"
 ShowResidueID="no"
 ShowBondQuery="yes"
 ShowBondRxn="yes"
 ShowBondStereo="no"
 ShowTerminalCarbonLabels="no"
 ShowNonTerminalCarbonLabels="no"
 HideImplicitHydrogens="no"
 Magnification="500"
 LabelFont="3"
 LabelSize="10"
 LabelFace="96"
 CaptionFont="3"
 CaptionSize="10"
 HashSpacing="2.49"
 MarginWidth="1.59"
 LineWidth="0.88"
 BoldWidth="2.01"
 BondLength="14.40"
 BondSpacing="18"
 ChainAngle="120"
 LabelJustification="Auto"
 CaptionJustification="Left"
 AminoAcidTermini="HOH"
 ShowSequenceTermini="yes"
 ShowSequenceBonds="yes"
 ShowSequenceUnlinkedBranches="no"
 ResidueWrapCount="40"
 ResidueBlockCount="10"
 ResidueZigZag="yes"
 NumberResidueBlocks="no"
 PrintMargins="36 36 36 36"
 MacPrintInfo="00030000025802580000000013EC19C80000000013EC19C80365052803FC00020000025802580000000013EC19C8000100000064000000010001010100000001270F000100010000000000000000000000000002001901900000000000600000000000000000000100000000000000000000000000000000"
 ChemPropName=""
 ChemPropFormula="Chemical Formula: "
 ChemPropExactMass="Exact Mass: "
 ChemPropMolWt="Molecular Weight: "
 ChemPropMOverZ="m/z: "
 ChemPropAnalysis="Elemental Analysis: "
 ChemPropBoilingPt="Boiling Point: "
 ChemPropMeltingPt="Melting Point: "
 ChemPropCritTemp="Critical Temp: "
 ChemPropCritPres="Critical Pres: "
 ChemPropCritVol="Critical Vol: "
 ChemPropGibbs="Gibbs Energy: "
 ChemPropLogP="Log P: "
 ChemPropMR="MR: "
 ChemPropHenry="Henry&apos;s Law: "
 ChemPropEForm="Heat of Form: "
 ChemProptPSA="tPSA: "
 ChemPropCLogP="CLogP: "
 ChemPropCMR="CMR: "
 ChemPropLogS="LogS: "
 ChemPropPKa="pKa: "
 ChemPropID=""
 ChemPropFragmentLabel=""
 color="0"
 bgcolor="1"
 RxnAutonumberStart="1"
 RxnAutonumberConditions="no"
 RxnAutonumberStyle="Roman"
 RxnAutonumberFormat="(#)"
><colortable>
<color r="1" g="1" b="1"/>
<color r="0" g="0" b="0"/>
<color r="1" g="0" b="0"/>
<color r="1" g="1" b="0"/>
<color r="0" g="1" b="0"/>
<color r="0" g="1" b="1"/>
<color r="0" g="0" b="1"/>
<color r="1" g="0" b="1"/>
<color r="0" g="0.2510" b="0.5020"/>
<color r="0.9608" g="0.9608" b="0.9608"/>
<color r="0.5020" g="0.5020" b="0.5020"/>
<color r="0.5020" g="0" b="0"/>
<color r="0" g="0.5020" b="0.2510"/>
<color r="0.8706" g="1" b="0.9373"/>
</colortable><fonttable>
<font id="3" charset="iso-8859-1" name="Arial"/>
<font id="23" charset="Unknown" name="Symbol"/>
</fonttable><page
 id="1074212549"
 BoundingBox="0 0 720 540"
 HeaderPosition="36"
 FooterPosition="36"
 PrintTrimMarks="yes"
 HeightPages="1"
 WidthPages="1"
><group
 id="1074212547"
 BoundingBox="151.93 112.48 522.19 203.74"
 Z="136"
><fragment
 id="1074195577"
 BoundingBox="432.78 125.60 490.48 155.56"
 Z="97"
><n
 id="1074195578"
 p="479.37 144.44"
 Z="96"
 NodeType="Fragment"
 NeedsClean="yes"
 AS="N"
><fragment
 id="1074212550"
><n
 id="1074195580"
 p="479.37 144.44"
 Z="80"
 Element="8"
 NumHydrogens="0"
 NeedsClean="yes"
><t
 p="475.48 148.34"
 BoundingBox="475.48 139.88 483.26 148.44"
 LabelJustification="Left"
><s font="3" size="10" color="0" face="96">O</s></t></n><n
 id="1074195581"
 p="479.37 130.09"
 Z="81"
 NodeType="GenericNickname"
 NumHydrogens="0"
 NeedsClean="yes"
 GenericNickname="R"
><t
 p="475.76 133.99"
 BoundingBox="475.76 125.65 482.98 133.99"
 LabelJustification="Left"
><s font="3" size="10" color="0" face="96">R</s></t></n><n
 id="1074195582"
 p="466.94 151.61"
 Z="82"
 NodeType="ExternalConnectionPoint"
 ExternalConnectionNum="1"
/><b
 id="1074195583"
 Z="83"
 B="1074195580"
 E="1074195581"
/><b
 id="1074195584"
 Z="84"
 B="1074195582"
 E="1074195580"
/></fragment><t
 p="475.48 148.34"
 BoundingBox="475.48 139.88 490.48 148.44"
 LabelJustification="Left"
 LabelAlignment="Left"
><s font="3" size="10" color="0" face="96">OR</s></t></n><n
 id="1074195585"
 p="466.90 151.64"
 Z="98"
 AS="N"
/><n
 id="1074195586"
 p="454.42 144.44"
 Z="100"
 AS="N"
/><n
 id="1074195587"
 p="441.95 151.64"
 Z="102"
 color="10"
 Warning="An atom in this label has an invalid valence."
 Element="18"
 NumHydrogens="0"
 NeedsClean="yes"
 AS="N"
><t
 p="443.90 155.56"
 BoundingBox="432.78 147.22 443.90 155.56"
 color="10"
 LabelJustification="Right"
 Justification="Right"
 LabelAlignment="Right"
><s font="3" size="10" color="10" face="1">Ar</s></t></n><n
 id="1074195588"
 p="454.42 130.04"
 Z="114"
 NodeType="GenericNickname"
 NumHydrogens="0"
 NeedsClean="yes"
 AS="N"
 GenericNickname="R"
><t
 p="450.81 133.94"
 BoundingBox="450.81 125.60 459.94 133.94"
 LabelJustification="Left"
 LabelAlignment="Left"
><s font="3" size="10" color="0" face="96">R&apos;</s></t></n><b
 id="1074195589"
 Z="99"
 B="1074195578"
 E="1074195585"
 BS="N"
/><b
 id="1074195590"
 Z="101"
 B="1074195585"
 E="1074195586"
 Order="2"
 BS="Z"
 BondCircularOrdering="0 1074195589 1074195592 1074195591"
/><b
 id="1074195591"
 Z="103"
 B="1074195586"
 E="1074195587"
 BS="N"
/><b
 id="1074195592"
 Z="115"
 B="1074195586"
 E="1074195588"
 BS="N"
/></fragment><fragment
 id="1074195593"
 BoundingBox="335.31 125.57 392.01 155.59"
 Z="105"
><n
 id="1074195594"
 p="380.90 151.59"
 Z="104"
 NodeType="Fragment"
 NeedsClean="yes"
 AS="N"
><fragment
 id="1074212551"
><n
 id="1074195596"
 p="380.90 151.59"
 Z="85"
 Element="8"
 NumHydrogens="0"
 NeedsClean="yes"
><t
 p="377.01 155.49"
 BoundingBox="377.01 147.03 384.79 155.59"
 LabelJustification="Left"
><s font="3" size="10" color="0" face="96">O</s></t></n><n
 id="1074195597"
 p="393.33 144.42"
 Z="86"
 NodeType="GenericNickname"
 NumHydrogens="0"
 NeedsClean="yes"
 GenericNickname="R"
><t
 p="389.72 148.32"
 BoundingBox="389.72 139.98 396.94 148.32"
 LabelJustification="Left"
><s font="3" size="10" color="0" face="96">R</s></t></n><n
 id="1074195598"
 p="368.47 144.42"
 Z="87"
 NodeType="ExternalConnectionPoint"
 ExternalConnectionNum="1"
/><b
 id="1074195599"
 Z="88"
 B="1074195596"
 E="1074195597"
/><b
 id="1074195600"
 Z="89"
 B="1074195598"
 E="1074195596"
/></fragment><t
 p="377.01 155.49"
 BoundingBox="377.01 147.03 392.01 155.59"
 LabelJustification="Left"
 LabelAlignment="Left"
><s font="3" size="10" color="0" face="96">OR</s></t></n><n
 id="1074195601"
 p="368.43 144.39"
 Z="106"
 AS="N"
/><n
 id="1074195602"
 p="355.96 151.59"
 Z="108"
 AS="N"
/><n
 id="1074195603"
 p="368.43 129.99"
 Z="110"
 color="10"
 Warning="An atom in this label has an invalid valence."
 Element="18"
 NumHydrogens="0"
 NeedsClean="yes"
 AS="N"
><t
 p="364.82 133.91"
 BoundingBox="364.82 125.57 375.93 133.91"
 color="10"
 LabelJustification="Left"
 LabelAlignment="Left"
><s font="3" size="10" color="10" face="1">Ar</s></t></n><n
 id="1074195604"
 p="343.49 144.39"
 Z="112"
 NodeType="GenericNickname"
 NumHydrogens="0"
 NeedsClean="yes"
 AS="N"
 GenericNickname="R"
><t
 p="344.44 148.29"
 BoundingBox="335.31 139.95 344.44 148.29"
 LabelJustification="Right"
 Justification="Right"
 LabelAlignment="Right"
><s font="3" size="10" color="0" face="96">R&apos;</s></t></n><b
 id="1074195605"
 Z="107"
 B="1074195594"
 E="1074195601"
 BS="N"
/><b
 id="1074195606"
 Z="109"
 B="1074195601"
 E="1074195602"
 Order="2"
 BS="Z"
 BondCircularOrdering="1074195605 1074195607 1074195608 0"
/><b
 id="1074195607"
 Z="111"
 B="1074195601"
 E="1074195603"
 BS="N"
/><b
 id="1074195608"
 Z="113"
 B="1074195602"
 E="1074195604"
 BS="N"
/></fragment><fragment
 id="1074195609"
 BoundingBox="230.23 128.43 260.73 140.73"
 Z="118"
><n
 id="1074195610"
 p="245.48 134.58"
 Z="117"
 NodeType="Fragment"
 NeedsClean="yes"
 AS="N"
 LabelDisplay="Center"
><fragment
 id="1074212552"
><n
 id="1074195612"
 p="245.48 134.58"
 Z="77"
 Element="46"
 NumHydrogens="1"
 NeedsClean="yes"
><t
 p="242.15 138.48"
 BoundingBox="242.15 130.14 261.60 138.58"
 LabelJustification="Left"
 LabelAlignment="Left"
><s font="3" size="10" color="0" face="96">PdH</s></t></n></fragment><t
 p="245.48 138.48"
 BoundingBox="230.23 128.43 260.73 140.73"
 LabelJustification="Center"
 LabelLineHeight="auto"
 Justification="Center"
 LineHeight="auto"
><s font="3" size="10" color="0" face="96">[Pd</s><s font="23" size="10" color="0" face="96">-</s><s font="3" size="10" color="0" face="96">H]</s></t></n></fragment><fragment
 id="1074195472"
 BoundingBox="166.37 133.32 215.11 147.71"
 Z="120"
><n
 id="1074195473"
 p="166.59 145.08"
 Z="119"
 AS="N"
/><n
 id="1074195474"
 p="179.06 137.88"
 Z="121"
 AS="N"
/><n
 id="1074195475"
 p="191.53 145.08"
 Z="123"
 AS="N"
/><n
 id="1074195476"
 p="204 137.88"
 Z="125"
 Warning="Formula cannot be computed for queries."
 NodeType="Fragment"
 NeedsClean="yes"
 AS="N"
><fragment
 id="1074212553"
><n
 id="1074195478"
 p="204 137.88"
 Z="72"
 Element="8"
 NumHydrogens="0"
 NeedsClean="yes"
><t
 p="200.11 141.78"
 BoundingBox="200.11 133.32 207.89 141.88"
 LabelJustification="Left"
><s font="3" size="10" color="0" face="96">O</s></t></n><n
 id="1074195479"
 p="204 123.53"
 Z="73"
 NodeType="GenericNickname"
 NumHydrogens="0"
 NeedsClean="yes"
 GenericNickname="R"
><t
 p="200.39 127.43"
 BoundingBox="200.39 119.09 207.61 127.43"
 LabelJustification="Left"
><s font="3" size="10" color="0" face="96">R</s></t></n><n
 id="1074195480"
 p="191.57 145.05"
 Z="74"
 NodeType="ExternalConnectionPoint"
 ExternalConnectionNum="1"
/><b
 id="1074195481"
 Z="75"
 B="1074195478"
 E="1074195479"
/><b
 id="1074195482"
 Z="76"
 B="1074195480"
 E="1074195478"
/></fragment><t
 p="200.11 141.78"
 BoundingBox="200.11 133.32 215.11 141.88"
 LabelJustification="Left"
 LabelAlignment="Left"
><s font="3" size="10" color="0" face="96">OR</s></t></n><b
 id="1074195483"
 Z="122"
 B="1074195473"
 E="1074195474"
 Order="2"
 BS="N"
/><b
 id="1074195484"
 Z="124"
 B="1074195474"
 E="1074195475"
 BS="N"
/><b
 id="1074195485"
 Z="126"
 B="1074195475"
 E="1074195476"
 BS="N"
/></fragment><fragment
 id="1074195613"
 BoundingBox="286.67 129.54 307.79 141.29"
 Z="130"
><n
 id="1074195614"
 p="297.23 134.89"
 Z="129"
 color="10"
 NodeType="Fragment"
 NeedsClean="yes"
 AS="N"
 LabelDisplay="Center"
><fragment
 id="1074212554"
><n
 id="1074195616"
 p="297.23 134.89"
 Z="78"
 Element="18"
 NumHydrogens="0"
 NeedsClean="yes"
><t
 p="293.90 138.79"
 BoundingBox="293.90 130.45 303.90 138.79"
 LabelJustification="Left"
 LabelAlignment="Left"
><s font="3" size="10" color="0" face="96">Ar</s></t></n><n
 id="1074195617"
 p="311.58 134.89"
 Z="79"
 NodeType="GenericNickname"
 NumHydrogens="0"
 NeedsClean="yes"
 GenericNickname="X"
><t
 p="308.25 138.79"
 BoundingBox="308.25 130.45 314.91 138.79"
 LabelJustification="Left"
><s font="3" size="10" color="0" face="96">X</s></t></n></fragment><t
 p="297.23 138.79"
 BoundingBox="286.67 129.54 307.79 141.29"
 color="10"
 LabelJustification="Center"
 LabelLineHeight="auto"
 Justification="Center"
 LineHeight="auto"
><s font="3" size="10" color="10" face="1">Ar</s><s font="3" size="10" color="0">-X</s></t></n></fragment><t
 id="1074195625"
 p="363.66 168.32"
 BoundingBox="337.17 158.27 390.15 170.57"
 Z="92"
 color="13"
 Warning="Chemical Interpretation is not possible for this label"
 CaptionJustification="Center"
 Justification="Center"
 LineHeight="auto"
><s font="23" size="10" color="13" face="2">a</s><s font="3" size="10" color="13" face="2">-selectivity</s></t><t
 id="1074195626"
 p="461.63 168.32"
 BoundingBox="435.55 158.27 487.71 170.57"
 Z="93"
 color="13"
 Warning="Chemical Interpretation is not possible for this label"
 CaptionJustification="Center"
 Justification="Center"
 LineHeight="auto"
><s font="23" size="10" color="13" face="2">b</s><s font="3" size="10" color="13" face="2">-selectivity</s></t><t
 id="1074195627"
 p="407.49 146.24"
 BoundingBox="407.49 137.29 416.38 148.74"
 Z="94"
 Warning="Chemical Interpretation is not possible for this label"
 LineHeight="auto"
><s font="3" size="10" color="0" face="2">or</s></t><t
 id="1074195635"
 p="176.55 191.48"
 BoundingBox="176.55 180.05 491.18 194.05"
 Z="131"
 color="10"
 Warning="Chemical Interpretation is not possible for this label"
 CaptionLineHeight="14"
 LineHeight="14"
><s font="23" size="10" color="10" face="2">· </s><s font="3" size="10" color="10" face="2">high regioselectivity </s><s font="23" size="10" color="10" face="2">· </s><s font="3" size="10" color="10" face="2">broad scope </s><s font="23" size="10" color="10" face="2">· </s><s font="3" size="10" color="10" face="2">moderate stereoselectivity </s><s font="23" size="10" color="10" face="2">· </s><s font="3" size="10" color="10" face="2">DFT</s></t><t
 id="1074195632"
 p="273.56 158.97"
 BoundingBox="249.78 151.62 297.34 170.22"
 Z="134"
 color="14"
 Warning="Chemical Interpretation is not possible for this label"
 CaptionJustification="Center"
 Justification="Center"
 LineHeight="auto"
 WordWrapWidth="48"
 LineStarts="10 22"
><s font="3" size="8" color="14" face="3">catalyst 
modification</s></t><graphic
 id="1074195638"
 BoundingBox="521.56 203.11 152.56 113.11"
 Z="90"
 color="11"
 HashSpacing="2.50"
 BoldWidth="2"
 GraphicType="Rectangle"
 RectangleType="Filled"
 Center3D="337.06 158.11 0"
 MajorAxisEnd3D="521.56 158.11 0"
 MinorAxisEnd3D="337.06 203.11 0"
/><graphic
 id="1074195639"
 BoundingBox="496.63 194.99 173.59 179.11"
 Z="91"
 color="12"
 HashSpacing="2.50"
 BoldWidth="2"
 GraphicType="Rectangle"
 RectangleType="Plain"
 Center3D="335.11 187.05 0"
 MajorAxisEnd3D="496.63 187.05 0"
 MinorAxisEnd3D="335.11 194.99 0"
/><graphic
 id="1074212545"
 SupersededBy="1074212555"
 BoundingBox="268.63 144.59 227.85 144.59"
 Z="95"
 GraphicType="Line"
 HeadSize="1000"
/><graphic
 id="1074212546"
 SupersededBy="1074212556"
 BoundingBox="322.10 144.59 281.56 144.59"
 Z="116"
 GraphicType="Line"
 ArrowType="FullHead"
 HeadSize="1000"
/><graphic
 id="1074195486"
 BoundingBox="196.90 139.08 196.90 150.08"
 Z="127"
 GraphicType="Bracket"
 BracketType="Round"
 LipSize="60"
 BracketUsage="MultipleGroup"
><objecttag
 id="1"
 TagType="Unknown"
 Name="bracketusage"
><t
 p="9 721.25"
 BoundingBox="9 714.95 13.17 721.25"
 CaptionLineHeight="variable"
><s font="3" size="7.5" color="0">1</s></t></objecttag><objecttag
 id="2"
 TagType="Unknown"
 Visible="no"
 Name="parameterizedBracketLabel"
><t
 p="198.31 152.41"
 BoundingBox="198.31 147.75 202.48 152.41"
 Visible="no"
 CaptionLineHeight="variable"
><s font="3" size="7.5" color="0">n</s></t></objecttag></graphic><graphic
 id="1074195487"
 BoundingBox="188.53 149.71 188.53 138.71"
 Z="128"
 GraphicType="Bracket"
 BracketType="Round"
 LipSize="60"
/><graphic
 id="1074195489"
 BoundingBox="280.39 144.41 273.21 144.41"
 Z="132"
 color="14"
 GraphicType="Oval"
 OvalType="Filled Bold"
 Center3D="273.21 144.41 0"
 MajorAxisEnd3D="280.39 144.41 0"
 MinorAxisEnd3D="273.21 149.89 0"
/><graphic
 id="1074195490"
 BoundingBox="280.39 144.41 273.21 144.41"
 Z="133"
 color="15"
 GraphicType="Oval"
 OvalType="Filled"
 Center3D="273.21 144.41 0"
 MajorAxisEnd3D="280.39 144.41 0"
 MinorAxisEnd3D="273.21 149.89 0"
/><arrow
 id="1074212555"
 BoundingBox="227.85 144.15 268.63 145.03"
 Z="95"
 FillType="None"
 ArrowheadType="Solid"
 HeadSize="1000"
 ArrowheadCenterSize="875"
 ArrowheadWidth="250"
 Head3D="268.63 144.59 0"
 Tail3D="227.85 144.59 0"
 Center3D="524.51 505.96 0"
 MajorAxisEnd3D="562.71 505.96 0"
 MinorAxisEnd3D="524.51 543.59 0"
/><arrow
 id="1074212556"
 BoundingBox="281.56 142.19 322.10 146.80"
 Z="116"
 FillType="None"
 ArrowheadHead="Full"
 ArrowheadType="Solid"
 HeadSize="1000"
 ArrowheadCenterSize="875"
 ArrowheadWidth="250"
 Head3D="322.10 144.59 0"
 Tail3D="281.56 144.59 0"
 Center3D="605.51 517.52 0"
 MajorAxisEnd3D="645.79 517.52 0"
 MinorAxisEnd3D="605.51 557.19 0"
/></group><scheme
 id="1074212557"
><step
 id="1074212558"
 ReactionStepProducts="1074212547"
 ReactionStepArrows="1074212546"
/></scheme><bracketedgroup
 id="1074212559"
 BracketedObjectIDs="1074195475"
 BracketUsage="MultipleGroup"
 RepeatCount="1"
><bracketattachment
 id="1074212560"
 GraphicID="1074195487"
><crossingbond
 id="1074212561"
 BondID="1074195484"
 InnerAtomID="1074195475"
/></bracketattachment><bracketattachment
 id="1074212562"
 GraphicID="1074195486"
><crossingbond
 id="1074212563"
 BondID="1074195485"
 InnerAtomID="1074195475"
/></bracketattachment></bracketedgroup><annotation
 Keyword="GUID"
 Content="b0f5c22e-9f46-46e8-9a11-48b19195862c"
/><annotation
 Keyword="Name"
 Content="Dog (2)"
/></page></CDXML>
