# Supplementary material for: Assisted Tandem Pd Catalysis Enables Regiodivergent Heck Arylation of Transiently Generated Substituted Enol Ethers
Source: JACS Au. 2023 Jan 12;3(1):261–74. doi: 10.1021/jacsau.2c00645 (PMC9875267; doi:10.1021/jacsau.2c00645)
Supplement: Supplementary file 2 — au2c00645_si_002.zip [file au2c00645_si_002.zip › Figures_revised/Table 1.cdxml]

<?xml version="1.0" encoding="UTF-8" ?>
<!DOCTYPE CDXML SYSTEM "http://www.cambridgesoft.com/xml/cdxml.dtd" >
<CDXML
 CreationProgram="ChemDraw 20.1.1.125"
 Name="Table 1.cdxml"
 BoundingBox="273.08 130.98 1065.52 262.77"
 WindowPosition="0 0"
 WindowSize="1073741824 -536870912"
 WindowIsZoomed="yes"
 FractionalWidths="yes"
 InterpretChemically="yes"
 ShowAtomQuery="yes"
 ShowAtomStereo="no"
 ShowAtomEnhancedStereo="yes"
 ShowAtomNumber="no"
 ShowResidueID="no"
 ShowBondQuery="yes"
 ShowBondRxn="yes"
 ShowBondStereo="no"
 ShowTerminalCarbonLabels="no"
 ShowNonTerminalCarbonLabels="no"
 HideImplicitHydrogens="no"
 LabelFont="3"
 LabelSize="10"
 LabelFace="96"
 CaptionFont="3"
 CaptionSize="10"
 HashSpacing="2.49"
 MarginWidth="1.59"
 LineWidth="0.88"
 BoldWidth="2.01"
 BondLength="14.40"
 BondSpacing="18"
 ChainAngle="120"
 LabelJustification="Auto"
 CaptionJustification="Left"
 AminoAcidTermini="HOH"
 ShowSequenceTermini="yes"
 ShowSequenceBonds="yes"
 ShowSequenceUnlinkedBranches="no"
 ResidueWrapCount="40"
 ResidueBlockCount="10"
 ResidueZigZag="yes"
 NumberResidueBlocks="no"
 PrintMargins="36 36 36 36"
 MacPrintInfo="00030000025802580000000013EC19C80000000013EC19C80365052803FC00020000025802580000000013EC19C8000100000064000000010001010100000001270F000100010000000000000000000000000002001901900000000000600000000000000000000100000000000000000000000000000000"
 ChemPropName=""
 ChemPropFormula="Chemical Formula: "
 ChemPropExactMass="Exact Mass: "
 ChemPropMolWt="Molecular Weight: "
 ChemPropMOverZ="m/z: "
 ChemPropAnalysis="Elemental Analysis: "
 ChemPropBoilingPt="Boiling Point: "
 ChemPropMeltingPt="Melting Point: "
 ChemPropCritTemp="Critical Temp: "
 ChemPropCritPres="Critical Pres: "
 ChemPropCritVol="Critical Vol: "
 ChemPropGibbs="Gibbs Energy: "
 ChemPropLogP="Log P: "
 ChemPropMR="MR: "
 ChemPropHenry="Henry&apos;s Law: "
 ChemPropEForm="Heat of Form: "
 ChemProptPSA="tPSA: "
 ChemPropCLogP="CLogP: "
 ChemPropCMR="CMR: "
 ChemPropLogS="LogS: "
 ChemPropPKa="pKa: "
 ChemPropID=""
 ChemPropFragmentLabel=""
 color="0"
 bgcolor="1"
 RxnAutonumberStart="1"
 RxnAutonumberConditions="no"
 RxnAutonumberStyle="Roman"
 RxnAutonumberFormat="(#)"
><colortable>
<color r="1" g="1" b="1"/>
<color r="0" g="0" b="0"/>
<color r="1" g="0" b="0"/>
<color r="1" g="1" b="0"/>
<color r="0" g="1" b="0"/>
<color r="0" g="1" b="1"/>
<color r="0" g="0" b="1"/>
<color r="1" g="0" b="1"/>
<color r="0.5020" g="0" b="0"/>
<color r="0.9765" g="0.9765" b="0.9765"/>
</colortable><fonttable>
<font id="3" charset="iso-8859-1" name="Arial"/>
<font id="23" charset="Unknown" name="Symbol"/>
</fonttable><page
 id="1074199512"
 BoundingBox="0 0 1440 540"
 HeaderPosition="36"
 FooterPosition="36"
 PrintTrimMarks="yes"
 HeightPages="1"
 WidthPages="2"
><group
 id="1074199289"
 BoundingBox="273.08 130.98 1065.52 262.77"
 Z="1431"
><group
 id="1074197771"
 BoundingBox="273.08 144.57 722 250.53"
 Z="949"
><group
 id="1074196102"
 BoundingBox="273.08 144.57 722 250.53"
 Z="946"
><group
 id="1074196101"
 BoundingBox="343.06 208.45 437.12 250.53"
 Z="945"
><t
 id="1074196096"
 p="343.06 219.55"
 BoundingBox="343.06 208.53 357.51 250.53"
 Z="940"
 Warning="Chemical Interpretation is not possible for this label"
 CaptionLineHeight="14"
 LineHeight="14"
 LineStarts="4 8 11"
><s font="3" size="10" color="0" face="1">2a</s><s font="3" size="10" color="0">:
</s><s font="3" size="10" color="0" face="1">3a</s><s font="3" size="10" color="0">:
</s><s font="3" size="10" color="0" face="1">3b</s><s font="3" size="10" color="0">:</s></t><t
 id="1074196097"
 p="362.81 219.39"
 BoundingBox="362.81 208.49 397.54 250.49"
 Z="941"
 Warning="Chemical Interpretation is not possible for this label"
 CaptionLineHeight="14"
 LineHeight="14"
 LineStarts="8 15 21"
><s font="3" size="10" color="0">X = OTf
X = Br
X = Br</s></t><t
 id="1074196098"
 p="404.06 219.35"
 BoundingBox="404.06 208.45 437.12 250.45"
 Z="942"
 Warning="Chemical Interpretation is not possible for this label"
 CaptionLineHeight="14"
 LineHeight="14"
 LineStarts="6 12 18"
><s font="3" size="10" color="0">R = H
R = H
R = CN</s></t></group><fragment
 id="1074196005"
 BoundingBox="659.29 155.12 722 185.08"
 Z="893"
><n
 id="1074196006"
 p="705.88 173.96"
 Z="892"
 NodeType="Fragment"
 NeedsClean="yes"
 AS="N"
><fragment
 id="1074199513"
><n
 id="1074196233"
 p="705.88 173.96"
 Z="826"
 Element="8"
 NumHydrogens="0"
 NeedsClean="yes"
><t
 p="701.99 177.86"
 BoundingBox="701.99 169.40 709.77 177.96"
 LabelJustification="Left"
><s font="3" size="10" color="0" face="96">O</s></t></n><n
 id="1074196234"
 p="718.31 152.43"
 Z="827"
/><n
 id="1074196235"
 p="730.74 159.60"
 Z="828"
/><n
 id="1074196236"
 p="743.17 152.43"
 Z="829"
/><n
 id="1074196237"
 p="743.17 138.08"
 Z="830"
/><n
 id="1074196238"
 p="730.74 130.90"
 Z="831"
/><n
 id="1074196239"
 p="718.31 138.08"
 Z="832"
/><n
 id="1074196240"
 p="705.88 159.61"
 Z="833"
/><n
 id="1074196241"
 p="693.46 181.13"
 Z="834"
 NodeType="ExternalConnectionPoint"
 ExternalConnectionNum="1"
/><b
 id="1074196242"
 Z="835"
 B="1074196238"
 E="1074196239"
 Order="2"
 BondCircularOrdering="1074196243 0 0 1074196247"
/><b
 id="1074196243"
 Z="836"
 B="1074196237"
 E="1074196238"
/><b
 id="1074196244"
 Z="837"
 B="1074196236"
 E="1074196237"
 Order="2"
 BondCircularOrdering="1074196245 0 0 1074196243"
/><b
 id="1074196245"
 Z="838"
 B="1074196235"
 E="1074196236"
/><b
 id="1074196246"
 Z="839"
 B="1074196234"
 E="1074196235"
 Order="2"
 BondCircularOrdering="1074196247 1074196248 0 1074196245"
/><b
 id="1074196247"
 Z="840"
 B="1074196234"
 E="1074196239"
/><b
 id="1074196248"
 Z="841"
 B="1074196234"
 E="1074196240"
/><b
 id="1074196249"
 Z="842"
 B="1074196233"
 E="1074196240"
/><b
 id="1074196250"
 Z="843"
 B="1074196241"
 E="1074196233"
/></fragment><t
 p="701.99 177.86"
 BoundingBox="701.99 169.40 722 177.96"
 LabelJustification="Left"
 LabelAlignment="Left"
><s font="3" size="10" color="0" face="96">OBn</s></t></n><n
 id="1074196013"
 p="693.41 181.16"
 Z="894"
 AS="N"
/><n
 id="1074196014"
 p="680.93 173.96"
 Z="896"
 AS="N"
/><n
 id="1074196015"
 p="668.46 181.16"
 Z="898"
 Warning="An atom in this label has an invalid valence."
 Element="18"
 NumHydrogens="0"
 NeedsClean="yes"
 AS="N"
><t
 p="670.41 185.08"
 BoundingBox="659.29 176.74 670.41 185.08"
 LabelJustification="Right"
 Justification="Right"
 LabelAlignment="Right"
><s font="3" size="10" color="0" face="1">Ar</s></t></n><n
 id="1074196016"
 p="680.93 159.56"
 Z="910"
 NodeType="Nickname"
 NeedsClean="yes"
 AS="N"
><fragment
 id="1074199514"
><n
 id="1074196253"
 p="680.93 159.56"
 Z="844"
/><n
 id="1074196254"
 p="680.93 173.91"
 Z="845"
 NodeType="ExternalConnectionPoint"
 ExternalConnectionNum="1"
/><b
 id="1074196255"
 Z="846"
 B="1074196254"
 E="1074196253"
/></fragment><t
 p="676.76 163.46"
 BoundingBox="676.76 155.12 690.66 163.56"
 LabelJustification="Left"
 LabelAlignment="Left"
><s font="3" size="10" color="0" face="96">Me</s></t></n><b
 id="1074196017"
 Z="895"
 B="1074196006"
 E="1074196013"
 BS="N"
/><b
 id="1074196018"
 Z="897"
 B="1074196013"
 E="1074196014"
 Order="2"
 BS="E"
 BondCircularOrdering="0 1074196017 1074196020 1074196019"
/><b
 id="1074196019"
 Z="899"
 B="1074196014"
 E="1074196015"
 BS="N"
/><b
 id="1074196020"
 Z="911"
 B="1074196014"
 E="1074196016"
 BS="N"
/></fragment><fragment
 id="1074196021"
 BoundingBox="558.51 155.09 623.15 185.11"
 Z="901"
><n
 id="1074196022"
 p="607.03 181.11"
 Z="900"
 NodeType="Fragment"
 NeedsClean="yes"
 AS="N"
><fragment
 id="1074199515"
><n
 id="1074196258"
 p="607.03 181.11"
 Z="847"
 Element="8"
 NumHydrogens="0"
 NeedsClean="yes"
><t
 p="603.14 185.01"
 BoundingBox="603.14 176.55 610.92 185.11"
 LabelJustification="Left"
><s font="3" size="10" color="0" face="96">O</s></t></n><n
 id="1074196259"
 p="631.89 181.11"
 Z="848"
/><n
 id="1074196260"
 p="631.89 195.46"
 Z="849"
/><n
 id="1074196261"
 p="644.32 202.63"
 Z="850"
/><n
 id="1074196262"
 p="656.74 195.46"
 Z="851"
/><n
 id="1074196263"
 p="656.74 181.11"
 Z="852"
/><n
 id="1074196264"
 p="644.32 173.93"
 Z="853"
/><n
 id="1074196265"
 p="619.46 173.93"
 Z="854"
/><n
 id="1074196266"
 p="594.61 173.93"
 Z="855"
 NodeType="ExternalConnectionPoint"
 ExternalConnectionNum="1"
/><b
 id="1074196267"
 Z="856"
 B="1074196263"
 E="1074196264"
 Order="2"
 BondCircularOrdering="1074196268 0 0 1074196272"
/><b
 id="1074196268"
 Z="857"
 B="1074196262"
 E="1074196263"
/><b
 id="1074196269"
 Z="858"
 B="1074196261"
 E="1074196262"
 Order="2"
 BondCircularOrdering="1074196270 0 0 1074196268"
/><b
 id="1074196270"
 Z="859"
 B="1074196260"
 E="1074196261"
/><b
 id="1074196271"
 Z="860"
 B="1074196259"
 E="1074196260"
 Order="2"
 BondCircularOrdering="1074196272 1074196273 0 1074196270"
/><b
 id="1074196272"
 Z="861"
 B="1074196259"
 E="1074196264"
/><b
 id="1074196273"
 Z="862"
 B="1074196259"
 E="1074196265"
/><b
 id="1074196274"
 Z="863"
 B="1074196258"
 E="1074196265"
/><b
 id="1074196275"
 Z="864"
 B="1074196266"
 E="1074196258"
/></fragment><t
 p="603.14 185.01"
 BoundingBox="603.14 176.55 623.15 185.11"
 LabelJustification="Left"
 LabelAlignment="Left"
><s font="3" size="10" color="0" face="96">OBn</s></t></n><n
 id="1074196029"
 p="594.56 173.91"
 Z="902"
 AS="N"
/><n
 id="1074196030"
 p="582.09 181.11"
 Z="904"
 AS="N"
/><n
 id="1074196031"
 p="594.56 159.51"
 Z="906"
 Warning="An atom in this label has an invalid valence."
 Element="18"
 NumHydrogens="0"
 NeedsClean="yes"
 AS="N"
><t
 p="590.95 163.43"
 BoundingBox="590.95 155.09 602.06 163.43"
 LabelJustification="Left"
 LabelAlignment="Left"
><s font="3" size="10" color="0" face="1">Ar</s></t></n><n
 id="1074196032"
 p="569.62 173.91"
 Z="908"
 NodeType="Nickname"
 NeedsClean="yes"
 AS="N"
><fragment
 id="1074199516"
><n
 id="1074196278"
 p="569.62 173.91"
 Z="865"
/><n
 id="1074196279"
 p="582.05 181.08"
 Z="866"
 NodeType="ExternalConnectionPoint"
 ExternalConnectionNum="1"
/><b
 id="1074196280"
 Z="867"
 B="1074196279"
 E="1074196278"
/></fragment><t
 p="572.40 177.81"
 BoundingBox="558.51 169.47 572.40 177.91"
 LabelJustification="Right"
 Justification="Right"
 LabelAlignment="Right"
><s font="3" size="10" color="0" face="96">Me</s></t></n><b
 id="1074196033"
 Z="903"
 B="1074196022"
 E="1074196029"
 BS="N"
/><b
 id="1074196034"
 Z="905"
 B="1074196029"
 E="1074196030"
 Order="2"
 BS="Z"
 BondCircularOrdering="1074196033 1074196035 1074196036 0"
/><b
 id="1074196035"
 Z="907"
 B="1074196029"
 E="1074196031"
 BS="N"
/><b
 id="1074196036"
 Z="909"
 B="1074196030"
 E="1074196032"
 BS="N"
/></fragment><fragment
 id="1074196041"
 BoundingBox="274.89 156.32 320.12 182.87"
 Z="913"
><n
 id="1074196043"
 p="279.06 175.16"
 Z="914"
 AS="N"
/><n
 id="1074196044"
 p="291.53 182.36"
 Z="915"
 AS="N"
/><n
 id="1074196045"
 p="304 175.16"
 Z="917"
 NodeType="Fragment"
 NeedsClean="yes"
 AS="N"
><fragment
 id="1074199517"
><n
 id="1074196283"
 p="304 175.16"
 Z="868"
 Element="8"
 NumHydrogens="0"
 NeedsClean="yes"
><t
 p="300.11 179.06"
 BoundingBox="300.11 170.60 307.89 179.16"
 LabelJustification="Left"
><s font="3" size="10" color="0" face="96">O</s></t></n><n
 id="1074196284"
 p="316.43 153.64"
 Z="869"
/><n
 id="1074196285"
 p="328.85 160.81"
 Z="870"
/><n
 id="1074196286"
 p="341.28 153.64"
 Z="871"
/><n
 id="1074196287"
 p="341.28 139.29"
 Z="872"
/><n
 id="1074196288"
 p="328.85 132.11"
 Z="873"
/><n
 id="1074196289"
 p="316.43 139.29"
 Z="874"
/><n
 id="1074196290"
 p="304 160.81"
 Z="875"
/><n
 id="1074196291"
 p="291.57 182.34"
 Z="876"
 NodeType="ExternalConnectionPoint"
 ExternalConnectionNum="1"
/><b
 id="1074196292"
 Z="877"
 B="1074196288"
 E="1074196289"
 Order="2"
 BondCircularOrdering="1074196293 0 0 1074196297"
/><b
 id="1074196293"
 Z="878"
 B="1074196287"
 E="1074196288"
/><b
 id="1074196294"
 Z="879"
 B="1074196286"
 E="1074196287"
 Order="2"
 BondCircularOrdering="1074196295 0 0 1074196293"
/><b
 id="1074196295"
 Z="880"
 B="1074196285"
 E="1074196286"
/><b
 id="1074196296"
 Z="881"
 B="1074196284"
 E="1074196285"
 Order="2"
 BondCircularOrdering="1074196297 1074196298 0 1074196295"
/><b
 id="1074196297"
 Z="882"
 B="1074196284"
 E="1074196289"
/><b
 id="1074196298"
 Z="883"
 B="1074196284"
 E="1074196290"
/><b
 id="1074196299"
 Z="884"
 B="1074196283"
 E="1074196290"
/><b
 id="1074196300"
 Z="885"
 B="1074196291"
 E="1074196283"
/></fragment><t
 p="300.11 179.06"
 BoundingBox="300.11 170.60 320.12 179.16"
 LabelJustification="Left"
 LabelAlignment="Left"
><s font="3" size="10" color="0" face="96">OBn</s></t></n><n
 id="1074196069"
 p="279.06 160.76"
 Z="919"
 NodeType="Nickname"
 NeedsClean="yes"
 AS="N"
><fragment
 id="1074199518"
><n
 id="1074196303"
 p="279.06 160.76"
 Z="886"
/><n
 id="1074196304"
 p="279.06 175.11"
 Z="887"
 NodeType="ExternalConnectionPoint"
 ExternalConnectionNum="1"
/><b
 id="1074196305"
 Z="888"
 B="1074196304"
 E="1074196303"
/></fragment><t
 p="274.89 164.66"
 BoundingBox="274.89 156.32 288.79 164.76"
 LabelJustification="Left"
 LabelAlignment="Left"
><s font="3" size="10" color="0" face="96">Me</s></t></n><b
 id="1074196053"
 Z="916"
 B="1074196043"
 E="1074196044"
 Order="2"
 BS="Z"
 BondCircularOrdering="1074196070 0 0 1074196054"
/><b
 id="1074196054"
 Z="918"
 B="1074196044"
 E="1074196045"
 BS="N"
/><b
 id="1074196070"
 Z="920"
 B="1074196043"
 E="1074196069"
 BS="N"
/></fragment><fragment
 id="1074196075"
 BoundingBox="362.79 151.03 419.62 188.17"
 Z="924"
><n
 id="1074196072"
 p="378.87 162.67"
 Z="922"
 AS="N"
/><n
 id="1074196074"
 p="378.87 177.07"
 Z="923"
 AS="N"
/><n
 id="1074196076"
 p="391.34 184.27"
 Z="925"
 AS="N"
/><n
 id="1074196078"
 p="403.82 177.07"
 Z="926"
 AS="N"
/><n
 id="1074196080"
 p="403.82 162.67"
 Z="927"
 AS="N"
/><n
 id="1074196082"
 p="391.34 155.47"
 Z="928"
 AS="N"
/><n
 id="1074196090"
 p="416.29 155.47"
 Z="935"
 NodeType="GenericNickname"
 NumHydrogens="0"
 NeedsClean="yes"
 AS="N"
 GenericNickname="X"
><t
 p="412.96 159.37"
 BoundingBox="412.96 151.03 419.62 159.37"
 LabelJustification="Left"
><s font="3" size="10" color="0" face="96">X</s></t></n><n
 id="1074196092"
 p="366.40 184.27"
 Z="937"
 NodeType="GenericNickname"
 NumHydrogens="0"
 NeedsClean="yes"
 AS="N"
 GenericNickname="R"
><t
 p="362.79 188.17"
 BoundingBox="362.79 179.83 370.01 188.17"
 LabelJustification="Left"
><s font="3" size="10" color="0" face="96">R</s></t></n><b
 id="1074196084"
 Z="929"
 B="1074196072"
 E="1074196074"
 Order="2"
 BS="N"
 BondCircularOrdering="1074196089 0 1074196093 1074196085"
/><b
 id="1074196085"
 Z="930"
 B="1074196074"
 E="1074196076"
 BS="N"
/><b
 id="1074196086"
 Z="931"
 B="1074196076"
 E="1074196078"
 Order="2"
 BS="N"
 BondCircularOrdering="1074196085 0 0 1074196087"
/><b
 id="1074196087"
 Z="932"
 B="1074196078"
 E="1074196080"
 BS="N"
/><b
 id="1074196088"
 Z="933"
 B="1074196080"
 E="1074196082"
 Order="2"
 BS="N"
 BondCircularOrdering="1074196087 1074196091 0 1074196089"
/><b
 id="1074196089"
 Z="934"
 B="1074196082"
 E="1074196072"
 BS="N"
/><b
 id="1074196091"
 Z="936"
 B="1074196080"
 E="1074196090"
 BS="N"
/><b
 id="1074196093"
 Z="938"
 B="1074196074"
 E="1074196092"
 BS="N"
/></fragment><t
 id="1074196060"
 p="589.79 198.68"
 BoundingBox="563.30 188.63 616.28 200.93"
 Z="889"
 color="10"
 Warning="Chemical Interpretation is not possible for this label"
 CaptionJustification="Center"
 Justification="Center"
 LineHeight="auto"
><s font="23" size="10" color="10" face="2">a</s><s font="3" size="10" color="10" face="2">-selectivity</s></t><t
 id="1074196061"
 p="688.14 198.68"
 BoundingBox="662.06 188.63 714.22 200.93"
 Z="890"
 color="10"
 Warning="Chemical Interpretation is not possible for this label"
 CaptionJustification="Center"
 Justification="Center"
 LineHeight="auto"
><s font="23" size="10" color="10" face="2">b</s><s font="3" size="10" color="10" face="2">-selectivity</s></t><t
 id="1074196062"
 p="638.75 178.85"
 BoundingBox="638.75 169.90 644.59 181.40"
 Z="891"
 Warning="Chemical Interpretation is not possible for this label"
 LineHeight="auto"
><s font="3" size="10" color="0">+</s></t><t
 id="1074196071"
 p="292.53 217.67"
 BoundingBox="273.08 208.42 311.98 231.92"
 Z="921"
 Warning="Chemical Interpretation is not possible for this label"
 CaptionJustification="Center"
 Justification="Center"
 LineHeight="auto"
 LineStarts="7 16"
><s font="3" size="10" color="0">(</s><s font="3" size="10" color="0" face="2">Z</s><s font="3" size="10" color="0">)-</s><s font="3" size="10" color="0" face="1">1a
</s><s font="3" size="10" color="0">(5 equiv)</s></t><t
 id="1074196095"
 p="336.75 176.10"
 BoundingBox="336.75 167.15 342.59 178.65"
 Z="939"
 Warning="Chemical Interpretation is not possible for this label"
 LineHeight="auto"
><s font="3" size="10" color="0">+</s></t><t
 id="1074196099"
 p="488.76 155.47"
 BoundingBox="454.30 144.57 523.22 172.57"
 Z="943"
 Warning="Chemical Interpretation is not possible for this label"
 CaptionJustification="Center"
 CaptionLineHeight="14"
 Justification="Center"
 LineHeight="14"
 LineStarts="14 29"
><s font="3" size="10" color="0">[Pd] (x mol%)
ligand (y mol%)</s></t><t
 id="1074196100"
 p="488.76 188.47"
 BoundingBox="444.25 177.57 533.27 205.57"
 Z="944"
 Warning="Chemical Interpretation is not possible for this label"
 CaptionJustification="Center"
 CaptionLineHeight="14"
 Justification="Center"
 LineHeight="14"
 LineStarts="15 37"
><s font="3" size="10" color="0">base (n equiv)
T (°C), 24 h</s><s font="3" size="10" color="0" face="2">, </s><s font="3" size="10" color="0">solvent</s></t><graphic
 id="1074199488"
 SupersededBy="1074199519"
 BoundingBox="546.02 174.95 437.26 174.95"
 Z="912"
 GraphicType="Line"
 ArrowType="FullHead"
 HeadSize="1000"
/><arrow
 id="1074199519"
 BoundingBox="437.26 172.37 546.02 177.16"
 Z="912"
 FillType="None"
 ArrowheadHead="Full"
 ArrowheadType="Solid"
 HeadSize="1000"
 ArrowheadCenterSize="875"
 ArrowheadWidth="250"
 Head3D="546.02 174.95 0"
 Tail3D="437.26 174.95 0"
 Center3D="1060.71 360.25 0"
 MajorAxisEnd3D="1168.77 360.25 0"
 MinorAxisEnd3D="1060.71 466.68 0"
/></group><t
 id="1074196551"
 p="587.45 225.85"
 BoundingBox="587.45 214.83 604.68 242.83"
 Z="947"
 Warning="Chemical Interpretation is not possible for this label"
 CaptionLineHeight="14"
 LineHeight="14"
 LineStarts="4 7"
><s font="3" size="10" color="0" face="1">4aa
4ab</s></t><t
 id="1074196552"
 p="687.20 225.85"
 BoundingBox="687.20 214.83 704.43 242.83"
 Z="948"
 Warning="Chemical Interpretation is not possible for this label"
 CaptionLineHeight="14"
 LineHeight="14"
 LineStarts="4 7"
><s font="3" size="10" color="0" face="1">5aa
5ab</s></t></group><fragment
 id="1074198754"
 BoundingBox="757.03 144.97 813.61 192.10"
 Z="983"
><n
 id="1074198755"
 p="775.90 177.33"
 Z="982"
 AS="N"
/><n
 id="1074198756"
 p="785.87 171.57"
 Z="984"
 Element="15"
 NumHydrogens="0"
 NeedsClean="yes"
 AS="N"
 LabelDisplay="Right"
><t
 p="783.20 174.72"
 BoundingBox="783.20 168.01 788.54 174.72"
 LabelJustification="Left"
 LabelAlignment="Left"
><s font="3" size="8" color="0" face="96">P</s></t></n><n
 id="1074198757"
 p="795.85 177.33"
 Z="986"
 AS="N"
/><n
 id="1074198758"
 p="785.87 160.05"
 Z="988"
 AS="N"
/><n
 id="1074198759"
 p="775.90 154.29"
 Z="990"
 NodeType="Nickname"
 NeedsClean="yes"
 AS="N"
><fragment
 id="1074199520"
><n
 id="1074198761"
 p="775.90 154.29"
 Z="952"
/><n
 id="1074198762"
 p="785.84 160.03"
 Z="953"
 NodeType="ExternalConnectionPoint"
 ExternalConnectionNum="1"
/><b
 id="1074198763"
 Z="954"
 B="1074198762"
 E="1074198761"
/></fragment><t
 p="778.12 157.44"
 BoundingBox="767.01 150.73 778.12 157.54"
 LabelJustification="Right"
 Justification="Right"
 LabelAlignment="Right"
><s font="3" size="8" color="0" face="96">Me</s></t></n><n
 id="1074198764"
 p="795.85 154.29"
 Z="992"
 NodeType="Nickname"
 NeedsClean="yes"
 AS="N"
><fragment
 id="1074199521"
><n
 id="1074198766"
 p="795.85 154.29"
 Z="955"
/><n
 id="1074198767"
 p="785.91 160.03"
 Z="956"
 NodeType="ExternalConnectionPoint"
 ExternalConnectionNum="1"
/><b
 id="1074198768"
 Z="957"
 B="1074198767"
 E="1074198766"
/></fragment><t
 p="792.52 157.44"
 BoundingBox="792.52 150.73 803.63 157.54"
 LabelJustification="Left"
 LabelAlignment="Left"
><s font="3" size="8" color="0" face="96">Me</s></t></n><n
 id="1074198769"
 p="785.87 148.53"
 Z="994"
 NodeType="Nickname"
 NeedsClean="yes"
 AS="N"
><fragment
 id="1074199522"
><n
 id="1074198771"
 p="785.87 148.53"
 Z="958"
/><n
 id="1074198772"
 p="785.87 160.01"
 Z="959"
 NodeType="ExternalConnectionPoint"
 ExternalConnectionNum="1"
/><b
 id="1074198773"
 Z="960"
 B="1074198772"
 E="1074198771"
/></fragment><t
 p="782.54 151.68"
 BoundingBox="782.54 144.97 793.65 151.78"
 LabelJustification="Left"
 LabelAlignment="Left"
><s font="3" size="8" color="0" face="96">Me</s></t></n><n
 id="1074198774"
 p="795.85 188.85"
 Z="996"
 NodeType="Nickname"
 NeedsClean="yes"
 AS="N"
><fragment
 id="1074199523"
><n
 id="1074198776"
 p="795.85 188.85"
 Z="961"
/><n
 id="1074198777"
 p="795.85 177.37"
 Z="962"
 NodeType="ExternalConnectionPoint"
 ExternalConnectionNum="1"
/><b
 id="1074198778"
 Z="963"
 B="1074198777"
 E="1074198776"
/></fragment><t
 p="792.52 192"
 BoundingBox="792.52 185.29 803.63 192.10"
 LabelJustification="Left"
 LabelAlignment="Left"
><s font="3" size="8" color="0" face="96">Me</s></t></n><n
 id="1074198779"
 p="805.83 171.57"
 Z="998"
 NodeType="Nickname"
 NeedsClean="yes"
 AS="N"
><fragment
 id="1074199524"
><n
 id="1074198781"
 p="805.83 171.57"
 Z="964"
/><n
 id="1074198782"
 p="795.88 177.31"
 Z="965"
 NodeType="ExternalConnectionPoint"
 ExternalConnectionNum="1"
/><b
 id="1074198783"
 Z="966"
 B="1074198782"
 E="1074198781"
/></fragment><t
 p="802.50 174.72"
 BoundingBox="802.50 168.01 813.61 174.82"
 LabelJustification="Left"
 LabelAlignment="Left"
><s font="3" size="8" color="0" face="96">Me</s></t></n><n
 id="1074198784"
 p="775.90 188.85"
 Z="1000"
 NodeType="Nickname"
 NeedsClean="yes"
 AS="N"
><fragment
 id="1074199525"
><n
 id="1074198786"
 p="775.90 188.85"
 Z="967"
/><n
 id="1074198787"
 p="775.90 177.37"
 Z="968"
 NodeType="ExternalConnectionPoint"
 ExternalConnectionNum="1"
/><b
 id="1074198788"
 Z="969"
 B="1074198787"
 E="1074198786"
/></fragment><t
 p="772.57 192"
 BoundingBox="772.57 185.29 783.68 192.10"
 LabelJustification="Left"
 LabelAlignment="Left"
><s font="3" size="8" color="0" face="96">Me</s></t></n><n
 id="1074198789"
 p="765.92 171.57"
 Z="1002"
 NodeType="Nickname"
 NeedsClean="yes"
 AS="N"
><fragment
 id="1074199526"
><n
 id="1074198791"
 p="765.92 171.57"
 Z="970"
/><n
 id="1074198792"
 p="775.86 177.31"
 Z="971"
 NodeType="ExternalConnectionPoint"
 ExternalConnectionNum="1"
/><b
 id="1074198793"
 Z="972"
 B="1074198792"
 E="1074198791"
/></fragment><t
 p="768.14 174.72"
 BoundingBox="757.03 168.01 768.14 174.82"
 LabelJustification="Right"
 Justification="Right"
 LabelAlignment="Right"
><s font="3" size="8" color="0" face="96">Me</s></t></n><n
 id="1074198794"
 p="765.92 183.09"
 Z="1004"
 NodeType="Nickname"
 NeedsClean="yes"
 AS="N"
><fragment
 id="1074199527"
><n
 id="1074198796"
 p="765.92 183.09"
 Z="973"
/><n
 id="1074198797"
 p="775.86 177.35"
 Z="974"
 NodeType="ExternalConnectionPoint"
 ExternalConnectionNum="1"
/><b
 id="1074198798"
 Z="975"
 B="1074198797"
 E="1074198796"
/></fragment><t
 p="768.14 186.24"
 BoundingBox="757.03 179.53 768.14 186.34"
 LabelJustification="Right"
 Justification="Right"
 LabelAlignment="Right"
><s font="3" size="8" color="0" face="96">Me</s></t></n><n
 id="1074198799"
 p="805.83 183.09"
 Z="1006"
 NodeType="Nickname"
 NeedsClean="yes"
 AS="N"
><fragment
 id="1074199528"
><n
 id="1074198801"
 p="805.83 183.09"
 Z="976"
/><n
 id="1074198802"
 p="795.88 177.35"
 Z="977"
 NodeType="ExternalConnectionPoint"
 ExternalConnectionNum="1"
/><b
 id="1074198803"
 Z="978"
 B="1074198802"
 E="1074198801"
/></fragment><t
 p="802.50 186.24"
 BoundingBox="802.50 179.53 813.61 186.34"
 LabelJustification="Left"
 LabelAlignment="Left"
><s font="3" size="8" color="0" face="96">Me</s></t></n><b
 id="1074198804"
 Z="985"
 B="1074198755"
 E="1074198756"
 BS="N"
/><b
 id="1074198805"
 Z="987"
 B="1074198756"
 E="1074198757"
 BS="N"
/><b
 id="1074198806"
 Z="989"
 B="1074198756"
 E="1074198758"
 BS="N"
/><b
 id="1074198807"
 Z="991"
 B="1074198758"
 E="1074198759"
 BS="N"
/><b
 id="1074198808"
 Z="993"
 B="1074198758"
 E="1074198764"
 BS="N"
/><b
 id="1074198809"
 Z="995"
 B="1074198758"
 E="1074198769"
 BS="N"
/><b
 id="1074198810"
 Z="997"
 B="1074198757"
 E="1074198774"
 BS="N"
/><b
 id="1074198811"
 Z="999"
 B="1074198757"
 E="1074198779"
 BS="N"
/><b
 id="1074198812"
 Z="1001"
 B="1074198755"
 E="1074198784"
 BS="N"
/><b
 id="1074198813"
 Z="1003"
 B="1074198755"
 E="1074198789"
 BS="N"
/><b
 id="1074198814"
 Z="1005"
 B="1074198755"
 E="1074198794"
 BS="N"
/><b
 id="1074198815"
 Z="1007"
 B="1074198757"
 E="1074198799"
 BS="N"
/></fragment><fragment
 id="1074198816"
 BoundingBox="982.92 134.02 1059.43 203.04"
 Z="1010"
><n
 id="1074198817"
 p="1029.52 144.69"
 Z="980"
 Geometry="Tetrahedral"
 AS="S"
 BondOrdering="1074198848 1074198864 0 1074198866"
/><n
 id="1074198818"
 p="1018.40 141.83"
 Z="981"
 AS="N"
/><n
 id="1074198819"
 p="1018.49 171.27"
 Z="1008"
 Element="15"
 NumHydrogens="0"
 NeedsClean="yes"
 AS="N"
 LabelDisplay="Right"
><t
 p="1015.82 174.42"
 BoundingBox="1015.82 167.71 1021.16 174.42"
 LabelJustification="Left"
 LabelAlignment="Left"
><s font="3" size="8" color="0" face="96">P</s></t></n><n
 id="1074198820"
 p="1028.74 177.32"
 Z="1009"
 IgnoreWarnings="yes"
 Geometry="Tetrahedral"
 AS="N"
 BondOrdering="1074198884 1074198849 1074198853 1074198858"
/><n
 id="1074198821"
 p="1037.65 170.08"
 Z="1011"
 AS="N"
/><n
 id="1074198822"
 p="1046.99 176.77"
 Z="1012"
 Geometry="Tetrahedral"
 AS="S"
 BondOrdering="1074198850 1074198851 1074198855 0"
/><n
 id="1074198823"
 p="1058.33 177.99"
 Z="1013"
 AS="N"
/><n
 id="1074198824"
 p="1045.33 195.95"
 Z="1019"
 AS="N"
/><n
 id="1074198825"
 p="1042.89 187.49"
 Z="1021"
 AS="N"
/><n
 id="1074198826"
 p="1033.91 194.77"
 Z="1023"
 Geometry="Tetrahedral"
 AS="S"
 BondOrdering="1074198856 1074198857 0 1074198859"
/><n
 id="1074198827"
 p="1024.64 188.05"
 Z="1026"
 AS="N"
/><n
 id="1074198828"
 p="1049.43 185.23"
 Z="1029"
 Geometry="Tetrahedral"
 AS="S"
 BondOrdering="1074198852 1074198854 0 1074198860"
/><n
 id="1074198829"
 p="1040.09 178.54"
 Z="1030"
 AS="N"
/><n
 id="1074198830"
 p="1007.37 144.79"
 Z="1032"
 IgnoreWarnings="yes"
 Geometry="Tetrahedral"
 AS="S"
 BondOrdering="1074198865 1074198861 1074198870 0"
/><n
 id="1074198831"
 p="1013.07 134.82"
 Z="1033"
 AS="N"
/><n
 id="1074198832"
 p="1024.19 137.68"
 Z="1034"
 Geometry="Tetrahedral"
 AS="S"
 BondOrdering="1074198862 1074198863 1074198867 0"
/><n
 id="1074198833"
 p="1035.21 134.72"
 Z="1035"
 AS="N"
/><n
 id="1074198834"
 p="1029.57 156.17"
 Z="1041"
 AS="N"
/><n
 id="1074198835"
 p="1024.24 149.16"
 Z="1043"
 AS="N"
/><n
 id="1074198836"
 p="1018.49 159.19"
 Z="1045"
 Geometry="Tetrahedral"
 AS="N"
 BondOrdering="1074198885 1074198868 1074198869 1074198871"
/><n
 id="1074198837"
 p="1007.42 156.27"
 Z="1048"
 AS="N"
/><n
 id="1074198838"
 p="1007.96 176.83"
 Z="1051"
 IgnoreWarnings="yes"
 Geometry="Tetrahedral"
 AS="s"
 BondOrdering="1074198886 1074198872 1074198881 1074198876"
/><n
 id="1074198839"
 p="1009.63 188.19"
 Z="1052"
 AS="N"
/><n
 id="1074198840"
 p="999.11 192.80"
 Z="1053"
 AS="N"
/><n
 id="1074198841"
 p="992.27 201.93"
 Z="1054"
 AS="N"
/><n
 id="1074198842"
 p="983.47 181.58"
 Z="1060"
 AS="N"
/><n
 id="1074198843"
 p="991.98 183.80"
 Z="1062"
 AS="N"
/><n
 id="1074198844"
 p="990.32 172.37"
 Z="1064"
 Geometry="Tetrahedral"
 AS="S"
 BondOrdering="1074198879 1074198880 0 1074198882"
/><n
 id="1074198845"
 p="1000.83 167.83"
 Z="1067"
 AS="N"
/><n
 id="1074198846"
 p="990.59 190.58"
 Z="1070"
 AS="N"
/><n
 id="1074198847"
 p="1001.11 185.97"
 Z="1071"
 AS="N"
/><b
 id="1074198848"
 Z="979"
 B="1074198817"
 E="1074198818"
 BS="N"
 CrossingBonds="1074198867"
/><b
 id="1074198849"
 Z="1014"
 B="1074198820"
 E="1074198821"
 BS="N"
/><b
 id="1074198850"
 Z="1015"
 B="1074198821"
 E="1074198822"
 BS="N"
/><b
 id="1074198851"
 Z="1016"
 B="1074198822"
 E="1074198823"
 BS="N"
/><b
 id="1074198852"
 Z="1017"
 B="1074198823"
 E="1074198828"
 BS="N"
/><b
 id="1074198853"
 Z="1018"
 B="1074198829"
 E="1074198820"
 BS="N"
/><b
 id="1074198854"
 Z="1020"
 B="1074198828"
 E="1074198824"
 BS="N"
/><b
 id="1074198855"
 Z="1022"
 B="1074198822"
 E="1074198825"
 BS="N"
 CrossingBonds="1074198860"
/><b
 id="1074198856"
 Z="1024"
 B="1074198824"
 E="1074198826"
 BS="N"
/><b
 id="1074198857"
 Z="1025"
 B="1074198825"
 E="1074198826"
 BS="N"
/><b
 id="1074198858"
 Z="1027"
 B="1074198820"
 E="1074198827"
 BS="N"
/><b
 id="1074198859"
 Z="1028"
 B="1074198826"
 E="1074198827"
 BS="N"
/><b
 id="1074198860"
 Z="1031"
 B="1074198828"
 E="1074198829"
 BS="N"
 CrossingBonds="1074198855"
/><b
 id="1074198861"
 Z="1036"
 B="1074198830"
 E="1074198831"
 BS="N"
/><b
 id="1074198862"
 Z="1037"
 B="1074198831"
 E="1074198832"
 BS="N"
/><b
 id="1074198863"
 Z="1038"
 B="1074198832"
 E="1074198833"
 BS="N"
/><b
 id="1074198864"
 Z="1039"
 B="1074198833"
 E="1074198817"
 BS="N"
/><b
 id="1074198865"
 Z="1040"
 B="1074198818"
 E="1074198830"
 BS="N"
/><b
 id="1074198866"
 Z="1042"
 B="1074198817"
 E="1074198834"
 BS="N"
/><b
 id="1074198867"
 Z="1044"
 B="1074198832"
 E="1074198835"
 BS="N"
 CrossingBonds="1074198848"
/><b
 id="1074198868"
 Z="1046"
 B="1074198834"
 E="1074198836"
 BS="N"
/><b
 id="1074198869"
 Z="1047"
 B="1074198835"
 E="1074198836"
 BS="N"
/><b
 id="1074198870"
 Z="1049"
 B="1074198830"
 E="1074198837"
 BS="N"
/><b
 id="1074198871"
 Z="1050"
 B="1074198836"
 E="1074198837"
 BS="N"
/><b
 id="1074198872"
 Z="1055"
 B="1074198838"
 E="1074198839"
 BS="N"
/><b
 id="1074198873"
 Z="1056"
 B="1074198839"
 E="1074198840"
 BS="N"
/><b
 id="1074198874"
 Z="1057"
 B="1074198840"
 E="1074198841"
 BS="N"
/><b
 id="1074198875"
 Z="1058"
 B="1074198841"
 E="1074198846"
 BS="N"
/><b
 id="1074198876"
 Z="1059"
 B="1074198847"
 E="1074198838"
 BS="N"
/><b
 id="1074198877"
 Z="1061"
 B="1074198846"
 E="1074198842"
 BS="N"
/><b
 id="1074198878"
 Z="1063"
 B="1074198840"
 E="1074198843"
 BS="N"
 CrossingBonds="1074198883"
/><b
 id="1074198879"
 Z="1065"
 B="1074198842"
 E="1074198844"
 BS="N"
/><b
 id="1074198880"
 Z="1066"
 B="1074198843"
 E="1074198844"
 BS="N"
/><b
 id="1074198881"
 Z="1068"
 B="1074198838"
 E="1074198845"
 BS="N"
/><b
 id="1074198882"
 Z="1069"
 B="1074198844"
 E="1074198845"
 BS="N"
/><b
 id="1074198883"
 Z="1072"
 B="1074198846"
 E="1074198847"
 BS="N"
 CrossingBonds="1074198878"
/><b
 id="1074198884"
 Z="1073"
 B="1074198820"
 E="1074198819"
 BS="N"
 EndAttach="0"
/><b
 id="1074198885"
 Z="1074"
 B="1074198836"
 E="1074198819"
 BS="N"
/><b
 id="1074198886"
 Z="1075"
 B="1074198838"
 E="1074198819"
 BS="N"
 EndAttach="0"
/></fragment><fragment
 id="1074198887"
 BoundingBox="863.35 139.22 929.46 197.84"
 Z="1340"
><n
 id="1074198888"
 p="863.79 180.05"
 Z="1338"
 AS="N"
/><n
 id="1074198889"
 p="863.79 191.57"
 Z="1339"
 AS="N"
/><n
 id="1074198890"
 p="873.76 197.33"
 Z="1341"
 AS="N"
/><n
 id="1074198891"
 p="883.74 191.57"
 Z="1342"
 AS="N"
/><n
 id="1074198892"
 p="883.74 180.05"
 Z="1343"
 AS="N"
/><n
 id="1074198893"
 p="873.76 174.29"
 Z="1344"
 AS="N"
/><n
 id="1074198894"
 p="893.71 197.33"
 Z="1351"
 AS="N"
/><n
 id="1074198895"
 p="903.69 191.57"
 Z="1352"
 AS="N"
/><n
 id="1074198896"
 p="903.69 180.05"
 Z="1353"
 AS="N"
/><n
 id="1074198897"
 p="893.71 174.29"
 Z="1354"
 AS="N"
/><n
 id="1074198898"
 p="893.71 162.77"
 Z="1360"
 AS="N"
/><n
 id="1074198899"
 p="903.69 157.01"
 Z="1362"
 AS="N"
/><n
 id="1074198900"
 p="903.69 145.49"
 Z="1363"
 AS="N"
/><n
 id="1074198901"
 p="893.71 139.73"
 Z="1364"
 AS="N"
/><n
 id="1074198902"
 p="883.74 145.49"
 Z="1365"
 AS="N"
/><n
 id="1074198903"
 p="883.74 157.01"
 Z="1366"
 AS="N"
/><n
 id="1074198904"
 p="873.76 139.73"
 Z="1373"
 AS="N"
/><n
 id="1074198905"
 p="863.79 145.49"
 Z="1374"
 AS="N"
/><n
 id="1074198906"
 p="863.79 157.01"
 Z="1375"
 AS="N"
/><n
 id="1074198907"
 p="873.76 162.77"
 Z="1376"
 AS="N"
/><n
 id="1074198908"
 p="913.67 162.77"
 Z="1382"
 NodeType="Fragment"
 NeedsClean="yes"
 AS="N"
><fragment
 id="1074199529"
><n
 id="1074198910"
 p="913.67 162.77"
 Z="1076"
 Element="15"
 NumHydrogens="0"
 NeedsClean="yes"
><t
 p="910.34 166.67"
 BoundingBox="910.34 158.33 917 166.67"
 LabelJustification="Left"
><s font="3" size="10" color="0" face="96">P</s></t></n><n
 id="1074198911"
 p="913.67 174.25"
 Z="1077"
/><n
 id="1074198912"
 p="903.73 179.99"
 Z="1078"
/><n
 id="1074198913"
 p="903.73 191.47"
 Z="1079"
/><n
 id="1074198914"
 p="913.67 197.21"
 Z="1080"
/><n
 id="1074198915"
 p="923.61 191.47"
 Z="1081"
/><n
 id="1074198916"
 p="923.61 179.99"
 Z="1082"
/><n
 id="1074198917"
 p="923.61 157.03"
 Z="1083"
/><n
 id="1074198918"
 p="933.55 162.77"
 Z="1084"
/><n
 id="1074198919"
 p="943.49 157.03"
 Z="1085"
/><n
 id="1074198920"
 p="943.49 145.55"
 Z="1086"
/><n
 id="1074198921"
 p="933.55 139.81"
 Z="1087"
/><n
 id="1074198922"
 p="923.61 145.55"
 Z="1088"
/><n
 id="1074198923"
 p="903.73 157.03"
 Z="1089"
 NodeType="ExternalConnectionPoint"
 ExternalConnectionNum="1"
/><b
 id="1074198924"
 Z="1090"
 B="1074198921"
 E="1074198922"
 Order="2"
 BondCircularOrdering="1074198925 0 0 1074198929"
/><b
 id="1074198925"
 Z="1091"
 B="1074198920"
 E="1074198921"
/><b
 id="1074198926"
 Z="1092"
 B="1074198919"
 E="1074198920"
 Order="2"
 BondCircularOrdering="1074198927 0 0 1074198925"
/><b
 id="1074198927"
 Z="1093"
 B="1074198918"
 E="1074198919"
/><b
 id="1074198928"
 Z="1094"
 B="1074198917"
 E="1074198918"
 Order="2"
 BondCircularOrdering="1074198929 1074198937 0 1074198927"
/><b
 id="1074198929"
 Z="1095"
 B="1074198917"
 E="1074198922"
/><b
 id="1074198930"
 Z="1096"
 B="1074198915"
 E="1074198916"
 Order="2"
 BondCircularOrdering="1074198931 0 0 1074198935"
/><b
 id="1074198931"
 Z="1097"
 B="1074198914"
 E="1074198915"
/><b
 id="1074198932"
 Z="1098"
 B="1074198913"
 E="1074198914"
 Order="2"
 BondCircularOrdering="1074198933 0 0 1074198931"
/><b
 id="1074198933"
 Z="1099"
 B="1074198912"
 E="1074198913"
/><b
 id="1074198934"
 Z="1100"
 B="1074198911"
 E="1074198912"
 Order="2"
 BondCircularOrdering="1074198935 1074198936 0 1074198933"
/><b
 id="1074198935"
 Z="1101"
 B="1074198911"
 E="1074198916"
/><b
 id="1074198936"
 Z="1102"
 B="1074198910"
 E="1074198911"
/><b
 id="1074198937"
 Z="1103"
 B="1074198910"
 E="1074198917"
/><b
 id="1074198938"
 Z="1104"
 B="1074198923"
 E="1074198910"
/></fragment><t
 p="911 165.92"
 BoundingBox="911 159.21 929.46 167.62"
 LabelJustification="Left"
 LabelAlignment="Left"
><s font="3" size="8" color="0" face="96">PPh2</s></t></n><n
 id="1074198939"
 p="913.67 174.29"
 Z="1384"
 NodeType="Fragment"
 NeedsClean="yes"
 AS="N"
><fragment
 id="1074199530"
><n
 id="1074198941"
 p="913.67 174.29"
 Z="1105"
 Element="15"
 NumHydrogens="0"
 NeedsClean="yes"
><t
 p="910.34 178.19"
 BoundingBox="910.34 169.85 917 178.19"
 LabelJustification="Left"
><s font="3" size="10" color="0" face="96">P</s></t></n><n
 id="1074198942"
 p="923.61 180.03"
 Z="1106"
/><n
 id="1074198943"
 p="923.61 191.51"
 Z="1107"
/><n
 id="1074198944"
 p="933.55 197.25"
 Z="1108"
/><n
 id="1074198945"
 p="943.49 191.51"
 Z="1109"
/><n
 id="1074198946"
 p="943.49 180.03"
 Z="1110"
/><n
 id="1074198947"
 p="933.55 174.29"
 Z="1111"
/><n
 id="1074198948"
 p="913.67 162.81"
 Z="1112"
/><n
 id="1074198949"
 p="923.61 157.07"
 Z="1113"
/><n
 id="1074198950"
 p="923.61 145.59"
 Z="1114"
/><n
 id="1074198951"
 p="913.67 139.85"
 Z="1115"
/><n
 id="1074198952"
 p="903.73 145.59"
 Z="1116"
/><n
 id="1074198953"
 p="903.73 157.07"
 Z="1117"
/><n
 id="1074198954"
 p="903.73 180.03"
 Z="1118"
 NodeType="ExternalConnectionPoint"
 ExternalConnectionNum="1"
/><b
 id="1074198955"
 Z="1119"
 B="1074198952"
 E="1074198953"
 Order="2"
 BondCircularOrdering="1074198956 0 0 1074198960"
/><b
 id="1074198956"
 Z="1120"
 B="1074198951"
 E="1074198952"
/><b
 id="1074198957"
 Z="1121"
 B="1074198950"
 E="1074198951"
 Order="2"
 BondCircularOrdering="1074198958 0 0 1074198956"
/><b
 id="1074198958"
 Z="1122"
 B="1074198949"
 E="1074198950"
/><b
 id="1074198959"
 Z="1123"
 B="1074198948"
 E="1074198949"
 Order="2"
 BondCircularOrdering="1074198960 1074198968 0 1074198958"
/><b
 id="1074198960"
 Z="1124"
 B="1074198948"
 E="1074198953"
/><b
 id="1074198961"
 Z="1125"
 B="1074198946"
 E="1074198947"
 Order="2"
 BondCircularOrdering="1074198962 0 0 1074198966"
/><b
 id="1074198962"
 Z="1126"
 B="1074198945"
 E="1074198946"
/><b
 id="1074198963"
 Z="1127"
 B="1074198944"
 E="1074198945"
 Order="2"
 BondCircularOrdering="1074198964 0 0 1074198962"
/><b
 id="1074198964"
 Z="1128"
 B="1074198943"
 E="1074198944"
/><b
 id="1074198965"
 Z="1129"
 B="1074198942"
 E="1074198943"
 Order="2"
 BondCircularOrdering="1074198966 1074198967 0 1074198964"
/><b
 id="1074198966"
 Z="1130"
 B="1074198942"
 E="1074198947"
/><b
 id="1074198967"
 Z="1131"
 B="1074198941"
 E="1074198942"
/><b
 id="1074198968"
 Z="1132"
 B="1074198941"
 E="1074198948"
/><b
 id="1074198969"
 Z="1133"
 B="1074198954"
 E="1074198941"
/></fragment><t
 p="911 177.44"
 BoundingBox="911 170.73 929.46 179.14"
 LabelJustification="Left"
 LabelAlignment="Left"
><s font="3" size="8" color="0" face="96">PPh2</s></t></n><b
 id="1074198970"
 Z="1345"
 B="1074198888"
 E="1074198889"
 Order="2"
 BS="N"
 BondCircularOrdering="1074198975 0 0 1074198971"
/><b
 id="1074198971"
 Z="1346"
 B="1074198889"
 E="1074198890"
 BS="N"
/><b
 id="1074198972"
 Z="1347"
 B="1074198890"
 E="1074198891"
 Order="2"
 BS="N"
 BondCircularOrdering="1074198971 0 1074198976 1074198973"
/><b
 id="1074198973"
 Z="1348"
 B="1074198891"
 E="1074198892"
 BS="N"
/><b
 id="1074198974"
 Z="1349"
 B="1074198892"
 E="1074198893"
 Order="2"
 BS="N"
 BondCircularOrdering="1074198973 1074198980 0 1074198975"
/><b
 id="1074198975"
 Z="1350"
 B="1074198893"
 E="1074198888"
 BS="N"
/><b
 id="1074198976"
 Z="1355"
 B="1074198891"
 E="1074198894"
 BS="N"
/><b
 id="1074198977"
 Z="1356"
 B="1074198894"
 E="1074198895"
 Order="2"
 BS="N"
 BondCircularOrdering="1074198976 0 0 1074198978"
/><b
 id="1074198978"
 Z="1357"
 B="1074198895"
 E="1074198896"
 BS="N"
/><b
 id="1074198979"
 Z="1358"
 B="1074198896"
 E="1074198897"
 Order="2"
 BS="N"
 BondCircularOrdering="1074198978 1074198994 1074198981 1074198980"
/><b
 id="1074198980"
 Z="1359"
 B="1074198897"
 E="1074198892"
 BS="N"
/><b
 id="1074198981"
 Z="1361"
 B="1074198897"
 E="1074198898"
 BS="N"
/><b
 id="1074198982"
 Z="1367"
 B="1074198898"
 E="1074198899"
 Order="2"
 BS="N"
 BondCircularOrdering="1074198987 1074198981 1074198993 1074198983"
/><b
 id="1074198983"
 Z="1368"
 B="1074198899"
 E="1074198900"
 BS="N"
/><b
 id="1074198984"
 Z="1369"
 B="1074198900"
 E="1074198901"
 Order="2"
 BS="N"
 BondCircularOrdering="1074198983 0 0 1074198985"
/><b
 id="1074198985"
 Z="1370"
 B="1074198901"
 E="1074198902"
 BS="N"
/><b
 id="1074198986"
 Z="1371"
 B="1074198902"
 E="1074198903"
 Order="2"
 BS="N"
 BondCircularOrdering="1074198985 1074198988 1074198992 1074198987"
/><b
 id="1074198987"
 Z="1372"
 B="1074198903"
 E="1074198898"
 BS="N"
/><b
 id="1074198988"
 Z="1377"
 B="1074198902"
 E="1074198904"
 BS="N"
/><b
 id="1074198989"
 Z="1378"
 B="1074198904"
 E="1074198905"
 Order="2"
 BS="N"
 BondCircularOrdering="1074198988 0 0 1074198990"
/><b
 id="1074198990"
 Z="1379"
 B="1074198905"
 E="1074198906"
 BS="N"
/><b
 id="1074198991"
 Z="1380"
 B="1074198906"
 E="1074198907"
 Order="2"
 BS="N"
 BondCircularOrdering="1074198990 0 0 1074198992"
/><b
 id="1074198992"
 Z="1381"
 B="1074198907"
 E="1074198903"
 BS="N"
/><b
 id="1074198993"
 Z="1383"
 B="1074198899"
 E="1074198908"
 BS="N"
/><b
 id="1074198994"
 Z="1385"
 B="1074198896"
 E="1074198939"
 BS="N"
/></fragment><fragment
 id="1074198995"
 BoundingBox="759.28 222.22 810.80 244.86"
 Z="1388"
><n
 id="1074198996"
 p="775.06 228.49"
 Z="1386"
 AS="N"
/><n
 id="1074198997"
 p="775.06 240.01"
 Z="1387"
 NodeType="Fragment"
 NeedsClean="yes"
 AS="N"
 LabelDisplay="Right"
><fragment
 id="1074199531"
><n
 id="1074198999"
 p="765.12 245.75"
 Z="1134"
/><n
 id="1074199000"
 p="765.12 257.23"
 Z="1135"
/><n
 id="1074199001"
 p="755.18 240.01"
 Z="1136"
/><n
 id="1074199002"
 p="785 245.75"
 Z="1137"
/><n
 id="1074199003"
 p="794.95 240.01"
 Z="1138"
/><n
 id="1074199004"
 p="785 257.23"
 Z="1139"
/><n
 id="1074199005"
 p="775.06 240.01"
 Z="1140"
 Element="15"
 NumHydrogens="0"
 NeedsClean="yes"
><t
 p="771.73 243.91"
 BoundingBox="771.73 235.57 778.39 243.91"
 LabelJustification="Left"
><s font="3" size="10" color="0" face="96">P</s></t></n><n
 id="1074199006"
 p="775.06 228.53"
 Z="1141"
 NodeType="ExternalConnectionPoint"
 ExternalConnectionNum="1"
/><b
 id="1074199007"
 Z="1142"
 B="1074199002"
 E="1074199003"
/><b
 id="1074199008"
 Z="1143"
 B="1074199002"
 E="1074199004"
/><b
 id="1074199009"
 Z="1144"
 B="1074199002"
 E="1074199005"
/><b
 id="1074199010"
 Z="1145"
 B="1074198999"
 E="1074199000"
/><b
 id="1074199011"
 Z="1146"
 B="1074198999"
 E="1074199001"
/><b
 id="1074199012"
 Z="1147"
 B="1074198999"
 E="1074199005"
/><b
 id="1074199013"
 Z="1148"
 B="1074199006"
 E="1074199005"
/></fragment><t
 p="777.73 243.16"
 BoundingBox="759.28 236.45 777.73 244.86"
 LabelJustification="Right"
 Justification="Right"
 LabelAlignment="Left"
><s font="3" size="8" color="0" face="98">i</s><s font="3" size="8" color="0" face="96">Pr2P</s></t></n><n
 id="1074199014"
 p="795.02 240.01"
 Z="1389"
 NodeType="Fragment"
 NeedsClean="yes"
 AS="N"
><fragment
 id="1074199532"
><n
 id="1074199016"
 p="795.02 240.01"
 Z="1149"
 Element="15"
 NumHydrogens="0"
 NeedsClean="yes"
><t
 p="791.69 243.91"
 BoundingBox="791.69 235.57 798.35 243.91"
 LabelJustification="Left"
><s font="3" size="10" color="0" face="96">P</s></t></n><n
 id="1074199017"
 p="785.07 245.75"
 Z="1150"
/><n
 id="1074199018"
 p="785.07 257.23"
 Z="1151"
/><n
 id="1074199019"
 p="775.13 240.01"
 Z="1152"
/><n
 id="1074199020"
 p="804.96 245.75"
 Z="1153"
/><n
 id="1074199021"
 p="814.90 240.01"
 Z="1154"
/><n
 id="1074199022"
 p="804.96 257.23"
 Z="1155"
/><n
 id="1074199023"
 p="795.02 228.53"
 Z="1156"
 NodeType="ExternalConnectionPoint"
 ExternalConnectionNum="1"
/><b
 id="1074199024"
 Z="1157"
 B="1074199020"
 E="1074199021"
/><b
 id="1074199025"
 Z="1158"
 B="1074199020"
 E="1074199022"
/><b
 id="1074199026"
 Z="1159"
 B="1074199017"
 E="1074199018"
/><b
 id="1074199027"
 Z="1160"
 B="1074199017"
 E="1074199019"
/><b
 id="1074199028"
 Z="1161"
 B="1074199016"
 E="1074199017"
/><b
 id="1074199029"
 Z="1162"
 B="1074199016"
 E="1074199020"
/><b
 id="1074199030"
 Z="1163"
 B="1074199023"
 E="1074199016"
/></fragment><t
 p="792.35 243.16"
 BoundingBox="792.35 236.45 810.80 244.86"
 LabelJustification="Left"
 LabelAlignment="Left"
><s font="3" size="8" color="0" face="96">P</s><s font="3" size="8" color="0" face="98">i</s><s font="3" size="8" color="0" face="96">Pr2</s></t></n><n
 id="1074199031"
 p="795.02 228.49"
 Z="1390"
 AS="N"
/><n
 id="1074199032"
 p="785.04 222.73"
 Z="1391"
 AS="N"
/><b
 id="1074199033"
 Z="1392"
 B="1074198996"
 E="1074198997"
 BS="N"
/><b
 id="1074199034"
 Z="1393"
 B="1074199014"
 E="1074199031"
 BS="N"
/><b
 id="1074199035"
 Z="1394"
 B="1074199031"
 E="1074199032"
 BS="N"
/><b
 id="1074199036"
 Z="1395"
 B="1074199032"
 E="1074198996"
 BS="N"
/></fragment><fragment
 id="1074199037"
 BoundingBox="837.41 225.42 887.61 241.67"
 Z="1396"
><n
 id="1074199038"
 p="856.75 225.86"
 Z="1397"
 AS="N"
/><n
 id="1074199039"
 p="868.27 225.86"
 Z="1398"
 AS="N"
/><n
 id="1074199040"
 p="853.19 236.82"
 Z="1400"
 NodeType="Fragment"
 NeedsClean="yes"
 AS="N"
><fragment
 id="1074199533"
><n
 id="1074199042"
 p="853.19 236.82"
 Z="1164"
 Element="15"
 NumHydrogens="0"
 NeedsClean="yes"
><t
 p="849.86 240.72"
 BoundingBox="849.86 232.38 856.52 240.72"
 LabelJustification="Left"
><s font="3" size="10" color="0" face="96">P</s></t></n><n
 id="1074199043"
 p="841.96 239.20"
 Z="1165"
/><n
 id="1074199044"
 p="834.28 230.67"
 Z="1166"
/><n
 id="1074199045"
 p="823.05 233.06"
 Z="1167"
/><n
 id="1074199046"
 p="819.50 243.98"
 Z="1168"
/><n
 id="1074199047"
 p="827.18 252.51"
 Z="1169"
/><n
 id="1074199048"
 p="838.41 250.12"
 Z="1170"
/><n
 id="1074199049"
 p="860.87 245.35"
 Z="1171"
/><n
 id="1074199050"
 p="857.32 256.27"
 Z="1172"
/><n
 id="1074199051"
 p="865 264.80"
 Z="1173"
/><n
 id="1074199052"
 p="876.23 262.41"
 Z="1174"
/><n
 id="1074199053"
 p="879.78 251.49"
 Z="1175"
/><n
 id="1074199054"
 p="872.10 242.96"
 Z="1176"
/><n
 id="1074199055"
 p="856.74 225.90"
 Z="1177"
 NodeType="ExternalConnectionPoint"
 ExternalConnectionNum="1"
/><b
 id="1074199056"
 Z="1178"
 B="1074199053"
 E="1074199054"
/><b
 id="1074199057"
 Z="1179"
 B="1074199052"
 E="1074199053"
/><b
 id="1074199058"
 Z="1180"
 B="1074199051"
 E="1074199052"
/><b
 id="1074199059"
 Z="1181"
 B="1074199050"
 E="1074199051"
/><b
 id="1074199060"
 Z="1182"
 B="1074199049"
 E="1074199050"
/><b
 id="1074199061"
 Z="1183"
 B="1074199049"
 E="1074199054"
/><b
 id="1074199062"
 Z="1184"
 B="1074199047"
 E="1074199048"
/><b
 id="1074199063"
 Z="1185"
 B="1074199046"
 E="1074199047"
/><b
 id="1074199064"
 Z="1186"
 B="1074199045"
 E="1074199046"
/><b
 id="1074199065"
 Z="1187"
 B="1074199044"
 E="1074199045"
/><b
 id="1074199066"
 Z="1188"
 B="1074199043"
 E="1074199044"
/><b
 id="1074199067"
 Z="1189"
 B="1074199043"
 E="1074199048"
/><b
 id="1074199068"
 Z="1190"
 B="1074199042"
 E="1074199043"
/><b
 id="1074199069"
 Z="1191"
 B="1074199042"
 E="1074199049"
/><b
 id="1074199070"
 Z="1192"
 B="1074199055"
 E="1074199042"
/></fragment><t
 p="855.86 239.97"
 BoundingBox="837.41 233.20 855.86 241.67"
 LabelJustification="Right"
 Justification="Right"
 LabelAlignment="Right"
><s font="3" size="8" color="0" face="96">PCy2</s></t></n><n
 id="1074199071"
 p="871.83 236.82"
 Z="1401"
 NodeType="Fragment"
 NeedsClean="yes"
 AS="N"
><fragment
 id="1074199534"
><n
 id="1074199073"
 p="871.83 236.82"
 Z="1193"
 Element="15"
 NumHydrogens="0"
 NeedsClean="yes"
><t
 p="868.50 240.72"
 BoundingBox="868.50 232.38 875.16 240.72"
 LabelJustification="Left"
><s font="3" size="10" color="0" face="96">P</s></t></n><n
 id="1074199074"
 p="864.15 245.35"
 Z="1194"
/><n
 id="1074199075"
 p="852.92 242.96"
 Z="1195"
/><n
 id="1074199076"
 p="845.24 251.49"
 Z="1196"
/><n
 id="1074199077"
 p="848.78 262.41"
 Z="1197"
/><n
 id="1074199078"
 p="860.01 264.80"
 Z="1198"
/><n
 id="1074199079"
 p="867.69 256.27"
 Z="1199"
/><n
 id="1074199080"
 p="883.06 239.20"
 Z="1200"
/><n
 id="1074199081"
 p="886.60 250.12"
 Z="1201"
/><n
 id="1074199082"
 p="897.83 252.51"
 Z="1202"
/><n
 id="1074199083"
 p="905.52 243.98"
 Z="1203"
/><n
 id="1074199084"
 p="901.97 233.06"
 Z="1204"
/><n
 id="1074199085"
 p="890.74 230.67"
 Z="1205"
/><n
 id="1074199086"
 p="868.28 225.90"
 Z="1206"
 NodeType="ExternalConnectionPoint"
 ExternalConnectionNum="1"
/><b
 id="1074199087"
 Z="1207"
 B="1074199084"
 E="1074199085"
/><b
 id="1074199088"
 Z="1208"
 B="1074199083"
 E="1074199084"
/><b
 id="1074199089"
 Z="1209"
 B="1074199082"
 E="1074199083"
/><b
 id="1074199090"
 Z="1210"
 B="1074199081"
 E="1074199082"
/><b
 id="1074199091"
 Z="1211"
 B="1074199080"
 E="1074199081"
/><b
 id="1074199092"
 Z="1212"
 B="1074199080"
 E="1074199085"
/><b
 id="1074199093"
 Z="1213"
 B="1074199078"
 E="1074199079"
/><b
 id="1074199094"
 Z="1214"
 B="1074199077"
 E="1074199078"
/><b
 id="1074199095"
 Z="1215"
 B="1074199076"
 E="1074199077"
/><b
 id="1074199096"
 Z="1216"
 B="1074199075"
 E="1074199076"
/><b
 id="1074199097"
 Z="1217"
 B="1074199074"
 E="1074199075"
/><b
 id="1074199098"
 Z="1218"
 B="1074199074"
 E="1074199079"
/><b
 id="1074199099"
 Z="1219"
 B="1074199073"
 E="1074199074"
/><b
 id="1074199100"
 Z="1220"
 B="1074199073"
 E="1074199080"
/><b
 id="1074199101"
 Z="1221"
 B="1074199086"
 E="1074199073"
/></fragment><t
 p="869.16 239.97"
 BoundingBox="869.16 233.20 887.61 241.67"
 LabelJustification="Left"
 LabelAlignment="Left"
><s font="3" size="8" color="0" face="96">PCy2</s></t></n><b
 id="1074199102"
 Z="1399"
 B="1074199038"
 E="1074199039"
 BS="N"
/><b
 id="1074199103"
 Z="1402"
 B="1074199038"
 E="1074199040"
 BS="N"
/><b
 id="1074199104"
 Z="1403"
 B="1074199071"
 E="1074199039"
 BS="N"
/></fragment><fragment
 id="1074199105"
 BoundingBox="913.99 225.42 964.21 241.67"
 Z="1404"
><n
 id="1074199106"
 p="933.34 225.86"
 Z="1405"
 AS="N"
/><n
 id="1074199107"
 p="944.86 225.86"
 Z="1406"
 AS="N"
/><n
 id="1074199108"
 p="929.78 236.82"
 Z="1408"
 NodeType="Fragment"
 NeedsClean="yes"
 AS="N"
><fragment
 id="1074199535"
><n
 id="1074199110"
 p="929.78 236.82"
 Z="1222"
 Element="15"
 NumHydrogens="0"
 NeedsClean="yes"
><t
 p="926.45 240.72"
 BoundingBox="926.45 232.38 933.11 240.72"
 LabelJustification="Left"
><s font="3" size="10" color="0" face="96">P</s></t></n><n
 id="1074199111"
 p="918.55 239.20"
 Z="1223"
/><n
 id="1074199112"
 p="910.87 230.67"
 Z="1224"
/><n
 id="1074199113"
 p="899.64 233.06"
 Z="1225"
/><n
 id="1074199114"
 p="896.09 243.98"
 Z="1226"
/><n
 id="1074199115"
 p="903.78 252.51"
 Z="1227"
/><n
 id="1074199116"
 p="915 250.12"
 Z="1228"
/><n
 id="1074199117"
 p="937.46 245.35"
 Z="1229"
/><n
 id="1074199118"
 p="933.92 256.27"
 Z="1230"
/><n
 id="1074199119"
 p="941.60 264.80"
 Z="1231"
/><n
 id="1074199120"
 p="952.83 262.41"
 Z="1232"
/><n
 id="1074199121"
 p="956.37 251.49"
 Z="1233"
/><n
 id="1074199122"
 p="948.69 242.96"
 Z="1234"
/><n
 id="1074199123"
 p="933.33 225.90"
 Z="1235"
 NodeType="ExternalConnectionPoint"
 ExternalConnectionNum="1"
/><b
 id="1074199124"
 Z="1236"
 B="1074199121"
 E="1074199122"
 Order="2"
 BondCircularOrdering="1074199125 0 0 1074199129"
/><b
 id="1074199125"
 Z="1237"
 B="1074199120"
 E="1074199121"
/><b
 id="1074199126"
 Z="1238"
 B="1074199119"
 E="1074199120"
 Order="2"
 BondCircularOrdering="1074199127 0 0 1074199125"
/><b
 id="1074199127"
 Z="1239"
 B="1074199118"
 E="1074199119"
/><b
 id="1074199128"
 Z="1240"
 B="1074199117"
 E="1074199118"
 Order="2"
 BondCircularOrdering="1074199129 1074199137 0 1074199127"
/><b
 id="1074199129"
 Z="1241"
 B="1074199117"
 E="1074199122"
/><b
 id="1074199130"
 Z="1242"
 B="1074199115"
 E="1074199116"
 Order="2"
 BondCircularOrdering="1074199131 0 0 1074199135"
/><b
 id="1074199131"
 Z="1243"
 B="1074199114"
 E="1074199115"
/><b
 id="1074199132"
 Z="1244"
 B="1074199113"
 E="1074199114"
 Order="2"
 BondCircularOrdering="1074199133 0 0 1074199131"
/><b
 id="1074199133"
 Z="1245"
 B="1074199112"
 E="1074199113"
/><b
 id="1074199134"
 Z="1246"
 B="1074199111"
 E="1074199112"
 Order="2"
 BondCircularOrdering="1074199135 1074199136 0 1074199133"
/><b
 id="1074199135"
 Z="1247"
 B="1074199111"
 E="1074199116"
/><b
 id="1074199136"
 Z="1248"
 B="1074199110"
 E="1074199111"
/><b
 id="1074199137"
 Z="1249"
 B="1074199110"
 E="1074199117"
/><b
 id="1074199138"
 Z="1250"
 B="1074199123"
 E="1074199110"
/></fragment><t
 p="932.45 239.97"
 BoundingBox="913.99 233.26 932.45 241.67"
 LabelJustification="Right"
 Justification="Right"
 LabelAlignment="Right"
><s font="3" size="8" color="0" face="96">PPh2</s></t></n><n
 id="1074199139"
 p="948.42 236.82"
 Z="1409"
 NodeType="Fragment"
 NeedsClean="yes"
 AS="N"
><fragment
 id="1074199536"
><n
 id="1074199141"
 p="948.42 236.82"
 Z="1251"
 Element="15"
 NumHydrogens="0"
 NeedsClean="yes"
><t
 p="945.09 240.72"
 BoundingBox="945.09 232.38 951.75 240.72"
 LabelJustification="Left"
><s font="3" size="10" color="0" face="96">P</s></t></n><n
 id="1074199142"
 p="940.74 245.35"
 Z="1252"
/><n
 id="1074199143"
 p="929.51 242.96"
 Z="1253"
/><n
 id="1074199144"
 p="921.83 251.49"
 Z="1254"
/><n
 id="1074199145"
 p="925.38 262.41"
 Z="1255"
/><n
 id="1074199146"
 p="936.61 264.80"
 Z="1256"
/><n
 id="1074199147"
 p="944.29 256.27"
 Z="1257"
/><n
 id="1074199148"
 p="959.65 239.20"
 Z="1258"
/><n
 id="1074199149"
 p="963.20 250.12"
 Z="1259"
/><n
 id="1074199150"
 p="974.43 252.51"
 Z="1260"
/><n
 id="1074199151"
 p="982.11 243.98"
 Z="1261"
/><n
 id="1074199152"
 p="978.56 233.06"
 Z="1262"
/><n
 id="1074199153"
 p="967.33 230.67"
 Z="1263"
/><n
 id="1074199154"
 p="944.87 225.90"
 Z="1264"
 NodeType="ExternalConnectionPoint"
 ExternalConnectionNum="1"
/><b
 id="1074199155"
 Z="1265"
 B="1074199152"
 E="1074199153"
 Order="2"
 BondCircularOrdering="1074199156 0 0 1074199160"
/><b
 id="1074199156"
 Z="1266"
 B="1074199151"
 E="1074199152"
/><b
 id="1074199157"
 Z="1267"
 B="1074199150"
 E="1074199151"
 Order="2"
 BondCircularOrdering="1074199158 0 0 1074199156"
/><b
 id="1074199158"
 Z="1268"
 B="1074199149"
 E="1074199150"
/><b
 id="1074199159"
 Z="1269"
 B="1074199148"
 E="1074199149"
 Order="2"
 BondCircularOrdering="1074199160 1074199168 0 1074199158"
/><b
 id="1074199160"
 Z="1270"
 B="1074199148"
 E="1074199153"
/><b
 id="1074199161"
 Z="1271"
 B="1074199146"
 E="1074199147"
 Order="2"
 BondCircularOrdering="1074199162 0 0 1074199166"
/><b
 id="1074199162"
 Z="1272"
 B="1074199145"
 E="1074199146"
/><b
 id="1074199163"
 Z="1273"
 B="1074199144"
 E="1074199145"
 Order="2"
 BondCircularOrdering="1074199164 0 0 1074199162"
/><b
 id="1074199164"
 Z="1274"
 B="1074199143"
 E="1074199144"
/><b
 id="1074199165"
 Z="1275"
 B="1074199142"
 E="1074199143"
 Order="2"
 BondCircularOrdering="1074199166 1074199167 0 1074199164"
/><b
 id="1074199166"
 Z="1276"
 B="1074199142"
 E="1074199147"
/><b
 id="1074199167"
 Z="1277"
 B="1074199141"
 E="1074199142"
/><b
 id="1074199168"
 Z="1278"
 B="1074199141"
 E="1074199148"
/><b
 id="1074199169"
 Z="1279"
 B="1074199154"
 E="1074199141"
/></fragment><t
 p="945.75 239.97"
 BoundingBox="945.75 233.26 964.21 241.67"
 LabelJustification="Left"
 LabelAlignment="Left"
><s font="3" size="8" color="0" face="96">PPh2</s></t></n><b
 id="1074199170"
 Z="1407"
 B="1074199106"
 E="1074199107"
 BS="N"
/><b
 id="1074199171"
 Z="1410"
 B="1074199106"
 E="1074199108"
 BS="N"
/><b
 id="1074199172"
 Z="1411"
 B="1074199139"
 E="1074199107"
 BS="N"
/></fragment><fragment
 id="1074199173"
 BoundingBox="997.19 222.22 1048.72 244.86"
 Z="1414"
><n
 id="1074199174"
 p="1012.98 228.49"
 Z="1412"
 AS="N"
/><n
 id="1074199175"
 p="1012.98 240.01"
 Z="1413"
 NodeType="Fragment"
 NeedsClean="yes"
 AS="N"
 LabelDisplay="Right"
><fragment
 id="1074199537"
><n
 id="1074199177"
 p="1022.92 245.75"
 Z="1280"
/><n
 id="1074199178"
 p="1022.92 257.23"
 Z="1281"
/><n
 id="1074199179"
 p="1032.86 262.97"
 Z="1282"
/><n
 id="1074199180"
 p="1042.80 257.23"
 Z="1283"
/><n
 id="1074199181"
 p="1042.80 245.75"
 Z="1284"
/><n
 id="1074199182"
 p="1032.86 240.01"
 Z="1285"
/><n
 id="1074199183"
 p="1003.04 245.75"
 Z="1286"
/><n
 id="1074199184"
 p="993.09 240.01"
 Z="1287"
/><n
 id="1074199185"
 p="983.15 245.75"
 Z="1288"
/><n
 id="1074199186"
 p="983.15 257.23"
 Z="1289"
/><n
 id="1074199187"
 p="993.09 262.97"
 Z="1290"
/><n
 id="1074199188"
 p="1003.04 257.23"
 Z="1291"
/><n
 id="1074199189"
 p="1012.98 240.01"
 Z="1292"
 Element="15"
 NumHydrogens="0"
 NeedsClean="yes"
><t
 p="1009.65 243.91"
 BoundingBox="1009.65 235.57 1016.31 243.91"
 LabelJustification="Left"
><s font="3" size="10" color="0" face="96">P</s></t></n><n
 id="1074199190"
 p="1012.98 228.53"
 Z="1293"
 NodeType="ExternalConnectionPoint"
 ExternalConnectionNum="1"
/><b
 id="1074199191"
 Z="1294"
 B="1074199187"
 E="1074199188"
 Order="2"
 BondCircularOrdering="1074199192 0 0 1074199196"
/><b
 id="1074199192"
 Z="1295"
 B="1074199186"
 E="1074199187"
/><b
 id="1074199193"
 Z="1296"
 B="1074199185"
 E="1074199186"
 Order="2"
 BondCircularOrdering="1074199194 0 0 1074199192"
/><b
 id="1074199194"
 Z="1297"
 B="1074199184"
 E="1074199185"
/><b
 id="1074199195"
 Z="1298"
 B="1074199183"
 E="1074199184"
 Order="2"
 BondCircularOrdering="1074199196 1074199197 0 1074199194"
/><b
 id="1074199196"
 Z="1299"
 B="1074199183"
 E="1074199188"
/><b
 id="1074199197"
 Z="1300"
 B="1074199183"
 E="1074199189"
/><b
 id="1074199198"
 Z="1301"
 B="1074199181"
 E="1074199182"
 Order="2"
 BondCircularOrdering="1074199199 0 0 1074199203"
/><b
 id="1074199199"
 Z="1302"
 B="1074199180"
 E="1074199181"
/><b
 id="1074199200"
 Z="1303"
 B="1074199179"
 E="1074199180"
 Order="2"
 BondCircularOrdering="1074199201 0 0 1074199199"
/><b
 id="1074199201"
 Z="1304"
 B="1074199178"
 E="1074199179"
/><b
 id="1074199202"
 Z="1305"
 B="1074199177"
 E="1074199178"
 Order="2"
 BondCircularOrdering="1074199203 1074199204 0 1074199201"
/><b
 id="1074199203"
 Z="1306"
 B="1074199177"
 E="1074199182"
/><b
 id="1074199204"
 Z="1307"
 B="1074199177"
 E="1074199189"
/><b
 id="1074199205"
 Z="1308"
 B="1074199190"
 E="1074199189"
/></fragment><t
 p="1015.65 243.16"
 BoundingBox="997.19 236.45 1015.65 244.86"
 LabelJustification="Right"
 Justification="Right"
 LabelAlignment="Left"
><s font="3" size="8" color="0" face="96">Ph2P</s></t></n><n
 id="1074199206"
 p="1032.93 240.01"
 Z="1415"
 NodeType="Fragment"
 NeedsClean="yes"
 AS="N"
><fragment
 id="1074199538"
><n
 id="1074199208"
 p="1032.93 240.01"
 Z="1309"
 Element="15"
 NumHydrogens="0"
 NeedsClean="yes"
><t
 p="1029.60 243.91"
 BoundingBox="1029.60 235.57 1036.26 243.91"
 LabelJustification="Left"
><s font="3" size="10" color="0" face="96">P</s></t></n><n
 id="1074199209"
 p="1022.99 245.75"
 Z="1310"
/><n
 id="1074199210"
 p="1013.05 240.01"
 Z="1311"
/><n
 id="1074199211"
 p="1003.10 245.75"
 Z="1312"
/><n
 id="1074199212"
 p="1003.10 257.23"
 Z="1313"
/><n
 id="1074199213"
 p="1013.05 262.97"
 Z="1314"
/><n
 id="1074199214"
 p="1022.99 257.23"
 Z="1315"
/><n
 id="1074199215"
 p="1042.87 245.75"
 Z="1316"
/><n
 id="1074199216"
 p="1042.87 257.23"
 Z="1317"
/><n
 id="1074199217"
 p="1052.81 262.97"
 Z="1318"
/><n
 id="1074199218"
 p="1062.76 257.23"
 Z="1319"
/><n
 id="1074199219"
 p="1062.76 245.75"
 Z="1320"
/><n
 id="1074199220"
 p="1052.81 240.01"
 Z="1321"
/><n
 id="1074199221"
 p="1032.93 228.53"
 Z="1322"
 NodeType="ExternalConnectionPoint"
 ExternalConnectionNum="1"
/><b
 id="1074199222"
 Z="1323"
 B="1074199219"
 E="1074199220"
 Order="2"
 BondCircularOrdering="1074199223 0 0 1074199227"
/><b
 id="1074199223"
 Z="1324"
 B="1074199218"
 E="1074199219"
/><b
 id="1074199224"
 Z="1325"
 B="1074199217"
 E="1074199218"
 Order="2"
 BondCircularOrdering="1074199225 0 0 1074199223"
/><b
 id="1074199225"
 Z="1326"
 B="1074199216"
 E="1074199217"
/><b
 id="1074199226"
 Z="1327"
 B="1074199215"
 E="1074199216"
 Order="2"
 BondCircularOrdering="1074199227 1074199235 0 1074199225"
/><b
 id="1074199227"
 Z="1328"
 B="1074199215"
 E="1074199220"
/><b
 id="1074199228"
 Z="1329"
 B="1074199213"
 E="1074199214"
 Order="2"
 BondCircularOrdering="1074199229 0 0 1074199233"
/><b
 id="1074199229"
 Z="1330"
 B="1074199212"
 E="1074199213"
/><b
 id="1074199230"
 Z="1331"
 B="1074199211"
 E="1074199212"
 Order="2"
 BondCircularOrdering="1074199231 0 0 1074199229"
/><b
 id="1074199231"
 Z="1332"
 B="1074199210"
 E="1074199211"
/><b
 id="1074199232"
 Z="1333"
 B="1074199209"
 E="1074199210"
 Order="2"
 BondCircularOrdering="1074199233 1074199234 0 1074199231"
/><b
 id="1074199233"
 Z="1334"
 B="1074199209"
 E="1074199214"
/><b
 id="1074199234"
 Z="1335"
 B="1074199208"
 E="1074199209"
/><b
 id="1074199235"
 Z="1336"
 B="1074199208"
 E="1074199215"
/><b
 id="1074199236"
 Z="1337"
 B="1074199221"
 E="1074199208"
/></fragment><t
 p="1030.26 243.16"
 BoundingBox="1030.26 236.45 1048.72 244.86"
 LabelJustification="Left"
 LabelAlignment="Left"
><s font="3" size="8" color="0" face="96">PPh2</s></t></n><n
 id="1074199237"
 p="1032.93 228.49"
 Z="1416"
 AS="N"
/><n
 id="1074199238"
 p="1022.95 222.73"
 Z="1417"
 AS="N"
/><b
 id="1074199239"
 Z="1418"
 B="1074199174"
 E="1074199175"
 BS="N"
/><b
 id="1074199240"
 Z="1419"
 B="1074199206"
 E="1074199237"
 BS="N"
/><b
 id="1074199241"
 Z="1420"
 B="1074199237"
 E="1074199238"
 BS="N"
/><b
 id="1074199242"
 Z="1421"
 B="1074199238"
 E="1074199174"
 BS="N"
/></fragment><fragment
 id="1074199285"
 BoundingBox="774.32 202.83 796.32 212.23"
 Z="1428"
><n
 id="1074199284"
 p="776.99 207.11"
 Z="1427"
 NodeType="Fragment"
 NeedsClean="yes"
 AS="N"
><fragment
 id="1074199539"
><n
 id="1074199319"
 p="928.60 406.26"
 Z="731"
 Element="78"
 NumHydrogens="0"
 NeedsClean="yes"
><t
 p="928.60 410.16"
 BoundingBox="923.88 401.82 933.32 410.21"
 LabelJustification="Center"
 Justification="Center"
 LabelAlignment="Center"
><s font="3" size="10" color="0" face="96">Pt</s></t></n><n
 id="1074199320"
 p="978.31 406.26"
 Z="732"
/><n
 id="1074199321"
 p="965.88 413.43"
 Z="733"
/><n
 id="1074199322"
 p="953.46 406.26"
 Z="734"
/><n
 id="1074199323"
 p="941.03 413.43"
 Z="735"
/><n
 id="1074199324"
 p="878.89 406.26"
 Z="736"
/><n
 id="1074199325"
 p="891.32 413.43"
 Z="737"
/><n
 id="1074199326"
 p="903.75 406.26"
 Z="738"
/><n
 id="1074199327"
 p="916.17 413.43"
 Z="739"
/><n
 id="1074199328"
 p="903.75 363.21"
 Z="740"
/><n
 id="1074199329"
 p="916.17 370.38"
 Z="741"
/><n
 id="1074199330"
 p="916.17 384.73"
 Z="742"
/><n
 id="1074199331"
 p="928.60 391.91"
 Z="743"
/><b
 id="1074199332"
 Z="744"
 B="1074199330"
 E="1074199331"
/><b
 id="1074199333"
 Z="745"
 B="1074199329"
 E="1074199330"
/><b
 id="1074199334"
 Z="746"
 B="1074199328"
 E="1074199329"
/><b
 id="1074199335"
 Z="747"
 B="1074199326"
 E="1074199327"
/><b
 id="1074199336"
 Z="748"
 B="1074199325"
 E="1074199326"
/><b
 id="1074199337"
 Z="749"
 B="1074199324"
 E="1074199325"
/><b
 id="1074199338"
 Z="750"
 B="1074199322"
 E="1074199323"
/><b
 id="1074199339"
 Z="751"
 B="1074199321"
 E="1074199322"
/><b
 id="1074199340"
 Z="752"
 B="1074199320"
 E="1074199321"
/><b
 id="1074199341"
 Z="753"
 B="1074199319"
 E="1074199323"
/><b
 id="1074199342"
 Z="754"
 B="1074199319"
 E="1074199327"
/><b
 id="1074199343"
 Z="755"
 B="1074199319"
 E="1074199331"
/></fragment><t
 p="774.32 210.23"
 BoundingBox="774.32 202.83 796.32 212.23"
 LabelJustification="Left"
 LabelLineHeight="auto"
 LineHeight="auto"
 LabelAlignment="Left"
><s font="3" size="8" color="0" face="97">P</s><s font="3" size="8" color="0" face="99">t</s><s font="3" size="8" color="0" face="97">Bu3</s></t></n></fragment><fragment
 id="1074199288"
 BoundingBox="1011.50 202.83 1030.84 212.23"
 Z="1430"
><n
 id="1074199287"
 p="1014.17 207.11"
 Z="1429"
 NodeType="Fragment"
 NeedsClean="yes"
 AS="N"
><fragment
 id="1074199540"
><n
 id="1074199346"
 p="1273.28 567.18"
 Z="756"
 Element="15"
 NumHydrogens="0"
 NeedsClean="yes"
><t
 p="1269.95 571.08"
 BoundingBox="1269.95 562.74 1276.61 571.08"
 LabelJustification="Left"
><s font="3" size="10" color="0" face="96">P</s></t></n><n
 id="1074199347"
 p="1268.37 600.71"
 Z="757"
 Geometry="Tetrahedral"
 BondOrdering="1074199410 1074199412 0 1074199411"
/><n
 id="1074199348"
 p="1290.24 596.31"
 Z="758"
/><n
 id="1074199349"
 p="1305.31 579.84"
 Z="759"
 Geometry="Tetrahedral"
 BondOrdering="1074199409 1074199408 1074199407 0"
/><n
 id="1074199350"
 p="1292.95 572.55"
 Z="760"
/><n
 id="1074199351"
 p="1280.46 579.61"
 Z="761"
 Geometry="Tetrahedral"
 BondOrdering="1074199415 1074199406 1074199405 1074199404"
/><n
 id="1074199352"
 p="1268.41 586.72"
 Z="762"
/><n
 id="1074199353"
 p="1305.18 594.19"
 Z="763"
/><n
 id="1074199354"
 p="1280.37 607.90"
 Z="764"
/><n
 id="1074199355"
 p="1280.32 593.96"
 Z="765"
/><n
 id="1074199356"
 p="1292.68 601.25"
 Z="766"
 Geometry="Tetrahedral"
 BondOrdering="1074199403 1074199402 0 1074199401"
/><n
 id="1074199357"
 p="1304.78 554.68"
 Z="767"
 Geometry="Tetrahedral"
 BondOrdering="1074199400 1074199399 0 1074199398"
/><n
 id="1074199358"
 p="1290.03 537.93"
 Z="768"
/><n
 id="1074199359"
 p="1268.24 533.11"
 Z="769"
 Geometry="Tetrahedral"
 BondOrdering="1074199397 1074199396 1074199395 0"
/><n
 id="1074199360"
 p="1268.10 547.46"
 Z="770"
/><n
 id="1074199361"
 p="1280.46 554.75"
 Z="771"
 Geometry="Tetrahedral"
 BondOrdering="1074199413 1074199394 1074199392 1074199393"
/><n
 id="1074199362"
 p="1292.64 561.63"
 Z="772"
/><n
 id="1074199363"
 p="1280.73 526.05"
 Z="773"
/><n
 id="1074199364"
 p="1305 540.69"
 Z="774"
/><n
 id="1074199365"
 p="1292.95 547.70"
 Z="775"
/><n
 id="1074199366"
 p="1293.09 533.35"
 Z="776"
 Geometry="Tetrahedral"
 BondOrdering="1074199391 1074199390 0 1074199389"
/><n
 id="1074199367"
 p="1246.51 546.27"
 Z="777"
 Geometry="Tetrahedral"
 BondOrdering="1074199386 1074199388 0 1074199387"
/><n
 id="1074199368"
 p="1239.58 567.49"
 Z="778"
/><n
 id="1074199369"
 p="1246.51 588.71"
 Z="779"
 Geometry="Tetrahedral"
 BondOrdering="1074199385 1074199384 1074199383 0"
/><n
 id="1074199370"
 p="1258.93 581.53"
 Z="780"
/><n
 id="1074199371"
 p="1258.93 567.18"
 Z="781"
 Geometry="Tetrahedral"
 BondOrdering="1074199414 1074199382 1074199381 1074199380"
/><n
 id="1074199372"
 p="1258.67 553.19"
 Z="782"
/><n
 id="1074199373"
 p="1234.08 581.53"
 Z="783"
/><n
 id="1074199374"
 p="1234.35 553.19"
 Z="784"
/><n
 id="1074199375"
 p="1246.51 560.01"
 Z="785"
/><n
 id="1074199376"
 p="1234.08 567.18"
 Z="786"
 Geometry="Tetrahedral"
 BondOrdering="1074199379 1074199378 0 1074199377"
/><b
 id="1074199377"
 Z="787"
 B="1074199375"
 E="1074199376"
 Display="WedgeEnd"
/><b
 id="1074199378"
 Z="788"
 B="1074199374"
 E="1074199376"
/><b
 id="1074199379"
 Z="789"
 B="1074199373"
 E="1074199376"
/><b
 id="1074199380"
 Z="790"
 B="1074199371"
 E="1074199375"
 Display="WedgedHashBegin"
/><b
 id="1074199381"
 Z="791"
 B="1074199371"
 E="1074199372"
/><b
 id="1074199382"
 Z="792"
 B="1074199370"
 E="1074199371"
/><b
 id="1074199383"
 Z="793"
 B="1074199369"
 E="1074199373"
/><b
 id="1074199384"
 Z="794"
 B="1074199369"
 E="1074199370"
/><b
 id="1074199385"
 Z="795"
 B="1074199368"
 E="1074199369"
 Display="WedgedHashEnd"
/><b
 id="1074199386"
 Z="796"
 B="1074199367"
 E="1074199368"
 Display="WedgedHashBegin"
/><b
 id="1074199387"
 Z="797"
 B="1074199367"
 E="1074199374"
/><b
 id="1074199388"
 Z="798"
 B="1074199367"
 E="1074199372"
/><b
 id="1074199389"
 Z="799"
 B="1074199365"
 E="1074199366"
 Display="WedgeEnd"
/><b
 id="1074199390"
 Z="800"
 B="1074199364"
 E="1074199366"
/><b
 id="1074199391"
 Z="801"
 B="1074199363"
 E="1074199366"
/><b
 id="1074199392"
 Z="802"
 B="1074199361"
 E="1074199362"
/><b
 id="1074199393"
 Z="803"
 B="1074199361"
 E="1074199365"
 Display="WedgedHashBegin"
/><b
 id="1074199394"
 Z="804"
 B="1074199360"
 E="1074199361"
/><b
 id="1074199395"
 Z="805"
 B="1074199359"
 E="1074199363"
/><b
 id="1074199396"
 Z="806"
 B="1074199359"
 E="1074199360"
/><b
 id="1074199397"
 Z="807"
 B="1074199358"
 E="1074199359"
 Display="WedgedHashEnd"
/><b
 id="1074199398"
 Z="808"
 B="1074199357"
 E="1074199364"
/><b
 id="1074199399"
 Z="809"
 B="1074199357"
 E="1074199362"
/><b
 id="1074199400"
 Z="810"
 B="1074199357"
 E="1074199358"
 Display="WedgedHashBegin"
/><b
 id="1074199401"
 Z="811"
 B="1074199355"
 E="1074199356"
 Display="WedgeEnd"
/><b
 id="1074199402"
 Z="812"
 B="1074199354"
 E="1074199356"
/><b
 id="1074199403"
 Z="813"
 B="1074199353"
 E="1074199356"
/><b
 id="1074199404"
 Z="814"
 B="1074199351"
 E="1074199355"
 Display="WedgedHashBegin"
/><b
 id="1074199405"
 Z="815"
 B="1074199351"
 E="1074199352"
/><b
 id="1074199406"
 Z="816"
 B="1074199350"
 E="1074199351"
/><b
 id="1074199407"
 Z="817"
 B="1074199349"
 E="1074199353"
/><b
 id="1074199408"
 Z="818"
 B="1074199349"
 E="1074199350"
/><b
 id="1074199409"
 Z="819"
 B="1074199348"
 E="1074199349"
 Display="WedgedHashEnd"
/><b
 id="1074199410"
 Z="820"
 B="1074199347"
 E="1074199348"
 Display="WedgedHashBegin"
/><b
 id="1074199411"
 Z="821"
 B="1074199347"
 E="1074199354"
/><b
 id="1074199412"
 Z="822"
 B="1074199347"
 E="1074199352"
/><b
 id="1074199413"
 Z="823"
 B="1074199346"
 E="1074199361"
/><b
 id="1074199414"
 Z="824"
 B="1074199346"
 E="1074199371"
/><b
 id="1074199415"
 Z="825"
 B="1074199346"
 E="1074199351"
/></fragment><t
 p="1011.50 210.23"
 BoundingBox="1011.50 202.83 1030.84 212.23"
 LabelJustification="Left"
 LabelLineHeight="auto"
 LineHeight="auto"
 LabelAlignment="Left"
><s font="3" size="8" color="0" face="97">PAd3</s></t></n></fragment><t
 id="1074199243"
 p="896.40 210.24"
 BoundingBox="877.95 202.84 914.85 212.24"
 Z="1422"
 Warning="ChemDraw can&apos;t interpret this label."
 CaptionJustification="Center"
 Justification="Center"
 LineHeight="auto"
 WordWrapWidth="58"
><s font="3" size="8" color="0" face="99">rac</s><s font="3" size="8" color="0" face="97">-Binap</s></t><t
 id="1074199244"
 p="785.04 255.74"
 BoundingBox="776.60 248.34 793.48 257.74"
 Z="1423"
 Warning="ChemDraw can&apos;t interpret this label."
 CaptionJustification="Center"
 Justification="Center"
 LineHeight="auto"
 WordWrapWidth="58"
><s font="3" size="8" color="0" face="97">dipp</s></t><t
 id="1074199245"
 p="862.51 255.74"
 BoundingBox="853.17 248.34 871.85 257.74"
 Z="1424"
 Warning="ChemDraw can&apos;t interpret this label."
 CaptionJustification="Center"
 Justification="Center"
 LineHeight="auto"
 WordWrapWidth="58"
><s font="3" size="8" color="0" face="97">dcpe</s></t><t
 id="1074199246"
 p="1024.02 255.74"
 BoundingBox="1014.25 248.34 1033.79 257.74"
 Z="1425"
 Warning="ChemDraw can&apos;t interpret this label."
 CaptionJustification="Center"
 Justification="Center"
 LineHeight="auto"
 WordWrapWidth="58"
><s font="3" size="8" color="0" face="97">dppp</s></t><t
 id="1074199247"
 p="939.10 255.74"
 BoundingBox="929.55 248.34 948.65 257.74"
 Z="1426"
 Warning="ChemDraw can&apos;t interpret this label."
 CaptionJustification="Center"
 Justification="Center"
 LineHeight="auto"
 WordWrapWidth="58"
><s font="3" size="8" color="0" face="97">dppe</s></t><graphic
 id="1074121996"
 BoundingBox="739.21 261.96 1064.71 131.80"
 Z="950"
 color="11"
 GraphicType="Rectangle"
 RectangleType="Filled"
 Center3D="901.96 196.88 0"
 MajorAxisEnd3D="901.96 261.96 0"
 MinorAxisEnd3D="739.21 196.88 0"
/><graphic
 id="1074199510"
 SupersededBy="1074199541"
 BoundingBox="735.26 260.35 735.26 138.84"
 Z="951"
 LineType="Dashed"
 GraphicType="Line"
 HeadSize="1000"
/><arrow
 id="1074199541"
 BoundingBox="734.82 138.84 735.70 260.35"
 Z="951"
 LineType="Dashed"
 FillType="None"
 ArrowheadType="Solid"
 HeadSize="1000"
 ArrowheadCenterSize="875"
 ArrowheadWidth="250"
 Head3D="735.26 260.35 0"
 Tail3D="735.26 138.84 0"
 Center3D="1398.95 427.59 0"
 MajorAxisEnd3D="1495.88 427.59 0"
 MinorAxisEnd3D="1398.95 549.10 0"
/></group><scheme
 id="1074199542"
><step
 id="1074199543"
 ReactionStepReactants="1074196041 1074196075"
 ReactionStepProducts="1074196021 1074196005 1074198754 1074199285 1074198887 1074199288 1074198816"
 ReactionStepArrows="1074199488"
 ReactionStepObjectsAboveArrow="1074196099"
 ReactionStepObjectsBelowArrow="1074196100"
/></scheme><annotation
 Keyword="GUID"
 Content="b0f5c22e-9f46-46e8-9a11-48b19195862c"
/><annotation
 Keyword="Name"
 Content="Dog (2)"
/></page></CDXML>
