# Supplementary material for: Assisted Tandem Pd Catalysis Enables Regiodivergent Heck Arylation of Transiently Generated Substituted Enol Ethers
Source: JACS Au. 2023 Jan 12;3(1):261–74. doi: 10.1021/jacsau.2c00645 (PMC9875267; doi:10.1021/jacsau.2c00645)
Supplement: Supplementary file 2 — au2c00645_si_002.zip [file au2c00645_si_002.zip › Figures_revised/Table 2.cdxml]

<?xml version="1.0" encoding="UTF-8" ?>
<!DOCTYPE CDXML SYSTEM "http://www.cambridgesoft.com/xml/cdxml.dtd" >
<CDXML
 CreationProgram="ChemDraw 20.1.1.125"
 Name="Table 2.cdxml"
 BoundingBox="303.83 100.14 1064.54 214.11"
 WindowPosition="0 0"
 WindowSize="1073741824 -536870912"
 WindowIsZoomed="yes"
 FractionalWidths="yes"
 InterpretChemically="yes"
 ShowAtomQuery="yes"
 ShowAtomStereo="no"
 ShowAtomEnhancedStereo="yes"
 ShowAtomNumber="no"
 ShowResidueID="no"
 ShowBondQuery="yes"
 ShowBondRxn="yes"
 ShowBondStereo="no"
 ShowTerminalCarbonLabels="no"
 ShowNonTerminalCarbonLabels="no"
 HideImplicitHydrogens="no"
 LabelFont="3"
 LabelSize="10"
 LabelFace="96"
 CaptionFont="3"
 CaptionSize="10"
 HashSpacing="2.49"
 MarginWidth="1.59"
 LineWidth="0.88"
 BoldWidth="2.01"
 BondLength="14.40"
 BondSpacing="18"
 ChainAngle="120"
 LabelJustification="Auto"
 CaptionJustification="Left"
 AminoAcidTermini="HOH"
 ShowSequenceTermini="yes"
 ShowSequenceBonds="yes"
 ShowSequenceUnlinkedBranches="no"
 ResidueWrapCount="40"
 ResidueBlockCount="10"
 ResidueZigZag="yes"
 NumberResidueBlocks="no"
 PrintMargins="36 36 36 36"
 MacPrintInfo="00030000025802580000000013EC19C80000000013EC19C80365052803FC00020000025802580000000013EC19C8000100000064000000010001010100000001270F000100010000000000000000000000000002001901900000000000600000000000000000000100000000000000000000000000000000"
 ChemPropName=""
 ChemPropFormula="Chemical Formula: "
 ChemPropExactMass="Exact Mass: "
 ChemPropMolWt="Molecular Weight: "
 ChemPropMOverZ="m/z: "
 ChemPropAnalysis="Elemental Analysis: "
 ChemPropBoilingPt="Boiling Point: "
 ChemPropMeltingPt="Melting Point: "
 ChemPropCritTemp="Critical Temp: "
 ChemPropCritPres="Critical Pres: "
 ChemPropCritVol="Critical Vol: "
 ChemPropGibbs="Gibbs Energy: "
 ChemPropLogP="Log P: "
 ChemPropMR="MR: "
 ChemPropHenry="Henry&apos;s Law: "
 ChemPropEForm="Heat of Form: "
 ChemProptPSA="tPSA: "
 ChemPropCLogP="CLogP: "
 ChemPropCMR="CMR: "
 ChemPropLogS="LogS: "
 ChemPropPKa="pKa: "
 ChemPropID=""
 ChemPropFragmentLabel=""
 color="0"
 bgcolor="1"
 RxnAutonumberStart="1"
 RxnAutonumberConditions="no"
 RxnAutonumberStyle="Roman"
 RxnAutonumberFormat="(#)"
><colortable>
<color r="1" g="1" b="1"/>
<color r="0" g="0" b="0"/>
<color r="1" g="0" b="0"/>
<color r="1" g="1" b="0"/>
<color r="0" g="1" b="0"/>
<color r="0" g="1" b="1"/>
<color r="0" g="0" b="1"/>
<color r="1" g="0" b="1"/>
<color r="0.9608" g="0.9608" b="0.9608"/>
<color r="0" g="0.2510" b="0.5020"/>
<color r="0" g="0.5020" b="0.2510"/>
<color r="0.5020" g="0" b="0"/>
<color r="0.5020" g="0.5020" b="0.5020"/>
</colortable><fonttable>
<font id="3" charset="iso-8859-1" name="Arial"/>
<font id="23" charset="Unknown" name="Symbol"/>
<font id="42" charset="iso-8859-1" name="Arial Black"/>
</fonttable><page
 id="1074212982"
 BoundingBox="0 0 1440 540"
 HeaderPosition="36"
 FooterPosition="36"
 PrintTrimMarks="yes"
 HeightPages="1"
 WidthPages="2"
><group
 id="1074212923"
 BoundingBox="303.83 100.14 1064.54 214.11"
 Z="509"
><group
 id="1074197299"
 BoundingBox="970.48 170.20 1064.54 212.28"
 Z="494"
><t
 id="1074197300"
 p="970.48 181.30"
 BoundingBox="970.48 170.28 984.93 212.28"
 Z="491"
 Warning="Chemical Interpretation is not possible for this label"
 CaptionLineHeight="14"
 LineHeight="14"
 LineStarts="4 8 11"
><s font="3" size="10" color="0" face="1">2a</s><s font="3" size="10" color="0">:
</s><s font="3" size="10" color="0" face="1">2b</s><s font="3" size="10" color="0">:
</s><s font="3" size="10" color="0" face="1">3b</s><s font="3" size="10" color="0">:</s></t><t
 id="1074197301"
 p="990.23 181.14"
 BoundingBox="990.23 170.24 1024.96 212.24"
 Z="492"
 Warning="Chemical Interpretation is not possible for this label"
 CaptionLineHeight="14"
 LineHeight="14"
 LineStarts="8 16 22"
><s font="3" size="10" color="0">X = OTf
X = OTf
X = Br</s></t><t
 id="1074197302"
 p="1031.48 181.10"
 BoundingBox="1031.48 170.20 1064.54 212.20"
 Z="493"
 Warning="Chemical Interpretation is not possible for this label"
 CaptionLineHeight="14"
 LineHeight="14"
 LineStarts="6 13 19"
><s font="3" size="10" color="0">R = H
R = CN
R = CN</s></t></group><fragment
 id="1074196535"
 BoundingBox="309.66 137.14 358.40 151.52"
 Z="396"
><n
 id="1074196534"
 p="309.88 148.89"
 Z="395"
 AS="N"
/><n
 id="1074196536"
 p="322.35 141.70"
 Z="397"
 AS="N"
/><n
 id="1074196538"
 p="334.82 148.89"
 Z="399"
 AS="N"
/><n
 id="1074196540"
 p="347.29 141.70"
 Z="401"
 NodeType="Fragment"
 NeedsClean="yes"
 AS="N"
><fragment
 id="1074212983"
><n
 id="1074197575"
 p="347.29 141.70"
 Z="264"
 Element="8"
 NumHydrogens="0"
 NeedsClean="yes"
><t
 p="343.40 145.60"
 BoundingBox="343.40 137.14 351.18 145.70"
 LabelJustification="Left"
><s font="3" size="10" color="0" face="96">O</s></t></n><n
 id="1074197576"
 p="347.30 127.35"
 Z="265"
 NodeType="GenericNickname"
 NumHydrogens="0"
 NeedsClean="yes"
 GenericNickname="R"
><t
 p="343.69 131.25"
 BoundingBox="343.69 122.91 350.91 131.25"
 LabelJustification="Left"
><s font="3" size="10" color="0" face="96">R</s></t></n><n
 id="1074197577"
 p="334.86 148.86"
 Z="266"
 NodeType="ExternalConnectionPoint"
 ExternalConnectionNum="1"
/><b
 id="1074197578"
 Z="267"
 B="1074197575"
 E="1074197576"
/><b
 id="1074197579"
 Z="268"
 B="1074197577"
 E="1074197575"
/></fragment><t
 p="343.40 145.60"
 BoundingBox="343.40 137.14 358.40 145.70"
 LabelJustification="Left"
 LabelAlignment="Left"
><s font="3" size="10" color="0" face="96">OR</s></t></n><b
 id="1074196537"
 Z="398"
 B="1074196534"
 E="1074196536"
 Order="2"
 BS="N"
/><b
 id="1074196539"
 Z="400"
 B="1074196536"
 E="1074196538"
 BS="N"
/><b
 id="1074196541"
 Z="402"
 B="1074196538"
 E="1074196540"
 BS="N"
/></fragment><fragment
 id="1074196553"
 BoundingBox="482.28 136.44 541.91 152.20"
 Z="409"
><n
 id="1074196554"
 p="505.86 141"
 Z="410"
 AS="N"
/><n
 id="1074196555"
 p="518.33 148.20"
 Z="411"
 AS="N"
/><n
 id="1074196556"
 p="530.80 141"
 Z="413"
 NodeType="Fragment"
 NeedsClean="yes"
 AS="N"
><fragment
 id="1074212984"
><n
 id="1074197582"
 p="530.80 141"
 Z="269"
 Element="8"
 NumHydrogens="0"
 NeedsClean="yes"
><t
 p="526.91 144.90"
 BoundingBox="526.91 136.44 534.69 145"
 LabelJustification="Left"
><s font="3" size="10" color="0" face="96">O</s></t></n><n
 id="1074197583"
 p="530.80 126.65"
 Z="270"
 NodeType="GenericNickname"
 NumHydrogens="0"
 NeedsClean="yes"
 GenericNickname="R"
><t
 p="527.19 130.55"
 BoundingBox="527.19 122.21 534.41 130.55"
 Justification="Auto"
><s font="3" size="10" color="0" face="96">R</s></t></n><n
 id="1074197584"
 p="518.37 148.18"
 Z="271"
 NodeType="ExternalConnectionPoint"
 ExternalConnectionNum="1"
/><b
 id="1074197585"
 Z="272"
 B="1074197582"
 E="1074197583"
/><b
 id="1074197586"
 Z="273"
 B="1074197584"
 E="1074197582"
/></fragment><t
 p="526.91 144.90"
 BoundingBox="526.91 136.44 541.91 145"
 LabelJustification="Left"
 LabelAlignment="Left"
><s font="3" size="10" color="0" face="96">OR</s></t></n><n
 id="1074196585"
 p="493.39 148.20"
 Z="416"
 NodeType="Nickname"
 NeedsClean="yes"
 AS="N"
><fragment
 id="1074212985"
><n
 id="1074196829"
 p="493.39 148.20"
 Z="284"
/><n
 id="1074196830"
 p="505.82 141.02"
 Z="285"
 NodeType="ExternalConnectionPoint"
 ExternalConnectionNum="1"
/><b
 id="1074196831"
 Z="286"
 B="1074196830"
 E="1074196829"
/></fragment><t
 p="496.17 152.10"
 BoundingBox="482.28 143.76 496.17 152.20"
 LabelJustification="Right"
 Justification="Right"
 LabelAlignment="Right"
><s font="3" size="10" color="0" face="96">Me</s></t></n><b
 id="1074196581"
 Z="412"
 B="1074196554"
 E="1074196555"
 Order="2"
 BS="E"
 BondCircularOrdering="0 1074196586 0 1074196582"
/><b
 id="1074196582"
 Z="414"
 B="1074196555"
 E="1074196556"
 BS="N"
/><b
 id="1074196586"
 Z="417"
 B="1074196554"
 E="1074196585"
 BS="N"
/></fragment><fragment
 id="1074196589"
 BoundingBox="791.96 125.09 849.66 155.05"
 Z="424"
><n
 id="1074196590"
 p="838.55 143.93"
 Z="423"
 NodeType="Fragment"
 NeedsClean="yes"
 AS="N"
><fragment
 id="1074212986"
><n
 id="1074197590"
 p="838.55 143.93"
 Z="274"
 Element="8"
 NumHydrogens="0"
 NeedsClean="yes"
><t
 p="834.66 147.83"
 BoundingBox="834.66 139.37 842.44 147.93"
 LabelJustification="Left"
><s font="3" size="10" color="0" face="96">O</s></t></n><n
 id="1074197591"
 p="838.55 129.58"
 Z="275"
 NodeType="GenericNickname"
 NumHydrogens="0"
 NeedsClean="yes"
 GenericNickname="R"
><t
 p="834.94 133.48"
 BoundingBox="834.94 125.14 842.16 133.48"
 Justification="Auto"
><s font="3" size="10" color="0" face="96">R</s></t></n><n
 id="1074197592"
 p="826.12 151.11"
 Z="276"
 NodeType="ExternalConnectionPoint"
 ExternalConnectionNum="1"
/><b
 id="1074197593"
 Z="277"
 B="1074197590"
 E="1074197591"
/><b
 id="1074197594"
 Z="278"
 B="1074197592"
 E="1074197590"
/></fragment><t
 p="834.66 147.83"
 BoundingBox="834.66 139.37 849.66 147.93"
 LabelJustification="Left"
 LabelAlignment="Left"
><s font="3" size="10" color="0" face="96">OR</s></t></n><n
 id="1074196610"
 p="826.08 151.13"
 Z="425"
 AS="N"
/><n
 id="1074196611"
 p="813.60 143.93"
 Z="427"
 AS="N"
/><n
 id="1074196612"
 p="801.13 151.13"
 Z="429"
 Warning="An atom in this label has an invalid valence."
 Element="18"
 NumHydrogens="0"
 NeedsClean="yes"
 AS="N"
><t
 p="803.08 155.05"
 BoundingBox="791.96 146.71 803.08 155.05"
 LabelJustification="Right"
 Justification="Right"
 LabelAlignment="Right"
><s font="3" size="10" color="0" face="1">Ar</s></t></n><n
 id="1074196613"
 p="813.60 129.53"
 Z="441"
 NodeType="Nickname"
 NeedsClean="yes"
 AS="N"
><fragment
 id="1074212987"
><n
 id="1074196615"
 p="813.60 129.53"
 Z="287"
/><n
 id="1074196616"
 p="813.60 143.88"
 Z="288"
 NodeType="ExternalConnectionPoint"
 ExternalConnectionNum="1"
/><b
 id="1074196617"
 Z="289"
 B="1074196616"
 E="1074196615"
/></fragment><t
 p="809.43 133.43"
 BoundingBox="809.43 125.09 823.33 133.53"
 LabelJustification="Left"
 LabelAlignment="Left"
><s font="3" size="10" color="0" face="96">Me</s></t></n><b
 id="1074196618"
 Z="426"
 B="1074196590"
 E="1074196610"
 BS="N"
/><b
 id="1074196619"
 Z="428"
 B="1074196610"
 E="1074196611"
 Order="2"
 BS="E"
 BondCircularOrdering="0 1074196618 1074196621 1074196620"
/><b
 id="1074196620"
 Z="430"
 B="1074196611"
 E="1074196612"
 BS="N"
/><b
 id="1074196621"
 Z="442"
 B="1074196611"
 E="1074196613"
 BS="N"
/></fragment><fragment
 id="1074196622"
 BoundingBox="686.31 125.03 745.94 155.05"
 Z="432"
><n
 id="1074196623"
 p="734.83 151.05"
 Z="431"
 NodeType="Fragment"
 NeedsClean="yes"
 AS="N"
><fragment
 id="1074212988"
><n
 id="1074197598"
 p="734.83 151.05"
 Z="279"
 Element="8"
 NumHydrogens="0"
 NeedsClean="yes"
><t
 p="730.94 154.95"
 BoundingBox="730.94 146.49 738.72 155.05"
 LabelJustification="Left"
><s font="3" size="10" color="0" face="96">O</s></t></n><n
 id="1074197599"
 p="747.26 143.88"
 Z="280"
 NodeType="GenericNickname"
 NumHydrogens="0"
 NeedsClean="yes"
 GenericNickname="R"
><t
 p="743.65 147.78"
 BoundingBox="743.65 139.44 750.87 147.78"
 Justification="Auto"
><s font="3" size="10" color="0" face="96">R</s></t></n><n
 id="1074197600"
 p="722.40 143.88"
 Z="281"
 NodeType="ExternalConnectionPoint"
 ExternalConnectionNum="1"
/><b
 id="1074197601"
 Z="282"
 B="1074197598"
 E="1074197599"
/><b
 id="1074197602"
 Z="283"
 B="1074197600"
 E="1074197598"
/></fragment><t
 p="730.94 154.95"
 BoundingBox="730.94 146.49 745.94 155.05"
 LabelJustification="Left"
 LabelAlignment="Left"
><s font="3" size="10" color="0" face="96">OR</s></t></n><n
 id="1074196643"
 p="722.36 143.85"
 Z="433"
 AS="N"
/><n
 id="1074196644"
 p="709.89 151.05"
 Z="435"
 AS="N"
/><n
 id="1074196645"
 p="722.36 129.45"
 Z="437"
 Warning="An atom in this label has an invalid valence."
 Element="18"
 NumHydrogens="0"
 NeedsClean="yes"
 AS="N"
><t
 p="718.75 133.37"
 BoundingBox="718.75 125.03 729.86 133.37"
 LabelJustification="Left"
 LabelAlignment="Left"
><s font="3" size="10" color="0" face="1">Ar</s></t></n><n
 id="1074196646"
 p="697.42 143.85"
 Z="439"
 NodeType="Nickname"
 NeedsClean="yes"
 AS="N"
><fragment
 id="1074212989"
><n
 id="1074196648"
 p="697.42 143.85"
 Z="290"
/><n
 id="1074196649"
 p="709.85 151.02"
 Z="291"
 NodeType="ExternalConnectionPoint"
 ExternalConnectionNum="1"
/><b
 id="1074196650"
 Z="292"
 B="1074196649"
 E="1074196648"
/></fragment><t
 p="700.20 147.75"
 BoundingBox="686.31 139.41 700.20 147.85"
 LabelJustification="Right"
 Justification="Right"
 LabelAlignment="Right"
><s font="3" size="10" color="0" face="96">Me</s></t></n><b
 id="1074196651"
 Z="434"
 B="1074196623"
 E="1074196643"
 BS="N"
/><b
 id="1074196652"
 Z="436"
 B="1074196643"
 E="1074196644"
 Order="2"
 BS="Z"
 BondCircularOrdering="1074196651 1074196653 1074196654 0"
/><b
 id="1074196653"
 Z="438"
 B="1074196643"
 E="1074196645"
 BS="N"
/><b
 id="1074196654"
 Z="440"
 B="1074196644"
 E="1074196646"
 BS="N"
/></fragment><fragment
 id="1074196904"
 BoundingBox="888.08 159.26 945.77 200.58"
 Z="449"
><n
 id="1074196905"
 p="927.42 177.04"
 Z="450"
 Warning="An atom in this label has an invalid valence."
 MarginWidth="1.60"
 Element="15"
 NumHydrogens="0"
 NeedsClean="yes"
 AS="N"
><t
 p="924.75 180.19"
 BoundingBox="924.75 173.48 930.09 180.19"
 LabelJustification="Left"
 LabelAlignment="Right"
><s font="3" size="8" face="96">P</s></t></n><n
 id="1074196906"
 p="906.30 177.04"
 Z="451"
 Warning="An atom in this label has an invalid valence."
 MarginWidth="1.60"
 Element="15"
 NumHydrogens="0"
 NeedsClean="yes"
 AS="N"
><t
 p="903.63 180.19"
 BoundingBox="903.63 173.48 908.97 180.19"
 LabelJustification="Left"
 LabelAlignment="Right"
><s font="3" size="8" face="96">P</s></t></n><n
 id="1074196907"
 p="916.86 187.21"
 Z="452"
 MarginWidth="1.60"
 Element="46"
 NumHydrogens="0"
 NeedsClean="yes"
 AS="N"
><t
 p="916.86 190.36"
 BoundingBox="911.97 183.65 921.75 190.46"
 LabelJustification="Center"
 Justification="Center"
 LabelAlignment="Center"
><s font="3" size="8" face="96">Pd</s></t></n><n
 id="1074196908"
 p="925.37 197.32"
 Z="455"
 MarginWidth="1.60"
 Element="17"
 NumHydrogens="0"
 NeedsClean="yes"
 AS="N"
><t
 p="922.48 200.47"
 BoundingBox="922.48 193.70 930.04 200.57"
 LabelJustification="Left"
 LabelAlignment="Left"
><s font="3" size="8" face="96">Cl</s></t></n><n
 id="1074196909"
 p="908.35 197.33"
 Z="457"
 MarginWidth="1.60"
 NodeType="Nickname"
 NeedsClean="yes"
 AS="N"
><fragment
 id="1074212990"
><n
 id="1074196911"
 p="908.35 197.33"
 Z="349"
/><n
 id="1074196912"
 p="916.07 188.83"
 Z="350"
 NodeType="ExternalConnectionPoint"
 ExternalConnectionNum="1"
/><b
 id="1074196913"
 Z="351"
 B="1074196912"
 E="1074196911"
/></fragment><t
 p="910.57 200.48"
 BoundingBox="899.46 193.77 910.57 200.58"
 LabelJustification="Right"
 Justification="Right"
 LabelAlignment="Right"
><s font="3" size="8" face="96">Me</s></t></n><n
 id="1074196914"
 p="895.64 180.30"
 Z="459"
 MarginWidth="1.60"
 NodeType="Nickname"
 NeedsClean="yes"
 AS="N"
><fragment
 id="1074212991"
><n
 id="1074196916"
 p="895.64 180.30"
 Z="293"
/><n
 id="1074196917"
 p="887.24 172.48"
 Z="294"
/><n
 id="1074196918"
 p="876.26 175.84"
 Z="295"
/><n
 id="1074196919"
 p="873.68 187.03"
 Z="296"
/><n
 id="1074196920"
 p="882.08 194.85"
 Z="297"
/><n
 id="1074196921"
 p="893.06 191.49"
 Z="298"
/><n
 id="1074196922"
 p="906.61 176.94"
 Z="299"
 NodeType="ExternalConnectionPoint"
 ExternalConnectionNum="1"
/><b
 id="1074196923"
 Z="300"
 B="1074196920"
 E="1074196921"
 Order="2"
 BondCircularOrdering="1074196924 0 0 1074196928"
/><b
 id="1074196924"
 Z="301"
 B="1074196919"
 E="1074196920"
/><b
 id="1074196925"
 Z="302"
 B="1074196918"
 E="1074196919"
 Order="2"
 BondCircularOrdering="1074196926 0 0 1074196924"
/><b
 id="1074196926"
 Z="303"
 B="1074196917"
 E="1074196918"
/><b
 id="1074196927"
 Z="304"
 B="1074196916"
 E="1074196917"
 Order="2"
 BondCircularOrdering="1074196928 1074196929 0 1074196926"
/><b
 id="1074196928"
 Z="305"
 B="1074196916"
 E="1074196921"
/><b
 id="1074196929"
 Z="306"
 B="1074196922"
 E="1074196916"
/></fragment><t
 p="897.86 183.45"
 BoundingBox="888.08 176.74 897.86 183.45"
 LabelJustification="Right"
 Justification="Right"
 LabelAlignment="Right"
><s font="3" size="8" color="0" face="96">Ph</s></t></n><n
 id="1074196930"
 p="896.80 169.55"
 Z="461"
 MarginWidth="1.60"
 NodeType="Nickname"
 NeedsClean="yes"
 AS="N"
><fragment
 id="1074212992"
><n
 id="1074196932"
 p="896.80 169.55"
 Z="307"
/><n
 id="1074196933"
 p="898.45 158.19"
 Z="308"
/><n
 id="1074196934"
 p="889.43 151.08"
 Z="309"
/><n
 id="1074196935"
 p="878.77 155.34"
 Z="310"
/><n
 id="1074196936"
 p="877.12 166.70"
 Z="311"
/><n
 id="1074196937"
 p="886.14 173.80"
 Z="312"
/><n
 id="1074196938"
 p="905.81 176.66"
 Z="313"
 NodeType="ExternalConnectionPoint"
 ExternalConnectionNum="1"
/><b
 id="1074196939"
 Z="314"
 B="1074196936"
 E="1074196937"
 Order="2"
 BondCircularOrdering="1074196940 0 0 1074196944"
/><b
 id="1074196940"
 Z="315"
 B="1074196935"
 E="1074196936"
/><b
 id="1074196941"
 Z="316"
 B="1074196934"
 E="1074196935"
 Order="2"
 BondCircularOrdering="1074196942 0 0 1074196940"
/><b
 id="1074196942"
 Z="317"
 B="1074196933"
 E="1074196934"
/><b
 id="1074196943"
 Z="318"
 B="1074196932"
 E="1074196933"
 Order="2"
 BondCircularOrdering="1074196944 1074196945 0 1074196942"
/><b
 id="1074196944"
 Z="319"
 B="1074196932"
 E="1074196937"
/><b
 id="1074196945"
 Z="320"
 B="1074196938"
 E="1074196932"
/></fragment><t
 p="899.02 172.70"
 BoundingBox="889.24 165.99 899.02 172.70"
 LabelJustification="Right"
 Justification="Right"
 LabelAlignment="Right"
><s font="3" size="8" color="0" face="96">Ph</s></t></n><n
 id="1074196946"
 p="938.65 180.59"
 Z="463"
 MarginWidth="1.60"
 NodeType="Nickname"
 NeedsClean="yes"
 AS="N"
><fragment
 id="1074212993"
><n
 id="1074196948"
 p="938.65 180.59"
 Z="321"
/><n
 id="1074196949"
 p="941.13 191.80"
 Z="322"
/><n
 id="1074196950"
 p="952.08 195.26"
 Z="323"
/><n
 id="1074196951"
 p="960.55 187.51"
 Z="324"
/><n
 id="1074196952"
 p="958.07 176.30"
 Z="325"
/><n
 id="1074196953"
 p="947.13 172.84"
 Z="326"
/><n
 id="1074196954"
 p="927.71 177.13"
 Z="327"
 NodeType="ExternalConnectionPoint"
 ExternalConnectionNum="1"
/><b
 id="1074196955"
 Z="328"
 B="1074196952"
 E="1074196953"
 Order="2"
 BondCircularOrdering="1074196956 0 0 1074196960"
/><b
 id="1074196956"
 Z="329"
 B="1074196951"
 E="1074196952"
/><b
 id="1074196957"
 Z="330"
 B="1074196950"
 E="1074196951"
 Order="2"
 BondCircularOrdering="1074196958 0 0 1074196956"
/><b
 id="1074196958"
 Z="331"
 B="1074196949"
 E="1074196950"
/><b
 id="1074196959"
 Z="332"
 B="1074196948"
 E="1074196949"
 Order="2"
 BondCircularOrdering="1074196960 1074196961 0 1074196958"
/><b
 id="1074196960"
 Z="333"
 B="1074196948"
 E="1074196953"
/><b
 id="1074196961"
 Z="334"
 B="1074196954"
 E="1074196948"
/></fragment><t
 p="935.98 183.74"
 BoundingBox="935.98 177.03 945.77 183.74"
 LabelJustification="Left"
 LabelAlignment="Left"
><s font="3" size="8" color="0" face="96">Ph</s></t></n><n
 id="1074196962"
 p="937.11 170.78"
 Z="465"
 MarginWidth="1.60"
 NodeType="Nickname"
 NeedsClean="yes"
 AS="N"
><fragment
 id="1074212994"
><n
 id="1074196964"
 p="937.11 170.78"
 Z="335"
/><n
 id="1074196965"
 p="947.33 176.01"
 Z="336"
/><n
 id="1074196966"
 p="956.97 169.79"
 Z="337"
/><n
 id="1074196967"
 p="956.40 158.32"
 Z="338"
/><n
 id="1074196968"
 p="946.18 153.08"
 Z="339"
/><n
 id="1074196969"
 p="936.54 159.31"
 Z="340"
/><n
 id="1074196970"
 p="927.47 177.01"
 Z="341"
 NodeType="ExternalConnectionPoint"
 ExternalConnectionNum="1"
/><b
 id="1074196971"
 Z="342"
 B="1074196968"
 E="1074196969"
 Order="2"
 BondCircularOrdering="1074196972 0 0 1074196976"
/><b
 id="1074196972"
 Z="343"
 B="1074196967"
 E="1074196968"
/><b
 id="1074196973"
 Z="344"
 B="1074196966"
 E="1074196967"
 Order="2"
 BondCircularOrdering="1074196974 0 0 1074196972"
/><b
 id="1074196974"
 Z="345"
 B="1074196965"
 E="1074196966"
/><b
 id="1074196975"
 Z="346"
 B="1074196964"
 E="1074196965"
 Order="2"
 BondCircularOrdering="1074196976 1074196977 0 1074196974"
/><b
 id="1074196976"
 Z="347"
 B="1074196964"
 E="1074196969"
/><b
 id="1074196977"
 Z="348"
 B="1074196970"
 E="1074196964"
/></fragment><t
 p="934.44 173.93"
 BoundingBox="934.44 167.22 944.23 173.93"
 LabelJustification="Left"
 LabelAlignment="Left"
><s font="3" size="8" color="0" face="96">Ph</s></t></n><n
 id="1074196978"
 p="906.30 165.52"
 Z="467"
 MarginWidth="1.60"
 AS="N"
/><n
 id="1074196979"
 p="927.42 165.52"
 Z="469"
 MarginWidth="1.60"
 AS="N"
/><n
 id="1074196980"
 p="917.14 159.76"
 Z="471"
 MarginWidth="1.60"
 AS="N"
/><b
 id="1074196981"
 Z="453"
 HashSpacing="2.50"
 MarginWidth="1.60"
 BoldWidth="2"
 B="1074196906"
 E="1074196907"
 BS="N"
 BeginAttach="0"
/><b
 id="1074196982"
 Z="454"
 HashSpacing="2.50"
 MarginWidth="1.60"
 BoldWidth="2"
 B="1074196907"
 E="1074196905"
 BS="N"
/><b
 id="1074196983"
 Z="456"
 HashSpacing="2.50"
 MarginWidth="1.60"
 BoldWidth="2"
 B="1074196907"
 E="1074196908"
 BS="N"
/><b
 id="1074196984"
 Z="458"
 HashSpacing="2.50"
 MarginWidth="1.60"
 BoldWidth="2"
 B="1074196907"
 E="1074196909"
 BS="N"
/><b
 id="1074196985"
 Z="460"
 HashSpacing="2.50"
 MarginWidth="1.60"
 BoldWidth="2"
 B="1074196906"
 E="1074196914"
 BS="N"
/><b
 id="1074196986"
 Z="462"
 HashSpacing="2.50"
 MarginWidth="1.60"
 BoldWidth="2"
 B="1074196906"
 E="1074196930"
 BS="N"
/><b
 id="1074196987"
 Z="464"
 HashSpacing="2.50"
 MarginWidth="1.60"
 BoldWidth="2"
 B="1074196905"
 E="1074196946"
 BS="N"
/><b
 id="1074196988"
 Z="466"
 HashSpacing="2.50"
 MarginWidth="1.60"
 BoldWidth="2"
 B="1074196905"
 E="1074196962"
 BS="N"
/><b
 id="1074196989"
 Z="468"
 B="1074196906"
 E="1074196978"
 BS="N"
/><b
 id="1074196990"
 Z="470"
 B="1074196905"
 E="1074196979"
 BS="N"
/><b
 id="1074196991"
 Z="472"
 B="1074196979"
 E="1074196980"
 BS="N"
/><b
 id="1074196992"
 Z="473"
 B="1074196980"
 E="1074196978"
 BS="N"
/></fragment><fragment
 id="1074197303"
 BoundingBox="986.47 124.04 1043.30 161.18"
 Z="476"
><n
 id="1074197304"
 p="1002.55 135.68"
 Z="474"
 AS="N"
/><n
 id="1074197305"
 p="1002.55 150.08"
 Z="475"
 AS="N"
/><n
 id="1074197306"
 p="1015.02 157.28"
 Z="477"
 AS="N"
/><n
 id="1074197307"
 p="1027.50 150.08"
 Z="478"
 AS="N"
/><n
 id="1074197308"
 p="1027.50 135.68"
 Z="479"
 AS="N"
/><n
 id="1074197309"
 p="1015.02 128.48"
 Z="480"
 AS="N"
/><n
 id="1074197310"
 p="1039.97 128.48"
 Z="487"
 NodeType="GenericNickname"
 NumHydrogens="0"
 NeedsClean="yes"
 AS="N"
 GenericNickname="X"
><t
 p="1036.64 132.38"
 BoundingBox="1036.64 124.04 1043.30 132.38"
 LabelJustification="Left"
><s font="3" size="10" color="0" face="96">X</s></t></n><n
 id="1074197311"
 p="990.08 157.28"
 Z="489"
 NodeType="GenericNickname"
 NumHydrogens="0"
 NeedsClean="yes"
 AS="N"
 GenericNickname="R"
><t
 p="986.47 161.18"
 BoundingBox="986.47 152.84 993.69 161.18"
 LabelJustification="Left"
><s font="3" size="10" color="0" face="96">R</s></t></n><b
 id="1074197312"
 Z="481"
 B="1074197304"
 E="1074197305"
 Order="2"
 BS="N"
 BondCircularOrdering="1074197317 0 1074197319 1074197313"
/><b
 id="1074197313"
 Z="482"
 B="1074197305"
 E="1074197306"
 BS="N"
/><b
 id="1074197314"
 Z="483"
 B="1074197306"
 E="1074197307"
 Order="2"
 BS="N"
 BondCircularOrdering="1074197313 0 0 1074197315"
/><b
 id="1074197315"
 Z="484"
 B="1074197307"
 E="1074197308"
 BS="N"
/><b
 id="1074197316"
 Z="485"
 B="1074197308"
 E="1074197309"
 Order="2"
 BS="N"
 BondCircularOrdering="1074197315 1074197318 0 1074197317"
/><b
 id="1074197317"
 Z="486"
 B="1074197309"
 E="1074197304"
 BS="N"
/><b
 id="1074197318"
 Z="488"
 B="1074197308"
 E="1074197310"
 BS="N"
/><b
 id="1074197319"
 Z="490"
 B="1074197305"
 E="1074197311"
 BS="N"
/></fragment><fragment
 id="1074197386"
 BoundingBox="884.40 103.12 949.46 139.23"
 Z="495"
><n
 id="1074197387"
 p="916.93 106.68"
 Z="496"
 Element="1"
 NumHydrogens="0"
 NeedsClean="yes"
 AS="N"
><t
 p="914.04 109.83"
 BoundingBox="914.04 103.12 919.82 109.83"
 LabelJustification="Left"
><s font="3" size="8" face="96">H</s></t></n><n
 id="1074197388"
 p="916.93 121.20"
 Z="497"
 Element="46"
 NumHydrogens="0"
 NeedsClean="yes"
 AS="N"
 LabelDisplay="Center"
><t
 p="916.93 124.35"
 BoundingBox="912.04 117.64 921.82 124.45"
 LabelJustification="Center"
 Justification="Center"
 LabelAlignment="Left"
><s font="3" size="8" face="96">Pd</s></t></n><n
 id="1074197389"
 p="931.45 121.20"
 Z="499"
 NodeType="Fragment"
 NeedsClean="yes"
 AS="N"
><fragment
 id="1074212995"
><n
 id="1074197391"
 p="931.45 121.20"
 Z="352"
 Element="78"
 NumHydrogens="0"
 NeedsClean="yes"
><t
 p="931.45 125.10"
 BoundingBox="926.73 116.76 936.17 125.15"
 LabelJustification="Center"
 Justification="Center"
 LabelAlignment="Center"
><s font="3" size="10" face="96">Pt</s></t></n><n
 id="1074197392"
 p="931.45 160.97"
 Z="353"
/><n
 id="1074197393"
 p="925.71 151.03"
 Z="354"
/><n
 id="1074197394"
 p="931.45 141.09"
 Z="355"
/><n
 id="1074197395"
 p="925.71 131.14"
 Z="356"
/><n
 id="1074197396"
 p="931.45 81.44"
 Z="357"
/><n
 id="1074197397"
 p="925.71 91.38"
 Z="358"
/><n
 id="1074197398"
 p="931.45 101.32"
 Z="359"
/><n
 id="1074197399"
 p="925.71 111.26"
 Z="360"
/><n
 id="1074197400"
 p="965.89 141.09"
 Z="361"
/><n
 id="1074197401"
 p="960.15 131.14"
 Z="362"
/><n
 id="1074197402"
 p="948.67 131.14"
 Z="363"
/><n
 id="1074197403"
 p="942.93 121.20"
 Z="364"
/><n
 id="1074197404"
 p="919.97 121.20"
 Z="365"
 NodeType="ExternalConnectionPoint"
 ExternalConnectionNum="1"
/><b
 id="1074197405"
 Z="366"
 B="1074197404"
 E="1074197391"
/><b
 id="1074197406"
 Z="367"
 B="1074197391"
 E="1074197395"
/><b
 id="1074197407"
 Z="368"
 B="1074197391"
 E="1074197399"
/><b
 id="1074197408"
 Z="369"
 B="1074197391"
 E="1074197403"
/><b
 id="1074197409"
 Z="370"
 B="1074197392"
 E="1074197393"
/><b
 id="1074197410"
 Z="371"
 B="1074197393"
 E="1074197394"
/><b
 id="1074197411"
 Z="372"
 B="1074197394"
 E="1074197395"
/><b
 id="1074197412"
 Z="373"
 B="1074197396"
 E="1074197397"
/><b
 id="1074197413"
 Z="374"
 B="1074197397"
 E="1074197398"
/><b
 id="1074197414"
 Z="375"
 B="1074197398"
 E="1074197399"
/><b
 id="1074197415"
 Z="376"
 B="1074197400"
 E="1074197401"
/><b
 id="1074197416"
 Z="377"
 B="1074197401"
 E="1074197402"
/><b
 id="1074197417"
 Z="378"
 B="1074197402"
 E="1074197403"
/></fragment><t
 p="928.78 124.35"
 BoundingBox="928.78 117.64 949.46 126.10"
 LabelJustification="Left"
 LabelAlignment="Left"
><s font="3" size="8" face="96">P</s><s font="3" size="8" face="98">t</s><s font="3" size="8" face="96">Bu3</s></t></n><n
 id="1074197418"
 p="902.41 121.20"
 Z="501"
 Warning="An atom in this label has an invalid valence."
 NodeType="Unspecified"
 NeedsClean="yes"
 AS="N"
 LabelDisplay="Right"
><fragment
 id="1074212996"
><n
 id="1074197420"
 p="902.41 121.20"
 Z="379"
 Element="15"
 NumHydrogens="0"
 NeedsClean="yes"
><t
 p="899.08 125.10"
 BoundingBox="899.08 116.76 905.74 125.10"
 LabelJustification="Left"
><s font="3" size="10" face="96">P</s></t></n><n
 id="1074197421"
 p="896.67 131.14"
 Z="380"
 Element="15"
 NumHydrogens="0"
 NeedsClean="yes"
><t
 p="893.34 135.04"
 BoundingBox="893.34 126.70 900 135.04"
 LabelJustification="Left"
><s font="3" size="10" face="96">P</s></t></n><n
 id="1074197422"
 p="896.67 111.26"
 Z="381"
 Element="15"
 NumHydrogens="0"
 NeedsClean="yes"
><t
 p="893.34 115.16"
 BoundingBox="893.34 106.82 900 115.16"
 LabelJustification="Left"
><s font="3" size="10" face="96">P</s></t></n><n
 id="1074197423"
 p="885.19 131.14"
 Z="382"
/><n
 id="1074197424"
 p="879.45 141.09"
 Z="383"
/><n
 id="1074197425"
 p="873.71 131.14"
 Z="384"
/><n
 id="1074197426"
 p="879.45 121.20"
 Z="385"
/><n
 id="1074197427"
 p="913.89 121.20"
 Z="386"
 NodeType="ExternalConnectionPoint"
 ExternalConnectionNum="1"
/><b
 id="1074197428"
 Z="387"
 B="1074197427"
 E="1074197420"
/><b
 id="1074197429"
 Z="388"
 B="1074197420"
 E="1074197421"
/><b
 id="1074197430"
 Z="389"
 B="1074197420"
 E="1074197422"
/><b
 id="1074197431"
 Z="390"
 B="1074197421"
 E="1074197423"
/><b
 id="1074197432"
 Z="391"
 B="1074197423"
 E="1074197424"
/><b
 id="1074197433"
 Z="392"
 B="1074197423"
 E="1074197425"
/><b
 id="1074197434"
 Z="393"
 B="1074197423"
 E="1074197426"
/></fragment><t
 p="905.08 124.35"
 BoundingBox="884.40 117.64 905.08 126.10"
 LabelJustification="Right"
 Justification="Right"
 LabelAlignment="Right"
><s font="3" size="8" face="98">t</s><s font="3" size="8" face="96">Bu3P</s></t></n><n
 id="1074197435"
 p="916.93 135.98"
 Z="503"
 Element="17"
 NumHydrogens="0"
 NeedsClean="yes"
 AS="N"
><t
 p="914.04 139.13"
 BoundingBox="914.04 132.36 921.60 139.23"
 LabelJustification="Left"
 LabelAlignment="Left"
><s font="3" size="8" face="96">Cl</s></t></n><b
 id="1074197436"
 Z="498"
 B="1074197387"
 E="1074197388"
 BS="N"
/><b
 id="1074197437"
 Z="500"
 B="1074197388"
 E="1074197389"
 BS="N"
/><b
 id="1074197438"
 Z="502"
 B="1074197388"
 E="1074197418"
 BS="N"
/><b
 id="1074197439"
 Z="504"
 B="1074197388"
 E="1074197435"
 BS="N"
/></fragment><t
 id="1074196542"
 p="415.18 111.04"
 BoundingBox="391.29 100.14 439.07 142.14"
 Z="404"
 Warning="Chemical Interpretation is not possible for this label"
 CaptionJustification="Center"
 CaptionLineHeight="14"
 Justification="Center"
 LineHeight="14"
 LineStarts="6 15 25"
><s font="3" size="10" color="0">[Pd] 
</s><s font="3" size="10" color="11">(x mol%)
</s><s font="3" size="10" color="12">(n.x mol%)</s></t><t
 id="1074196543"
 p="416.31 158.04"
 BoundingBox="389.35 147.14 443.27 175.14"
 Z="405"
 Warning="Chemical Interpretation is not possible for this label"
 CaptionJustification="Center"
 CaptionLineHeight="14"
 Justification="Center"
 LineHeight="14"
 LineStarts="14 27"
><s font="3" size="10" color="0">solvent [0.1]
T</s><s font="3" size="10" color="0" face="32">1</s><s font="3" size="10" color="0"> (°C), 1 h</s></t><t
 id="1074196546"
 p="609.05 125.04"
 BoundingBox="571.54 114.02 646.56 142.02"
 Z="407"
 Warning="Chemical Interpretation is not possible for this label"
 CaptionJustification="Center"
 CaptionLineHeight="14"
 Justification="Center"
 LineHeight="14"
 LineStarts="17 32"
><s font="3" size="10" color="0" face="1">Ar</s><s font="42" size="10" color="0" face="1">–</s><s font="3" size="10" color="0" face="1">X</s><s font="3" size="10" color="0"> </s><s font="3" size="10" color="12">(</s><s font="3" size="10" color="12" face="1">1.0 equiv</s><s font="3" size="10" color="12">)
</s><s font="3" size="10" color="0">ligand </s><s font="3" size="10" color="12">(y mol%)</s></t><t
 id="1074196547"
 p="609.05 158.04"
 BoundingBox="557.36 147.14 660.74 175.14"
 Z="408"
 Warning="Chemical Interpretation is not possible for this label"
 CaptionJustification="Center"
 CaptionLineHeight="14"
 Justification="Center"
 LineHeight="14"
 LineStarts="24 38"
><s font="3" size="10" color="0">base (m equiv), solvent
T</s><s font="3" size="10" color="0" face="32">2</s><s font="3" size="10" color="0"> (°C), 24 h</s></t><t
 id="1074196584"
 p="488.95 195.50"
 BoundingBox="483.12 184.48 494.78 212.48"
 Z="415"
 Warning="Chemical Interpretation is not possible for this label"
 CaptionJustification="Center"
 CaptionLineHeight="14"
 Justification="Center"
 LineHeight="14"
 LineStarts="3 5"
><s font="3" size="10" color="0" face="1">1a
1b</s></t><t
 id="1074196655"
 p="717.59 176.50"
 BoundingBox="691.10 166.45 744.08 178.75"
 Z="420"
 color="13"
 Warning="Chemical Interpretation is not possible for this label"
 CaptionJustification="Center"
 Justification="Center"
 LineHeight="auto"
><s font="23" size="10" color="13" face="2">a</s><s font="3" size="10" color="13" face="2">-selectivity</s></t><t
 id="1074196656"
 p="820.81 176.50"
 BoundingBox="794.73 166.45 846.89 178.75"
 Z="421"
 color="13"
 Warning="Chemical Interpretation is not possible for this label"
 CaptionJustification="Center"
 Justification="Center"
 LineHeight="auto"
><s font="23" size="10" color="13" face="2">b</s><s font="3" size="10" color="13" face="2">-selectivity</s></t><t
 id="1074196657"
 p="765.04 154.04"
 BoundingBox="765.04 145.09 770.88 156.59"
 Z="422"
 Warning="Chemical Interpretation is not possible for this label"
 LineHeight="auto"
><s font="3" size="10" color="0">+</s></t><t
 id="1074196658"
 p="309.66 195.50"
 BoundingBox="303.83 184.48 315.49 212.48"
 Z="443"
 Warning="Chemical Interpretation is not possible for this label"
 CaptionJustification="Center"
 CaptionLineHeight="14"
 Justification="Center"
 LineHeight="14"
 WordWrapWidth="24"
 LineStarts="3 5"
><s font="3" size="10" color="0" face="1">6a
6b</s></t><t
 id="1074196659"
 p="689 202.57"
 BoundingBox="689 191.55 751.81 205.55"
 Z="444"
 Warning="Chemical Interpretation is not possible for this label"
 CaptionLineHeight="14"
 LineHeight="14"
><s font="3" size="10" color="0" face="1">4aa, 4bb, 4ba</s></t><t
 id="1074196866"
 p="313.29 177.29"
 BoundingBox="313.29 168.34 352.20 179.84"
 Z="445"
 color="11"
 Warning="Chemical Interpretation is not possible for this label"
 LineHeight="auto"
><s font="3" size="10" color="11">(n equiv)</s></t><t
 id="1074196867"
 p="325.23 195.37"
 BoundingBox="325.23 184.47 364.97 212.47"
 Z="446"
 Warning="Chemical Interpretation is not possible for this label"
 CaptionLineHeight="14"
 LineHeight="14"
 LineStarts="7 15"
><s font="3" size="10" color="0">R = Bn
R = </s><s font="3" size="10" color="0" face="2">n</s><s font="3" size="10" color="0">-Bu</s></t><t
 id="1074196868"
 p="502.61 195.38"
 BoundingBox="502.61 184.48 542.35 212.48"
 Z="447"
 Warning="Chemical Interpretation is not possible for this label"
 CaptionLineHeight="14"
 LineHeight="14"
 LineStarts="7 15"
><s font="3" size="10" color="0">R = Bn
R = </s><s font="3" size="10" color="0" face="2">n</s><s font="3" size="10" color="0">-Bu</s></t><t
 id="1074197449"
 p="788.38 202.56"
 BoundingBox="788.38 191.54 850.64 205.54"
 Z="505"
 Warning="Chemical Interpretation is not possible for this label"
 CaptionLineHeight="14"
 LineHeight="14"
><s font="3" size="10" color="0" face="1">5aa, 5ab, 5ba</s></t><t
 id="1074197452"
 p="1002.25 115.79"
 BoundingBox="1002.25 104.79 1025.03 118.94"
 Z="506"
 Warning="Chemical Interpretation is not possible for this label"
 LineHeight="auto"
><s font="3" size="10" color="0" face="1">Ar</s><s font="42" size="10" color="0" face="1">–</s><s font="3" size="10" color="0" face="1">X</s></t><t
 id="1074199677"
 p="911.81 149.79"
 BoundingBox="911.81 142.39 922.04 151.79"
 Z="507"
 Warning="Chemical Interpretation is not possible for this label"
 LineHeight="auto"
><s font="3" size="8" color="0" face="1">C1</s></t><t
 id="1074199678"
 p="911.81 211.54"
 BoundingBox="911.81 204.14 922.04 213.54"
 Z="508"
 Warning="Chemical Interpretation is not possible for this label"
 LineHeight="auto"
><s font="3" size="8" color="0" face="1">C2</s></t><graphic
 id="1074197448"
 BoundingBox="959.87 213.30 873.99 100.98"
 Z="394"
 color="10"
 HashSpacing="2.50"
 BoldWidth="2"
 GraphicType="Rectangle"
 RectangleType="Filled"
 Center3D="916.93 157.14 0"
 MajorAxisEnd3D="959.87 157.14 0"
 MinorAxisEnd3D="916.93 213.30 0"
/><graphic
 id="1074212978"
 SupersededBy="1074212997"
 BoundingBox="472.44 144.51 366.69 144.51"
 Z="403"
 color="11"
 GraphicType="Line"
 HeadSize="1000"
/><graphic
 id="1074212979"
 SupersededBy="1074212998"
 BoundingBox="675.88 144.51 551 144.51"
 Z="406"
 color="12"
 GraphicType="Line"
 ArrowType="FullHead"
 HeadSize="1000"
/><graphic
 id="1074196587"
 BoundingBox="550.63 113.28 550.63 171.42"
 Z="418"
 GraphicType="Bracket"
 BracketType="Square"
 LipSize="60"
/><graphic
 id="1074196588"
 BoundingBox="473.38 171.42 473.38 113.28"
 Z="419"
 GraphicType="Bracket"
 BracketType="Square"
 LipSize="60"
/><graphic
 id="1074212980"
 SupersededBy="1074212999"
 BoundingBox="863.82 210.41 863.82 101.88"
 Z="448"
 color="14"
 LineType="Dashed"
 GraphicType="Line"
 HeadSize="1000"
/><arrow
 id="1074212997"
 BoundingBox="366.69 144.07 472.44 144.95"
 Z="403"
 color="11"
 FillType="None"
 ArrowheadType="Solid"
 HeadSize="1000"
 ArrowheadCenterSize="875"
 ArrowheadWidth="250"
 Head3D="472.44 144.51 0"
 Tail3D="366.69 144.51 0"
 Center3D="1010.94 406.51 0"
 MajorAxisEnd3D="1116.01 406.51 0"
 MinorAxisEnd3D="1010.94 509.99 0"
/><arrow
 id="1074212998"
 BoundingBox="551 141.93 675.88 146.72"
 Z="406"
 color="12"
 FillType="None"
 ArrowheadHead="Full"
 ArrowheadType="Solid"
 HeadSize="1000"
 ArrowheadCenterSize="875"
 ArrowheadWidth="250"
 Head3D="675.88 144.51 0"
 Tail3D="551 144.51 0"
 Center3D="814.73 240.19 0"
 MajorAxisEnd3D="938.81 240.19 0"
 MinorAxisEnd3D="814.73 362.40 0"
/><arrow
 id="1074212999"
 BoundingBox="863.38 101.88 864.26 210.41"
 Z="448"
 color="14"
 LineType="Dashed"
 FillType="None"
 ArrowheadType="Solid"
 HeadSize="1000"
 ArrowheadCenterSize="875"
 ArrowheadWidth="250"
 Head3D="863.82 210.41 0"
 Tail3D="863.82 101.88 0"
 Center3D="1150.77 299.02 0"
 MajorAxisEnd3D="1150.77 407.56 0"
 MinorAxisEnd3D="-1418.10 299.02 0"
/></group><scheme
 id="1074213000"
><step
 id="1074213001"
 ReactionStepReactants="1074196535 1074196553"
 ReactionStepProducts="1074196622 1074196589 1074196904 1074197386 1074197303"
 ReactionStepArrows="1074212979"
 ReactionStepObjectsAboveArrow="1074196546"
 ReactionStepObjectsBelowArrow="1074196547"
/></scheme><bracketedgroup
 id="1074213002"
 BracketedObjectIDs="1074196554 1074196555 1074196556 1074196585"
><bracketattachment
 id="1074213003"
 GraphicID="1074196588"
/><bracketattachment
 id="1074213004"
 GraphicID="1074196587"
/></bracketedgroup><annotation
 Keyword="GUID"
 Content="b0f5c22e-9f46-46e8-9a11-48b19195862c"
/><annotation
 Keyword="Name"
 Content="Dog (2)"
/></page></CDXML>
