# Supplementary material for: Assisted Tandem Pd Catalysis Enables Regiodivergent Heck Arylation of Transiently Generated Substituted Enol Ethers
Source: JACS Au. 2023 Jan 12;3(1):261–74. doi: 10.1021/jacsau.2c00645 (PMC9875267; doi:10.1021/jacsau.2c00645)
Supplement: Supplementary file 2 — au2c00645_si_002.zip [file au2c00645_si_002.zip › Figures_revised/Table 3.cdxml]

<?xml version="1.0" encoding="UTF-8" ?>
<!DOCTYPE CDXML SYSTEM "http://www.cambridgesoft.com/xml/cdxml.dtd" >
<CDXML
 CreationProgram="ChemDraw 20.1.1.125"
 Name="Table 3.cdxml"
 BoundingBox="79.22 63.85 454.77 217.90"
 WindowPosition="0 0"
 WindowSize="1073741824 -536870912"
 WindowIsZoomed="yes"
 FractionalWidths="yes"
 InterpretChemically="yes"
 ShowAtomQuery="yes"
 ShowAtomStereo="no"
 ShowAtomEnhancedStereo="yes"
 ShowAtomNumber="no"
 ShowResidueID="no"
 ShowBondQuery="yes"
 ShowBondRxn="yes"
 ShowBondStereo="no"
 ShowTerminalCarbonLabels="no"
 ShowNonTerminalCarbonLabels="no"
 HideImplicitHydrogens="no"
 LabelFont="3"
 LabelSize="10"
 LabelFace="96"
 CaptionFont="3"
 CaptionSize="10"
 HashSpacing="2.49"
 MarginWidth="1.59"
 LineWidth="0.88"
 BoldWidth="2.01"
 BondLength="14.40"
 BondSpacing="18"
 ChainAngle="120"
 LabelJustification="Auto"
 CaptionJustification="Left"
 AminoAcidTermini="HOH"
 ShowSequenceTermini="yes"
 ShowSequenceBonds="yes"
 ShowSequenceUnlinkedBranches="no"
 ResidueWrapCount="40"
 ResidueBlockCount="10"
 ResidueZigZag="yes"
 NumberResidueBlocks="no"
 PrintMargins="36 36 36 36"
 MacPrintInfo="0003000001200120000000000B6608A0FF84FF880BE309180367052703FC0002000001200120000000000B6608A0000100000064000000010001010100000001270F000100010000000000000000000000000002001901900000000000600000000000000000000100000000000000000000000000000000"
 ChemPropName=""
 ChemPropFormula="Chemical Formula: "
 ChemPropExactMass="Exact Mass: "
 ChemPropMolWt="Molecular Weight: "
 ChemPropMOverZ="m/z: "
 ChemPropAnalysis="Elemental Analysis: "
 ChemPropBoilingPt="Boiling Point: "
 ChemPropMeltingPt="Melting Point: "
 ChemPropCritTemp="Critical Temp: "
 ChemPropCritPres="Critical Pres: "
 ChemPropCritVol="Critical Vol: "
 ChemPropGibbs="Gibbs Energy: "
 ChemPropLogP="Log P: "
 ChemPropMR="MR: "
 ChemPropHenry="Henry&apos;s Law: "
 ChemPropEForm="Heat of Form: "
 ChemProptPSA="tPSA: "
 ChemPropCLogP="CLogP: "
 ChemPropCMR="CMR: "
 ChemPropLogS="LogS: "
 ChemPropPKa="pKa: "
 ChemPropID=""
 ChemPropFragmentLabel=""
 color="0"
 bgcolor="1"
 RxnAutonumberStart="1"
 RxnAutonumberConditions="no"
 RxnAutonumberStyle="Roman"
 RxnAutonumberFormat="(#)"
><colortable>
<color r="1" g="1" b="1"/>
<color r="0" g="0" b="0"/>
<color r="1" g="0" b="0"/>
<color r="1" g="1" b="0"/>
<color r="0" g="1" b="0"/>
<color r="0" g="1" b="1"/>
<color r="0" g="0" b="1"/>
<color r="1" g="0" b="1"/>
<color r="0" g="0.2510" b="0.5020"/>
<color r="0.5020" g="0" b="0"/>
<color r="0.9608" g="0.9608" b="0.9608"/>
</colortable><fonttable>
<font id="3" charset="iso-8859-1" name="Arial"/>
<font id="23" charset="Unknown" name="Symbol"/>
</fonttable><page
 id="1074217323"
 BoundingBox="0 0 540 719.75"
 HeaderPosition="36"
 FooterPosition="36"
 PrintTrimMarks="yes"
 HeightPages="1"
 WidthPages="1"
><group
 id="1074215144"
 BoundingBox="79.22 63.85 454.77 217.90"
 Z="345"
><group
 id="1074215145"
 BoundingBox="292.59 137.60 401.24 209.24"
 Z="334"
><fragment
 id="1074215146"
 BoundingBox="292.59 145.06 388.32 209.24"
 Z="259"
><n
 id="1074215147"
 p="321.06 189.04"
 Z="250"
 color="10"
 AS="N"
/><n
 id="1074215148"
 p="334.97 192.76"
 Z="251"
 color="10"
 AS="N"
/><n
 id="1074215149"
 p="308.59 196.24"
 Z="253"
 color="10"
 Element="1"
 NumHydrogens="0"
 NeedsClean="yes"
 AS="N"
><t
 p="304.98 200.14"
 BoundingBox="304.98 191.80 312.20 200.14"
 color="10"
 LabelJustification="Left"
><s font="3" size="10" color="10" face="96">H</s></t></n><n
 id="1074215150"
 p="308.59 181.84"
 Z="255"
 color="10"
 NodeType="Fragment"
 NeedsClean="yes"
 AS="N"
 LabelDisplay="Right"
><fragment
 id="1074217324"
><n
 id="1074215152"
 p="296.17 189.01"
 Z="177"
/><n
 id="1074215153"
 p="308.59 181.84"
 Z="178"
 Element="8"
 NumHydrogens="0"
 NeedsClean="yes"
><t
 p="304.70 185.74"
 BoundingBox="304.70 177.28 312.48 185.84"
 LabelJustification="Left"
><s font="3" size="10" color="0" face="96">O</s></t></n><n
 id="1074215154"
 p="321.02 189.01"
 Z="179"
 NodeType="ExternalConnectionPoint"
 ExternalConnectionNum="1"
/><b
 id="1074215155"
 Z="180"
 B="1074215152"
 E="1074215153"
/><b
 id="1074215156"
 Z="181"
 B="1074215154"
 E="1074215153"
 Display="Hash"
/></fragment><t
 p="312.09 185.36"
 BoundingBox="292.59 177.72 312.09 185.46"
 color="10"
 LabelJustification="Right"
 Justification="Right"
 LabelAlignment="Right"
><s font="3" size="9" color="10" face="96">MeO</s></t></n><n
 id="1074215157"
 p="342.17 205.24"
 Z="257"
 color="10"
 NodeType="Nickname"
 NeedsClean="yes"
 AS="N"
><fragment
 id="1074217325"
><n
 id="1074215159"
 p="342.17 205.24"
 Z="182"
/><n
 id="1074215160"
 p="335 192.81"
 Z="183"
 NodeType="ExternalConnectionPoint"
 ExternalConnectionNum="1"
/><b
 id="1074215161"
 Z="184"
 B="1074215160"
 E="1074215159"
 Display="Bold"
/></fragment><t
 p="338 209.14"
 BoundingBox="338 200.80 351.90 209.24"
 color="10"
 LabelJustification="Left"
 LabelAlignment="Left"
><s font="3" size="10" color="10" face="96">Me</s></t></n><n
 id="1074215162"
 p="342.49 173.27"
 Z="260"
 color="10"
 Warning="There are too many bonds to this unlabeled Carbon."
 AS="N"
/><n
 id="1074215163"
 p="322.09 168.40"
 Z="261"
 color="10"
 Element="46"
 NumHydrogens="0"
 NeedsClean="yes"
 AS="u"
 LabelDisplay="Center"
><t
 p="322.09 172.30"
 BoundingBox="315.97 163.96 328.21 172.40"
 color="10"
 LabelJustification="Center"
 Justification="Center"
 LabelAlignment="Left"
><s font="3" size="10" color="10" face="96">Pd</s></t></n><n
 id="1074215164"
 p="322.09 149.50"
 Z="263"
 color="10"
 NodeType="Fragment"
 NeedsClean="yes"
 AS="N"
 LabelDisplay="Left"
><fragment
 id="1074217326"
><n
 id="1074215166"
 p="322.09 149.50"
 Z="185"
 Element="78"
 NumHydrogens="0"
 NeedsClean="yes"
><t
 p="322.09 153.40"
 BoundingBox="317.37 145.06 326.81 153.45"
 LabelJustification="Center"
 Justification="Center"
 LabelAlignment="Center"
><s font="3" size="10" color="0" face="96">Pt</s></t></n><n
 id="1074215167"
 p="371.80 149.50"
 Z="186"
/><n
 id="1074215168"
 p="359.37 156.67"
 Z="187"
/><n
 id="1074215169"
 p="346.94 149.50"
 Z="188"
/><n
 id="1074215170"
 p="334.52 156.67"
 Z="189"
/><n
 id="1074215171"
 p="272.38 149.50"
 Z="190"
/><n
 id="1074215172"
 p="284.81 156.67"
 Z="191"
/><n
 id="1074215173"
 p="297.23 149.50"
 Z="192"
/><n
 id="1074215174"
 p="309.66 156.67"
 Z="193"
/><n
 id="1074215175"
 p="346.94 106.45"
 Z="194"
/><n
 id="1074215176"
 p="334.52 113.62"
 Z="195"
/><n
 id="1074215177"
 p="334.52 127.97"
 Z="196"
/><n
 id="1074215178"
 p="322.09 135.15"
 Z="197"
/><n
 id="1074215179"
 p="322.09 163.85"
 Z="198"
 NodeType="ExternalConnectionPoint"
 ExternalConnectionNum="1"
/><b
 id="1074215180"
 Z="199"
 B="1074215177"
 E="1074215178"
/><b
 id="1074215181"
 Z="200"
 B="1074215176"
 E="1074215177"
/><b
 id="1074215182"
 Z="201"
 B="1074215175"
 E="1074215176"
/><b
 id="1074215183"
 Z="202"
 B="1074215173"
 E="1074215174"
/><b
 id="1074215184"
 Z="203"
 B="1074215172"
 E="1074215173"
/><b
 id="1074215185"
 Z="204"
 B="1074215171"
 E="1074215172"
/><b
 id="1074215186"
 Z="205"
 B="1074215169"
 E="1074215170"
/><b
 id="1074215187"
 Z="206"
 B="1074215168"
 E="1074215169"
/><b
 id="1074215188"
 Z="207"
 B="1074215167"
 E="1074215168"
/><b
 id="1074215189"
 Z="208"
 B="1074215166"
 E="1074215170"
/><b
 id="1074215190"
 Z="209"
 B="1074215166"
 E="1074215174"
/><b
 id="1074215191"
 Z="210"
 B="1074215166"
 E="1074215178"
/><b
 id="1074215192"
 Z="211"
 B="1074215179"
 E="1074215166"
/></fragment><t
 p="318.76 153.40"
 BoundingBox="318.76 145.06 344.61 155.70"
 color="10"
 LabelJustification="Left"
 LabelAlignment="Right"
><s font="3" size="10" color="10" face="96">P</s><s font="3" size="10" color="10" face="98">t</s><s font="3" size="10" color="10" face="96">Bu3</s></t></n><n
 id="1074215193"
 p="302.87 165.02"
 Z="265"
 color="10"
 Element="35"
 NumHydrogens="0"
 NeedsClean="yes"
 AS="N"
><t
 p="304.54 168.92"
 BoundingBox="294.54 160.58 304.54 168.92"
 color="10"
 LabelJustification="Right"
 Justification="Right"
 LabelAlignment="Right"
><s font="3" size="10" color="10" face="96">Br</s></t></n><n
 id="1074215194"
 p="350.61 177.52"
 xyz="350.61 177.52 -11.11"
 Z="267"
 color="10"
 AS="N"
/><n
 id="1074215195"
 p="364.76 174.87"
 xyz="364.76 174.87 -11.11"
 Z="268"
 color="10"
 AS="N"
/><n
 id="1074215196"
 p="370.80 167.97"
 Z="269"
 color="10"
 AS="N"
/><n
 id="1074215197"
 p="362.68 163.72"
 xyz="362.68 163.72 11.11"
 Z="270"
 color="10"
 AS="N"
/><n
 id="1074215198"
 p="348.52 166.37"
 xyz="348.52 166.37 11.11"
 Z="271"
 color="10"
 AS="N"
/><n
 id="1074215199"
 p="349.37 192.76"
 Z="280"
 color="10"
 Element="1"
 NumHydrogens="0"
 NeedsClean="yes"
 AS="N"
><t
 p="346.12 196.28"
 BoundingBox="346.12 188.82 352.62 196.28"
 color="10"
 LabelJustification="Left"
><s font="3" size="9" color="10" face="96">H</s></t></n><n
 id="1074215200"
 p="384.71 164.24"
 Z="282"
 color="10"
 NodeType="GenericNickname"
 NumHydrogens="0"
 NeedsClean="yes"
 AS="N"
 GenericNickname="R"
><t
 p="381.10 168.14"
 BoundingBox="381.10 159.80 388.32 168.14"
 color="10"
 LabelJustification="Left"
 LabelAlignment="Left"
><s font="3" size="10" color="10" face="96">R</s></t></n><b
 id="1074215201"
 Z="252"
 color="10"
 B="1074215147"
 E="1074215148"
 Order="1.5"
 Display2="Dash"
 BS="N"
/><b
 id="1074215202"
 Z="254"
 color="10"
 B="1074215147"
 E="1074215149"
 Display="Bold"
 BS="N"
/><b
 id="1074215203"
 Z="256"
 color="10"
 B="1074215150"
 E="1074215147"
 Display="Hash"
 BS="N"
/><b
 id="1074215204"
 Z="258"
 color="10"
 B="1074215148"
 E="1074215157"
 Display="Bold"
 BS="N"
/><b
 id="1074215205"
 Z="262"
 color="10"
 B="1074215162"
 E="1074215163"
 Display="Dash"
 BS="N"
/><b
 id="1074215206"
 Z="264"
 color="10"
 B="1074215163"
 E="1074215164"
 BS="N"
/><b
 id="1074215207"
 Z="266"
 color="10"
 B="1074215163"
 E="1074215193"
 BS="N"
/><b
 id="1074215208"
 Z="272"
 color="10"
 B="1074215162"
 E="1074215194"
 Order="2"
 Display="Bold"
 BS="N"
/><b
 id="1074215209"
 Z="273"
 color="10"
 B="1074215194"
 E="1074215195"
 Display="Bold"
 BS="N"
/><b
 id="1074215210"
 Z="274"
 color="10"
 B="1074215195"
 E="1074215196"
 Order="2"
 Display="Bold"
 BS="N"
 BondCircularOrdering="1074215209 0 1074215217 1074215211"
/><b
 id="1074215211"
 Z="275"
 color="10"
 B="1074215196"
 E="1074215197"
 BS="N"
/><b
 id="1074215212"
 Z="276"
 color="10"
 B="1074215197"
 E="1074215198"
 Order="2"
 BS="N"
 BondCircularOrdering="1074215211 0 0 1074215213"
/><b
 id="1074215213"
 Z="277"
 color="10"
 B="1074215198"
 E="1074215162"
 BS="N"
/><b
 id="1074215214"
 Z="278"
 color="10"
 B="1074215163"
 E="1074215147"
 Display="Dash"
 BS="N"
/><b
 id="1074215215"
 Z="279"
 color="10"
 B="1074215162"
 E="1074215148"
 Display="Dash"
 BS="N"
/><b
 id="1074215216"
 Z="281"
 color="10"
 B="1074215148"
 E="1074215199"
 Display="Hash"
 BS="N"
/><b
 id="1074215217"
 Z="283"
 color="10"
 B="1074215196"
 E="1074215200"
 BS="N"
/></fragment><fragment
 id="1074215218"
 BoundingBox="378.81 142.85 394.21 158.25"
 Z="285"
><n
 id="1074215219"
 p="378.81 143.85"
 Z="284"
 color="10"
 AS="N"
/><n
 id="1074215220"
 p="393.21 143.85"
 Z="286"
 color="10"
 AS="N"
/><n
 id="1074215221"
 p="393.21 158.25"
 Z="288"
 color="10"
 AS="N"
/><b
 id="1074215222"
 Z="287"
 color="10"
 B="1074215219"
 E="1074215220"
 Display="Bold"
 BS="N"
/><b
 id="1074215223"
 Z="289"
 color="10"
 B="1074215220"
 E="1074215221"
 Display="Bold"
 BS="N"
/></fragment><t
 id="1074215224"
 p="395.68 146.85"
 BoundingBox="395.68 137.60 401.24 149.35"
 Z="290"
 color="10"
 Warning="Chemical Interpretation is not possible for this label"
 LineHeight="auto"
><s font="3" size="10" color="10" face="1">‡</s></t></group><group
 id="1074215225"
 BoundingBox="122.22 136.48 232.06 208.87"
 Z="335"
><fragment
 id="1074215226"
 BoundingBox="122.22 144.69 215.75 208.87"
 Z="300"
><n
 id="1074215227"
 p="148.50 188.67"
 Z="291"
 color="11"
 AS="N"
/><n
 id="1074215228"
 p="162.41 192.40"
 Z="292"
 color="11"
 AS="N"
/><n
 id="1074215229"
 p="136.03 195.87"
 Z="294"
 color="11"
 Element="1"
 NumHydrogens="0"
 NeedsClean="yes"
 AS="N"
><t
 p="132.42 199.77"
 BoundingBox="132.42 191.43 139.64 199.77"
 color="11"
 LabelJustification="Left"
><s font="3" size="10" color="11" face="96">H</s></t></n><n
 id="1074215230"
 p="136.03 181.47"
 Z="296"
 color="11"
 NodeType="Nickname"
 NeedsClean="yes"
 AS="N"
><fragment
 id="1074217327"
><n
 id="1074215232"
 p="136.03 181.47"
 Z="212"
/><n
 id="1074215233"
 p="149.89 185.18"
 Z="213"
 NodeType="ExternalConnectionPoint"
 ExternalConnectionNum="1"
/><b
 id="1074215234"
 Z="214"
 B="1074215233"
 E="1074215232"
 Display="Hash"
/></fragment><t
 p="138.53 184.99"
 BoundingBox="126.03 177.53 138.53 185.10"
 color="11"
 LabelJustification="Right"
 Justification="Right"
 LabelAlignment="Right"
><s font="3" size="9" color="11" face="96">Me</s></t></n><n
 id="1074215235"
 p="169.61 204.87"
 Z="298"
 color="11"
 NodeType="Fragment"
 NeedsClean="yes"
 AS="N"
><fragment
 id="1074217328"
><n
 id="1074215237"
 p="169.61 204.87"
 Z="215"
 Element="8"
 NumHydrogens="0"
 NeedsClean="yes"
><t
 p="165.72 208.77"
 BoundingBox="165.72 200.31 173.50 208.87"
 LabelJustification="Left"
><s font="3" size="10" color="0" face="96">O</s></t></n><n
 id="1074215238"
 p="183.96 204.87"
 Z="216"
/><n
 id="1074215239"
 p="162.43 192.44"
 Z="217"
 NodeType="ExternalConnectionPoint"
 ExternalConnectionNum="1"
/><b
 id="1074215240"
 Z="218"
 B="1074215237"
 E="1074215238"
/><b
 id="1074215241"
 Z="219"
 B="1074215239"
 E="1074215237"
 Display="Bold"
/></fragment><t
 p="165.72 208.77"
 BoundingBox="165.72 200.31 187.39 208.87"
 color="11"
 LabelJustification="Left"
 LabelAlignment="Left"
><s font="3" size="10" color="11" face="96">OMe</s></t></n><n
 id="1074215242"
 p="169.92 172.90"
 Z="301"
 color="11"
 Warning="There are too many bonds to this unlabeled Carbon."
 AS="N"
/><n
 id="1074215243"
 p="149.52 168.03"
 Z="302"
 color="11"
 Element="46"
 NumHydrogens="0"
 NeedsClean="yes"
 AS="u"
 LabelDisplay="Center"
><t
 p="149.52 171.93"
 BoundingBox="143.40 163.59 155.64 172.03"
 color="11"
 LabelJustification="Center"
 Justification="Center"
 LabelAlignment="Left"
><s font="3" size="10" color="11" face="96">Pd</s></t></n><n
 id="1074215244"
 p="149.52 149.13"
 Z="304"
 color="11"
 NodeType="Fragment"
 NeedsClean="yes"
 AS="N"
 LabelDisplay="Left"
><fragment
 id="1074217329"
><n
 id="1074215246"
 p="149.52 149.13"
 Z="220"
 Element="78"
 NumHydrogens="0"
 NeedsClean="yes"
><t
 p="149.52 153.03"
 BoundingBox="144.80 144.69 154.24 153.08"
 LabelJustification="Center"
 Justification="Center"
 LabelAlignment="Center"
><s font="3" size="10" color="0" face="96">Pt</s></t></n><n
 id="1074215247"
 p="199.23 149.13"
 Z="221"
/><n
 id="1074215248"
 p="186.80 156.30"
 Z="222"
/><n
 id="1074215249"
 p="174.38 149.13"
 Z="223"
/><n
 id="1074215250"
 p="161.95 156.30"
 Z="224"
/><n
 id="1074215251"
 p="99.81 149.13"
 Z="225"
/><n
 id="1074215252"
 p="112.24 156.30"
 Z="226"
/><n
 id="1074215253"
 p="124.67 149.13"
 Z="227"
/><n
 id="1074215254"
 p="137.09 156.30"
 Z="228"
/><n
 id="1074215255"
 p="174.38 106.08"
 Z="229"
/><n
 id="1074215256"
 p="161.95 113.25"
 Z="230"
/><n
 id="1074215257"
 p="161.95 127.60"
 Z="231"
/><n
 id="1074215258"
 p="149.52 134.78"
 Z="232"
/><n
 id="1074215259"
 p="149.52 163.48"
 Z="233"
 NodeType="ExternalConnectionPoint"
 ExternalConnectionNum="1"
/><b
 id="1074215260"
 Z="234"
 B="1074215257"
 E="1074215258"
/><b
 id="1074215261"
 Z="235"
 B="1074215256"
 E="1074215257"
/><b
 id="1074215262"
 Z="236"
 B="1074215255"
 E="1074215256"
/><b
 id="1074215263"
 Z="237"
 B="1074215253"
 E="1074215254"
/><b
 id="1074215264"
 Z="238"
 B="1074215252"
 E="1074215253"
/><b
 id="1074215265"
 Z="239"
 B="1074215251"
 E="1074215252"
/><b
 id="1074215266"
 Z="240"
 B="1074215249"
 E="1074215250"
/><b
 id="1074215267"
 Z="241"
 B="1074215248"
 E="1074215249"
/><b
 id="1074215268"
 Z="242"
 B="1074215247"
 E="1074215248"
/><b
 id="1074215269"
 Z="243"
 B="1074215246"
 E="1074215250"
/><b
 id="1074215270"
 Z="244"
 B="1074215246"
 E="1074215254"
/><b
 id="1074215271"
 Z="245"
 B="1074215246"
 E="1074215258"
/><b
 id="1074215272"
 Z="246"
 B="1074215259"
 E="1074215246"
/></fragment><t
 p="146.19 153.03"
 BoundingBox="146.19 144.69 172.04 155.33"
 color="11"
 LabelJustification="Left"
 LabelAlignment="Right"
><s font="3" size="10" color="11" face="96">P</s><s font="3" size="10" color="11" face="98">t</s><s font="3" size="10" color="11" face="96">Bu3</s></t></n><n
 id="1074215273"
 p="130.55 164.11"
 Z="306"
 color="11"
 Element="35"
 NumHydrogens="0"
 NeedsClean="yes"
 AS="N"
><t
 p="132.22 168.01"
 BoundingBox="122.22 159.67 132.22 168.01"
 color="11"
 LabelJustification="Right"
 Justification="Right"
 LabelAlignment="Right"
><s font="3" size="10" color="11" face="96">Br</s></t></n><n
 id="1074215274"
 p="178.04 177.15"
 xyz="178.04 177.15 -11.11"
 Z="308"
 color="11"
 AS="N"
/><n
 id="1074215275"
 p="192.20 174.50"
 xyz="192.20 174.50 -11.11"
 Z="309"
 color="11"
 AS="N"
/><n
 id="1074215276"
 p="198.23 167.60"
 Z="310"
 color="11"
 AS="N"
/><n
 id="1074215277"
 p="190.11 163.35"
 xyz="190.11 163.35 11.11"
 Z="311"
 color="11"
 AS="N"
/><n
 id="1074215278"
 p="175.95 166"
 xyz="175.95 166 11.11"
 Z="312"
 color="11"
 AS="N"
/><n
 id="1074215279"
 p="176.81 192.40"
 Z="321"
 color="11"
 Element="1"
 NumHydrogens="0"
 NeedsClean="yes"
 AS="N"
><t
 p="173.56 195.92"
 BoundingBox="173.56 188.46 180.06 195.92"
 color="11"
 LabelJustification="Left"
><s font="3" size="9" color="11" face="96">H</s></t></n><n
 id="1074215280"
 p="212.14 163.87"
 Z="323"
 color="11"
 NodeType="GenericNickname"
 NumHydrogens="0"
 NeedsClean="yes"
 AS="N"
 GenericNickname="R"
><t
 p="208.53 167.77"
 BoundingBox="208.53 159.43 215.75 167.77"
 color="11"
 LabelJustification="Left"
 LabelAlignment="Left"
><s font="3" size="10" color="11" face="96">R</s></t></n><b
 id="1074215281"
 Z="293"
 color="11"
 B="1074215227"
 E="1074215228"
 Order="1.5"
 Display2="Dash"
 BS="N"
/><b
 id="1074215282"
 Z="295"
 color="11"
 B="1074215227"
 E="1074215229"
 Display="Bold"
 BS="N"
/><b
 id="1074215283"
 Z="297"
 color="11"
 B="1074215230"
 E="1074215227"
 Display="Hash"
 BS="N"
/><b
 id="1074215284"
 Z="299"
 color="11"
 B="1074215228"
 E="1074215235"
 Display="Bold"
 BS="N"
/><b
 id="1074215285"
 Z="303"
 color="11"
 B="1074215242"
 E="1074215243"
 Display="Dash"
 BS="N"
/><b
 id="1074215286"
 Z="305"
 color="11"
 B="1074215243"
 E="1074215244"
 BS="N"
/><b
 id="1074215287"
 Z="307"
 color="11"
 B="1074215243"
 E="1074215273"
 BS="N"
/><b
 id="1074215288"
 Z="313"
 color="11"
 B="1074215242"
 E="1074215274"
 Order="2"
 Display="Bold"
 BS="N"
/><b
 id="1074215289"
 Z="314"
 color="11"
 B="1074215274"
 E="1074215275"
 Display="Bold"
 BS="N"
/><b
 id="1074215290"
 Z="315"
 color="11"
 B="1074215275"
 E="1074215276"
 Order="2"
 Display="Bold"
 BS="N"
 BondCircularOrdering="1074215289 0 1074215297 1074215291"
/><b
 id="1074215291"
 Z="316"
 color="11"
 B="1074215276"
 E="1074215277"
 BS="N"
/><b
 id="1074215292"
 Z="317"
 color="11"
 B="1074215277"
 E="1074215278"
 Order="2"
 BS="N"
 BondCircularOrdering="1074215291 0 0 1074215293"
/><b
 id="1074215293"
 Z="318"
 color="11"
 B="1074215278"
 E="1074215242"
 BS="N"
/><b
 id="1074215294"
 Z="319"
 color="11"
 B="1074215243"
 E="1074215227"
 Display="Dash"
 BS="N"
/><b
 id="1074215295"
 Z="320"
 color="11"
 B="1074215242"
 E="1074215228"
 Display="Dash"
 BS="N"
/><b
 id="1074215296"
 Z="322"
 color="11"
 B="1074215228"
 E="1074215279"
 Display="Hash"
 BS="N"
/><b
 id="1074215297"
 Z="324"
 color="11"
 B="1074215276"
 E="1074215280"
 BS="N"
/></fragment><fragment
 id="1074215298"
 BoundingBox="209.62 141.73 225.02 157.13"
 Z="326"
><n
 id="1074215299"
 p="209.62 142.73"
 Z="325"
 color="11"
 AS="N"
/><n
 id="1074215300"
 p="224.02 142.73"
 Z="327"
 color="11"
 AS="N"
/><n
 id="1074215301"
 p="224.02 157.13"
 Z="329"
 color="11"
 AS="N"
/><b
 id="1074215302"
 Z="328"
 color="11"
 B="1074215299"
 E="1074215300"
 Display="Bold"
 BS="N"
/><b
 id="1074215303"
 Z="330"
 color="11"
 B="1074215300"
 E="1074215301"
 Display="Bold"
 BS="N"
/></fragment><t
 id="1074215304"
 p="226.50 145.73"
 BoundingBox="226.50 136.48 232.06 148.23"
 Z="331"
 color="11"
 Warning="Chemical Interpretation is not possible for this label"
 LineHeight="auto"
><s font="3" size="10" color="11" face="1">‡</s></t></group><t
 id="1074215305"
 p="202.61 206.89"
 BoundingBox="202.61 194.79 249.88 211.54"
 Z="332"
 Warning="Chemical Interpretation is not possible for this label"
 LineHeight="auto"
><s font="23" size="12" color="0" face="1">a</s><s font="3" size="12" color="0" face="1">TS</s><s font="3" size="12" color="0" face="33">B.4</s><s font="23" size="12" color="0" face="33">-</s><s font="3" size="12" color="0" face="33">5</s></t><t
 id="1074215306"
 p="373.55 204.64"
 BoundingBox="373.55 192.54 419.84 209.29"
 Z="333"
 Warning="Chemical Interpretation is not possible for this label"
 LineHeight="auto"
><s font="23" size="12" color="0" face="1">b</s><s font="3" size="12" color="0" face="1">TS</s><s font="3" size="12" color="0" face="33">B.4</s><s font="23" size="12" color="0" face="33">-</s><s font="3" size="12" color="0" face="33">5</s></t><t
 id="1074215307"
 p="85.28 84.79"
 BoundingBox="85.28 73.19 436.64 87.34"
 Z="336"
 Warning="Chemical Interpretation is not possible for this label"
 LineHeight="auto"
><s font="3" size="10" color="0">ΔG</s><s font="3" size="10" color="0" face="64">‡</s><s font="3" size="10" color="0" face="32">TS</s><s font="3" size="10" color="0">  =  Δ</s><s font="3" size="10" color="0" face="32">Eelstat</s><s font="3" size="10" color="0"> + ΔE</s><s font="3" size="10" color="0" face="32">orb</s><s font="3" size="10" color="0">  +  ΔE</s><s font="3" size="10" color="0" face="32">distort</s><s font="3" size="10" color="0"> + ΔE</s><s font="3" size="10" color="0" face="32">Pauli</s><s font="3" size="10" color="0">  +  ΔG</s><s font="3" size="10" color="0" face="32">thermo</s><s font="3" size="10" color="0"> + ΔΔG</s><s font="3" size="10" color="0" face="32">solv</s><s font="3" size="10" color="0">   +  ΔE</s><s font="3" size="10" color="0" face="32">disp</s></t><t
 id="1074215308"
 p="138.28 115.32"
 BoundingBox="138.28 106.07 198.18 117.82"
 Z="337"
 Warning="Chemical Interpretation is not possible for this label"
 LineHeight="auto"
><s font="3" size="10" color="0" face="1">Σ(electronic)</s></t><t
 id="1074215309"
 p="237.78 115.32"
 BoundingBox="237.78 106.07 277.13 117.82"
 Z="339"
 Warning="Chemical Interpretation is not possible for this label"
 LineHeight="auto"
><s font="3" size="10" color="0" face="1">Σ(steric)</s></t><t
 id="1074215310"
 p="323.78 115.32"
 BoundingBox="323.78 106.07 370.33 117.82"
 Z="341"
 Warning="Chemical Interpretation is not possible for this label"
 LineHeight="auto"
><s font="3" size="10" color="0" face="1">Σ(thermo)</s></t><t
 id="1074215311"
 p="399.98 115.32"
 BoundingBox="399.98 106.07 450.55 117.82"
 Z="343"
 Warning="Chemical Interpretation is not possible for this label"
 LineHeight="auto"
><s font="3" size="10" color="0" face="1">dispersion</s></t><graphic
 id="1074215312"
 BoundingBox="430.34 217.08 269.90 131.30"
 Z="247"
 color="12"
 GraphicType="Rectangle"
 RectangleType="Filled"
 Center3D="350.12 174.19 0"
 MajorAxisEnd3D="430.34 174.19 0"
 MinorAxisEnd3D="350.12 217.08 0"
/><graphic
 id="1074215313"
 BoundingBox="258.59 217.08 98.15 131.30"
 Z="248"
 color="12"
 GraphicType="Rectangle"
 RectangleType="Filled"
 Center3D="178.37 174.19 0"
 MajorAxisEnd3D="258.59 174.19 0"
 MinorAxisEnd3D="178.37 217.08 0"
/><graphic
 id="1074215314"
 BoundingBox="453.96 122.47 80.04 64.67"
 Z="249"
 color="12"
 GraphicType="Rectangle"
 RectangleType="Filled"
 Center3D="267 93.57 0"
 MajorAxisEnd3D="453.96 93.57 0"
 MinorAxisEnd3D="267 122.47 0"
/><graphic
 id="1074215315"
 BoundingBox="197.78 95.88 131.32 95.88"
 Z="338"
 Warning="Parentheses don&apos;t match."
 GraphicType="Bracket"
 BracketType="Curly"
 LipSize="60"
/><graphic
 id="1074215316"
 BoundingBox="293.71 96.85 213.84 96.85"
 Z="340"
 Warning="Parentheses don&apos;t match."
 GraphicType="Bracket"
 BracketType="Curly"
 LipSize="60"
/><graphic
 id="1074215317"
 BoundingBox="390.21 96.85 310.34 96.85"
 Z="342"
 Warning="Parentheses don&apos;t match."
 GraphicType="Bracket"
 BracketType="Curly"
 LipSize="60"
/><graphic
 id="1074217321"
 SupersededBy="1074217330"
 BoundingBox="423.02 104.15 423.02 90.65"
 Z="344"
 GraphicType="Line"
 HeadSize="1000"
/><arrow
 id="1074217330"
 BoundingBox="422.58 90.65 423.46 104.15"
 Z="344"
 FillType="None"
 ArrowheadType="Solid"
 HeadSize="1000"
 ArrowheadCenterSize="875"
 ArrowheadWidth="250"
 Head3D="423.02 104.15 0"
 Tail3D="423.02 90.65 0"
 Center3D="1064.55 271.40 0"
 MajorAxisEnd3D="1078.05 271.40 0"
 MinorAxisEnd3D="1064.55 284.90 0"
/></group><annotation
 Keyword="GUID"
 Content="b0f5c22e-9f46-46e8-9a11-48b19195862c"
/><annotation
 Keyword="Name"
 Content="Dog (2)"
/></page></CDXML>
