# Supplementary material for: Assisted Tandem Pd Catalysis Enables Regiodivergent Heck Arylation of Transiently Generated Substituted Enol Ethers
Source: JACS Au. 2023 Jan 12;3(1):261–74. doi: 10.1021/jacsau.2c00645 (PMC9875267; doi:10.1021/jacsau.2c00645)
Supplement: Supplementary file 3 — au2c00645_si_003.xyz [file au2c00645_si_003.xyz]

48
[Na(THF)3][OTf]
  O   1.43846690769031      0.97739624371462     -2.65715244153179
  S   0.57282591889394     -0.01589970202089     -1.98449377154221
  O   1.34106231500888     -1.20414218325775     -1.54445513226488
  O   -0.70926798031369     -0.29297392271468     -2.63397769661997
  C   0.11074620588747      0.82023626444389     -0.38682634342451
  F   1.20770779238766      1.12161077647664      0.31222601033439
  F   -0.55792595858661      1.94789560032959     -0.62886202209055
  F   -0.65672981696952      0.02225255708312      0.35509793715084
  Na  3.46431928512846     -0.50746950415003     -2.47059600946236
  H   4.68921981320398     -2.62324419120901     -5.46466985640314
  O   3.32768794227491     -1.28842509928388     -4.65892225659682
  C   2.19000989509751     -1.01871808588579     -5.50069108963752
  C   2.63951133840336     -1.33600517292635     -6.92109547417937
  C   4.13884223859290     -1.04369958521196     -6.85513039641903
  C   4.48817029807059     -1.54564631030703     -5.46306541350160
  H   1.35477257466873     -1.63319524195426     -5.15881176537207
  H   1.91808959557970      0.03565430861807     -5.38876016240384
  H   2.11418608014549     -0.73204751648301     -7.66142713011884
  H   2.46820467378955     -2.39069335271715     -7.15110077202133
  H   4.32364758417630      0.03162599442164     -6.92792969843990
  H   4.71261875916817     -1.54815259829141     -7.63323704370954
  H   5.34053882808899     -1.03137618657844     -5.01294084767933
  H   4.23428198710619     -3.54306951654331     -3.05589468285046
  O   5.11620081972322     -2.05550974691217     -1.92306201033159
  C   6.51619870412638     -1.80080850489117     -2.12770388120368
  C   7.05435360254781     -3.02666938233363     -2.84992855062540
  C   6.17896877480993     -4.14012993741622     -2.27412382993889
  C   4.82771608288912     -3.44990363363285     -2.13997876093923
  H   6.61573299891580     -0.87496605440134     -2.69838831605066
  H   6.99742321376318     -1.66714210481297     -1.15284821231002
  H   8.11868973390952     -3.17831641341189     -2.66732413590487
  H   6.89790255804992     -2.93455202891992     -3.92786756204112
  H   6.55027319676551     -4.44752215083779     -1.29328545193692
  H   6.12684573668324     -5.02129577786860     -2.91430373371630
  H   4.23626203948632     -3.81475394582344     -1.29804799561472
  H   3.90168394652955      1.46857278283139     -4.59977689717654
  O   4.76335601834349      1.42994706174321     -2.71747578206390
  C   4.44582809977637      2.52339027173092     -1.83542299548714
  C   3.90404062882935      3.62851505814907     -2.72815693100681
  C   4.69713912308905      3.40733497978963     -4.01593869064583
  C   4.77219499567784      1.88858190981190     -4.08305660298193
  H   3.72242824891695      2.17323776310523     -1.09602147484170
  H   5.36036373595292      2.83316410236716     -1.31863064438929
  H   4.05263635410673      4.61823784130478     -2.29515736127758
  H   2.83638018294538      3.47920168132417     -2.90524127476004
  H   5.69856264009458      3.83623228422722     -3.92660681766032
  H   4.21605928166038      3.83275214639224     -4.89711203042789
  H   5.68002727391392      1.51777279993250     -4.56396239088358
47
[Na(THF)3][OAc]
  Na  3.60762533075809     -0.28617022907233     -2.03719027319565
  H   5.14272427889840     -1.09852718131831     -4.89634877168139
  O   3.47235330409939     -0.03367163651965     -4.40206884158161
  C   2.13822339744528     -0.02421255358362     -4.90970160219335
  C   1.97104828925030     -1.39802146955558     -5.54486820323060
  C   3.37855056980593     -1.69604278781223     -6.09888495508303
  C   4.27912628809429     -0.66108131899795     -5.39927988365129
  H   1.46500767245439      0.17056223877878     -4.07446531539337
  H   2.03433793403750      0.77807598178360     -5.65214093535885
  H   1.20164026606977     -1.40709349530794     -6.31774382418123
  H   1.69609762608439     -2.12392981011596     -4.77726764653270
  H   3.41956591960728     -1.56992606188272     -7.18160589538917
  H   3.68902320513557     -2.71665437966891     -5.87097148274787
  H   4.63378683490861      0.09831131455595     -6.10602229409203
  H   4.02950539663802     -2.99226440211993     -3.33927570795662
  O   5.25388968768752     -1.95169777129064     -2.07602889109225
  C   6.66367180353093     -1.95652980502768     -1.86367965938793
  C   7.23588253680748     -2.51049212134239     -3.16165616108323
  C   6.16678379529699     -3.52926677415671     -3.60345338381751
  C   4.93321053500762     -3.17082252047315     -2.75389930663383
  H   6.97214556893169     -0.93625134276318     -1.63407831808315
  H   6.90572091097731     -2.60435744006644     -1.01132195984489
  H   8.21839680920571     -2.96238426649293     -3.02141071419006
  H   7.33270883296152     -1.70662580540688     -3.89507975691788
  H   6.48431078163913     -4.55301350384856     -3.40173464996430
  H   5.95679750232334     -3.45179271940107     -4.67115316864835
  H   4.72041253571411     -3.94881918376196     -2.01304441326102
  H   6.09085916736726      0.71272821451669     -3.47931714494556
  O   5.13489695917125      1.53218060689101     -1.86771233192051
  C   4.47076221863103      2.78443763337804     -1.67948018389526
  C   4.13620444721680      3.24415259119658     -3.09095586329536
  C   5.34679821839425      2.75368872124733     -3.90517608158131
  C   5.99658628677979      1.68939340059186     -3.00127590625208
  H   3.59984393355869      2.60770210607646     -1.04802656689572
  H   5.14773551210522      3.48778752278593     -1.17762686744209
  H   3.99145972105203      4.32339304183839     -3.15329246931295
  H   3.22164473135195      2.75231632016152     -3.42886689539039
  H   6.04812472496351      3.56591249153937     -4.10259947441318
  H   5.03839688312004      2.33194629659567     -4.86178359335024
  H   6.98656086215929      2.00800033887924     -2.65687479524429
  O   1.58133931659260      0.66140741664306     -1.26558610576025
  O   1.61688940275832     -1.52301786121725     -1.68664916509456
  C   1.01984239591093     -0.46375240301186     -1.35876290592881
  C   -0.47819887779086     -0.53905302311030     -1.10202981860601
  H   -0.99609261701434     -0.39291413010644     -2.05438769157167
  H   -0.75966344666554     -1.51767189965948     -0.71276216688305
  H   -0.80111196803389      0.24536123263269     -0.41746313802262
76
A.0
  C   -1.65625615892824      3.29822748428730     -0.32624087667203
  Pd  0.31355777884348     -0.04762852614975     -0.32553949251139
  C   -2.11917658761991      2.19762858410447     -1.28339363289791
  P   -1.85389532827841      0.47992338821652     -0.68657852521545
  H   -2.02771494723849      3.10084739824782      0.68435168600330
  P   0.86429231354369      2.17159924357016      0.38031911176552
  C   -0.14539367466518      3.53572578585606     -0.31638631662894
  H   -3.19088802987471      2.29557023391840     -1.47356422940158
  H   -1.61019594416347      2.29572578105412     -2.24612734557855
  H   0.21661056284877      3.65850574746878     -1.34192132904948
  H   0.10128516543966      4.46086930410376      0.21077792658165
  H   -2.13299201999071      4.22830146673203     -0.64473680644690
  C   2.56018162073288      2.70940036158486     -0.01987057846033
  C   3.05338893270338      2.41832554336612     -1.29084528335396
  C   3.34500659418553      3.43008249444965      0.87574705720294
  C   4.31301668415383      2.85741126809421     -1.66739324575266
  C   4.61074527528747      3.85985516537606      0.49902841947328
  C   5.09347561829605      3.57788580328331     -0.77193417081675
  H   2.45764624344908      1.83214213944808     -1.98355926658384
  H   2.97375115329570      3.65542376424711      1.86962239839064
  H   4.69155301524069      2.62233960570678     -2.65554630435991
  H   5.22027013887702      4.41647567967001      1.20182973906891
  H   6.08289484269116      3.91262480039533     -1.06267153889258
  C   0.71714300035425      2.27328786368139      2.19667434149959
  C   1.28973491605386      1.24076692718810      2.94392635931803
  C   0.01378280689163      3.27963173984125      2.85175614400287
  C   1.16190019206827      1.22088411328234      4.32337639192452
  C   -0.12266726335126      3.25099424988952      4.23455477857320
  C   0.44884758350756      2.22370061785461      4.97079154909439
  H   1.83374978430986      0.44611771967938      2.44232450376648
  H   -0.43896450123988      4.09288470921257      2.29712191559982
  H   1.61190843790006      0.41615232865519      4.89340814774105
  H   -0.67858995615979      4.03594433656980      4.73445991461126
  H   0.33899505168664      2.20223705196106      6.04916707667295
  C   -2.80794022346566      0.40243543603534      0.86528527621878
  C   -4.16325912902391      0.73808275148406      0.87351666705461
  C   -2.17832697655006      0.06676066568500      2.06000458446678
  C   -4.87130959654675      0.74106535107198      2.06423008182292
  C   -2.88921644114830      0.07280587883981      3.25314661400480
  C   -4.23404147139284      0.41106485657145      3.25583058971888
  H   -4.67183362240458      0.99369451904351     -0.05029103815308
  H   -1.12536174484030     -0.19318537394203      2.06354735404689
  H   -5.92337695324790      1.00191565261301      2.06361539934692
  H   -2.38634712071849     -0.18582333909860      4.17795711880296
  H   -4.79042953452835      0.41703576163057      4.18629334728142
  C   -2.76932542055697     -0.54176261537115     -1.88728454609284
  C   -3.51101747316256     -1.64078074217036     -1.45973907891373
  C   -2.64283972322634     -0.28715551185820     -3.25135953038624
  C   -4.12219849644265     -2.47186213375748     -2.38637350712871
  C   -3.25902500333991     -1.11876223759477     -4.17564199150021
  C   -3.99658766937969     -2.21333347677681     -3.74527457478823
  H   -3.60363004210618     -1.86018491909652     -0.40223178100462
  H   -2.05074349399636      0.54888916701974     -3.60647578767394
  H   -4.69218357089962     -3.32813152106371     -2.04441715559932
  H   -3.15439754171773     -0.91407576065209     -5.23491064429766
  H   -4.47103234407451     -2.86699931579314     -4.46836515271962
  C   -0.18700997384490     -1.94850717782245     -0.82911213127085
  C   -0.06496005395202     -2.39154414939624     -2.14729297755845
  C   -0.57031597697274     -2.86537635891234      0.14988949839692
  C   -0.32169098405217     -3.70852827721104     -2.48684624652268
  C   -0.83925391574266     -4.18627865647295     -0.17237198044692
  C   -0.71909584823450     -4.60774422600134     -1.49598543519210
  H   0.22846509646152     -1.70129625187904     -2.93131389586095
  H   -0.66742024018734     -2.55538398515127      1.18522563759614
  H   -0.22387640078559     -4.04210322808465     -3.51365096742847
  H   -1.14331965524463     -4.88972239373842      0.59441810279330
  C   -1.01442138715901     -5.96627027498780     -1.84237624352308
  N   -1.25765851555090     -7.05601002156070     -2.12192799261300
  S   3.24873535619720     -1.52216029524177     -0.60984813637690
  O   3.09308281104495     -2.96321489949928     -0.41515212044037
  O   2.32535334842018     -0.68593535373229      0.22996858453616
  O   3.37691566994066     -1.05000388683363     -1.98996112359452
  C   4.88114136865335     -1.13182557846562      0.19699776236050
  F   4.86612191196090     -1.50692877315888      1.47610678858911
  F   5.85468002837276     -1.79280409041745     -0.42935768817754
  F   5.14682554759425      0.17027242890099      0.13959105055880
75
A.1
  C   -1.64906507611881      3.30964775037655     -0.40993371983364
  Pd  0.38651116652323     -0.01722530581093     -0.46829143210903
  C   -2.12740995698565      2.18691554004391     -1.33462138530896
  P   -1.81622264123521      0.48295309803615     -0.71366304188968
  H   -1.99834779305067      3.12929188603496      0.61163351083838
  P   0.89707170507377      2.20319720485561      0.23808279941028
  C   -0.13984846338083      3.56209621417613     -0.43033804882436
  H   -3.20384101536094      2.27536946742947     -1.49994932298688
  H   -1.64351756973981      2.27243238718751     -2.31161205159961
  H   0.19897096972808      3.69518914538716     -1.46261137215988
  H   0.10532573105147      4.48708318774863      0.09790440533880
  H   -2.13852290603300      4.23097024198909     -0.73502020560362
  C   2.59038335336355      2.79802251052253     -0.10507685969901
  C   3.07709110883336      2.67299165154945     -1.40579603501724
  C   3.39346904859326      3.37574408029050      0.87458988167855
  C   4.34878973689930      3.12528106843865     -1.72302163981334
  C   4.66961451423098      3.82212115885784      0.55565069594808
  C   5.14824025486273      3.69842684546460     -0.74150037703314
  H   2.47044521893231      2.19692305847390     -2.16863615353617
  H   3.02993627542253      3.47619130258838      1.89109764274524
  H   4.71994578482708      3.01739050744911     -2.73581975417967
  H   5.29058234230815      4.26636224276381      1.32537573012085
  H   6.14612983845519      4.04386184749832     -0.98744659335373
  C   0.73225557211368      2.25666687418604      2.05613518365019
  C   1.28783319132808      1.19649344651339      2.77690633337045
  C   0.04570298365617      3.25727790186768      2.73687342112545
  C   1.15861232341491      1.14253567442926      4.15536141572402
  C   -0.09381777511812      3.19435726938759      4.11833250503460
  C   0.46037186703689      2.13914711182580      4.82806749667312
  H   1.81914053198445      0.40803010356788      2.25146973846592
  H   -0.39110823049243      4.09289936427444      2.20281413478493
  H   1.59492150352278      0.31619879552372      4.70484428870304
  H   -0.63804320084617      3.97454689303081      4.63824036903655
  H   0.34849770427348      2.09122318384164      5.90541817677628
  C   -2.73424345976919      0.42089334740813      0.86265171653429
  C   -4.07553337830895      0.80441604466187      0.91940601590403
  C   -2.08630570329594      0.02859527109954      2.02949657264627
  C   -4.75010276196178      0.80144086541274      2.12952796760671
  C   -2.76326567390876      0.02590873049019      3.24253570319815
  C   -4.09347599852101      0.41434823774607      3.29333146425760
  H   -4.59992414005829      1.10264531571733      0.01745633939348
  H   -1.04403619050689     -0.26731357368863      1.99287334805089
  H   -5.79106207893627      1.10163255558580      2.16627682658918
  H   -2.24536490609832     -0.27705659283881      4.14542329925471
  H   -4.62322066650750      0.41545460302885      4.23929501928141
  C   -2.76749910197492     -0.57184856509600     -1.85996702562089
  C   -3.49481057771054     -1.65964781332132     -1.38239266714825
  C   -2.67968724379806     -0.35709150370606     -3.23402594008637
  C   -4.13178663305424     -2.51676808860684     -2.26768107842614
  C   -3.32191121856655     -1.21340696865917     -4.11712534293389
  C   -4.04685109169292     -2.29553965591813     -3.63610920599090
  H   -3.55730379252966     -1.84933321536693     -0.31678757099525
  H   -2.09735444504901      0.46827036781184     -3.62851036139237
  H   -4.69093308609561     -3.36340755743807     -1.88587238040630
  H   -3.24757664860337     -1.03802536043339     -5.18427290547535
  H   -4.54237117731553     -2.96813350085141     -4.32705423868944
  C   -0.07166362202779     -1.95414481238647     -0.88112856179113
  C   -0.07535201446985     -2.45091189715929     -2.18795355136755
  C   -0.35142057581335     -2.84513948396673      0.15833234085322
  C   -0.36585420496693     -3.77709785575968     -2.45649820637079
  C   -0.65123138286607     -4.17605222850697     -0.08927430181201
  C   -0.66569669993209     -4.64323194618931     -1.40294255375848
  H   0.13951802676483     -1.78988094148419     -3.02036069759199
  H   -0.34884565677060     -2.50264593541533      1.18820825580026
  H   -0.37133818046253     -4.14430237787936     -3.47668262523006
  H   -0.87809770294488     -4.85144418931715      0.72807974733202
  C   -0.99523353813319     -6.01044684553044     -1.67273345578279
  N   -1.26442736504900     -7.10853223496257     -1.89026087143973
  O   2.38806638797953     -0.57175909092242     -0.11626262963731
  C   3.18198839295802     -0.62121505056877     -1.12383190311775
  O   2.84749675638131     -0.45256629715322     -2.30079583845117
  C   4.63639844267212     -0.86164346694172     -0.76962331487993
  H   4.73171099044461     -1.50355099617455      0.10587583043991
  H   5.08632893589832      0.10681326335066     -0.53052679879982
  H   5.17292288752708     -1.29097478086971     -1.61477570942325
88
alphaA.2
  C   1.23785355011733     -1.57903780667602      2.84439956257644
  Pd  -0.01589608483014     -0.07385673212214     -0.52772384762255
  C   -0.27521035839502     -1.39707308762012      2.74867100654442
  P   -0.97151418242217     -1.47721066914840      1.05522365414211
  H   1.56746077979450     -2.45700463661273      2.27691771502050
  P   2.10803787480347     -0.07642129465976      0.61651464358366
  C   2.01201251578857     -0.32887337096374      2.42970144519869
  H   -0.79500985486720     -2.15972068867723      3.33325864309241
  H   -0.55554008655562     -0.41831790122436      3.14445917732643
  H   1.51439937062484      0.55738372744544      2.83067069240157
  H   3.02932862568298     -0.34925642692349      2.82464606365053
  H   1.47803923520124     -1.79019390154633      3.88906099090657
  C   3.02734259943893      1.50078731959589      0.49766223887769
  C   4.13345431444223      1.64666181575376     -0.33474920638076
  C   2.55740502459370      2.60155431038969      1.21536084414139
  C   4.76764142198480      2.87799929670429     -0.44449476803770
  C   3.19993150489675      3.82508053705597      1.11101398422299
  C   4.30446399940442      3.96757994014170      0.27941700233645
  H   4.50877533972045      0.80131138684718     -0.90123859538245
  H   1.66915530326195      2.50776868085611      1.83450142802001
  H   5.62757802737386      2.98218759314888     -1.09655534025373
  H   2.82853714049332      4.67422144759428      1.67421874362349
  H   4.80183231215394      4.92733592699351      0.19478314868236
  C   3.29877167179647     -1.34532889248298      0.04801067752170
  C   3.05062089161481     -2.04887646903378     -1.12646011626035
  C   4.46263125102233     -1.62252566071570      0.76805191610494
  C   3.93739056077115     -3.01954862983993     -1.57408099541930
  C   5.34782593915680     -2.59216609125246      0.32429859768704
  C   5.08533082487768     -3.29478144797310     -0.84664882768259
  H   2.15629359934497     -1.83971027961460     -1.70014670257181
  H   4.69107790147394     -1.07618706718344      1.67635178253139
  H   3.72561346130635     -3.56010717418037     -2.48955317245444
  H   6.24686122985543     -2.79957345622366      0.89339585723340
  H   5.77856435247537     -4.05426046509496     -1.19031683284590
  C   -0.74016813646720     -3.22150451131011      0.56171018131843
  C   -0.17063531286648     -3.53422492620063     -0.66780039808821
  C   -1.10998811428157     -4.25694062630565      1.42267691761732
  C   0.03802337654222     -4.85723038533431     -1.03492614717511
  C   -0.90236400841953     -5.57721099842395      1.05745231034174
  C   -0.32527754518232     -5.87943000750674     -0.17137879015461
  H   0.11500221992348     -2.73662650035266     -1.34405185261555
  H   -1.57013854021028     -4.03786220891962      2.38015446881816
  H   0.48691881299072     -5.08428982421842     -1.99514330409031
  H   -1.19223247340429     -6.37349343433198      1.73336958091309
  H   -0.16189845165077     -6.91341686611423     -0.45355310298644
  C   -2.76183087247721     -1.29907383037856      1.36617738993789
  C   -3.20497145314990     -0.23295258059189      2.14765918143283
  C   -3.68949689439013     -2.15952505173320      0.78456660285183
  C   -4.56313553291597     -0.04379676021418      2.35652899657512
  C   -5.04729014546866     -1.96314105286406      0.99321947309088
  C   -5.48625083975208     -0.90770475864912      1.78197562022657
  H   -2.49360783910028      0.48121448153005      2.55069350295415
  H   -3.35891076677437     -2.98057969678990      0.15891090948490
  H   -4.89909377503064      0.79208208808351      2.95964323027761
  H   -5.76303854614648     -2.63473421364524      0.53268940999362
  H   -6.54772216262395     -0.75408779189661      1.94110755169691
  C   -1.88695859413345     -0.07314077476211     -1.35937474327691
  C   -2.30246489576385     -1.02004186680887     -2.29581869804921
  C   -2.79498598086791      0.92057580835575     -0.97817680502432
  C   -3.57661851466005     -0.98467347321603     -2.84201825312375
  C   -4.06834341643767      0.97505969773035     -1.51632670747620
  C   -4.46377134831285      0.01581425976670     -2.45094465720865
  H   -1.63417924718875     -1.81328682038936     -2.61239278216491
  H   -2.51830932955429      1.65585538301182     -0.22685292162042
  H   -3.88593417179556     -1.73274916327708     -3.56313981391688
  H   -4.76200130465527      1.74829553599397     -1.20583128942208
  C   -5.78765060591959      0.05050130929765     -2.99689929323990
  N   -6.85222249474901      0.07587073174490     -3.43404897094846
  C   1.05904582443191      0.78756117883162     -2.44485497547496
  C   0.30933154253428      1.86908766186002     -2.08826941534196
  H   -0.70489753588961      2.00428377092102     -2.46041937808806
  O   0.83061553948452      2.89110459601183     -1.41424308617848
  H   2.11100445699344      0.81789949845076     -2.17609516878674
  C   0.67471088348727     -0.10365572556364     -3.59499153825344
  H   0.82136560406611     -1.16274598424573     -3.37202090663464
  H   -0.36586849527165      0.04288713567095     -3.88440569714393
  H   1.30375835473882      0.13745444858570     -4.45655104394968
  C   -0.11044412764381      3.79608279244356     -0.82255358152592
  H   -0.82714421348420      4.13957474134332     -1.57285233422368
  H   0.47056575134740      4.63666914015142     -0.45047402942510
  H   -0.63483941737127      3.31139917941977      0.00350861627558
  O   -2.15798331500251      3.15811544450219      1.89409296407202
  C   -1.09721256300384      2.89740737816079      2.50646209243407
  O   -0.46494709385974      1.80711743464114      2.44654529382275
  C   -0.48055997808003      4.00768230069526      3.35776971962119
  H   0.12074685530969      3.59921792045048      4.17085564804744
  H   0.17936599744350      4.59966529516596      2.71505266417111
  H   -1.24637768673876      4.67485236546609      3.75452630911860
88
betaA.2
  C   -1.62106004251317      1.73152127824218      2.42777716998071
  Pd  0.17513525853193     -0.64548893187227     -0.10967213616117
  C   -0.37668778113463      2.31024420991724      1.75996137814785
  P   0.90264922341848      1.10041527166062      1.25117796356044
  H   -2.14948818094546      2.55854040810902      2.90788633414130
  P   -2.04871211529300     -0.59077348604504      0.88576264203464
  C   -2.57916651377879      1.07923536420984      1.43286160618309
  H   -0.66163485440159      2.83355518540791      0.84418965144746
  H   0.11684967282168      3.03095660932039      2.41553063250768
  H   -3.57943658875806      0.98488052569610      1.86045132573189
  H   -2.64579742209085      1.69324831227719      0.53125327470126
  H   -1.35269598754104      1.03834184682190      3.23332348715777
  C   -2.32100956205720     -1.60348155221424      2.38571337524477
  C   -3.54610777431970     -1.57849221141116      3.05693642695638
  C   -1.28426779865718     -2.37153155624696      2.90335900187648
  C   -3.72234456888987     -2.30947087273908      4.22043774385048
  C   -1.45757326578345     -3.10209178384825      4.07233773875411
  C   -2.67665110993096     -3.07150438533070      4.73170323119531
  H   -4.37249900987808     -0.99249225833747      2.66891498805159
  H   -0.33049478443827     -2.39745570597116      2.39287299758691
  H   -4.67789073072718     -2.28423356851496      4.73172995177636
  H   -0.63659669528614     -3.69157579216053      4.46448198021121
  H   -2.81610746060963     -3.64006596384892      5.64429676122008
  C   -3.40401526761431     -1.05747491446433     -0.25414685577596
  C   -3.71799899484177     -0.17946128564506     -1.29413296159749
  C   -4.06354411184456     -2.28128172993000     -0.17001146399024
  C   -4.68829359589284     -0.52045894851752     -2.22438263597004
  C   -5.03098749470791     -2.62020997035982     -1.10777784734548
  C   -5.34690240377418     -1.74094677960525     -2.13412543835697
  H   -3.17934803854087      0.76039827378506     -1.39166271018049
  H   -3.82780096327761     -2.97817386686495      0.62660561644982
  H   -4.92359705461307      0.16851957801877     -3.02806515767406
  H   -5.53814545325855     -3.57546142044681     -1.03283519362393
  H   -6.10225749915348     -2.00722113142246     -2.86484444666499
  C   2.19686408775576      2.19914695700696      0.57825764140189
  C   1.84131386409478      3.14837133122128     -0.37935568285226
  C   3.53059514156530      2.06517989264978      0.95509977902078
  C   2.81250510002281      3.96581239866189     -0.93793254808429
  C   4.49890493179448      2.88274357885640      0.38876856122700
  C   4.14126513417807      3.83668458733910     -0.55502491373023
  H   0.81766210761914      3.21623950780696     -0.73513823060009
  H   3.82189020453969      1.31855693319987      1.68518507182302
  H   2.52755277408085      4.69535062366159     -1.68762056108751
  H   5.53587313123067      2.77004283524551      0.68442744353659
  H   4.89969404288007      4.47269820046826     -0.99769396006260
  C   1.59924273641374      0.45649440251096      2.81339685033149
  C   1.90765638852944     -0.89469105204976      2.93494992623290
  C   1.84225890497571      1.30745866369255      3.89298096083073
  C   2.44115662265317     -1.39631230250081      4.11444177714094
  C   2.37122543492710      0.80724882975436      5.07234917589318
  C   2.67009983610339     -0.54581874889291      5.18566864207528
  H   1.72630439839898     -1.56321885836003      2.10108854700298
  H   1.62757841843456      2.36757887869227      3.81851767807371
  H   2.67328025159856     -2.45218115404613      4.19344129944383
  H   2.55275790452189      1.47637812903823      5.90557533120318
  H   3.08293292053602     -0.93420126320165      6.10985908328361
  C   2.02782211190251     -0.51061811175363     -0.94520043189300
  C   2.19941063589402      0.34031477281611     -2.03817566278687
  C   3.12253265643049     -1.25724715931026     -0.50764532538771
  C   3.42408625605470      0.45565843293124     -2.67181047838413
  C   4.35817487193282     -1.15110738634144     -1.12637578724402
  C   4.51155034198938     -0.28726398063327     -2.20966888118508
  H   1.37342829083365      0.94728988320547     -2.39513662049900
  H   3.02677684094891     -1.94223731523394      0.32780985444913
  H   3.54475962581591      1.12909026236357     -3.51276692407375
  H   5.20222555789081     -1.73110881882216     -0.77084499406798
  C   5.78995599193308     -0.15369253035238     -2.84184310672420
  N   6.81873995827029     -0.04304607481173     -3.34621871380480
  C   0.15026764350366     -2.72802341779534     -1.23770738879345
  C   -0.64144730006416     -1.97947138768414     -2.05435823383475
  H   -1.71964157916725     -1.92050216681281     -1.91554585229052
  O   -0.16384473819499     -1.43444103382205     -3.17640409351146
  H   1.18161317462263     -2.85521658272698     -1.54888100955268
  C   -0.38896831450731     -3.74539084871241     -0.27299629193182
  H   0.21137060674370     -3.79352590917332      0.63646134308157
  H   -1.42721650919062     -3.55014157634660      0.00046495182112
  H   -0.34912607902080     -4.73414066456405     -0.73991912168278
  C   -0.98269184348541     -0.41358904106070     -3.75989384986823
  H   -1.98377130287593     -0.80247802167222     -3.96301274147840
  H   -0.49766416858647     -0.12658383993504     -4.68956210881108
  H   -1.04080971740176      0.44517365980184     -3.08744828679641
  O   -0.34152546046557      3.20136336508445     -3.05886703100511
  C   -1.35936746448719      2.87347908172810     -2.41054064595416
  O   -1.36170113060663      2.24154074567045     -1.31675055501884
  C   -2.72587952715467      3.21349220854075     -3.00761223039920
  H   -3.46447517549606      3.39568004983719     -2.22549525305765
  H   -2.66714216098066      4.07258488725913     -3.67621412614693
  H   -3.06480807415389      2.35199013090224     -3.59266654069887
88
alphaTSA.2-3
  C   -0.00853873707512      3.52929347531402     -1.67559595860878
  Pd  -0.21097564028345      0.58821696686293      0.88467402055933
  C   -1.38812540899665      2.87716856472515     -1.59418104823349
  P   -1.36219236925300      1.09215226249192     -1.15562688050707
  H   -0.12363672078348      4.48769265128732     -2.18776247821571
  P   1.27880967103762      2.35163815944727      0.57145801599181
  C   0.61148513832476      3.81433235520091     -0.30739180714240
  H   -1.98338582111703      3.36653338451847     -0.81911008759101
  H   -1.92193589039245      2.98463931838444     -2.54096110083567
  H   1.41228155687258      4.55255505218458     -0.38863165061924
  H   -0.15264461385760      4.22326501080029      0.35864143392784
  H   0.66797661800106      2.93492521604533     -2.30002076139378
  C   2.71811668653247      1.79462741233893     -0.41250063661369
  C   3.50672896471597      2.69480419839289     -1.12901802998948
  C   3.04809303375978      0.44117780703989     -0.43170384805365
  C   4.59597719579862      2.24452602363095     -1.85999405908281
  C   4.14382403012127     -0.00859941792793     -1.15558427303618
  C   4.91601060863831      0.89226053446443     -1.87490148063206
  H   3.27773672659100      3.75431755835587     -1.12209038177468
  H   2.44228392692154     -0.26901126370643      0.12171901630183
  H   5.19733194576547      2.95242716480818     -2.41891708457430
  H   4.38745411119469     -1.06491227106397     -1.16131363506550
  H   5.76750475016195      0.54267359383071     -2.44784717088087
  C   2.02656933744465      3.09969010667546      2.06297275123449
  C   3.26852557137279      2.67932120492220      2.53351832201702
  C   1.30691777905801      4.05173818722502      2.78626202627604
  C   3.78742419668449      3.20895028869119      3.70769311326580
  C   1.83276186866267      4.58421529454181      3.95412988603812
  C   3.07259802517109      4.16353202952132      4.41841095319298
  H   3.83919360611503      1.93831708479300      1.98443456356758
  H   0.31855630627023      4.35455230510192      2.45606546793057
  H   4.75499141295932      2.87484509825632      4.06491401937398
  H   1.26416302126179      5.32262642445352      4.50831746158230
  H   3.47989024928515      4.57735251142137      5.33401463227467
  C   -3.14645663629836      0.69218708570691     -1.18932046539573
  C   -3.97984608706058      1.39202352276292     -0.31381072614092
  C   -3.69014279332693     -0.28459740212763     -2.01776869553257
  C   -5.34057963711488      1.12897765343840     -0.28846878877539
  C   -5.05386588142333     -0.54767743777481     -1.98592758339621
  C   -5.88094940602742      0.15983023902884     -1.12553233134881
  H   -3.55657336578694      2.12206386123141      0.37218547703557
  H   -3.05410963193949     -0.85022111426764     -2.68886525670994
  H   -5.97832097484613      1.67509000600606      0.39756057218037
  H   -5.46743559091969     -1.31430087519962     -2.63160957708728
  H   -6.94449131677889     -0.05007559953238     -1.10023895964076
  C   -0.64615411473400      0.29541630019313     -2.63879906805456
  C   -1.07587683248677      0.61946970947822     -3.92738490847257
  C   0.38157163021056     -0.62997058673395     -2.48338263070425
  C   -0.48531069011470      0.02847084042264     -5.03306944755992
  C   0.97508912587854     -1.22290999028472     -3.59040891730762
  C   0.54274825669701     -0.89329686729885     -4.86617905247399
  H   -1.88020271208527      1.33222870216497     -4.07437146909718
  H   0.72796734133828     -0.88224531708518     -1.48780445240446
  H   -0.82714889723221      0.28802525637589     -6.02856392119838
  H   1.77841413460127     -1.93769601545408     -3.45193095094062
  H   1.00531121886787     -1.35215394482736     -5.73284621577911
  C   -1.44383464435708     -1.18361275635927      1.23735038112597
  C   -2.66132256655379     -0.87542546849055      1.84914488037493
  C   -1.39318355929497     -2.22885455824856      0.31592325521636
  C   -3.80812127549316     -1.57957588874943      1.52643876880379
  C   -2.53267181764924     -2.93680093612863     -0.02098232513592
  C   -3.74308571317624     -2.61081592127952      0.59054927842194
  H   -2.73137024452946     -0.05164470043129      2.55502996492803
  H   -0.44830643257917     -2.50022203104981     -0.14191914483719
  H   -4.75485491453744     -1.32357219644192      1.98714161704289
  H   -2.48959570618063     -3.73560747036877     -0.75195551013666
  C   -4.93218193601237     -3.32909231269516      0.23815482144365
  N   -5.88585761435557     -3.90475169618330     -0.05006481621178
  C   0.68439253599015      0.06010624457953      2.69556257516702
  C   0.16093101524618     -1.25535225701019      2.47348722979327
  H   -0.51877339133700     -1.65796718051110      3.22147162616464
  O   1.00058445910172     -2.16319509437543      1.92471156509612
  H   1.76622730398116      0.11063778842696      2.59207388008718
  C   0.11154094105340      0.82469282906983      3.86979362080625
  H   -0.98090973249913      0.81296179239563      3.87326810996732
  H   0.46216717849486      0.38801712275752      4.81103418578440
  H   0.42566944431545      1.86775024488399      3.85183815170777
  C   0.73649715659476     -3.52568099701328      2.26962415320609
  H   -0.31019821113162     -3.78042759210143      2.08470525120651
  H   0.98205591494157     -3.69812340163174      3.31982092952016
  H   1.37686259458547     -4.13462850205369      1.63525974326917
  O   -1.93845977063110      3.45654113612276      1.72500605607370
  O   -3.08611881682540      2.18230060804533      3.16206997050156
  C   -2.42373561462903      3.20393846368440      2.85942421593198
  C   -2.15660475643702      4.20996644775889      3.98147869015668
  H   -3.04342903210696      4.33669291956022      4.60433704830261
  H   -1.36055222432762      3.81235267294714      4.61863988088592
  H   -1.83547982404201      5.17662117363801      3.59169940845585
88
betaTSA.2-3
  C   -0.97178437820784     -1.52104314942239      2.78355220566055
  Pd  0.02200186566501      0.19138792087849     -0.60891089632302
  C   0.41043605588379     -0.87050335410687      2.78548751423650
  P   1.27583606855165     -0.85635615068857      1.16497792491219
  H   -1.25837685477343     -1.68943454939385      3.82458710829239
  P   -2.01421404390534     -0.60254041554930      0.31378952047498
  C   -2.05633588166620     -0.65027909588001      2.14756277226264
  H   0.31971223569079      0.18215499402284      3.06480354336762
  H   1.06427141920191     -1.34712193532112      3.51880649118776
  H   -3.04764877994086     -0.99834224162210      2.44728822824057
  H   -1.93171460809745      0.38390283477704      2.47920071095379
  H   -0.94004224882032     -2.51236473973256      2.31753593356569
  C   -2.37516928890709     -2.33668192221058     -0.15734755133853
  C   -3.48172171088583     -3.00208017275036      0.37533121107339
  C   -1.54005762194718     -3.01299483358440     -1.03766823236452
  C   -3.73419229712957     -4.32138226602838      0.03703653248833
  C   -1.79122482390414     -4.33665937043813     -1.37884374349759
  C   -2.88702224661178     -4.99231235807017     -0.83987277913888
  H   -4.15576850903789     -2.48871835296075      1.05301095420208
  H   -0.68087494432294     -2.50240567807943     -1.45484370221039
  H   -4.59475754596830     -4.82934946877327      0.45738277027609
  H   -1.12595524110123     -4.85134609500564     -2.06290149984267
  H   -3.08607341187795     -6.02549824998029     -1.10149102399149
  C   -3.58061658393347      0.24432388914429     -0.11021728422943
  C   -4.12529376706804      1.21690534398967      0.72592961615982
  C   -4.20942098286084     -0.03935761531650     -1.32234157038752
  C   -5.27920374215079      1.89277344360860      0.35467870418202
  C   -5.36261479550192      0.63803370952368     -1.69215452054628
  C   -5.89948832554540      1.60689145996658     -0.85442428195283
  H   -3.64614802682246      1.46891452407061      1.66475558777960
  H   -3.80375019746497     -0.80095892022577     -1.98105835058824
  H   -5.69167310883836      2.64826095038386      1.01385568834972
  H   -5.84174704341905      0.40706777828425     -2.63676815258721
  H   -6.79982391691671      2.13740036543576     -1.14289470704879
  C   2.84401815355001     -0.03497722234155      1.63223210543109
  C   2.77136791189613      1.26935931384112      2.12518769354827
  C   4.08462393310060     -0.65680492865134      1.52028975376900
  C   3.92539715795333      1.92891098429010      2.52059376454124
  C   5.23831323985038      0.01128686670011      1.90934781201990
  C   5.16053366582938      1.30206968583838      2.41380202882198
  H   1.80917895712976      1.77370227665719      2.18159392222182
  H   4.15814407631640     -1.66467827405506      1.12759883817337
  H   3.85875334761567      2.94236193408482      2.90025209992749
  H   6.20051750474703     -0.47941965477246      1.81447806490322
  H   6.06275217089390      1.82274083029049      2.71486009130720
  C   1.74027328098276     -2.60180588045707      0.86008634564387
  C   1.83065705503651     -3.05894090802285     -0.45248955142696
  C   2.01787464840367     -3.48841882629368      1.90086924547926
  C   2.19409743828356     -4.36996667353474     -0.72612677387744
  C   2.37093442567976     -4.80244665438745      1.63046280817645
  C   2.46106530106237     -5.24553880857940      0.31670268541243
  H   1.60310706651728     -2.38646773692599     -1.27182038070920
  H   1.96428859948746     -3.16119678590048      2.93260990009999
  H   2.25877466453060     -4.70732873278810     -1.75435100244890
  H   2.57818891786362     -5.48164705511622      2.44959356507215
  H   2.73751764874873     -6.27287256080140      0.10772918045431
  C   1.81090448594795      0.96072263272164     -1.52208578448930
  C   2.01503373132220      2.25935796473630     -1.04657501554149
  C   2.91860714578877      0.18763610467532     -1.87118267200497
  C   3.29451133066379      2.75460485620295     -0.87416734098064
  C   4.20079546289343      0.67815837325447     -1.71587732648115
  C   4.39203462887182      1.96369713081953     -1.20888326200478
  H   1.17241858035924      2.88762868241201     -0.77975833618313
  H   2.79709813154148     -0.81774608700895     -2.25388014190021
  H   3.44166823612782      3.74954554406763     -0.47087872686555
  H   5.05517250473434      0.06151876831019     -1.96905205637910
  C   5.72071078762972      2.46053786456554     -1.01143576690925
  N   6.78948765186363      2.85602133910010     -0.85084016330111
  C   0.30500651105502      0.82737364983425     -2.86213340779553
  C   -0.90257176633717      1.23985307597002     -2.23296325097155
  H   -1.83191751673590      0.71824755069402     -2.45465228204870
  O   -1.00498034004309      2.59290603393162     -2.06600214682942
  H   0.84729203256135      1.63784851478080     -3.33593157596455
  C   0.30528311491172     -0.45434476690619     -3.65291835648620
  H   0.01081922973740     -0.21947153362105     -4.67924273596072
  H   1.29133290378629     -0.91559012670232     -3.69663520910764
  H   -0.40176395519425     -1.18163702099376     -3.25219811342996
  C   -2.10900087747696      3.04978772308732     -1.29656077996555
  H   -3.05045564783867      2.66270028396774     -1.69848739951558
  H   -2.09955541539033      4.13613059317904     -1.35909907631697
  H   -1.99566695003970      2.74083308387911     -0.25528670134820
  O   0.22723943892124      4.17436408126679      1.37803820493074
  O   -0.56298704004578      2.15958479382547      1.94512173575626
  C   -0.61917013608256      3.41924295329679      1.90750471743895
  C   -1.85679626685955      4.06876158017528      2.53127971038995
  H   -2.63389819761195      4.13675424404393      1.76293021656975
  H   -2.24940367029225      3.46430085126604      3.35020742287236
  H   -1.64234691261376      5.07906532314868      2.88124137966432
88
alphaA.3
  C   2.00847557471752     -0.11523460771414      3.26879536737796
  Pd  0.05994640726220      0.66046477342910      0.05949897865376
  C   0.48953275839380     -0.18986340855414      3.45376331722051
  P   -0.44932213700707     -0.66996478413491      1.95352944076506
  H   2.39864063181501     -1.05520287028519      2.86343802319049
  P   2.26155970332436      0.90699416296824      0.62250217679318
  C   2.49690326108306      1.07348283084298      2.43490552786373
  H   0.23025036081607     -0.87045478473908      4.26822722122412
  H   0.10284928312905      0.79925203851594      3.71807644077824
  H   1.95906808966255      1.98265281775504      2.71859736584334
  H   3.56256939486020      1.24243456807126      2.60811334639221
  H   2.45061834263344     -0.01380536287319      4.26294389349377
  C   3.07924781419942      2.39239986522138     -0.04846786535372
  C   4.12064260717150      2.33179588887216     -0.96919049680504
  C   2.57550236717135      3.63287454410009      0.34841945842014
  C   4.66223344256957      3.50427391703676     -1.48263078582564
  C   3.12267715837012      4.79846338036535     -0.16429123489431
  C   4.16692785521738      4.73646941784229     -1.08060129154407
  H   4.51189017099334      1.37434580151586     -1.29429606008817
  H   1.74555781159160      3.67803826684370      1.05131941731785
  H   5.47280018541376      3.45055145354310     -2.20059927905242
  H   2.72738165962560      5.75879965793208      0.14806697632556
  H   4.59084697785306      5.64929585234396     -1.48387581358042
  C   3.28108319914095     -0.52415299777640      0.13795949733805
  C   2.73493920479060     -1.50630989786060     -0.68344885136462
  C   4.58595463948311     -0.67561858825583      0.61078426020284
  C   3.47700780602153     -2.62867452187299     -1.02673361815165
  C   5.32666424651349     -1.79520158314651      0.26619013857270
  C   4.77178816281495     -2.77425197304651     -0.55079702017684
  H   1.71883337210172     -1.39771672275761     -1.04785688229007
  H   5.03082594972491      0.08136158766597      1.24812155169544
  H   3.03788990513410     -3.39022029265947     -1.66109157487212
  H   6.33870397102648     -1.90609962989620      0.63831914629630
  H   5.35166654357790     -3.65168329502928     -0.81421937536715
  C   -0.10169985339442     -2.43533607372274      1.64770627184298
  C   -0.37549359545888     -2.93988309922816      0.37564871351747
  C   0.43726122804369     -3.28272367955039      2.61253386632369
  C   -0.12273273126741     -4.26930423460419      0.07513783767506
  C   0.70489602667418     -4.61086227042824      2.30647698085131
  C   0.42498377388408     -5.10564371925353      1.04007400859906
  H   -0.78432431343107     -2.28411673985795     -0.38810845195454
  H   0.65607369200615     -2.91673780426124      3.60895401934827
  H   -0.34206119989986     -4.64922791219512     -0.91616943343168
  H   1.13240332307767     -5.25980857788186      3.06230670890305
  H   0.63526974897678     -6.14270245279836      0.80392449717853
  C   -2.18893824390109     -0.60216662360808      2.50988081911900
  C   -2.99109723137816     -1.73446434047156      2.61691055531707
  C   -2.72381052251560      0.65387928369624      2.80273974017894
  C   -4.31813641991600     -1.61219058615890      3.01179834753431
  C   -4.04598660051957      0.76878448035062      3.20322925198745
  C   -4.84699349338484     -0.36307320134973      3.30526976846972
  H   -2.58782154210808     -2.71554677375357      2.39192132694761
  H   -2.11512721807307      1.55321009500979      2.72671688939767
  H   -4.93787195806255     -2.49840565689745      3.09055678398261
  H   -4.44986859422769      1.74919161847834      3.43040423446019
  H   -5.88268847215281     -0.27040985795769      3.61264483000410
  C   -2.26554364525752      2.58740886817513     -1.54276046285993
  C   -2.77533928335364      3.18932396865525     -2.68989738608524
  C   -2.55032602754098      3.12086762095977     -0.29416914843664
  C   -3.56081989130059      4.32239982534709     -2.58712975228816
  C   -3.32649470584636      4.26089173559715     -0.17708811415158
  C   -3.83315002156913      4.86026228756214     -1.32773623439385
  H   -2.55649721825785      2.76726941198939     -3.66372816316339
  H   -2.16164055028542      2.65556422469080      0.60638201486292
  H   -3.96078242500816      4.79486107057912     -3.47628269135254
  H   -3.52775841581897      4.67428892792586      0.80383161840559
  C   -4.64298055884174      6.03984963353318     -1.21999157665021
  N   -5.29238669812446      6.98540628861339     -1.13662281736417
  C   0.10616391753069      1.73815437710137     -1.69316713382506
  C   -1.34544808876244      1.38695888297381     -1.67961619700800
  H   -1.59055695837526      0.77870967391444     -0.66568412404278
  O   -1.69076448090950      0.50770542445571     -2.70184533481910
  H   0.28853589555355      2.78429489952313     -1.44981609786822
  C   0.94883268578853      1.22984341536232     -2.83576026341895
  H   0.64608285700792      1.70722175025443     -3.77443453493670
  H   1.99876487669936      1.47318744870575     -2.66312986694325
  H   0.85769009774930      0.15172601342649     -2.96960762360135
  C   -2.90307155883304     -0.20028493560889     -2.47834794534873
  H   -3.03313304669399     -0.87175426607396     -3.32457912217553
  H   -3.75914164000364      0.47813713252293     -2.41493274146940
  H   -2.83539901577999     -0.78544375097042     -1.55283654980865
  O   -2.02318770611059      3.98767031722885      2.94145115256554
  C   -0.85999098348160      4.05737376480410      2.48246850883503
  O   -0.00170327868173      3.13364003741651      2.51774244048102
  C   -0.43632059722278      5.35291552811413      1.78682994253269
  H   0.53590581556948      5.68435243319037      2.15823881677697
  H   -0.32864821133377      5.15808716305573      0.71532270807943
  H   -1.17215028567377      6.14505638915516      1.92484768882112
88
alphaA.3'
  C   -3.44538541602223     -0.64509094842973      1.77005995304484
  Pd  -0.78539954514748      0.38485005621288     -0.80891232776491
  C   -3.76409550002418      0.67307923513656      1.05587663189589
  P   -3.12102089218520      0.81041272092632     -0.65533274327897
  H   -3.78363682474787     -1.50273255126746      1.17885701543219
  P   -0.83596876140631     -1.22363616873787      0.81094103708197
  C   -1.98166697683996     -0.82582120381721      2.18382827927866
  H   -4.84134376163094      0.85736827911907      1.04484846291617
  H   -3.28822736459579      1.50483952661471      1.58660211734141
  H   -1.59912610864001      0.08564762389167      2.66010348130406
  H   -1.90039288734124     -1.63480058474909      2.91479449852251
  H   -4.03849740517245     -0.66395991079826      2.68777465740104
  C   0.73821205171715     -1.63706376135671      1.63223289063654
  C   1.56385818154788     -2.62891170766773      1.10453098822361
  C   1.16730847720813     -0.89130923759998      2.72995914720592
  C   2.80169463118610     -2.88285955870780      1.67775144418318
  C   2.40833600035002     -1.15100193207619      3.29755165714766
  C   3.22591461891125     -2.14441755757057      2.77563787309604
  H   1.24258618155468     -3.20762570530727      0.24493143544890
  H   0.55297961667623     -0.08737196491962      3.13039299709555
  H   3.43669097206503     -3.65822267686416      1.26402010134419
  H   2.73720010195147     -0.56614019863516      4.14921915633996
  H   4.19477052253145     -2.34159418223204      3.22058573145351
  C   -1.43679842878071     -2.81018225040724      0.13448223278996
  C   -1.62095732693935     -2.96194079457733     -1.23606893443823
  C   -1.73903807136421     -3.87315108743582      0.98747330490742
  C   -2.11418580878665     -4.15370012240120     -1.75191108706971
  C   -2.23034448277031     -5.06203424751878      0.47251078418552
  C   -2.42253036182634     -5.20210793607039     -0.89807229276823
  H   -1.38526598456959     -2.14011246796118     -1.90384154675445
  H   -1.58860646806039     -3.77750007932989      2.05773872102725
  H   -2.26045066226213     -4.25691254511183     -2.82111138134310
  H   -2.46527905280521     -5.88196577071698      1.14153971670207
  H   -2.81156559501504     -6.13182572982825     -1.29784699766600
  C   -4.09645458486798     -0.33807656087087     -1.68785838341877
  C   -5.26120029500315     -0.95886528997840     -1.24521712534981
  C   -3.62691983716999     -0.61199019941776     -2.97344704801208
  C   -5.93910424001510     -1.84695722396439     -2.07149934283545
  C   -4.31240439512775     -1.48430171225692     -3.80364581993453
  C   -5.46761983904865     -2.10998110897479     -3.34970057571765
  H   -5.65190929457630     -0.75898029542595     -0.25436589715369
  H   -2.71350040223454     -0.14077737688512     -3.32488013197047
  H   -6.84012837035852     -2.33149923297439     -1.71289657604380
  H   -3.93869721967820     -1.68544751927909     -4.80116974753992
  H   -5.99865369912331     -2.80292005211297     -3.99257693550370
  C   -3.66623594262128      2.47939744180162     -1.16924073071148
  C   -4.74745116681911      2.68642912028869     -2.02172888591845
  C   -2.95933258449536      3.57539940509006     -0.67115222024543
  C   -5.11773347575716      3.97777667868862     -2.37630421175022
  C   -3.33897583906747      4.86252629765298     -1.02214204814690
  C   -4.41537989841983      5.06621906736954     -1.87766537773896
  H   -5.30485266211711      1.84365282301377     -2.41509178814417
  H   -2.12792097249439      3.42049380193560      0.01176246540731
  H   -5.95916277525916      4.13106425696254     -3.04273467991847
  H   -2.78946210179367      5.70963654787295     -0.62698620662251
  H   -4.70634147456669      6.07333880423715     -2.15487154239654
  C   3.56875580827800      0.92829243437547     -0.88675275482322
  C   4.38830957773480     -0.19234337623997     -0.77797942492817
  C   4.03545244748126      2.05351161324586     -1.55923147973502
  C   5.65065640249643     -0.20289240529505     -1.34248896724076
  C   5.29765452621132      2.05992163973418     -2.12729583405035
  C   6.10515033469380      0.92796352940938     -2.02158954148849
  H   4.03317261131223     -1.06565966952225     -0.23960202926120
  H   3.40946546783033      2.93548060164007     -1.62636074511762
  H   6.28662883538107     -1.07571158668435     -1.25463979682195
  H   5.66115042460082      2.93741696665354     -2.64877235019687
  C   7.41461808621514      0.92922731581502     -2.60682896881989
  N   8.46437920264059      0.92918512410203     -3.07723063415762
  C   1.20009328509853      0.26897719917284     -1.29867502075763
  C   2.16419280131577      0.88490945890218     -0.30187823862826
  H   2.19743612134770      0.24860283545791      0.59084947931139
  O   1.68841593198243      2.16636856014814      0.04515686237238
  H   1.50166796233059     -0.73666979637245     -1.58536705368698
  C   0.72986955063552      1.13452605005888     -2.41479268575412
  H   0.70838801572985      0.64153223261441     -3.38411188192531
  H   -0.38492904842497      1.47166964608759     -2.27249775209466
  H   1.21129880569749      2.11031707083912     -2.46706870714274
  C   2.25182184041764      2.67559618231254      1.24206583563299
  H   1.79768561342887      3.64997086006869      1.41614709684864
  H   3.33809581152681      2.79264015136183      1.15721031719775
  H   2.02401831675093      2.01728940577562      2.08794467497396
  O   -0.50587345554196      1.70478659563453      3.75365420569156
  C   -0.72379397259656      2.75806140406166      3.10290637495373
  O   -1.31870298507760      2.82470767974782      1.99830276909004
  C   -0.23371828070836      4.06367603095868      3.73089580329709
  H   -0.31453981067907      4.90049038125090      3.03683375798621
  H   -0.83538960864903      4.27948647458092      4.61766057746922
  H   0.80247804938875      3.95620081752588      4.05841815554926
88
betaA.3
  C   -1.36199651378271      0.50485478924802      3.15861922493036
  Pd  -0.24267824070861      0.58146813813568     -0.50418167528014
  C   -1.65360534753438      1.79207571546906      2.38100309090524
  P   -0.41836833739910      2.23065013247221      1.09226922297667
  H   -1.95806651611787      0.53781606064129      4.07400529625504
  P   -0.63293217293350     -1.20931228626513      1.01892046771437
  C   -1.73912845203327     -0.78094060523683      2.41640643409390
  H   -2.61207184006647      1.70766190818791      1.85990463371205
  H   -1.71042560341910      2.64285388209824      3.06481009632084
  H   -1.79241040474701     -1.62922941615053      3.10309435103643
  H   -2.72547696492310     -0.66241440186680      1.95751978201264
  H   -0.31629619026395      0.47775516106386      3.48515565334785
  C   0.94009494667761     -1.78140583364564      1.75033716024741
  C   1.06442017975344     -2.16954786311720      3.08214343410144
  C   2.07004167718853     -1.79464488172468      0.93108039620909
  C   2.29871237731201     -2.55900003332545      3.58626324309492
  C   3.29946497686687     -2.19574678637018      1.43080388950551
  C   3.41618126144800     -2.57322851601569      2.76292165243272
  H   0.20302573532716     -2.16860088538439      3.73987050001489
  H   1.98708412982643     -1.48197780363922     -0.10617562497265
  H   2.38512300440835     -2.85183451119162      4.62646791990842
  H   4.16860635077405     -2.20303987152787      0.78294552819132
  H   4.37878475462950     -2.87632286497474      3.15919889434469
  C   -1.42270848310407     -2.70015776960083      0.31418891447215
  C   -0.88495592807416     -3.97710569176374      0.43933492554705
  C   -2.61145790152978     -2.51711639509012     -0.39583106030446
  C   -1.52967020456072     -5.06332985794801     -0.14135380590126
  C   -3.25555106314845     -3.60482995812793     -0.96436663362507
  C   -2.71354061435848     -4.87972399555511     -0.84172322896741
  H   0.03870315121548     -4.13120982570540      0.98638656251277
  H   -3.03623391765353     -1.51937825134342     -0.48714604749321
  H   -1.10357666740576     -6.05550763989518     -0.04303281028824
  H   -4.18142091344453     -3.45566664933920     -1.50902221730859
  H   -3.21452608713594     -5.72877045307461     -1.29313357623623
  C   -1.04264712802012      3.83373784558430      0.48041455041395
  C   -0.31945448179679      5.02011318673863      0.54880332295160
  C   -2.29508987943058      3.82175311617601     -0.13871799425113
  C   -0.84557469925190      6.18783784766244      0.00986415957943
  C   -2.81673420240428      4.99100325224704     -0.67051076430318
  C   -2.09282668601718      6.17570734833074     -0.59896192432809
  H   0.65952962827463      5.04195461920645      1.01456144349826
  H   -2.86953507400278      2.89892583947833     -0.20685502401817
  H   -0.27541329795391      7.10829984751974      0.06648529375508
  H   -3.79112271423792      4.97163393324788     -1.14586890083789
  H   -2.50045104970472      7.08810680998766     -1.01968609741202
  C   1.11012680911360      2.53611406115020      2.04040091577185
  C   1.12234030688609      3.37713152265271      3.15436904806012
  C   2.27158326590702      1.85170356034679      1.69074085183956
  C   2.28182436471373      3.53292678064080      3.89795393067417
  C   3.43106848716177      2.00326563110025      2.43941561746579
  C   3.43649793970177      2.84438633582687      3.54266695475718
  H   0.22627809294808      3.91474750721516      3.44602708659406
  H   2.26591282439276      1.18890591574806      0.83105804576818
  H   2.28382131536184      4.19021912506985      4.75994816982637
  H   4.32665597231752      1.45995402905347      2.16020523363189
  H   4.34015330333990      2.96402962482081      4.12973154067372
  C   -1.37739586972569      0.58286555979173     -3.61676052408607
  C   -2.58036951308212      0.76502935898458     -2.93655322023391
  C   -1.38275297838265      0.56082018200817     -5.00936376635232
  C   -3.76619254699855      0.94081566463949     -3.62674227629107
  C   -2.56437514888178      0.72204680626786     -5.71261527923915
  C   -3.75779644580625      0.91534721542663     -5.02049622888388
  H   -2.60623750436405      0.77422370436665     -1.84823744431097
  H   -0.46269960098308      0.41985525480031     -5.56198960737686
  H   -4.68787688557551      1.10215075390358     -3.07946055930256
  H   -2.56111861615113      0.70165523685058     -6.79591276687338
  C   -4.98297619270635      1.08716567423153     -5.74663600519792
  N   -5.96405446486095      1.22462612175861     -6.33111496241436
  C   -0.07623156491652      0.46876849945494     -2.84492560054482
  C   0.24523886576170      1.74944362566583     -2.13367996234976
  H   -0.44742675167663      2.57947007745103     -2.28755219229690
  O   1.56270437124735      2.11354561924138     -2.22651511415224
  H   -0.31569079883016     -0.36371565354269     -2.03431133805085
  C   1.09566577272147     -0.15699062579635     -3.59502341444170
  H   1.92626578232725     -0.33597243111030     -2.91399894483535
  H   0.79612346616255     -1.10816176031829     -4.03743933655861
  H   1.44860161868941      0.51019450079079     -4.38272537216276
  C   1.86821471388633      3.40136901776868     -1.71566748616922
  H   1.15736462093103      4.14614814881390     -2.08680714163185
  H   2.87247866003700      3.64515997561814     -2.05712369757887
  H   1.84922680348066      3.39691250326039     -0.62221705141260
  O   -5.30323340290272      1.89001346848594     -0.78975359883635
  C   -4.89586431348789      0.80736836691045     -0.31077061820479
  O   -3.77511183376724      0.62449763084043      0.23867188848716
  C   -5.80363719517920     -0.41606604726335     -0.44675714767974
  H   -5.53223268595357     -0.94063857037074     -1.36898119896170
  H   -5.66037794759040     -1.10889961569183      0.38380093169952
  H   -6.85242616380354     -0.12750491647924     -0.51987247437730
88
alphaTSA.3-4
  C   2.24619481691404     -0.30395938052109      3.30710434910289
  Pd  0.31174967915441      0.41588343026508      0.04566951066498
  C   0.72084083700651     -0.33843268114620      3.43987297307101
  P   -0.19750620062106     -0.83675589479715      1.93445134981453
  H   2.62672645353308     -1.25178195724618      2.91056637275466
  P   2.56286767993249      0.70498909077694      0.67841263533293
  C   2.78473372698978      0.87585544517040      2.49266829173271
  H   0.41572733030573     -0.99563781454517      4.25779858296911
  H   0.34921915317726      0.66539939180900      3.66895106102047
  H   2.26173512743768      1.79443288638443      2.77276697421745
  H   3.85020014556621      1.01752716324778      2.68818259433905
  H   2.65595696767721     -0.21749997243353      4.31639131381988
  C   3.35671015786397      2.21087804401146      0.01777633321759
  C   4.40121780628330      2.17970735552615     -0.90105399879245
  C   2.82283626249253      3.43875609473504      0.41564346142067
  C   4.91612300726201      3.36628486271910     -1.40983361798530
  C   3.34375399114840      4.61898317292126     -0.09148214278120
  C   4.39153821125656      4.58538789193853     -1.00507077792929
  H   4.81751101254881      1.23325012983269     -1.22752560226212
  H   1.99156576666422      3.46369120366272      1.11821289937494
  H   5.72992559534329      3.33376726564951     -2.12549812996292
  H   2.92526649093339      5.56847492618450      0.22392963737927
  H   4.79524600808847      5.50942512856385     -1.40354782287349
  C   3.63597031600742     -0.69778907912347      0.21936128697068
  C   3.11364654212436     -1.72315238038146     -0.56416384659586
  C   4.95227400209780     -0.79128224078556      0.67525984125940
  C   3.88909725905868     -2.82906006956515     -0.88736749284559
  C   5.72744465924867     -1.89322539223727      0.35000743314321
  C   5.19573132426440     -2.91474452621375     -0.42983509166093
  H   2.08904336674433     -1.66244911521985     -0.91513912530359
  H   5.37904011078487     -0.00124080956999      1.28422488153617
  H   3.46710584027309     -3.62376055178167     -1.49211981245649
  H   6.74863361338990     -1.95748624624487      0.70801646518375
  H   5.80286528474527     -3.77806659878440     -0.67815048746664
  C   0.14892837258035     -2.60572603991921      1.65313069305600
  C   -0.07052568783268     -3.12700540740054      0.37768865367466
  C   0.63003213924494     -3.44340812960443      2.65678442485090
  C   0.18188909980992     -4.46389287070661      0.11081411593226
  C   0.89550480557542     -4.77900596831328      2.38509173328381
  C   0.67159636671492     -5.29063017421149      1.11410370361977
  H   -0.43532715974289     -2.47893366827616     -0.41377728570416
  H   0.80475347148788     -3.06385106470770      3.65676274586740
  H   0.00608011264220     -4.85720005014982     -0.88391334059656
  H   1.27780900077389     -5.42045388343437      3.17087702071180
  H   0.88040724333696     -6.33368797061010      0.90458919970342
  C   -1.93890084000645     -0.75152357219482      2.47967801897327
  C   -2.75906859146493     -1.87361147801388      2.54031638825720
  C   -2.45426447535894      0.50256878541605      2.81256224975518
  C   -4.08738313819308     -1.74335709926993      2.92922444321693
  C   -3.77763110159592      0.62461084246443      3.20604924192941
  C   -4.59777677986938     -0.49693532895763      3.26262808999831
  H   -2.37031734900060     -2.85272155934472      2.28361425095428
  H   -1.83090831641465      1.39395602771625      2.77058117255649
  H   -4.72195598995024     -2.62148643176210      2.97175859491175
  H   -4.16751372595709      1.60296016433913      3.46437890267678
  H   -5.63411523214674     -0.39785100765484      3.56576942587667
  C   -1.88792808336003      2.27122644766002     -1.49406631245073
  C   -2.63185185007687      2.79465742096155     -2.55141162733558
  C   -2.01240374879607      2.82309211726710     -0.22645010260646
  C   -3.49412948782836      3.85397970673932     -2.34078196828985
  C   -2.86760906757763      3.88893031453223     -0.00323604387399
  C   -3.61124755916027      4.40166273665705     -1.06268969567545
  H   -2.53321059405262      2.37131980815275     -3.54419996416679
  H   -1.44243351525163      2.42015236544819      0.60465663991361
  H   -4.07353351500069      4.25917004561026     -3.16154778508865
  H   -2.94867770878187      4.30460004351090      0.99465620405697
  C   -4.50793965417147      5.49999967083388     -0.84028927681481
  N   -5.22691730201896      6.38065297461859     -0.66707250396744
  C   0.47326705782902      1.46593723646757     -1.82411319392988
  C   -0.91107949169408      1.16627845553784     -1.80660126138345
  H   -1.21639900970343      0.26440163508065     -0.38334634187770
  O   -1.32416936358544      0.21702842718737     -2.68992182523549
  H   0.72278285841258      2.48789292148856     -1.55066688635512
  C   1.38331741909702      0.80258981714025     -2.82602362616475
  H   1.20920074371573      1.22345796368002     -3.82200348280109
  H   2.42891452569481      0.97633801599706     -2.56890546525081
  H   1.21364082425853     -0.27243120339802     -2.88738951234863
  C   -2.53639753772800     -0.46947756302645     -2.39137484744850
  H   -2.69638654641102     -1.17092158583626     -3.20679496825817
  H   -3.38364235500217      0.21550781822377     -2.31975036379603
  H   -2.42656941162870     -1.01390721391014     -1.44633330420806
  C   -0.55065991387737      3.88889748646736      2.63146589374650
  O   -1.71301087019244      3.83978266149590      3.09554148145151
  O   0.26447631766906      2.92715979003858      2.59483618135024
  C   -0.07731316036236      5.20776957416088      2.01694071124784
  H   0.92898404393406      5.45203191305467      2.36378044871052
  H   -0.02959513642065      5.09017097224020      0.92970216432100
  H   -0.75655030125874      6.02810097771228      2.24826747661399
88
alphaTSA.3'-4'
  C   -3.19341693844427     -0.99181530368464      1.86616550702811
  Pd  -0.55634006211080      0.49603481834588     -0.58945128699853
  C   -3.53911668812829      0.38001494725289      1.28172628132715
  P   -2.84900946496742      0.77978511006805     -0.37083769486055
  H   -3.47251616787906     -1.79256536010977      1.17402479634199
  P   -0.53909272214655     -1.33474215197203      0.93129373318821
  C   -1.73885326749136     -1.15413823666826      2.30976144843002
  H   -4.62279423900165      0.51587039375224      1.22880238531500
  H   -3.15696304288858      1.16858488495008      1.93691634838682
  H   -1.41208236444521     -0.27045736936881      2.86637398195855
  H   -1.64045759746837     -2.02630413784393      2.96011020314349
  H   -3.82091868521945     -1.12923251181291      2.75040067288646
  C   1.00187251463400     -1.79029572524045      1.80520744051707
  C   1.76090848942016     -2.89318595588425      1.42029670329460
  C   1.43650580114799     -0.99332168889701      2.86698636982121
  C   2.92376277055624     -3.21603222460570      2.10819267801630
  C   2.59917956197155     -1.32134015668570      3.55016903293962
  C   3.34066013100556     -2.43621468262004      3.17834665337097
  H   1.44397045844605     -3.51244512724277      0.58876007241908
  H   0.87525833660366     -0.10531162870576      3.14429245597743
  H   3.50388868012011     -4.08020457818497      1.80469761077904
  H   2.92843550438261     -0.69873220929751      4.37439933639372
  H   4.24716765912686     -2.69079767895117      3.71594331995926
  C   -1.06161357533481     -2.86510697543695      0.07740462840906
  C   -1.16137283717801     -2.87386917076896     -1.31111576126563
  C   -1.40531303093825     -4.01461960192269      0.79131870355032
  C   -1.60565831811628     -4.00768158742821     -1.97986128991427
  C   -1.84919630617766     -5.14563524236900      0.12490076463796
  C   -1.95326591636930     -5.14229923332727     -1.26217705116176
  H   -0.90034182900291     -1.98424453927457     -1.87509502840842
  H   -1.32456802780163     -4.03241866232734      1.87305387049738
  H   -1.68471531791829     -3.99793519507362     -3.06104429280972
  H   -2.11664896127904     -6.03229096767373      0.68836252818480
  H   -2.30534749340620     -6.02681337193563     -1.78105524580748
  C   -3.71897938662996     -0.28161359521154     -1.57661766357077
  C   -4.83190685133154     -1.04801017273370     -1.24089550686259
  C   -3.22507742741934     -0.33354293451528     -2.88103334016382
  C   -5.43333097025884     -1.86336796752921     -2.19165932833643
  C   -3.83462151301628     -1.13584601327936     -3.83207757888527
  C   -4.93619471385317     -1.90958549666271     -3.48591603484263
  H   -5.24354101209118     -1.01933873424370     -0.23921336903219
  H   -2.35273073931698      0.25319285771699     -3.15113470174068
  H   -6.29418186932792     -2.46179221614795     -1.91628373383476
  H   -3.44227168264592     -1.16609485822847     -4.84213205959503
  H   -5.40595902152701     -2.54776863283477     -4.22580488623159
  C   -3.50241775740301      2.46309100455789     -0.64214971852218
  C   -4.75065165926168      2.67832084777366     -1.22160860924441
  C   -2.75172284632699      3.54763406095647     -0.19324661798832
  C   -5.24069538419026      3.97053554811062     -1.35473455696796
  C   -3.25202920871854      4.83601718462392     -0.31439770158172
  C   -4.49369475696263      5.04946974768725     -0.89958697373677
  H   -5.34229832234124      1.84142182262365     -1.57691802788870
  H   -1.77919201059382      3.39499649552886      0.26675128748537
  H   -6.20911228313359      4.13320443589228     -1.81420720982568
  H   -2.66438052310485      5.67306602904113      0.04520935043514
  H   -4.87953336055021      6.05759605248061     -1.00219009612072
  C   3.94485347895212      0.56180346245680     -0.48385600014770
  C   4.62381304055770     -0.46993085025711      0.15145285273288
  C   4.56906916263356      1.26795316749194     -1.50916955226853
  C   5.91142294006499     -0.80876972708496     -0.23085544874357
  C   5.85607607580411      0.94739532501613     -1.89801819221033
  C   6.52689292891495     -0.09701993933519     -1.25792968542136
  H   4.14335272706598     -1.01311777295238      0.95828273281292
  H   4.04359583926258      2.07987364309779     -1.99918113168072
  H   6.43959951430458     -1.61341156499889      0.26667890795086
  H   6.34520092006482      1.49756423732160     -2.69304415467094
  C   7.86200033023517     -0.43653967579577     -1.65870601243805
  N   8.93203279809649     -0.70933024174246     -1.98059612046562
  C   1.56766721572459      0.32660142102271     -1.10665227688546
  C   2.51702206259761      0.90158897459801     -0.07519825833645
  H   2.32819780994671      0.43525782596049      0.89947735222254
  O   2.30993267546284      2.28987995833832      0.01709323047647
  H   1.71441380348518     -0.72985315174875     -1.31216762349702
  C   0.99297061309060      1.12719289778500     -2.08885324528891
  H   0.68066201296858      0.68349023392837     -3.02720630640702
  H   -0.67853507555732      1.63736644810205     -1.66488189308648
  H   1.20988129144085      2.18820081448522     -2.10699500643993
  C   2.96045257555770      2.87525392470021      1.13334565286365
  H   2.68348047669683      3.92776135605696      1.14417026981369
  H   4.04952381613404      2.78551992050413      1.05295635670326
  H   2.62320036625986      2.40610488881382      2.06422065561039
  C   -0.81711306637235      2.88605422890856      2.80676249580299
  O   -0.42901458648477      3.91379515442318      2.20411165517966
  O   -0.34004335474790      1.72817901480493      2.67143674295453
  C   -1.99041399038336      3.05908288424717      3.77441543136871
  H   -2.86454150003976      3.40746284045838      3.21657025796410
  H   -2.23826726294475      2.12752200586713      4.28458848008171
  H   -1.75239009048872      3.82655423686448      4.51395868795414
88
betaTSA.3-4
  C   -1.55678637727605      0.20234463313994      3.19089963113562
  Pd  -0.56725783747202      0.18620921816619     -0.58102772378936
  C   -1.63282249372180      1.55024413247367      2.46573255847088
  P   -0.44678968156798      1.83077200494579      1.09088390109991
  H   -2.20736311618253      0.27651888799273      4.06617389352892
  P   -0.86943148096159     -1.51310978579900      1.05013022777784
  C   -2.02320876891793     -1.01448541964934      2.38688454051409
  H   -2.61172617118287      1.65968033968331      1.99010231310351
  H   -1.52434205626540      2.36781962382655      3.18373784935018
  H   -2.17204803072286     -1.86286845542999      3.05954656142669
  H   -2.97535466263936     -0.79244864551118      1.89809276620295
  H   -0.55065537679597      0.02410483946752      3.58174962577730
  C   0.71068241922472     -1.88087120858099      1.90013205009271
  C   0.74518856947655     -2.64848720447896      3.06530130074725
  C   1.90244178140739     -1.39407026167300      1.37190562872764
  C   1.95228789837334     -2.90962344274193      3.69426083586223
  C   3.11383361068493     -1.66214400142168      1.99699037372220
  C   3.13881240856536     -2.41577834420349      3.16079324812218
  H   -0.17266298306293     -3.04768349714092      3.48460521802412
  H   1.88342932015321     -0.79483521660701      0.46761896330926
  H   1.96978266207190     -3.50223885925059      4.60192389258197
  H   4.03362676472695     -1.27364192879142      1.57381560780679
  H   4.08175999548320     -2.62180394289424      3.65481879539380
  C   -1.44247889555282     -3.17579907833662      0.54884043438347
  C   -0.53728966368679     -4.04198912945181     -0.06529911816802
  C   -2.77322392157899     -3.56495710323355      0.67998746759903
  C   -0.95592418344240     -5.27684555891435     -0.53837720885167
  C   -3.19002263382470     -4.80226932585017      0.20678114749155
  C   -2.28489819645617     -5.65916790683844     -0.40450607448678
  H   0.50462899487655     -3.75440296147664     -0.17053666900422
  H   -3.49940370614208     -2.90406840859358      1.13903281828803
  H   -0.24234006900423     -5.94106748434170     -1.01265187279065
  H   -4.22849981659725     -5.09434355179596      0.31451552307722
  H   -2.61374611794944     -6.62334228236222     -0.77525666384359
  C   -0.85791281611034      3.54204709912513      0.58580893277655
  C   -0.59830605229956      4.61567263725303      1.43884353664633
  C   -1.47712120255160      3.77526005122633     -0.63763358264109
  C   -0.95336372262128      5.90365423724756      1.06868191640535
  C   -1.83946578897928      5.06558610911819     -1.00385908425111
  C   -1.57637019926262      6.12996824258900     -0.15388889609170
  H   -0.10934228036328      4.45084638121179      2.39375317828631
  H   -1.69758527827996      2.94678714850885     -1.30240576734922
  H   -0.74305072134249      6.73285383642788      1.73474860869234
  H   -2.32890861722745      5.23347474204732     -1.95655583969143
  H   -1.85524310920709      7.13756409759952     -0.44155601611139
  C   1.20519626983207      1.99390607965228      1.86484773350641
  C   1.41201720745695      2.02500264712809      3.24115425508165
  C   2.30780831354464      2.06644630354937      1.01448629604683
  C   2.70115023033583      2.10895265050555      3.75461951621269
  C   3.59180087282302      2.16202062540658      1.52418507106241
  C   3.79181146311805      2.17470870286288      2.89979177768279
  H   0.57626192502012      1.98532553891140      3.92934673600119
  H   2.15686562595557      2.03366838140366     -0.05875731803166
  H   2.84928702897119      2.12318050331430      4.82847614809290
  H   4.43793060404634      2.21239541735569      0.84769034141918
  H   4.79625873270714      2.23548956363221      3.30325452826615
  C   1.72183762775489     -0.19954499344427     -2.50416176070186
  C   2.54365212100920      0.92527151768939     -2.40112657764451
  C   2.30835897977235     -1.46187798172586     -2.41127809149880
  C   3.89736445184431      0.80301114730168     -2.16123385120120
  C   3.66276035726849     -1.60025022288156     -2.15980631423865
  C   4.45843595893226     -0.46663053150907     -2.02223795823952
  H   2.11217464991751      1.91711607726904     -2.47734188588652
  H   1.71293679244618     -2.35766596509567     -2.53180538761742
  H   4.51760147615117      1.68602364637135     -2.06451861396469
  H   4.10121580448648     -2.58680651035465     -2.07076950441637
  C   5.85616638865644     -0.60260129010800     -1.73286659124841
  N   6.97558739685201     -0.71020359212475     -1.49165672263334
  C   0.24291781167416     -0.02321455371568     -2.72430303456126
  C   -0.61208335116533     -1.08660755359969     -2.36346621256418
  H   -0.22187321654221     -2.03199622380555     -1.99857696285453
  O   -1.80277501253487     -1.16014054412014     -3.00763558789219
  H   -0.09386163356519      1.22417746930228     -1.68007922977858
  C   -0.16386825371675      0.84482647555718     -3.90236926072741
  H   -1.22512824175164      1.08152583880194     -3.86200756743661
  H   0.40227713909612      1.77484879499265     -3.93427552223600
  H   0.03371154543250      0.28682763221128     -4.82223387414722
  C   -2.76045571175890     -2.04992259344418     -2.44294195533364
  H   -2.31734292685727     -3.03451372948817     -2.26380392333445
  H   -3.56604769924373     -2.13439563428260     -3.16942675425086
  H   -3.14469164800898     -1.63131147534545     -1.50928465170938
  C   -3.97518325801758      1.50932913797999     -0.85914522878589
  O   -3.39023278748753      0.62772652300011     -0.17302696479171
  O   -3.78276079179832      1.74285206330615     -2.07457669187083
  C   -4.96863458345281      2.40225494632525     -0.11446540504735
  H   -4.40283235981261      3.21178257515762      0.35862300804971
  H   -5.69476511995826      2.84854860190928     -0.79445475923141
  H   -5.48288963422801      1.85018961846659      0.67347429410052
88
alphaA.4.[Pd-H]
  C   2.25384119615983     -0.25157755094292      3.25579018000156
  Pd  0.19804249577158      0.29102812160638      0.02852135667924
  C   0.73340767031795     -0.33332187598472      3.41948690131891
  P   -0.23349303146250     -0.85343925116065      1.95447183397973
  H   2.66009539213109     -1.18359878997529      2.84799240426647
  P   2.46793031859154      0.74620310195078      0.62808476572106
  C   2.73117428456248      0.94689954288050      2.43285808874274
  H   0.46592147636581     -1.00267902243554      4.24180520731057
  H   0.33395137712666      0.65878503437452      3.65516658603686
  H   2.18178901594423      1.84443110487959      2.72822855257888
  H   3.79723927268400      1.12099757048902      2.59657533915275
  H   2.67921590694406     -0.15356313934003      4.25759551296098
  C   3.09844847597703      2.30887261002280     -0.07346282665069
  C   4.03105220210526      2.35554562923912     -1.10588578541268
  C   2.51241863990997      3.49326518341994      0.38175482791827
  C   4.38795866673044      3.57573922090851     -1.66739959834467
  C   2.87515645299547      4.70736026375427     -0.18091522746465
  C   3.81375260204609      4.75168837480116     -1.20551422353934
  H   4.48211132441150      1.44363269901682     -1.48102162050444
  H   1.75709860878116      3.46844447152221      1.16580306121818
  H   5.11617154817695      3.60341572338380     -2.47019027178440
  H   2.41437152301794      5.62022996766688      0.17990297567789
  H   4.09273537268901      5.70201099664983     -1.64676424490558
  C   3.64645181309484     -0.57378298755042      0.17861977503634
  C   3.16082968190941     -1.74957551271700     -0.38806235669743
  C   5.00876675919362     -0.46666398262659      0.46467707634581
  C   4.01943270339813     -2.80526840211993     -0.66636701641376
  C   5.86674537134505     -1.51736376309818      0.18014931233407
  C   5.37247527296406     -2.68890832438537     -0.38358276807395
  H   2.10230409126429     -1.84499884648845     -0.60670727028650
  H   5.40500008977263      0.44056870408529      0.90936962289190
  H   3.62689487925856     -3.71713194452435     -1.10200447383769
  H   6.92371624655804     -1.42450596227475      0.40229103889577
  H   6.04536180086975     -3.51106347533533     -0.60012380316862
  C   0.11906101109778     -2.62429002618660      1.67463833565274
  C   -0.30097278977682     -3.20253540421070      0.47530605202690
  C   0.81763146489925     -3.40075098947892      2.59569364751943
  C   -0.02921533618785     -4.53414970987138      0.20508264227015
  C   1.09770843738024     -4.73303406072895      2.31861904418580
  C   0.67675803521591     -5.30067304205975      1.12492593128907
  H   -0.83552878580324     -2.60350483218484     -0.25511756329216
  H   1.15291573961964     -2.97839580931497      3.53532925256389
  H   -0.36075780575786     -4.97179041754687     -0.72958920094636
  H   1.64797280954631     -5.32568001876478      3.04036628290199
  H   0.89910910524042     -6.33960909463454      0.90921673252473
  C   -1.94296591354535     -0.78224200712438      2.59704063502134
  C   -2.40908845396911     -1.76484763128931      3.46911517959505
  C   -2.76388590803103      0.29442613742176      2.27366134542869
  C   -3.68588263632755     -1.67279014111891      4.00398037359284
  C   -4.03680288711547      0.39001225347917      2.81809248489291
  C   -4.50013968010339     -0.59444870296522      3.68042688358023
  H   -1.78083740025982     -2.61098500040910      3.72777429138377
  H   -2.40774418854086      1.06347472258902      1.59620229925020
  H   -4.04508647072769     -2.44541900467125      4.67418371588291
  H   -4.66650175271707      1.23537549207829      2.56499446959210
  H   -5.49725311144631     -0.52294206033300      4.10013487418008
  C   -1.56712418838023      2.42438947844246     -1.65897447083149
  C   -2.49845756215791      2.91559975713880     -2.57502237737750
  C   -1.30052480620722      3.14962769791195     -0.50085451388968
  C   -3.15798767358334      4.10678075875364     -2.33691064164042
  C   -1.94339899674029      4.35123110283814     -0.25845842810284
  C   -2.87871390173512      4.82558412268781     -1.17549294603521
  H   -2.69994187080989      2.36813499756155     -3.48801271322224
  H   -0.59238809312134      2.78032803183144      0.23605530015044
  H   -3.88032068460232      4.48339597245453     -3.05092841430429
  H   -1.70866982889218      4.90683462205201      0.64310187180976
  C   -3.56130088911307      6.06254463181664     -0.92420966322806
  N   -4.11202010185111      7.05243596353831     -0.72572876037142
  C   0.57173628386715      1.18035473202875     -2.03234174672592
  C   -0.80745726566356      1.18617112850097     -2.02276613777795
  H   -1.31216937079426     -0.07798674789951     -0.14440582580693
  O   -1.44278888171772      0.25914910053344     -2.77531033229491
  H   1.05154185871418      2.12351100141808     -1.79240446356120
  C   1.35299074589253      0.20239590008936     -2.86737714042295
  H   1.31519597855017      0.50720791329896     -3.91828768256350
  H   2.40061046394559      0.17946192514786     -2.56613335168621
  H   0.94868875814445     -0.80814963424961     -2.80109725146461
  C   -2.69310625649718     -0.26066893944208     -2.32739635517905
  H   -3.15885042468103     -0.72576193547900     -3.19375537509670
  H   -3.34379030567939      0.52041627227955     -1.93102712629563
  H   -2.51170498779300     -1.00896185720635     -1.55008317687508
  O   -0.21989995179016      4.95397146485277      2.44601644710562
  C   -0.54824479755402      3.82534136603243      2.88180305253031
  O   0.11118578254315      2.76245515681409      2.72934178339692
  C   -1.88524291083417      3.71951177348916      3.61629206813395
  H   -2.67939005163567      3.62681174434595      2.86822788107071
  H   -1.92161891355232      2.83754293599837      4.25693667616801
  H   -2.08390552556677      4.61885599305273      4.20053257430817
88
alphaA.4'.[Pd-H]
  C   -3.06834907382228     -0.90388683804241      1.92905021953844
  Pd  -0.53355751687996      0.54086017485607     -0.65090234741658
  C   -3.40797452351691      0.47152649974636      1.35142971056639
  P   -2.78463202262507      0.85599362929276     -0.32930086181707
  H   -3.37463143870246     -1.70277847057006      1.24633868614236
  P   -0.44761108366417     -1.27648001153880      0.92164692512423
  C   -1.60513304451658     -1.07967125405259      2.33369200945602
  H   -4.48976593153523      0.63132474828508      1.33787304453539
  H   -2.98447802724599      1.25537013017847      1.98644533705417
  H   -1.25615839488707     -0.19714020816805      2.87785290183107
  H   -1.49676220429118     -1.95103361853092      2.98341289167076
  H   -3.67487788289496     -1.03064267338131      2.82927724411809
  C   1.11223978947932     -1.72224121435163      1.76999356128976
  C   1.86352417826366     -2.83064525087210      1.38519104353974
  C   1.56001899617716     -0.92157285202294      2.82352220210743
  C   3.02890015277696     -3.15706818435390      2.06704439945017
  C   2.72366821500714     -1.25450703766648      3.50253252285730
  C   3.45537000543537     -2.37663429840940      3.13278352560129
  H   1.53658305819774     -3.45349623790739      0.56016122831694
  H   1.00629845132285     -0.02884231955397      3.10017012743644
  H   3.60219121443693     -4.02573465495282      1.76352560589842
  H   3.06129356075021     -0.63032499074724      4.32215629275275
  H   4.36226011533627     -2.63553466828322      3.66770315639530
  C   -0.99666693457148     -2.82276325908420      0.11245240519264
  C   -1.17604814404068     -2.84516244171089     -1.26805700167689
  C   -1.28946950006330     -3.96868087029860      0.85447701312178
  C   -1.64920665680443     -3.98820289549104     -1.90051643499813
  C   -1.76122164858456     -5.10909324553254      0.22433176155338
  C   -1.94537416191598     -5.11899967614903     -1.15449204779359
  H   -0.95502577414005     -1.95952019036971     -1.85499485049292
  H   -1.14637018607025     -3.97597746619471      1.92991692718511
  H   -1.79038317842379     -3.98851369800582     -2.97541400440640
  H   -1.98806841648634     -5.99282658474708      0.80978424356932
  H   -2.31943846814923     -6.01086856548245     -1.64461955360658
  C   -3.70743161784715     -0.20489069433599     -1.49497995682223
  C   -4.81422238982277     -0.95512422967379     -1.10549600539798
  C   -3.27034838554891     -0.27219556928676     -2.81882633324551
  C   -5.46530057120384     -1.77017834765993     -2.02292590021225
  C   -3.92918734599768     -1.07543467128808     -3.73558558126395
  C   -5.02397455054128     -1.83301572048849     -3.33649948853421
  H   -5.18295632107964     -0.91391738205512     -0.08780214330394
  H   -2.40451512894188      0.30220445919735     -3.13156678944561
  H   -6.32080514187583     -2.35548533324509     -1.70602786857251
  H   -3.58072155661225     -1.11814531311175     -4.76113512763384
  H   -5.53219110842400     -2.47138489047985     -4.05033257363902
  C   -3.43360366051588      2.54416202556059     -0.57524141778104
  C   -4.71298561011855      2.76063054340049     -1.08134494444693
  C   -2.65270942729048      3.62726731088997     -0.17858698833323
  C   -5.20393112875525      4.05431491542977     -1.19530358733574
  C   -3.15357335710845      4.91698376312122     -0.27983670503314
  C   -4.42631872455556      5.13247492749307     -0.79306208012652
  H   -5.32814500680092      1.92441126910980     -1.39600158360503
  H   -1.65557430680287      3.47275769562755      0.22397550144107
  H   -6.19652867620165      4.21844699011569     -1.59919314051975
  H   -2.54217297965719      5.75357852273803      0.03875445686182
  H   -4.81253984598270      6.14182518256190     -0.88090455518654
  C   4.03601212973258      0.55242926011351     -0.55130957325978
  C   4.73167466674966     -0.37103685668543      0.21749659677119
  C   4.64588865078444      1.11930908877325     -1.66768364600284
  C   6.02299535986412     -0.74111097818331     -0.12158322272425
  C   5.93636409844779      0.76736837370087     -2.01486236465151
  C   6.62434127541269     -0.16927334902379     -1.24021940586108
  H   4.26217290103598     -0.80462699052239      1.09362326655209
  H   4.10560441605002      1.84714155724593     -2.26254890241236
  H   6.56437581669002     -1.46247814533941      0.47885341227059
  H   6.41443284898600      1.20970231991953     -2.88068579904478
  C   7.96272579880512     -0.54251700913789     -1.59807151038776
  N   9.03516525874358     -0.84286613832266     -1.88544087004667
  C   1.67669609785182      0.20907406174233     -1.14566306979714
  C   2.60316533237249      0.92767141119723     -0.19126671265888
  H   2.41005997929693      0.58640241228470      0.83378176023467
  O   2.37863098574658      2.31215727530486     -0.28251123397910
  H   1.77434592154494     -0.87232656140499     -1.14375004862888
  C   1.08986540047846      0.83303890576052     -2.21227952483628
  H   0.68951169102059      0.25197280816960     -3.03541214697017
  H   -0.87290013522530      1.67959601709458     -1.65798579377556
  H   1.24733358384593      1.88972744943834     -2.38310573673867
  C   3.04625839247572      3.04964915804325      0.72910815512872
  H   2.73478302063959      4.08687386933647      0.62093991059592
  H   4.13425848526282      2.98225616314758      0.61937884401993
  H   2.75732397815911      2.69019740093704      1.72270254450194
  O   -0.24787240956730      4.00996109234075      2.13207287696184
  C   -0.63860506228697      2.98242049211468      2.73301414532284
  O   -0.19193471151741      1.81625072163610      2.56624861102341
  C   -1.77785667145892      3.16585610026618      3.73850230758083
  H   -2.00957386824134      2.23904558119173      4.26477062829253
  H   -1.51666392110789      3.94081267350535      4.46202715920208
  H   -2.66995218725870      3.50812190484742      3.20554550735665
88
betaA.4.[Pd-H]
  C   -1.34957786441097      0.15934915768301      3.06689695859311
  Pd  -0.38840343030278      0.49247840904013     -0.68441849275830
  C   -1.61385797285393      1.51521614503279      2.40823862470453
  P   -0.54045599375916      2.01840450209180      1.00747577869124
  H   -1.96941706081765      0.12139338525307      3.96623821560121
  P   -0.50607086748200     -1.38786227463201      0.86022089730240
  C   -1.70709631964649     -1.05676752245507      2.21154098833664
  H   -2.62767478741359      1.53619591001660      1.99543601840332
  H   -1.56302959260573      2.31862449361156      3.14900105825724
  H   -1.76477460193055     -1.94956018068987      2.83847416476963
  H   -2.67918219964990     -0.90814512687801      1.73155568392566
  H   -0.31421397363402      0.08807435058528      3.41404011879531
  C   1.04341983451296     -1.75870532746264      1.75661428801076
  C   1.07899122606052     -2.70696551313290      2.78181847700109
  C   2.20074738957375     -1.05431054000945      1.44580580113514
  C   2.25435234604452     -2.94070113400829      3.47689655125481
  C   3.37955568783822     -1.28615343422018      2.14355913834552
  C   3.40735598062017     -2.22868056092510      3.15929678641930
  H   0.18834812621645     -3.27226261592804      3.03586483340694
  H   2.18455916868402     -0.31475254938112      0.65410632843869
  H   2.27330668443294     -3.68047973867850      4.26911928532057
  H   4.27340504281000     -0.72826519665353      1.88679030788105
  H   4.32598409590615     -2.41341516918524      3.70479080048261
  C   -1.06780816930770     -3.00252534817477      0.20785136708933
  C   -0.18006708773628     -4.05172965116882     -0.02255685048323
  C   -2.41293822715210     -3.15508136125882     -0.13335547861085
  C   -0.63102573871559     -5.24033070363700     -0.58105416978933
  C   -2.85941280565845     -4.34788524057563     -0.68366851829222
  C   -1.97114370272137     -5.39168257936724     -0.91034257564941
  H   0.86764127332843     -3.94726393945506      0.23569655519574
  H   -3.10749058425914     -2.33145579352420      0.00630031979352
  H   0.06874472318871     -6.04975058272691     -0.75615601289273
  H   -3.90612648510649     -4.45682536764696     -0.94478325717841
  H   -2.32271538748817     -6.32084755662807     -1.34461799926330
  C   -1.20695737576313      3.67554670469182      0.62379941583695
  C   -0.74565011811666      4.80289015794402      1.30024609667205
  C   -2.24059723323081      3.79734369262041     -0.30154437914176
  C   -1.30927520264069      6.04541572666398      1.04395803920671
  C   -2.80909986272837      5.03974171661777     -0.54417019323139
  C   -2.34171244189681      6.16493805257751      0.12284540122895
  H   0.05943455109261      4.71956720138817      2.02228035232714
  H   -2.62024445292740      2.92440158184924     -0.82681726665871
  H   -0.93960338633425      6.92070848156091      1.56596506862758
  H   -3.61745308377382      5.12545692455444     -1.26161216834773
  H   -2.78146064864785      7.13603316112487     -0.07548701629230
  C   1.13059571228380      2.32026252156967      1.67742874821169
  C   1.40521116578858      2.32954615040994      3.04188974632006
  C   2.17005394366467      2.52937364713688      0.77017942209095
  C   2.70560573422885      2.52473711652420      3.49091436888326
  C   3.46427373970832      2.73246935102920      1.21953452260119
  C   3.73558863949659      2.72153957091322      2.58294717148134
  H   0.61519962493167      2.18659645515078      3.76899742551519
  H   1.96324890844875      2.52440372049426     -0.29489828509269
  H   2.91027010875295      2.52091131628225      4.55531117443959
  H   4.26368426171006      2.88995910387271      0.50445970522518
  H   4.75016044487074      2.86772371440884      2.93591005980583
  C   1.74100593262453     -0.79092496409760     -2.29769514589429
  C   2.82807117834196      0.04704110542767     -2.02397428782901
  C   1.90867946888247     -2.16806741191980     -2.12229961979068
  C   4.02193857811731     -0.45993526583976     -1.54986625368590
  C   3.09374800253159     -2.68702160849664     -1.63452432961685
  C   4.15340204429337     -1.83227470359036     -1.34130650820447
  H   2.73566929832151      1.11657886847488     -2.16279625007588
  H   1.11018649380069     -2.85320467500761     -2.37859572493944
  H   4.84683357056980      0.20581995859817     -1.32595316166979
  H   3.20050988971423     -3.75534338697548     -1.48899708564946
  C   5.37439589479319     -2.36111070186643     -0.80910022088476
  N   6.35045377402130     -2.78205619670669     -0.36931925121257
  C   0.46235149471390     -0.21085895560678     -2.80145813367599
  C   -0.70691643902577     -0.91308540038371     -2.66909332551166
  H   -0.76591714751983     -1.85555611222146     -2.13053621326029
  O   -1.78602322708988     -0.57775783845040     -3.37844531385162
  H   -0.37708882916644      1.83293112053563     -1.46405988743691
  C   0.55580109872790      0.89636139389579     -3.82548636601583
  H   -0.42411042722602      1.32265065546028     -4.02891095702514
  H   1.21653972506712      1.69999473925930     -3.50496845312606
  H   0.95516645995084      0.48240697453604     -4.75707567353991
  C   -2.99225832810334     -1.28695083197156     -3.05429457439511
  H   -2.81628196233494     -2.36411832057935     -3.11138082729832
  H   -3.72256027627577     -0.99002094077362     -3.80325059112377
  H   -3.33833803675116     -0.99192508653600     -2.06044530938252
  C   -4.44913235313371      0.88119906787505     -0.30264079833193
  O   -3.99985117965874     -0.23056345899905      0.08233563241045
  O   -4.21316493818326      1.42197735203128     -1.40900993919031
  C   -5.34063137604804      1.66051144767991      0.66586336819253
  H   -6.27412448054170      1.93931033092453      0.17280296466863
  H   -5.55928624833620      1.08967835474778      1.56854276084508
  H   -4.83178805855944      2.58854380628007      0.94377625655502
88
alphaTS_A.4.[Pd-H]-A.4
  C   2.13701098256517     -0.32991469491153      3.57029766067511
  Pd  0.14509762033785      0.98417810758173      0.61132312196904
  C   0.61349814326382     -0.47474341647787      3.60061112541362
  P   -0.26171130960711     -0.73174557202885      2.00217380192579
  H   2.58918335092519     -1.24590876019495      3.18097032668256
  P   2.54289445226601      0.83259017203690      0.99572271256074
  C   2.70703269806620      0.88680505398072      2.83206906257585
  H   0.33428266970621     -1.29577400994766      4.26733776992489
  H   0.15557756165474      0.43041667784878      4.01243815147318
  H   2.19462443838781      1.80336836198006      3.14065903870648
  H   3.75965848559073      1.00843395802060      3.09881478516782
  H   2.46251542625216     -0.25784608288959      4.61153466912195
  C   3.65920021392387      2.17742529871206      0.43669504150615
  C   5.02403717230651      2.17288998691719      0.73164275168463
  C   3.12934296943183      3.23129893352888     -0.29975339575271
  C   5.83818150220554      3.20789417833786      0.29922872426915
  C   3.94511924407051      4.27085867733455     -0.73060283991730
  C   5.29942795862887      4.26023858404582     -0.43375131435772
  H   5.46425557485514      1.35916124802996      1.29724353088572
  H   2.06978618741338      3.26238360831448     -0.52203456026267
  H   6.89661940210359      3.19334705310730      0.53394191260952
  H   3.51337063714907      5.08813109306011     -1.29731924766598
  H   5.93785675541809      5.06937232485595     -0.77066972731101
  C   3.44807231331541     -0.69187519624245      0.51701542698411
  C   3.06988224104865     -1.34609384907181     -0.65245607968998
  C   4.50065755325228     -1.21591816231591      1.26914340727977
  C   3.73619157818493     -2.48794188606453     -1.07482044362318
  C   5.16227575609962     -2.36212888126333      0.85342411099919
  C   4.78348041698501     -2.99896177272406     -0.32174806517498
  H   2.23681875986164     -0.96762472031963     -1.23243310012438
  H   4.81132161746944     -0.74030112601653      2.19273018402649
  H   3.42489504090664     -2.98531699590978     -1.98637906181077
  H   5.97488427617091     -2.75938497420169      1.45115536427240
  H   5.29990002945068     -3.89589959950299     -0.64492042870280
  C   0.25470979998680     -2.35384568507460      1.34518229416236
  C   -0.02097655175504     -2.63314419288044      0.00722262520735
  C   0.89133289033113     -3.31551933842095      2.12571436666814
  C   0.31560439953879     -3.86145000972424     -0.53760963823622
  C   1.24955669027982     -4.53811167738527      1.57178334612441
  C   0.95734246764623     -4.81450698462057      0.24352915755530
  H   -0.48622916271526     -1.87543100716396     -0.61478221985798
  H   1.11036060541138     -3.12555847702482      3.17001709946980
  H   0.09425215294621     -4.06737810066654     -1.57859686770022
  H   1.75478799490544     -5.27643018392991      2.18385630155967
  H   1.23654989312971     -5.77024008848086     -0.18550981886093
  C   -1.97909338175763     -1.00373673395219      2.58724084920733
  C   -2.46809275271554     -2.28387315704640      2.83306540866306
  C   -2.79228580188164      0.09912759884708      2.84508023907476
  C   -3.75649017086839     -2.45798287712849      3.32326752969725
  C   -4.07317299950161     -0.07614910067087      3.34543105355625
  C   -4.55936817161270     -1.35650292077132      3.58183600312580
  H   -1.85286284745542     -3.15407510481598      2.63463086895271
  H   -2.42699946750808      1.10137334770638      2.64330784975751
  H   -4.13152879630635     -3.45970777987054      3.49999029155534
  H   -4.69613160983106      0.78907906076784      3.54156659723129
  H   -5.56523233531753     -1.49392474773707      3.96235013897642
  C   -2.52029225947565      2.37047639785483     -1.52584022527583
  C   -3.56274738196976      2.44679244918004     -2.45325338790621
  C   -2.55480234998075      3.18245375614072     -0.39589687730700
  C   -4.62373086275660      3.30975427370891     -2.25550910538626
  C   -3.61059148238943      4.05265142646816     -0.18923195833218
  C   -4.64933359498037      4.11337902379492     -1.11579930758165
  H   -3.53586580616031      1.83214689868314     -3.34574346704956
  H   -1.74337458383090      3.14212468601823      0.32058903561581
  H   -5.42689443929570      3.36689560386761     -2.98022815436596
  H   -3.63019607678427      4.68287317845162      0.69188388572079
  C   -5.74958816462921      5.00747325894155     -0.89842155838295
  N   -6.63286839374426      5.72340698561615     -0.72383347239759
  C   -0.09648919061066      1.88324497917000     -1.89264561803683
  C   -1.37687624956720      1.45961103909803     -1.83401394868463
  H   -1.38843937996424      0.90475527355824      0.65671972211995
  O   -1.69010075639227      0.23314606454985     -2.33961464680253
  H   0.08329856855073      2.91935490327857     -1.61616959423573
  C   0.98081008911470      1.12364729429860     -2.61276931640420
  H   0.99327960094583      1.41824412429386     -3.66777385746851
  H   1.96890489711266      1.33979515599486     -2.20516870136372
  H   0.80764141349898      0.04780816210262     -2.57768016669795
  C   -2.73228098507828     -0.50508545009630     -1.69962905230837
  H   -2.67342891397344     -1.51443093550758     -2.10296558640527
  H   -3.71775680122067     -0.08707640298770     -1.91181962373252
  H   -2.57366896769227     -0.53125671353681     -0.61741838780951
  O   0.29340605027313      4.77673062260029     -0.18025751838338
  C   0.38681397666202      4.43517861223001      1.01468139387721
  O   0.21039828207665      3.26153272160598      1.46472389880549
  C   0.78825824856528      5.48757476655303      2.04176753798373
  H   0.34528168084696      5.27905411097059      3.01608265111346
  H   1.87663361231669      5.45144600543743      2.15162968278519
  H   0.51312565592289      6.48826527009429      1.70829683208636
88
alphaTS_A.4'.[Pd-H]-A.4'
  C   -3.43239964248875     -1.15991533241604      1.80210533957597
  Pd  -0.82026214292752      0.94673176518447     -0.10262429212128
  C   -3.87145812216154      0.21741501689736      1.29712717075169
  P   -3.07930757306012      0.88818911293109     -0.22383782342381
  H   -3.55453102310332     -1.91799962620283      1.02204419308353
  P   -0.71034128770608     -1.13732059868111      1.08955984453554
  C   -2.01624003206661     -1.22759202925862      2.38003248274443
  H   -4.95268857588880      0.23223876238751      1.13215697064164
  H   -3.66399164798385      0.97377364058329      2.06040302047435
  H   -1.84207062435698     -0.38542025911168      3.05474530390731
  H   -1.88848207340324     -2.15236776337632      2.94734553716325
  H   -4.12548086610373     -1.43905259286840      2.59994186730302
  C   0.83235249258167     -1.50531278954577      2.00572989136539
  C   1.76627810366746     -2.41968337267333      1.52042116297421
  C   1.10697375194648     -0.81747934378084      3.18846515924764
  C   2.94210418106801     -2.66060523277742      2.21794274870324
  C   2.28444750654869     -1.05943021785175      3.88200861838517
  C   3.20221530325085     -1.98525341420794      3.40207103313915
  H   1.57721119120915     -2.95650301310664      0.59742297967680
  H   0.40119002161300     -0.08787897864049      3.57104779656424
  H   3.65851781946220     -3.37559835331107      1.82925327715875
  H   2.48320463246251     -0.52120549451828      4.80208023054638
  H   4.12110995319953     -2.17384876152037      3.94588658212716
  C   -1.01184514185284     -2.64765829885679      0.09855356887815
  C   -1.16149235602320     -2.54381270769464     -1.28054703819926
  C   -1.14192854535766     -3.90024640507401      0.70241653507755
  C   -1.44140658690897     -3.66704508535439     -2.04953251181762
  C   -1.42151224117056     -5.02117698359983     -0.06247835509887
  C   -1.57329490826311     -4.90569896549751     -1.44085569444493
  H   -1.07637355921091     -1.57412924436902     -1.75695017969586
  H   -1.02058944603323     -4.00485311046108      1.77556891649042
  H   -1.56096481189217     -3.56746801656172     -3.12254580381910
  H   -1.52195586171644     -5.98863064921716      0.41638111256539
  H   -1.79464847495003     -5.78396512830757     -2.03695048273320
  C   -3.71975420601460     -0.09810223638644     -1.62446718741629
  C   -4.71788656741076     -1.05796852739662     -1.48340264195382
  C   -3.15461714627917      0.11563675519941     -2.88245178610687
  C   -5.13354713039017     -1.80294523535603     -2.58074088227316
  C   -3.57963626258994     -0.61720440864662     -3.97858150743411
  C   -4.56580402646919     -1.58565030535499     -3.82726081835774
  H   -5.18295313032222     -1.23882501504318     -0.52199858423921
  H   -2.37050280868269      0.85690797557738     -3.00000449928763
  H   -5.90479217044483     -2.55454076960740     -2.45641836509742
  H   -3.13382479198317     -0.43984351453527     -4.95068508732929
  H   -4.88994667387619     -2.16929907953954     -4.68149798056703
  C   -3.96085000806796      2.48936971017294     -0.35753826594259
  C   -5.20160185622294      2.58123491828153     -0.98388109481069
  C   -3.41312422764183      3.61885226509393      0.24696604233213
  C   -5.88151317189412      3.79172003378380     -1.01246886371463
  C   -4.09914781276702      4.82442606598823      0.22713810220831
  C   -5.33271167427281      4.91347889778216     -0.40583821652583
  H   -5.63994985178981      1.71090016980231     -1.46022810211695
  H   -2.44283613944198      3.55684659196307      0.72914771012678
  H   -6.84190705862876      3.85656254626458     -1.51134141982898
  H   -3.66474683610200      5.69741323109648      0.70084829953460
  H   -5.86419506837471      5.85822563217926     -0.42928915259774
  C   3.94348398340307      0.49641923402795     -0.56084081949419
  C   4.54318588499622     -0.01267386316067      0.58336288015825
  C   4.57956190991370      0.35537878463649     -1.79236204619003
  C   5.76109399219872     -0.66946459281177      0.51056428418861
  C   5.79805472146463     -0.29030159046775     -1.88250636641504
  C   6.38756923077296     -0.80635143191807     -0.72564464647764
  H   4.05053560427006      0.10209447099564      1.54302378494079
  H   4.11427884465325      0.75882510675647     -2.68497766377405
  H   6.22513404643184     -1.07007720820034      1.40404843943970
  H   6.29517495645947     -0.40104113332224     -2.83883015320359
  C   7.65033524351086     -1.48218730917682     -0.81232209968535
  N   8.66246936708653     -2.02421469289519     -0.88215550876231
  C   1.53377136206592      0.38596433080047     -1.13938710311695
  C   2.60204236146920      1.20551381030790     -0.46543410011049
  H   2.33539929792204      1.30952510883000      0.59350929214630
  O   2.64620731942622      2.48493661677529     -1.05840130180924
  H   1.53890224566375     -0.66925737275541     -0.88064231108945
  C   0.72983438936554      0.83361678551389     -2.11647696434282
  H   0.08679465302669      0.15472444364830     -2.66353720420527
  H   -1.10975176952248      2.26119298238796     -0.86659668270360
  H   0.80360474769018      1.85243414462935     -2.47419653032635
  C   3.34427284155277      3.43216859492876     -0.26990656226696
  H   3.26996347374664      4.39001183037417     -0.78338563420027
  H   4.40215687453155      3.16435075260257     -0.16409776294430
  H   2.88992366624600      3.51318035460790      0.72348100117127
  O   -0.98550811298153      1.96138834404345      3.07678420697565
  C   0.10010181092100      2.35555084826753      2.60840185579868
  O   0.50335589209942      2.18333748324207      1.41901245322131
  C   1.07803530835717      3.07400949813277      3.53108443988854
  H   1.57382148034623      3.89361631670455      3.00916633445237
  H   0.57980672146555      3.44568347559674      4.42595300608404
  H   1.84993185873384      2.35956764643794      3.83315062232389
88
betaTS_A.4.[Pd-H]-A.4
  C   -0.90394036379365      0.33900475115070      3.38285244928106
  Pd  -0.68601346683899      0.52513254833522     -0.44869673325339
  C   -0.98157434306418      1.74280484484786      2.77855363855992
  P   -0.26718355529370      2.09502306347211      1.11033452745031
  H   -1.30694477814062      0.41802916834013      4.39598137908085
  P   -0.88276499664397     -1.29632894072715      1.10575160844405
  C   -1.71205948937861     -0.73437075938483      2.64787210186422
  H   -2.03334301730064      2.02107425625530      2.66615037150438
  H   -0.53623883321379      2.47053166100776      3.46391384169594
  H   -1.85635777057066     -1.60181801800234      3.29658166734630
  H   -2.68972842733171     -0.34251089219858      2.35783650586184
  H   0.13333398235329      0.01325112358391      3.50283351523867
  C   0.65463691985038     -2.01806051991460      1.79244732935400
  C   0.61667205277942     -3.13133683375644      2.63613538971959
  C   1.86552079721221     -1.36629077645354      1.58759823495912
  C   1.77067415824988     -3.58130148046872      3.25610955143767
  C   3.01984726224471     -1.80513239552291      2.22579892222114
  C   2.97537999163307     -2.91342309603298      3.05616991245964
  H   -0.32049978552957     -3.64940056490042      2.81188936081507
  H   1.90700798695686     -0.50111935863068      0.93415425995262
  H   1.73064550814945     -4.44885909245338      3.90512492869732
  H   3.95338282363182     -1.27570333951026      2.07166939014842
  H   3.87646699966847     -3.25895897732140      3.55044054271805
  C   -1.86279050636234     -2.73982537358554      0.55769253852262
  C   -1.23800504636416     -3.85010048915080     -0.00999844543558
  C   -3.25576084669412     -2.69581303623139      0.60716989029629
  C   -1.99183205114009     -4.90330023218200     -0.50791763491689
  C   -4.00704884073731     -3.75019761716977      0.10652352049459
  C   -3.37842407902540     -4.85578433818198     -0.45134302131265
  H   -0.15505759472832     -3.89937777515138     -0.06191161324683
  H   -3.75972934675376     -1.82700743964906      1.01596726604918
  H   -1.49275373696926     -5.76119747014402     -0.94431934643743
  H   -5.08944961438616     -3.70322795313662      0.14980004615084
  H   -3.96763759638801     -5.67754504485285     -0.84246087277270
  C   -1.04491228837547      3.72759049844541      0.81026857827261
  C   -0.64563972498917      4.84258101837316      1.54710499740386
  C   -2.10214469555042      3.84255022488243     -0.08710927676814
  C   -1.28871897847967      6.05944489665578      1.37621192151167
  C   -2.74975776125315      5.06012569026126     -0.25117094757169
  C   -2.34221430585999      6.16955560133391      0.47644222952936
  H   0.17644783511054      4.76713538014539      2.25148393849646
  H   -2.42151849095524      2.97516123388013     -0.65558281658515
  H   -0.96599826707453      6.92324969572770      1.94636327586744
  H   -3.57240562083954      5.13992896952438     -0.95272747676970
  H   -2.84415820564350      7.12138611836839      0.34313823597468
  C   1.49614619027659      2.50620894114174      1.36419614705577
  C   2.22141054022680      2.01513086237693      2.44512709004319
  C   2.14428429999905      3.29128746576652      0.40968810678516
  C   3.57622927103440      2.30072262638698      2.56882755060910
  C   3.49068033502655      3.58822496841681      0.54219164061391
  C   4.21206959541712      3.08849334675186      1.62118656347698
  H   1.74308715611829      1.40317581368830      3.20015747889731
  H   1.59092744218907      3.67694148207648     -0.44110919916480
  H   4.13113619808407      1.90652517382307      3.41259772990676
  H   3.98092649087840      4.20525936186501     -0.20235263668446
  H   5.26797592380270      3.31344014679992      1.72023970483025
  C   1.91698502346556     -0.55604062249930     -2.03915383455694
  C   2.72577013281508      0.51465754502800     -1.64308828854876
  C   2.41629483557951     -1.85272314564632     -1.87377522713743
  C   3.96681310543378      0.30600825288005     -1.07689287466175
  C   3.65591468447830     -2.07754671366206     -1.30378778470857
  C   4.43714912953944     -0.99643498719710     -0.90363315843752
  H   2.36776939905490      1.53004162093109     -1.75555397703880
  H   1.83834306862474     -2.70297408593337     -2.21483255697950
  H   4.56894342795482      1.14871952619993     -0.75843431877754
  H   4.02267029271397     -3.08904958095479     -1.17669559982781
  C   5.71679978136931     -1.22065055005749     -0.30067641042184
  N   6.73941928888968     -1.40021178866841      0.19558782210341
  C   0.60028696902873     -0.31702601993446     -2.68546451446053
  C   -0.36542897063011     -1.25984964630946     -2.59560304667151
  H   -0.28322060810003     -2.11269590804361     -1.92622472975866
  O   -1.41254409483344     -1.26858399753906     -3.42825555648960
  H   -0.47068571722573      1.83107584350883     -1.25745855731270
  C   0.50173809494630      0.77192511941599     -3.72572720115094
  H   -0.53912531419812      0.99662275032203     -3.95422940044047
  H   0.98379656666437      1.69242090125774     -3.39827541611215
  H   0.99319027688587      0.44863644877282     -4.64941333948549
  C   -2.43410559940470     -2.22004421837983     -3.12825555927645
  H   -2.01764601737697     -3.23071035095518     -3.11167031558004
  H   -3.17044506766902     -2.13874392944197     -3.92497211235464
  H   -2.89837445358032     -1.97943379796944     -2.17147930151711
  C   -3.86853231413143      0.43815227865580     -0.68165285020520
  O   -2.86283418289589      0.34638402613087     -1.44398385140381
  O   -3.84046353871382      0.65266234511109      0.54810154452217
  C   -5.22411659830796      0.21639443679814     -1.34480552854662
  H   -5.42093112097801     -0.86034147037230     -1.35874727796387
  H   -6.02265930528439      0.70142055646739     -0.78329899937509
  H   -5.22057315833784      0.56808677511348     -2.37687545410305
24
alphaA.4
  C   1.65682373267732      0.86492845649333     -0.83674521136592
  C   0.65664915156204      0.66909314050817      0.02138358934306
  C   1.59425075590002      1.72751929421186     -2.05487512012446
  H   1.71338896406609      1.12557383506322     -2.96043351133214
  H   0.64684078054735      2.26190272865774     -2.11850939157641
  H   2.40941627745923      2.45615987611544     -2.04749365649440
  O   -0.58626220267200      1.20721234834527     -0.22275261746000
  C   -0.99001559166077      2.20359154385757      0.71448804432068
  H   -0.30850337322864      3.05885983395287      0.67747327542035
  H   -1.99036209481760      2.51915619961433      0.42272607656320
  H   2.58535296365517      0.33367380419577     -0.65239852377743
  C   0.75610284979594     -0.20648468998498      1.21690135040434
  C   -0.35905241230509     -0.93649243169605      1.63367333555986
  C   1.94732801338211     -0.32290465460604      1.93532323325445
  C   -0.28505142715629     -1.78052924831710      2.72582667124128
  C   2.03563599180347     -1.16717748918132      3.02671521031961
  C   0.91705794607824     -1.89958057994508      3.42298765153132
  H   -1.29052928970887     -0.84332635162912      1.08849859522000
  H   2.81114633470285      0.26494356299461      1.64831026522205
  H   -1.15213619126546     -2.34964423566843      3.03900944864805
  H   2.96309752816123     -1.25115550458904      3.58040860536547
  C   1.00086199487908     -2.77234489492438      4.55773190663729
  N   1.06772978282164     -3.47308230369915      5.46752532563825
  H   -1.01885214767707      1.80696925123051      1.73400449344147
24
alphaA.4'
  C   2.61971765985714      1.21368922926828      0.01834067800349
  C   1.42552687575145      0.31727995119228     -0.15642136709797
  C   3.35083401259591      1.26087954810972      1.12127606196441
  H   3.13141415891397      0.62588642931900      1.97456815874968
  H   4.19166111060499      1.93923680656115      1.21155924131930
  O   1.63609310063653     -0.43810404831441     -1.33568845447315
  C   0.71279656757707     -1.50167615691597     -1.49230805523763
  H   -0.31366370437570     -1.13414066255139     -1.60253553390839
  H   0.99696185954948     -2.03842921979140     -2.39640898269840
  H   2.84620691100902      1.85557696335135     -0.83047064008459
  C   0.15531746963825      1.15160677213797     -0.23092846571838
  C   -0.19481406834183      1.79525510739500     -1.41532267377177
  C   -0.64710245110208      1.30429659254531      0.89471859503735
  C   -1.32922102597018      2.58379902128597     -1.47755127030007
  C   -1.78412861475509      2.09277761892543      0.84957801051047
  C   -2.12469097486031      2.73297900221886     -0.34080382401011
  H   0.42321079591669      1.66859028313561     -2.29683205460205
  H   -0.38146257302307      0.80064298846582      1.81814748411878
  H   -1.60296192736308      3.08286410492841     -2.39948192329283
  H   -2.40928129092847      2.20898846102083      1.72678321586336
  C   -3.30424606319380      3.54739253607690     -0.39896778524258
  N   -4.24988945675298      4.20045380371496     -0.44590957996321
  H   1.34978852576050     -0.35837635360149      0.70662803513244
  H   0.75648072485559     -2.18480775247818     -0.63597968229813
24
betaA.4
  C   1.18607874399029      1.51745531096622     -2.25434334398736
  C   1.50159033594266      2.82817432678246     -1.87088301232708
  C   1.19364870961132      1.21491132386487     -3.62140841011729
  C   1.77372308486701      3.80453419735246     -2.80877416442251
  C   1.47246115258316      2.18093681263490     -4.57029131319017
  C   1.75862984282179      3.48426808241787     -4.16690063380556
  H   1.55828136989619      3.08564119129213     -0.81988794722360
  H   0.96586335106167      0.20927343179750     -3.95342376116865
  H   2.01619440963979      4.81231195071457     -2.49276521614182
  H   1.46582062961967      1.92910490132083     -5.62423271171669
  C   2.05037446494115      4.49040519050186     -5.14386684458080
  N   2.28482706362155      5.29903514570264     -5.92833459495875
  C   0.87078685418607      0.46665683671702     -1.26457607279493
  C   0.26872740358204      0.80225620897066     -0.11835197226635
  C   1.18956421349993     -0.96622170055591     -1.59731708440073
  H   2.18505389322951     -1.05161295176699     -2.03966550998440
  H   1.15590062003894     -1.58561802306394     -0.70204183490378
  H   0.47388082871451     -1.38207492350040     -2.31327367567938
  H   -0.01052341040017      1.82705550810000      0.11309654079084
  O   -0.05710205684327     -0.11494065635053      0.81862002836053
  C   -0.68417420089393      0.40777598390422      1.98721409607843
  H   -0.02181090179137      1.11025398359170      2.50028865916489
  H   -1.62471276514475      0.90369749284020      1.73240289860972
  H   -0.88592228277378     -0.44141016123436      2.63683879466548
64
[(dppp)Pd(H)(OAc)]
  C   2.11207078487815      0.32171204414598      3.24899444886209
  Pd  0.33353620174215      0.96026940294139     -0.12283529632223
  C   0.58539632040065      0.19460077224985      3.22220383924296
  P   -0.21523628311475     -0.32137968163913      1.64709774479187
  H   2.58408009103817     -0.60944974735828      2.92058736071283
  P   2.57924898855060      1.26447815177493      0.64198629759828
  C   2.69030999713867      1.50085222665144      2.46103822564954
  H   0.25261923560163     -0.50082577587761      3.99809086227105
  H   0.12523150130465      1.15934645527891      3.45952798442185
  H   2.14498732078204      2.41812577080225      2.70064824520450
  H   3.73370930819267      1.66278371474164      2.74043872711638
  H   2.40209486980174      0.45044825521272      4.29478697939796
  C   3.45416372904691      2.70411792114646     -0.06566823036479
  C   4.40294963949203      2.54978116944315     -1.07385060068013
  C   3.09697002311122      3.98933184085224      0.34238345555830
  C   4.99822103490517      3.66305389879404     -1.65234678710266
  C   3.69727939966988      5.09930744683282     -0.23266484189629
  C   4.64994722865757      4.93881853193577     -1.23103640635240
  H   4.68111828134869      1.55861219689541     -1.41395709930857
  H   2.33562750354715      4.13308251189883      1.10119678208910
  H   5.73525946012841      3.53011204735948     -2.43626762634117
  H   3.41143917523802      6.09269210111928      0.09385723398253
  H   5.11469981762577      5.80738504112042     -1.68384507126920
  C   3.66998921966264     -0.16466967882107      0.31574299017339
  C   3.20819833639315     -1.18630668109815     -0.50974059387846
  C   4.93694271961640     -0.27248139481657      0.89139698437643
  C   3.99264571594633     -2.30753902587393     -0.74930552698764
  C   5.71991470994837     -1.39084592072495      0.65209208010619
  C   5.24659472766146     -2.41173409871690     -0.16569304106137
  H   2.22473647794047     -1.10864104435961     -0.96137206156148
  H   5.31957709579547      0.51982683150250      1.52621378636327
  H   3.61824981458554     -3.09918032382821     -1.38844919299779
  H   6.70202496378528     -1.46774097224339      1.10466169306920
  H   5.85947644990562     -3.28750318683381     -0.34762030515127
  C   0.24426263614936     -2.06811083884169      1.36935092907593
  C   -0.06361284898331     -2.63350310200180      0.13082780455004
  C   0.89956084281884     -2.83984155744964      2.32524555205068
  C   0.27753412746611     -3.94781609806301     -0.14472138834848
  C   1.25282319144061     -4.15349584545168      2.04235494364056
  C   0.94404806656076     -4.70826595242992      0.80899906597586
  H   -0.56435524220960     -2.03635013017673     -0.62451448570246
  H   1.14249875386447     -2.43027549405465      3.29834934410683
  H   0.03267042968532     -4.37587929763717     -1.11004174921097
  H   1.77024202694684     -4.74207368556174      2.79125625599819
  H   1.22223874975987     -5.73283976764890      0.58923148229252
  C   -1.97104552822369     -0.37038451576052      2.15985710659987
  C   -2.48389936180414     -1.46831367278632      2.84776656058019
  C   -2.78665700153691      0.73322774703197      1.92300212233093
  C   -3.80070253162569     -1.46357178610784      3.28641748232803
  C   -4.10002524873103      0.73991749012902      2.37118955589464
  C   -4.60929345924333     -0.35940472637301      3.05019370136337
  H   -1.86168180666100     -2.33697254780384      3.03533525504443
  H   -2.39669513866726      1.58483294693015      1.37533931644301
  H   -4.19531527968639     -2.32602211124602      3.81152424876793
  H   -4.72834438436099      1.60262167652139      2.18118470585875
  H   -5.63841000836613     -0.35762117761537      3.39154325316500
  H   -1.14813932874052      0.69559317558288     -0.57673723096138
  C   0.47477041646361      3.30270372381650     -1.84619360910100
  O   -0.11214808169374      3.88081456238914     -0.92379677085261
  O   0.73375144424957      2.04782124074804     -1.88159677514752
  C   0.98897383955841      4.08787336161871     -3.03760790571853
  H   2.04759438111197      4.30510790600543     -2.86510721460589
  H   0.91109528765760      3.50673274075582     -3.95647542572017
  H   0.45416809847239      5.03113687797285     -3.13983664241007
88
AZ.2
  C   -1.65823503310164      1.81348274832987      2.47645576285816
  Pd  0.13059297512004     -0.46381300950556     -0.14988092483038
  C   -0.45666167772385      2.41984370341815      1.75280989288063
  P   0.84934013646563      1.23221608205326      1.25224348131493
  H   -2.19906813870981      2.63286955503422      2.95596684811558
  P   -2.02972668636246     -0.51039492943829      0.91287915638928
  C   -2.63462502381671      1.09942870296973      1.54167387142158
  H   -0.78504139080227      2.91041075459621      0.83353661373456
  H   0.03021196052625      3.16818565425337      2.38270157220850
  H   -3.60273265286673      0.94872124512712      2.02314451120777
  H   -2.79857295864205      1.70916406329876      0.64930836513685
  H   -1.33308277536681      1.15271615794083      3.28786041701178
  C   -2.07272103994264     -1.65241007351038      2.34279795373812
  C   -2.95529737762053     -1.47296945824303      3.40739522486766
  C   -1.20236116183921     -2.74167392520713      2.36498032058363
  C   -2.95772551091909     -2.35906581581749      4.47504043640066
  C   -1.21158392244871     -3.63430809179141      3.42712496493409
  C   -2.08686718954430     -3.44100455139140      4.48675108287660
  H   -3.64889646046658     -0.64054818047103      3.41457312354338
  H   -0.50382305557973     -2.89502404288635      1.54890938041347
  H   -3.64418881100479     -2.20367045905364      5.29953572378883
  H   -0.52786849059456     -4.47551281232663      3.42866047172766
  H   -2.09055119138005     -4.13189013977980      5.32228523858382
  C   -3.41030998500231     -1.06012576369794     -0.15737274586614
  C   -3.80299744589251     -0.22255917651466     -1.20475455734232
  C   -4.03492453553549     -2.29391672954584      0.00412638874532
  C   -4.81607226594479     -0.61392881447535     -2.06670010370154
  C   -5.04522439607546     -2.68370123071440     -0.86702228226766
  C   -5.43883749266556     -1.84558370600029     -1.90044681628949
  H   -3.29599150564553      0.72868975414546     -1.35192278670805
  H   -3.73971487257038     -2.95649801573319      0.81014130632219
  H   -5.11534065815728      0.04431547578867     -2.87489181090060
  H   -5.52584051045507     -3.64626662747404     -0.73314226868677
  H   -6.22817397137188     -2.15174048253659     -2.57774320825368
  C   2.14055364468491      2.33175150969541      0.57998935006473
  C   1.78191510919866      3.27320028466005     -0.38363121202123
  C   3.47782878346616      2.19055640723287      0.94189695125774
  C   2.75290523918528      4.07679494110751     -0.96303743946807
  C   4.44565482325589      2.99420432274615      0.35627935701036
  C   4.08477543943045      3.94077045309644     -0.59395174915357
  H   0.75460530415619      3.34735731957405     -0.72699765451552
  H   3.77248322000367      1.44622585689709      1.67278959082861
  H   2.46556146830356      4.80095649284823     -1.71694490336387
  H   5.48523209740171      2.87524192661423      0.64008154678393
  H   4.84311641285667      4.56546853210247     -1.05255193939788
  C   1.51033855936227      0.60652259664863      2.83460426050692
  C   1.58741917524014     -0.76229551824811      3.06674655691342
  C   1.90345665004633      1.49229440405558      3.84038444499341
  C   2.04207079587470     -1.24695938247519      4.28642012324592
  C   2.35890706132451      1.00927524446724      5.05633867164764
  C   2.42619327143885     -0.36170801526195      5.28207009134352
  H   1.28218453919030     -1.45572347289668      2.29195357436532
  H   1.86293956166384      2.56375063262705      3.67533379150197
  H   2.09095425364224     -2.31670685510737      4.45513894959763
  H   2.66205602849637      1.70401894631097      5.83120490390017
  H   2.78000861033450     -0.73664164811220      6.23587447205930
  C   2.02449703373333     -0.42536549972485     -0.89250831536125
  C   2.35434657138240      0.38336422613868     -1.98186565376083
  C   3.02855288715310     -1.21972522987925     -0.33540585186641
  C   3.63353153668396      0.39677901226452     -2.50893127799208
  C   4.31725505824851     -1.21815390698266     -0.84551282778022
  C   4.62216543535474     -0.40558280060729     -1.93655774970067
  H   1.60931946921514      1.03881808180229     -2.41974373400010
  H   2.81550078773119     -1.86014861539951      0.51403393144691
  H   3.87340629567899      1.03486468133223     -3.35195795560255
  H   5.08633785777103     -1.83893117040160     -0.39992648007446
  C   5.95487115673866     -0.38361986966466     -2.46075425978773
  N   7.02685560025040     -0.36507270416298     -2.88003056467826
  C   -0.34967563787343     -2.42829742030763     -1.38266057912586
  C   -0.64831885659562     -1.48621179958945     -2.32198852082566
  H   -1.59105363827341     -0.94237948682346     -2.29446275069418
  O   0.11678022036434     -1.27962294252382     -3.38657091666513
  H   -1.17994807292519     -2.71378236996994     -0.74568150816315
  C   0.77885503113448     -3.40818159483607     -1.51079836485882
  H   0.41212872308984     -4.32537085293488     -1.98178658028587
  H   1.59143484506229     -3.01196521975959     -2.11793974313108
  H   1.17926381743705     -3.67657051188095     -0.53146631391223
  C   -0.28651685367497     -0.19893097313917     -4.24305510247757
  H   -1.29595168155629     -0.38103385323676     -4.61912816273352
  H   0.42029834201655     -0.18851871160393     -5.06910324815319
  H   -0.24763721339899      0.75232447170216     -3.70779378814429
  O   -0.43422784181225      3.04218798020002     -3.07477797001998
  C   -1.46753050133254      2.72230074231883     -2.44370843078923
  O   -1.49415958350709      2.16776028894902     -1.31132070407494
  C   -2.81687914623806      2.97458891011040     -3.11846230493024
  H   -3.59864840719868      3.16802555174055     -2.38235485934902
  H   -2.75889736918319      3.79918815375827     -3.82928089145200
  H   -3.09374977909659      2.07117092868788     -3.67196188211525
88
alphaTSAZ.2-3
  C   -0.01201832893173      3.53924346734710     -1.68155134786357
  Pd  -0.20925146942843      0.59194748285028      0.88560147080176
  C   -1.38782652841009      2.87927505566296     -1.60419905860970
  P   -1.35506315020614      1.09616836807424     -1.15867551878793
  H   -0.13049511105702      4.49551548693225     -2.19688431198822
  P   1.27057520019692      2.37206698542012      0.57118095573115
  C   0.59785343165560      3.83096247207717     -0.31031716458027
  H   -1.98878269960783      3.36884891517985     -0.83373322914849
  H   -1.91856815405152      2.97996380375077     -2.55336855400408
  H   1.39400131807447      4.57450852186065     -0.38818455914410
  H   -0.17373816152408      4.23479762741561      0.35057579473877
  H   0.67155502346727      2.94742364963251     -2.30074922265304
  C   2.71452481104182      1.82665643414316     -0.41393615291321
  C   3.51513652528638      2.73952313034343     -1.10086028197042
  C   3.03848339361243      0.47281428563776     -0.46305608413796
  C   4.60916345617137      2.30152977590051     -1.83183495889038
  C   4.13860470148402      0.03435123388760     -1.18754193694922
  C   4.92241185254147      0.94821958871024     -1.87694178000012
  H   3.29181938536886      3.79985277656298     -1.06958255120126
  H   2.42372790244294     -0.24673119168933      0.06781273055611
  H   5.21991523086370      3.01968180310417     -2.36698642945777
  H   4.37703731652227     -1.02275402207652     -1.21680002334159
  H   5.77785812243047      0.60818504928978     -2.44973443627197
  C   2.01855258358924      3.12454898495126      2.05928662328265
  C   3.25309728592060      2.69276720160581      2.53903657508463
  C   1.30435854399179      4.08674693126693      2.77423230872373
  C   3.76939622143275      3.22000137308037      3.71539136810546
  C   1.82783479980340      4.61711220959621      3.94401466773581
  C   3.05961334708410      4.18399872100493      4.41846028045717
  H   3.81954639228988      1.94420984198369      1.99585851267495
  H   0.32196575856928      4.40012476435265      2.43672185531814
  H   4.73067422428144      2.87655657610100      4.08061336684449
  H   1.26353107312090      5.36324305701693      4.49216299471692
  H   3.46451233391378      4.59564626443547      5.33607906137946
  C   -3.13819385710258      0.69116229874270     -1.19033434689919
  C   -3.97814975447516      1.40281644121326     -0.33047914686301
  C   -3.67305017546891     -0.30519738657986     -2.00068392927586
  C   -5.33686804452160      1.13047142836321     -0.30263605141332
  C   -5.03511295556405     -0.57733180428110     -1.96623661165971
  C   -5.86874017114566      0.14095171977205     -1.12142416533348
  H   -3.56162066268214      2.14938049092217      0.34182449496304
  H   -3.03160644020305     -0.87877048203306     -2.65984363807212
  H   -5.98009716069100      1.68574619292858      0.37077671881213
  H   -5.44200591279205     -1.35914337233011     -2.59780839603376
  H   -6.93086749316399     -0.07570210933547     -1.09416509914763
  C   -0.64314217241363      0.29476658513467     -2.64166596098573
  C   -1.07107064177716      0.62173585011718     -3.93009880253298
  C   0.37492968124287     -0.64113335996117     -2.48687848568848
  C   -0.48729363573094      0.02429191711036     -5.03591346290836
  C   0.96149741342989     -1.24095252682703     -3.59391472849130
  C   0.53168351030258     -0.90755754384396     -4.86950803120089
  H   -1.86915099781503      1.34132390296400     -4.07722870106017
  H   0.71831893269395     -0.89684854576864     -1.49138030010201
  H   -0.82765474526147      0.28645584955112     -6.03122092038575
  H   1.75728477825897     -1.96420564055052     -3.45587927089829
  H   0.98886203543143     -1.37154562309815     -5.73629299130069
  C   -1.41198370673781     -1.17821587634764      1.21182297906742
  C   -2.63872032917425     -0.86249150686044      1.80103758669608
  C   -1.34438952444527     -2.25866518420072      0.32958602949102
  C   -3.77797284753456     -1.58409870556176      1.48811200000189
  C   -2.47427468290326     -2.98851179461564      0.00560966308392
  C   -3.69471599736493     -2.64438344929664      0.58651105519362
  H   -2.71549655142404     -0.02565652400887      2.49086796685599
  H   -0.39326171297233     -2.54633458498699     -0.10667862060229
  H   -4.73188724416463     -1.32053726372650      1.92910831163636
  H   -2.41609770741214     -3.81892291781775     -0.68796497225355
  C   -4.87549014031310     -3.38218544307106      0.24502414028836
  N   -5.82249627044306     -3.97235764678131     -0.03513338892834
  C   0.68525261166222      0.04433103767395      2.70426951192014
  C   0.12583064238589     -1.26530490282142      2.53001666610810
  H   0.70464931768619     -1.98075298383194      1.94835652542798
  O   -0.52197579238829     -1.79111812154657      3.58830887706920
  H   1.75565107568011      0.06335437075376      2.50483015738306
  C   0.23998225823093      0.82860306717991      3.91452404218030
  H   -0.84629589226264      0.94011175229099      3.94677500939006
  H   0.55265467303083      0.32001192212277      4.83267285224224
  H   0.67981565211325      1.82484106633706      3.91539250063414
  C   -0.92975995544055     -3.15443872109328      3.49164526367282
  H   -0.16457585043032     -3.75089565912959      2.98812881777042
  H   -1.87765629557093     -3.23491087913358      2.95522604355149
  H   -1.05896707520639     -3.50466476135500      4.51348003752334
  O   -1.97922867181283      3.52527237612183      1.69463745539756
  O   -2.99906863675240      2.16176829610254      3.14601426500263
  C   -2.39719082573716      3.22025465291527      2.84263898089522
  C   -2.12544453829867      4.20687310424806      3.98061679781408
  H   -3.00655672395558      4.30941570534317      4.61618150715850
  H   -1.31787584731619      3.80638024294224      4.60097143294881
  H   -1.82294494921963      5.18549165253222      3.60629143161896
88
betaTSAZ.2-3
  C   -1.02302986612177     -1.57779985992364      2.80368985140373
  Pd  -0.00423127787328      0.26090499425762     -0.52068962184626
  C   0.31953024622493     -0.85328263637366      2.87738697755407
  P   1.21846271542989     -0.75403543770106      1.27775379492866
  H   -1.33642633451561     -1.80135973128124      3.82645630962486
  P   -2.04374609927309     -0.59583555568763      0.33387704137698
  C   -2.13176329531135     -0.74436928283659      2.15948001788076
  H   0.16689891558708      0.17850102879168      3.20198171107387
  H   0.97902717495955     -1.33777707732451      3.60086592124491
  H   -3.11561687903909     -1.13964640689887      2.42148935212391
  H   -2.07003339584163      0.28172164878921      2.53153235955420
  H   -0.91512707075530     -2.54718383666178      2.30449562409430
  C   -2.29405650543578     -2.29755762373893     -0.30427198566436
  C   -3.04847690683784     -3.24116671744856      0.39270298422663
  C   -1.74140917786877     -2.65181374220509     -1.53297516573304
  C   -3.23090411766580     -4.51526696444864     -0.12450963525477
  C   -1.93429736083107     -3.92210722196431     -2.05822293794126
  C   -2.67449061616924     -4.85829296122703     -1.35074397891065
  H   -3.49983733793616     -2.99098592806113      1.34586357942166
  H   -1.14896581284216     -1.92987432416917     -2.08555281564160
  H   -3.81157369624930     -5.24224236584531      0.43187099817487
  H   -1.49730524439933     -4.18045940540818     -3.01606795141964
  H   -2.81884243787151     -5.85477488025045     -1.75280211553291
  C   -3.64241560359475      0.20932397407110     -0.06469035150532
  C   -4.17167426158431      1.18853513105647      0.77587948439324
  C   -4.31215563847318     -0.10262959406409     -1.24664745884936
  C   -5.34956739928497      1.83899443348374      0.43970774517217
  C   -5.48949259240973      0.55244387757232     -1.58296498967587
  C   -6.01086865545305      1.52464062630006     -0.74095741144716
  H   -3.65836382483377      1.46719881628119      1.68891504583127
  H   -3.92210578017883     -0.86672088484598     -1.91067716468948
  H   -5.74862047763532      2.59849877862304      1.10253656095262
  H   -5.99928881929916      0.29896785215492     -2.50554386518318
  H   -6.92999258209836      2.03635355173078     -1.00295244506755
  C   2.73969468402347      0.13161542723098      1.77566590814291
  C   2.59544167384098      1.39677781999659      2.34987094251164
  C   4.01563451538455     -0.38407715840172      1.57075896061608
  C   3.71403616384002      2.11992908073979      2.73293510631909
  C   5.13425768793136      0.34600499649467      1.95237941030290
  C   4.98616573906386      1.59543302801952      2.53684321854332
  H   1.60433138379246      1.82801661233212      2.46542267498626
  H   4.14654797687389     -1.35522515960796      1.10781550301785
  H   3.59063855624927      3.10251937802033      3.17438313528219
  H   6.12426541926944     -0.06276746829129      1.78349586488974
  H   5.86120893795055      2.16445256000835      2.83061388386732
  C   1.73252601405588     -2.48385142684427      0.97678571327919
  C   1.47598988559386     -3.06681517876908     -0.26002562391541
  C   2.33821029375144     -3.25100102964218      1.97433941132075
  C   1.81224092426311     -4.39264388027863     -0.50249580347801
  C   2.67652435639879     -4.57315547314715      1.73380893735826
  C   2.41227659632146     -5.14684993566483      0.49453972794123
  H   0.99850597578569     -2.48178493650253     -1.03740587422008
  H   2.55467935032125     -2.81604197914447      2.94420942792498
  H   1.59946374120466     -4.83347569817247     -1.46990999239471
  H   3.14671905711129     -5.15894412062501      2.51548107093267
  H   2.67444655087197     -6.18257540052707      0.30976781237374
  C   1.82399099805750      0.85489825912777     -1.43090108446133
  C   2.25702906649442      2.08905803755599     -0.94123446690960
  C   2.76835258985420     -0.05909413300765     -1.90689038787921
  C   3.60627998624961      2.39305966434777     -0.89843045817936
  C   4.11678982734049      0.23843469966545     -1.87723238988695
  C   4.53766989750761      1.46888770046584     -1.36844953397764
  H   1.53910297747811      2.80894562582350     -0.55626928282101
  H   2.44908355618418     -1.01224392064223     -2.31359419365220
  H   3.93948849275776      3.33996497216286     -0.49022774445048
  H   4.84551168459610     -0.47811898020399     -2.23778074094406
  C   5.93614570207976      1.76980811567713     -1.30127245712435
  N   7.06084969688944      2.00643066716866     -1.23964503276932
  C   0.29359512682700      0.93815498591250     -2.78469756535107
  C   -0.92817436520784      1.30436532558661     -2.16423195457394
  H   -1.82820208134614      0.72939184946523     -2.37361527468747
  O   -1.10188354899982      2.64535569241582     -1.99737499016674
  H   0.29259184576611     -0.07768698479346     -3.17034768789195
  C   0.98629984058040      1.93569570878923     -3.68747396639057
  H   1.96795279440304      1.57831215630036     -3.99568693429306
  H   0.35644627937663      2.04965423026070     -4.57593297925800
  H   1.08879565227931      2.91061566544859     -3.21693994334572
  C   -2.26111716297806      3.04866213657092     -1.28198018346434
  H   -3.16131650516318      2.60116751129298     -1.71451461322700
  H   -2.31175655415920      4.13262900653391     -1.36246587881125
  H   -2.17216463990545      2.76276604211073     -0.23218337122796
  O   0.19954681528198      3.98566904935232      1.14803977878769
  O   -0.74885459520706      2.16641122508802      2.03974530770450
  C   -0.66634401264150      3.41048645656269      1.84655088242485
  C   -1.74833590771337      4.27161112383143      2.50074779752082
  H   -2.66558348183025      4.18090332130950      1.91003253110703
  H   -1.96970168770782      3.91385979037156      3.50764503451951
  H   -1.46198174056111      5.32299292147935      2.53272264240794
88
alphaAZ.3
  C   2.00477034284668     -0.03384038440960      3.31705545789372
  Pd  0.02376511560349      0.61725163837360      0.10136163212852
  C   0.48665876401054     -0.14941391148229      3.48669119147693
  P   -0.41498417712551     -0.73723056500413      2.00035769622555
  H   2.43050008637151     -0.98202485627908      2.97161946896027
  P   2.23447829777986      0.86513724199085      0.61997579150273
  C   2.47053053905003      1.11820670144069      2.42241287853651
  H   0.24044871590399     -0.79717750088999      4.33148903111719
  H   0.06155296639626      0.83744581323607      3.69304817381293
  H   1.91463626407383      2.02981760168061      2.65850289349587
  H   3.53214891610151      1.31796584527531      2.58747717062523
  H   2.42892525131563      0.13903242473566      4.30934242982817
  C   3.06277765566393      2.31644964432807     -0.11260502012543
  C   4.12547043441033      2.20890563325172     -1.00409631829792
  C   2.55514621378350      3.57614509898575      0.21266002065723
  C   4.68391743578841      3.35399582496484     -1.55995091292617
  C   3.11946872454637      4.71428949195845     -0.34104707974302
  C   4.18486337555087      4.60542683942367     -1.22835783442805
  H   4.52109349841558      1.23578134033699     -1.27253441164047
  H   1.70501585323800      3.65333373625493      0.88768261606205
  H   5.51092516820959      3.26373203326684     -2.25517101536903
  H   2.72049869908149      5.68961621629051     -0.08512513841722
  H   4.62213142575733      5.49678810550386     -1.66414256733820
  C   3.25583268236793     -0.58091838337807      0.18604788592176
  C   2.74823803660424     -1.53340896398090     -0.69292352416037
  C   4.52770501783696     -0.76301532565342      0.73182925667408
  C   3.49683504928030     -2.65498828848324     -1.02361413137348
  C   5.27345867764461     -1.88429724906729      0.40329801569904
  C   4.75806277224353     -2.83215506461620     -0.47381522244020
  H   1.75653976786750     -1.40078636989394     -1.11253438908352
  H   4.94367846016544     -0.02942916641816      1.41417593482067
  H   3.08822327297732     -3.39279359251788     -1.70464231301531
  H   6.25895334649691     -2.01999763949303      0.83388909675782
  H   5.34195795931780     -3.71018143951169     -0.72617069548721
  C   0.05091798242074     -2.48838697357011      1.77229099633009
  C   -0.16397167287173     -3.06369472324816      0.52016739386749
  C   0.61800024019650     -3.26042287602682      2.78386011687446
  C   0.17220068027256     -4.38760483553621      0.28331973423294
  C   0.97009422832162     -4.58199367497589      2.54259508463887
  C   0.74679635093173     -5.14736319402570      1.29438488901361
  H   -0.58949955764176     -2.46569826862042     -0.27951109526395
  H   0.79182613945855     -2.84013081591782      3.76766030009729
  H   -0.00184659077794     -4.82161780522208     -0.69471244301300
  H   1.41835963879036     -5.17094831006812      3.33468701095116
  H   1.02241406010515     -6.17938013150008      1.10871675172275
  C   -2.15507873360367     -0.77043737850076      2.55952153156614
  C   -2.85229540769889     -1.95293904338275      2.79013832551800
  C   -2.79662416967355      0.45655654394793      2.73937101480324
  C   -4.18031910057499     -1.90969313807344      3.19767947963212
  C   -4.11889894703861      0.49325051343842      3.15527244627931
  C   -4.81455321225879     -0.68885293646070      3.38180954668898
  H   -2.36607324364358     -2.91218764645317      2.65120151362965
  H   -2.27208059090614      1.39387165259597      2.56102622664088
  H   -4.71807038705788     -2.83491925528081      3.37220487031523
  H   -4.60609741279172      1.45180983322014      3.29606672342396
  H   -5.85055613595816     -0.65782009201823      3.70044038116995
  C   -2.07015101065820      0.77709646725668     -2.69863484033609
  C   -2.29276849000880     -0.59188048163837     -2.65598980999097
  C   -2.41776506345920      1.50108192109008     -3.83623686562559
  C   -2.84134966555792     -1.24945138345100     -3.74446542499543
  C   -2.97315979196397      0.85974263813770     -4.92712342589865
  C   -3.18056207273927     -0.51991546233064     -4.88106133006208
  H   -2.03904629580177     -1.15345135287569     -1.76273068149498
  H   -2.25284720195513      2.57185594193681     -3.86344044098432
  H   -3.01311547913480     -2.31849529140271     -3.71169116711487
  H   -3.24414291583079      1.41959972947575     -5.81406548465849
  C   -3.75178762724843     -1.19212108371852     -6.01291194420926
  N   -4.20729745126983     -1.73285421846125     -6.91984744575705
  C   0.05124404032853      1.72606076012313     -1.62849054016073
  C   -1.42361279635427      1.50896823677902     -1.53689149656687
  H   -1.64452358762459      0.75386262059004     -0.62723582998673
  O   -2.07252159888918      2.69546084376764     -1.19168939227545
  H   0.30450814976770      2.76102591555663     -1.40054333955409
  C   0.82410060279125      1.15897853965531     -2.79510909475096
  H   0.57023483267000      1.68697034829926     -3.72138409398482
  H   1.89623085748876      1.28127185241442     -2.63023735563678
  H   0.62343609089652      0.09746372392771     -2.95430854959437
  C   -3.37581734000785      2.52160957570355     -0.65110479471475
  H   -3.72552668949394      3.51031780046392     -0.36168969146753
  H   -3.33814690384145      1.87924497535172      0.23638245331910
  H   -4.06037139824672      2.08874045111798     -1.38737735670255
  O   -2.20042768111594      3.76769032646616      2.62004207197622
  C   -1.07745834941610      3.83559500987587      2.07050201597722
  O   -0.15107055304908      2.98643779763261      2.18783740811607
  C   -0.78386506559278      5.03773002879386      1.17012622922881
  H   0.11590786207327      5.55147865183410      1.51771200044795
  H   -0.59047306667180      4.68345500057507      0.15439420892912
  H   -1.61682140865986      5.74048881951247      1.14991487005902
88
alphaAZ.3'
  C   -3.47013698245946     -0.62175882615038      1.66217370282189
  Pd  -0.67889422492857      0.25473062335909     -0.79840431348226
  C   -3.67172107588668      0.74550903376619      0.99979018668968
  P   -2.96589726365810      0.87759379257515     -0.68444981893746
  H   -3.78930464126544     -1.43373935910060      0.99882595618172
  P   -0.82332841654700     -1.28066368389336      0.88644739674690
  C   -2.04920242977757     -0.86840424758740      2.18128999147528
  H   -4.73110086341871      1.00891277372394      0.96300324535396
  H   -3.16357594617777      1.51385585873339      1.59430745114871
  H   -1.68246162318088      0.01512332156323      2.71848777108389
  H   -2.04900235031565     -1.69788488965810      2.89384807243449
  H   -4.13606944846710     -0.66465576122123      2.52720144790640
  C   0.71757894534109     -1.64897300672014      1.78664937215011
  C   1.60495947078702     -2.59815545953684      1.27902144710512
  C   1.07018607312840     -0.90442818534160      2.91187464484792
  C   2.83007968718955     -2.80635624776438      1.89461856905350
  C   2.29846085857738     -1.12103953613015      3.52424881906187
  C   3.17882287220837     -2.06783028876909      3.01904185487199
  H   1.34219789578632     -3.17744177085936      0.40008103503771
  H   0.40510383702937     -0.14203060539443      3.31153177046665
  H   3.51413344410612     -3.54566023263117      1.49369024499563
  H   2.56640014105078     -0.53926664923321      4.39902959314681
  H   4.13765915735347     -2.22994468691937      3.49857472785661
  C   -1.37387544647865     -2.88767627816162      0.21528281839938
  C   -1.54494822439151     -3.05633692308157     -1.15508886033033
  C   -1.65070877214335     -3.95127724446240      1.07583790537725
  C   -1.99897710066394     -4.26670168871992     -1.66340488636319
  C   -2.10182383811481     -5.15902177593704      0.56818115439644
  C   -2.28003311315938     -5.31684642775862     -0.80228634523637
  H   -1.32576839498108     -2.23502056931930     -1.82921296343365
  H   -1.51009911630607     -3.84124480956333      2.14599582041985
  H   -2.13393488134502     -4.38403756134699     -2.73261405398312
  H   -2.31566766033909     -5.98008622543388      1.24283462583808
  H   -2.63669076957498     -6.26187117359663     -1.19628191617728
  C   -4.03667331941914     -0.11015842286538     -1.78520448765723
  C   -5.36178051965179     -0.40737691432140     -1.47323668105670
  C   -3.49694300623775     -0.58630303117951     -2.97997025864328
  C   -6.12990780069757     -1.17361549187682     -2.33919068625850
  C   -4.26788919262268     -1.34229025865007     -3.85057798668682
  C   -5.58508433960694     -1.64145072267368     -3.52772694804144
  H   -5.80586329742975     -0.04705813773357     -0.55270977632248
  H   -2.46348381325944     -0.36570438731218     -3.23014043789650
  H   -7.15756382816474     -1.40497481786861     -2.08318614327530
  H   -3.83657919810594     -1.70497784633572     -4.77660470532863
  H   -6.18690086564418     -2.24081223951058     -4.20152908333331
  C   -3.25525340142747      2.62297781003762     -1.14609650172554
  C   -3.92686193749225      2.98662485656380     -2.30969752204347
  C   -2.70671258365838      3.61280875159450     -0.32776297279500
  C   -4.04789297140579      4.32779142811259     -2.65340504899696
  C   -2.83255709652720      4.94925997926424     -0.67497685682149
  C   -3.49993406893355      5.30980584974563     -1.83988867936602
  H   -4.35828718592338      2.22813932818188     -2.95359190930874
  H   -2.18724306109410      3.34478020787116      0.58878658088443
  H   -4.57335577306225      4.60312028376078     -3.56100933982923
  H   -2.40357218374830      5.71119039903878     -0.03322163809171
  H   -3.59295207682883      6.35533025762418     -2.11152767526749
  C   2.01534123558859      2.12811725547526     -0.12777446778272
  C   2.68481060432559      3.08333378656857     -0.88810360443828
  C   1.03402309624832      2.54084538810142      0.77042961708794
  C   2.36183936451072      4.42514216277210     -0.78217055433798
  C   0.69236994058742      3.87721418929281      0.88084808280154
  C   1.35443722166410      4.82013103236117      0.09705708883588
  H   3.46314157858378      2.76881419774904     -1.57332561249985
  H   0.51517964716884      1.81663927853723      1.39214450872386
  H   2.87998649231856      5.16368597598025     -1.38226606278273
  H   -0.09310369182160      4.17258990081047      1.56649684769558
  C   0.98926490116890      6.20390493561906      0.19311767155207
  N   0.68976401791026      7.31220151049782      0.26633655796622
  C   1.30298733362414     -0.02267145082260     -1.24933362168843
  C   2.29672693939305      0.64562170455184     -0.31396198511641
  H   2.22777464358366      0.15717562108310      0.66638192629213
  O   3.59137127607818      0.40931172595690     -0.84481057064588
  H   1.55622518549890     -1.07068262082141     -1.39561518968144
  C   0.88671246046142      0.70309337360379     -2.48012545351029
  H   0.80638823709640      0.07045015035220     -3.36114191525443
  H   -0.18994721241113      1.15947076106414     -2.37656041528615
  H   1.44735641251263      1.61312601808789     -2.69438885182905
  C   4.62197487481513      0.54523434945143      0.11899684073280
  H   5.56062016579340      0.30825486214995     -0.38052781762493
  H   4.46619818332307     -0.15135640712804      0.95152492767215
  H   4.67498827400484      1.56582610953583      0.51495639609071
  O   -0.72600945988435      1.47677020886014      4.16019340728584
  C   -1.01432127404764      2.62007629969363      3.72652315608339
  O   -1.75042988242856      2.86049461569190      2.73582714574132
  C   -0.38520359405359      3.81184424286234      4.44843045550151
  H   -0.85848168548996      4.75167654945269      4.16313471779891
  H   -0.44424144033907      3.67945571199843      5.52996326277375
  H   0.67481958818073      3.86018048171392      4.18203262778030
88
betaAZ.3
  C   -1.37535931551252      0.49021037935600      3.43437191521140
  Pd  -0.66221636086584      0.68404507988245     -0.33521643813476
  C   -1.67933097985745      1.81029886661095      2.71808821015182
  P   -0.54018060158566      2.23732481593266      1.33979135729836
  H   -1.93960076922454      0.49772581217036      4.37038790873292
  P   -0.78091770012125     -1.15252977962380      1.18297812679733
  C   -1.78089517204242     -0.77708329923137      2.67476680194384
  H   -2.67871537156431      1.77515135559326      2.27504852714798
  H   -1.65644334134741      2.63659202496775      3.43294512480998
  H   -1.77068985544427     -1.64451730947097      3.33973496881149
  H   -2.80044168660457     -0.66758324149595      2.29437891359110
  H   -0.32002551290743      0.44850581589546      3.72337425773667
  C   0.86287534691955     -1.69640399049588      1.76457736577488
  C   1.14138467551206     -2.01268937634972      3.09139560646334
  C   1.88904013666857     -1.76432183599532      0.82071294008736
  C   2.42663078210780     -2.38258282423765      3.46887428444304
  C   3.16636337079175     -2.15119174987786      1.19341726753738
  C   3.43883313871663     -2.45419994742043      2.52230588823147
  H   0.36234101391228     -1.97247896539099      3.84383559613505
  H   1.68574862533002     -1.50467683367386     -0.21441713097782
  H   2.63401741859052     -2.61735387063232      4.50672872923549
  H   3.95307644461978     -2.20310231576590      0.44931710773846
  H   4.44063680383989     -2.74359103868667      2.81921611340030
  C   -1.57558470059943     -2.66862051604166      0.53292639672329
  C   -1.00551937172886     -3.93287624714942      0.65352274659710
  C   -2.80055278046864     -2.52280765525540     -0.12252452715069
  C   -1.65140670239362     -5.04198421411607      0.12030474161480
  C   -3.44342093562164     -3.63462866523230     -0.64660318204235
  C   -2.86891917421865     -4.89522077999420     -0.52996996378267
  H   -0.05475191678567     -4.05943460794936      1.15944792333889
  H   -3.24259078667037     -1.53162027671738     -0.21634799398456
  H   -1.19954626458194     -6.02306855817942      0.21512021947993
  H   -4.39446231817549     -3.51421668576967     -1.15396154653905
  H   -3.36995912819613     -5.76199956572955     -0.94641548695226
  C   -0.97750456471147      3.96453365166593      0.94994344710962
  C   -0.00335352500052      4.95307209006291      0.82470563580568
  C   -2.31605756247611      4.27893605446830      0.71153546496392
  C   -0.36533515750098      6.24879986542349      0.48061321643928
  C   -2.67099974653725      5.57728709343645      0.37471065239476
  C   -1.69975354265993      6.56386026645174      0.25958505098893
  H   1.04087710549434      4.71765716641175      0.99804192113976
  H   -3.09171039378405      3.51747166293234      0.76294770932610
  H   0.39821415069316      7.01296845519041      0.38796988162350
  H   -3.71346482618029      5.81335720423579      0.19226345680470
  H   -1.98151301871858      7.57640653879687     -0.00703500672330
  C   1.11556195209966      2.31619749732261      2.10483581988313
  C   1.31373550053491      2.94735718747550      3.33407260659647
  C   2.19471066131591      1.71060141526022      1.46850403132825
  C   2.57098144602750      2.96045732624726      3.91709779084111
  C   3.45501477033053      1.72473177354538      2.05222473548231
  C   3.64269342907718      2.34601783638547      3.27800517441673
  H   0.48669849048053      3.43314212325211      3.84100019630613
  H   2.04297713363390      1.21481564909151      0.51505607203395
  H   2.71557154050225      3.44968266344062      4.87359737681618
  H   4.28609924960949      1.24272308574563      1.54997857377995
  H   4.62418222704486      2.35308868019296      3.73864444655279
  C   -1.45154772427744      0.29268286531726     -3.67660143042598
  C   -2.28269380561246     -0.80663282409852     -3.50048242119074
  C   -1.60300805731350      1.08583529333466     -4.81342908902370
  C   -3.25865801596490     -1.11655402241317     -4.43244485300947
  C   -2.57356928988389      0.79242093621211     -5.75147084917902
  C   -3.40573395503196     -0.31241227274265     -5.55880491653001
  H   -2.17991200713154     -1.42590314716298     -2.61520923730226
  H   -0.96140934932091      1.94647036417358     -4.96446736305547
  H   -3.90719312907902     -1.97152220523294     -4.28320561484131
  H   -2.69409791918746      1.41454859349277     -6.63014907856759
  C   -4.41877065374942     -0.61865630838129     -6.52721894424028
  N   -5.23035532069123     -0.86428878084085     -7.30434094295479
  C   -0.37671948905258      0.62140439285337     -2.66687917783662
  C   -0.54762590899135      1.93910863156029     -1.94856622937697
  H   0.33943838862910      2.57435973175656     -1.95231708914724
  O   -1.70916320158855      2.63230774125426     -2.19831261178550
  H   -0.48769624426091     -0.25982370758505     -1.90244449429551
  C   1.04502797680151      0.42636952839587     -3.20559833826724
  H   1.77908760319997      0.67326465218665     -2.43564307595620
  H   1.20207867127062     -0.60809290559204     -3.51552024107739
  H   1.21241074794626      1.07853354383196     -4.06486847838785
  C   -1.52792508407363      3.97859239341161     -2.61892482808561
  H   -0.93179157901840      4.53985249650670     -1.89361913983955
  H   -2.52076928772559      4.41996029777814     -2.68540162065197
  H   -1.04241246571594      4.01639328625508     -3.59949433869855
  O   -4.94023789621645      2.37289497317285      0.24495700381154
  C   -4.45918887189629      1.36691501414192     -0.32741982929143
  O   -3.60075337535427      0.58791779007830      0.17021321214859
  C   -4.91627800422217      1.07009726189244     -1.75495537620272
  H   -4.99170276732706     -0.00564097799377     -1.92413312226360
  H   -5.86839198517007      1.55147138078971     -1.97960075817200
  H   -4.15757832975608      1.45802569668606     -2.44111274968295
88
alphaTSAZ.3-4
  C   2.14644664559869     -0.14474996506026      3.39905322797055
  Pd  0.38099567743241      0.40658919837162      0.00300215113169
  C   0.61554526615520     -0.19242509565678      3.41417416653208
  P   -0.16287122307713     -0.84501791490421      1.88646353456985
  H   2.56300570019857     -1.12022333433168      3.12576477311950
  P   2.61899572928360      0.67370450636343      0.71639681785159
  C   2.74438053664545      0.96045568569991      2.52488883205804
  H   0.25641754610271     -0.78483508917407      4.25909537868158
  H   0.21388987933358      0.81976663375727      3.52600947252383
  H   2.21526666628334      1.90133158222953      2.69982758898432
  H   3.79624840144315      1.11626934817827      2.77459294130141
  H   2.47316721778013      0.04186720548780      4.42505407549272
  C   3.50386865987370      2.11264883186678      0.01887754647552
  C   4.62485247304782      1.98584996665347     -0.79579907099513
  C   2.97999350651123      3.38023895800376      0.28193456637382
  C   5.22167574323448      3.11736975365630     -1.33932059686855
  C   3.58237755015330      4.50538940070922     -0.25935185140400
  C   4.70346756986408      4.37643368386368     -1.07185711833754
  H   5.03687628002527      1.00676350055640     -1.01366840826608
  H   2.09269338967114      3.47765274568010      0.90540517216813
  H   6.09402443049377      3.01065720947808     -1.97425514405577
  H   3.16994265126505      5.48648846041401     -0.05096849748526
  H   5.17008654225667      5.25746171997231     -1.49813922124127
  C   3.68048154184575     -0.76888473856583      0.36443014741143
  C   3.28762350034827     -1.66760607164403     -0.62415471042515
  C   4.87280091031210     -0.99390384046387      1.05364070974344
  C   4.07098966609077     -2.77382574839133     -0.92364772957443
  C   5.65220211976791     -2.10216521904090      0.75901500788036
  C   5.25237756720041     -2.99337688479217     -0.23016550283190
  H   2.35720547961860     -1.50657909587313     -1.15817019179378
  H   5.20252585114772     -0.30417260618265      1.82260371345452
  H   3.75105851902090     -3.46756517349750     -1.69276155279696
  H   6.57468668879332     -2.27057382186092      1.30287398151117
  H   5.86291552007904     -3.86004932890358     -0.45751465567742
  C   0.35201276500139     -2.59150479925659      1.75807877738085
  C   0.39190729252226     -3.18787059781681      0.49947234111650
  C   0.69496199521361     -3.34702109402856      2.87883058183323
  C   0.76021703943791     -4.51796569334886      0.36005494960449
  C   1.07481618760206     -4.67411072195831      2.73824951343883
  C   1.10642835044485     -5.26164200252956      1.47984024273922
  H   0.14304140061124     -2.60381860922937     -0.38003533909589
  H   0.66806377733011     -2.90794199661972      3.86955111374974
  H   0.78771272814614     -4.96847830714258     -0.62551228557224
  H   1.34563284675987     -5.25062157055277      3.61537884996158
  H   1.40402235932552     -6.29869548110041      1.37286609025778
  C   -1.93730517051963     -0.89145833169792      2.32114936403098
  C   -2.64441768303699     -2.08280109083827      2.45158813405180
  C   -2.59410206869833      0.32701277232954      2.50208789833318
  C   -3.99911199883885     -2.05753017967465      2.76230131188334
  C   -3.94339992729916      0.34476520201358      2.82062293859111
  C   -4.64940745022229     -0.84615003661091      2.94909650659248
  H   -2.14725050976079     -3.03552958083503      2.30839523152136
  H   -2.06884315926505      1.27508366108691      2.39046408759989
  H   -4.54439914227263     -2.98975232485912      2.85826730817143
  H   -4.44422818509932      1.29626414409614      2.96128971574909
  H   -5.70609458414904     -0.82861551747670      3.19176876595551
  C   -1.41430290076299      0.43483620806347     -2.84107126200405
  C   -1.67208266000259     -0.91537587295575     -2.65391262136316
  C   -1.72503169618944      1.03307101778310     -4.06315957865220
  C   -2.22197060429690     -1.67404651191582     -3.67434496996073
  C   -2.28069198708191      0.28976903374227     -5.08650583372631
  C   -2.52569493894405     -1.06978735192551     -4.89063218981373
  H   -1.44984998654159     -1.38078424489473     -1.70150008616251
  H   -1.52778056668583      2.08867982852466     -4.21113098027686
  H   -2.42049217531850     -2.72826102730772     -3.52471433195579
  H   -2.52101981936041      0.75540862309792     -6.03453560559380
  C   -3.09708523611104     -1.85079424287102     -5.95080664813796
  N   -3.55279214533272     -2.47732560558204     -6.80039579644319
  C   0.61756107953401      1.53906565589386     -1.81157371520825
  C   -0.77877919693116      1.33622906980487     -1.81145326814939
  H   -1.13572848936571      0.26824269213162     -0.45214702773743
  O   -1.52363997058014      2.40223703727648     -1.41479734931183
  H   0.91686846108879      2.53035598492627     -1.47736071683354
  C   1.51165718811498      0.88867590961473     -2.83805083181030
  H   1.43286473570247      1.41981580125564     -3.79274185073351
  H   2.55490913119395      0.93072326015700     -2.52242666206279
  H   1.25052914249721     -0.15564059116914     -3.01674995284595
  C   -2.85899834494920      2.14206752336060     -0.99001225661933
  H   -3.26454911971778      3.09901740053039     -0.67141230354607
  H   -2.85010891973805      1.44729947923579     -0.14279068847941
  H   -3.46296469154463      1.72974505795315     -1.80154395183012
  C   -0.70368133775681      3.73418207761268      1.89783607884756
  O   -1.89428713622048      3.54975202837950      2.24147346242603
  O   0.28415362979503      3.05081181746479      2.28071303656051
  C   -0.40805556618643      4.86892737459802      0.91443041118120
  H   0.44896276556844      5.45463974381280      1.25382632289501
  H   -0.14894709477427      4.43283975193776     -0.05434546732853
  H   -1.27096675513649      5.52168265191528      0.78216648829988
88
alphaTSAZ.3'-4'
  C   -3.19336104834975     -0.90093385224596      1.58950275475367
  Pd  -0.48786886947368      0.17333956154198     -0.87759299479975
  C   -3.36884038541071      0.53730064091510      1.09251956166984
  P   -2.67949096256838      0.85814294364448     -0.57447230544411
  H   -3.45442693607671     -1.62391360877982      0.80770003508734
  P   -0.50626680028369     -1.42167700545636      0.88404260959681
  C   -1.79912292522132     -1.17789540667474      2.16004675843820
  H   -4.42406063484062      0.81762449024201      1.07421113423754
  H   -2.85802224368155      1.22272111312406      1.77451209733729
  H   -1.48452556828264     -0.32367850241627      2.76770972956665
  H   -1.81177267962369     -2.06630404611055      2.79538306801224
  H   -3.91380027134726     -1.06018861981139      2.39500638257086
  C   1.03675188916593     -1.61878204890703      1.84151985318485
  C   1.99143085006469     -2.56199781612418      1.46357220916781
  C   1.31804481069357     -0.73578913849706      2.88513852208651
  C   3.20821956740917     -2.62961697868016      2.12762170221946
  C   2.53604994301571     -0.81103611497287      3.54734216300871
  C   3.48204606666655     -1.75588265660252      3.17189163081068
  H   1.79032962869144     -3.24652732667621      0.64667092850509
  H   0.60110771209038      0.03099892314133      3.16666845521320
  H   3.94429529074447     -3.36590432216659      1.82534704333622
  H   2.74694753508041     -0.12083014685102      4.35638773341858
  H   4.43348246748253     -1.80853546443209      3.68904572748199
  C   -0.85260562252561     -3.08686040224230      0.21213753598360
  C   -0.99739196722503     -3.26652934570532     -1.16033169256002
  C   -0.99515780577067     -4.18567648957747      1.06164756028375
  C   -1.28934704989015     -4.52134018415748     -1.68074442762140
  C   -1.28429629599347     -5.43750595572808      0.54296997204442
  C   -1.43449295238801     -5.60639699563422     -0.82954812270253
  H   -0.88219332435537     -2.42018352068222     -1.82940191452294
  H   -0.87137217210642     -4.06931132825954      2.13332374929589
  H   -1.40294545140264     -4.64688629898095     -2.75146131723278
  H   -1.39236935512766     -6.28482100304711      1.21043104897341
  H   -1.66262493389791     -6.58668270031060     -1.23269613259642
  C   -3.84539460418322      0.07162291403452     -1.73683418587271
  C   -5.22525522970903      0.19890996463817     -1.56869531027253
  C   -3.35637276761957     -0.66804703616713     -2.81025032866151
  C   -6.09643573383576     -0.41153201676573     -2.45715119181633
  C   -4.22976557494613     -1.28043172745698     -3.69955946333634
  C   -5.59977766410971     -1.15468301909676     -3.52201815063449
  H   -5.62910661259034      0.78402151610411     -0.74972727132681
  H   -2.28542222363010     -0.76478771727848     -2.95252651835849
  H   -7.16632663670828     -0.30585666156936     -2.31888479546975
  H   -3.83664842190710     -1.85630126655942     -4.52952292126078
  H   -6.28353040061254     -1.63359431004302     -4.21383393293936
  C   -2.88579039238667      2.66007382998175     -0.78625440437962
  C   -3.50792103974503      3.20344967839512     -1.90709900451684
  C   -2.32493945591196      3.50553342684924      0.17093180137731
  C   -3.57501122600668      4.58178671232396     -2.06435778017247
  C   -2.39891778189625      4.88099709790774      0.01069994960617
  C   -3.02195663586428      5.42190062467441     -1.10699908351694
  H   -3.93930060397150      2.55672470922065     -2.66312906799625
  H   -1.81442241883878      3.10380875864206      1.04199711540437
  H   -4.06123113089768      4.99828679339876     -2.93935435739821
  H   -1.95855671017616      5.52816745799646      0.76094626528007
  H   -3.07375491639873      6.49758041844799     -1.23255072724256
  C   2.30877014314216      1.99536259368586     -0.30913512164736
  C   1.43047175691290      2.42336895859717      0.68099599318635
  C   2.88729563000223      2.93184036412226     -1.16179348147600
  C   1.10259432814962      3.76171866650063      0.81107077199482
  C   2.56943558912970      4.27440553937899     -1.04800864473780
  C   1.66889107023235      4.68633016259288     -0.06467835883259
  H   0.96879555452354      1.72152394307806      1.36906315752602
  H   3.58852436229875      2.60492693171004     -1.92092222738519
  H   0.40513265158952      4.06370757051644      1.58975174408166
  H   3.01133692646339      5.00174548694487     -1.71876103938635
  C   1.31486913737693      6.07282355503210      0.04029900338851
  N   1.02436735313943      7.18332662261495      0.11783743209152
  C   1.61092265181056     -0.18236632259355     -1.40475827796635
  C   2.58502674332625      0.51112977102864     -0.46926803524403
  H   2.50925690113174      0.04495120054877      0.52019791576952
  O   3.87542105975900      0.24817098150758     -0.99450161481647
  H   1.72994938851324     -1.26151054318255     -1.44399500321361
  C   1.04715466549822      0.46141008968043     -2.50250861167988
  H   0.70353180856424     -0.12552007065945     -3.34684898810861
  H   -0.58634527714343      1.11653562385404     -2.13958343567390
  H   1.28884797966354      1.49602015430207     -2.71753920595992
  C   4.90824970967028      0.43301039072941     -0.04018050533021
  H   5.84458025968967      0.16557105342892     -0.52812888075639
  H   4.75112759649377     -0.21600232382718      0.82959946114422
  H   4.96326328321051      1.47407444696950      0.29717394152973
  C   -1.23133478187389      2.75697455436658      3.62238583743206
  O   -1.03782619238259      3.96126256821259      3.34256474629794
  O   -0.81331517756898      1.77259557839809      2.95120889969589
  C   -2.05956005910680      2.42107160573296      4.86233939009986
  H   -2.97044258134434      1.90166560413765      4.55146680422768
  H   -1.50111570747483      1.73853906259040      5.50678854889438
  H   -2.33169409671295      3.31389863944392      5.42490308955392
88
betaTSAZ.3-4
  C   -1.51584636545166      0.34410369850437      3.04601421865226
  Pd  -0.43048792253176      0.09251047566377     -0.67332955397783
  C   -1.53068457139272      1.65253360050711      2.24955039544598
  P   -0.30479947079892      1.81060486623805      0.89092307539024
  H   -2.16926392452037      0.49169507158528      3.90971035140851
  P   -0.88042590723266     -1.53211987468855      1.01715676147173
  C   -2.02689572527429     -0.89263488081829      2.30169388690653
  H   -2.50125755279295      1.78033317266612      1.75911275515102
  H   -1.40525322900753      2.50895010926326      2.91802858728430
  H   -2.22240974594544     -1.69345924015609      3.01931223965814
  H   -2.96624951341209     -0.66625458088441      1.78403077381652
  H   -0.51898121150273      0.15285474523244      3.45550230304499
  C   0.64655969890145     -1.93468081578917      1.94772197754109
  C   0.59034609741741     -2.67448859843216      3.13028531904787
  C   1.88030680459721     -1.49162072593766      1.48359543202329
  C   1.74858809114605     -2.94918527240232      3.83948073893994
  C   3.04330488635504     -1.76896961699239      2.19198707458438
  C   2.97759068701366     -2.49395668026642      3.37204398068942
  H   -0.36122111283413     -3.04153212923926      3.50070855797434
  H   1.92993310253217     -0.91521349006433      0.56617240902302
  H   1.69447225466268     -3.52051841991957      4.75927763027800
  H   3.99719159045719     -1.41134194779625      1.82090631164262
  H   3.88238928566207     -2.70820426491296      3.92982564737100
  C   -1.54204085028912     -3.19091481017959      0.62281016235814
  C   -0.67543047794221     -4.16639986119332      0.13045699721805
  C   -2.90156337055274     -3.47550035265397      0.72608281926027
  C   -1.15980174611877     -5.41022592409478     -0.24689656310605
  C   -3.38373420964183     -4.72168727755653      0.34776788604311
  C   -2.51644724347700     -5.69034945787202     -0.13920125422033
  H   0.38617323424327     -3.95708316717996      0.04358591596822
  H   -3.59596559702067     -2.72131199136790      1.07840393746768
  H   -0.47631104452390     -6.16121449065056     -0.62673403086409
  H   -4.44386964881719     -4.93271469387581      0.43158657402672
  H   -2.89636557377512     -6.66174508733664     -0.43493933017092
  C   -0.66866946895248      3.48748536999789      0.25347477699711
  C   -0.00704256477733      4.61754946927881      0.72750473944743
  C   -1.66766747768186      3.62438660853655     -0.70991957006758
  C   -0.33624234105460      5.87386206085395      0.23469728697554
  C   -1.99753469026571      4.88228368083743     -1.19334062919666
  C   -1.33039264386388      6.00792573159250     -0.72549473785670
  H   0.77248579554924      4.52368590012784      1.47574302950758
  H   -2.19264283108514      2.74146812117396     -1.06862095067194
  H   0.18795604384483      6.74896115236639      0.60208359931060
  H   -2.77557837224926      4.98091807292230     -1.94245474690799
  H   -1.58382184520709      6.98946188657079     -1.11040830307529
  C   1.34070256855561      1.96482401716377      1.66848263950541
  C   1.52347003714878      2.12034939963791      3.03945221270995
  C   2.45881965560229      1.90930616574547      0.83510543539087
  C   2.80540679927076      2.20491613883056      3.56979807150525
  C   3.73566293826798      2.01105181686642      1.36220191970172
  C   3.91133467585758      2.15067706600570      2.73428775903956
  H   0.67369911537865      2.17786020704008      3.70916086273307
  H   2.32612151082594      1.77652942024382     -0.23433306014094
  H   2.93580316984208      2.31635909379719      4.64016579178007
  H   4.59548380541500      1.96885762058295      0.70331345966917
  H   4.91035639309366      2.21633381517900      3.15028929747121
  C   -0.15826374500831      0.84450170465876     -3.89686692126788
  C   0.62747412536321      1.12976175518517     -5.01065112256447
  C   -1.41570460838085      1.44460156555252     -3.78289852975195
  C   0.17470517270980      1.99326266026450     -5.99641960985718
  C   -1.87502933854412      2.30690357782051     -4.75711114373519
  C   -1.07755310986353      2.58460464538776     -5.86958036773980
  H   1.60665219978221      0.68309923708213     -5.12552301355994
  H   -2.03553013765676      1.24073973735162     -2.91449954458226
  H   0.79507159886643      2.20987535815749     -6.85770843557519
  H   -2.84796952558990      2.77322221383004     -4.65597813688164
  C   -1.54777775520495      3.48777555016275     -6.87941362389479
  N   -1.92657526840372      4.21276083769326     -7.68827962722493
  C   0.35205966126969     -0.09997547820113     -2.83932702612108
  C   -0.44356488786369     -1.20730596863668     -2.48477818914238
  H   0.03752915920520     -2.12083148221501     -2.13638463754793
  O   -1.63929994010378     -1.36482522560791     -3.09909090674587
  H   0.15794314448397      1.14400506905786     -1.67929747419082
  C   1.85385992164796     -0.29021209212018     -2.74006252941001
  H   2.22880162471501     -0.77652109682868     -3.64429847893263
  H   2.37129470651596      0.66233635814786     -2.61880678809625
  H   2.10396849241933     -0.93012642010883     -1.89373192089550
  C   -2.55647541864060     -2.25971851841294     -2.48229065127806
  H   -2.07020175024967     -3.20890075165094     -2.23653285146372
  H   -3.35124130188485     -2.43034438939093     -3.20608308991042
  H   -2.96778465103593     -1.79715085236417     -1.58274406353623
  C   -4.22344466296344      0.71905975301018     -0.41412399872294
  O   -4.56884475926082     -0.24393142537918      0.30997713874383
  O   -3.17762630302725      0.77239663193237     -1.11545827122273
  C   -5.11412658672338      1.96131022411300     -0.42867511272446
  H   -4.65766690457739      2.71813338210313      0.21725847340254
  H   -5.17422745270308      2.38253689109086     -1.43360979268179
  H   -6.11437669094012      1.74485364556407     -0.05345462406394
24
alphaAZ.4
  C   1.49510919612433      0.78474235840838     -0.84866117820881
  C   0.58349891365959      0.55358968131731      0.09916154224586
  C   1.35419306141483      1.73152743540591     -2.00504934179575
  H   1.20612195272045      1.19398562923378     -2.94669987158376
  H   0.52106686438659      2.42431740032806     -1.88111124784450
  H   2.26716079170528      2.32165525017080     -2.11496448884870
  O   0.76471999375697     -0.25959014360840      1.18209671237779
  C   2.03506961079030     -0.86362700709934      1.35408961545716
  H   2.82190789181304     -0.10670038499512      1.43216224861939
  H   1.97678379570272     -1.42837791072023      2.28236731670428
  H   2.44605049069932      0.26787699804295     -0.78320675078515
  C   -0.77039760099503      1.16456905685733      0.15431530667729
  C   -1.62108613892012      1.12904854691763     -0.94850798345721
  C   -1.20928700813811      1.76241363634746      1.33619934405627
  C   -2.88146445342845      1.69791858440784     -0.88571831954077
  C   -2.46408271779537      2.33715303160778      1.41133805735118
  C   -3.30098487751393      2.30618397138810      0.29551315947621
  H   -1.30165987953980      0.63978520313498     -1.86084101764488
  H   -0.55666735433911      1.78217961825445      2.20050716285283
  H   -3.54139467692111      1.66548354461490     -1.74421503437451
  H   -2.79846998108452      2.80973081996775      2.32706873449708
  C   -4.60540427076155      2.89969233020053      0.36694971420727
  N   -5.65031957276901      3.37676531665006      0.42456268749370
  H   2.26449630843272     -1.54293088983292      0.52723008506774
24
alphaAZ.4'
  C   2.61971765985714      1.21368922926828      0.01834067800349
  C   1.42552687575145      0.31727995119228     -0.15642136709797
  C   3.35083401259591      1.26087954810972      1.12127606196441
  H   3.13141415891397      0.62588642931900      1.97456815874968
  H   4.19166111060499      1.93923680656115      1.21155924131930
  O   1.63609310063653     -0.43810404831441     -1.33568845447315
  C   0.71279656757707     -1.50167615691597     -1.49230805523763
  H   -0.31366370437570     -1.13414066255139     -1.60253553390839
  H   0.99696185954948     -2.03842921979140     -2.39640898269840
  H   2.84620691100902      1.85557696335135     -0.83047064008459
  C   0.15531746963825      1.15160677213797     -0.23092846571838
  C   -0.19481406834183      1.79525510739500     -1.41532267377177
  C   -0.64710245110208      1.30429659254531      0.89471859503735
  C   -1.32922102597018      2.58379902128597     -1.47755127030007
  C   -1.78412861475509      2.09277761892543      0.84957801051047
  C   -2.12469097486031      2.73297900221886     -0.34080382401011
  H   0.42321079591669      1.66859028313561     -2.29683205460205
  H   -0.38146257302307      0.80064298846582      1.81814748411878
  H   -1.60296192736308      3.08286410492841     -2.39948192329283
  H   -2.40928129092847      2.20898846102083      1.72678321586336
  C   -3.30424606319380      3.54739253607690     -0.39896778524258
  N   -4.24988945675298      4.20045380371496     -0.44590957996321
  H   1.34978852576050     -0.35837635360149      0.70662803513244
  H   0.75648072485559     -2.18480775247818     -0.63597968229813
24
betaAZ.4
  C   1.13881446310827      1.56442213011675     -2.26573405180787
  C   1.39221222207620      2.89697631748261     -1.90917933102484
  C   1.24157592195599      1.22136429653946     -3.62098805773558
  C   1.71529403382248      3.84494548438318     -2.86106792050768
  C   1.55808810549134      2.16189175300108     -4.58298557908458
  C   1.79460623074583      3.48254177380773     -4.20542920477144
  H   1.34590252531269      3.19322164721269     -0.87125153192960
  H   1.06485052016480      0.20116856911347     -3.93730957030653
  H   1.91266439453055      4.86827829040873     -2.56415309874616
  H   1.62338542054511      1.87542984691909     -5.62598074702363
  C   2.12650575335480      4.46373214755739     -5.19519716488916
  N   2.39405930258563      5.25154396942614     -5.99015742876272
  C   0.80841636776285      0.52426899040048     -1.26867248386508
  C   0.23087907789665      0.77114828740155     -0.08489836692772
  C   1.11023912530916     -0.91367637266172     -1.61595614970337
  H   2.14962565818001     -1.03441493842246     -1.93337884869567
  H   0.94324308024185     -1.56081094592976     -0.75389725530454
  H   0.47464089376553     -1.28006041352190     -2.42722072963341
  H   0.01365257963932     -0.04907691414074      0.59618753579756
  O   -0.14114771370320      1.99291522142668      0.35346400964257
  C   -0.81858503247216      2.00425803177983      1.60844711737014
  H   -1.75430347157060      1.44249667926268      1.54625974651506
  H   -0.18410426596801      1.58417867534461      2.39325506252943
  H   -1.03416701577510      3.04658092109239      1.83367241686486
13
3b
  C   -1.97570636270966     -1.33679957560689     -0.97133263754614
  C   -2.58996788285936     -0.87165806821931     -2.12476488058737
  C   -2.70939135344099     -1.74818410259556      0.13167305824791
  C   -3.97215378652752     -0.81679891487639     -2.17555849959793
  C   -4.09147633523759     -1.69265702483127      0.07923116563841
  C   -4.72114678359961     -1.22702207125547     -1.07390051386421
  H   -2.00123432785453     -0.55460092304150     -2.97608952176131
  H   -2.21263713279093     -2.10852529175239      1.02345003407189
  H   -4.46795171331493     -0.45581418979886     -3.06837305463071
  H   -4.67953004964763     -2.00993047685441      0.93171661609443
  C   -6.15394142059168     -1.16888754448753     -1.12720562397162
  N   -7.30193295171342     -1.12128147478489     -1.16931110277176
  Br  -0.08031702571216     -1.41251880489551     -0.90027888632159
40
PtBu3
  P   -1.11978829432867     -1.21457627281087     -2.15466863327012
  C   -2.48797136861979     -0.18076242729875     -3.01082219063709
  C   0.11193154355645     -1.79242128340925     -3.50517824177144
  C   -1.94372693861236     -2.77324747169808     -1.40305749631417
  C   -1.92677826886420      1.24034713227232     -3.21198401919991
  H   -2.72985751478059      1.88935028690969     -3.57684740885270
  H   -1.56185382295388      1.65507732327129     -2.26899640302265
  H   -1.11696522735274      1.28723935385445     -3.93639421127198
  C   -3.02726915338028     -0.70183876477287     -4.34773243597372
  H   -2.26612874119254     -0.71123135954542     -5.12805381112965
  H   -3.43700709436863     -1.70882949145614     -4.26420766188062
  H   -3.83300617365269     -0.04314542948894     -4.69037586551425
  C   -3.67405752891726     -0.00968120570248     -2.04843098231787
  H   -4.34961335833659      0.74465172186559     -2.46410084168721
  H   -4.25342755111783     -0.92293093556737     -1.91825707627770
  H   -3.35181703322733      0.34314389269314     -1.06549282720026
  C   0.51693958822157     -0.58978639074459     -4.37235754667206
  H   1.36383730254074     -0.88622825962678     -4.99924257547811
  H   -0.27723983141574     -0.25864540979767     -5.04043042269329
  H   0.83925743956435      0.25925676918446     -3.76425013163995
  C   -0.34616555112023     -2.92120012853931     -4.43580940620236
  H   0.43408839060407     -3.10917105617306     -5.18168402867894
  H   -0.51392620465547     -3.85737682407152     -3.90314818725560
  H   -1.26157960996128     -2.66967461755147     -4.97206053269518
  C   1.40610663556482     -2.22415924350741     -2.78837237844886
  H   1.28875484195601     -3.12422238832150     -2.18927229665438
  H   2.17496890852535     -2.42995869554182     -3.54049992680492
  H   1.77780336815317     -1.42951799725794     -2.13662439979752
  C   -3.00412562049465     -3.48477345050993     -2.25126832763562
  H   -2.61391156597349     -3.80530832593253     -3.21769996403886
  H   -3.34732067577704     -4.37888800911786     -1.71907230642981
  H   -3.88023410828034     -2.86185127928317     -2.43144672020678
  C   -2.56999449186196     -2.35395286585009     -0.05882063797251
  H   -3.41621507881047     -1.67947728252241     -0.16787494939706
  H   -2.93010273538453     -3.24958204246800      0.45827720775720
  H   -1.83093901340079     -1.86918380020200      0.58399873836087
  C   -0.85694803134487     -3.79634510955137     -1.03647246134124
  H   -0.05755314431195     -3.34484969521205     -0.44349686471866
  H   -1.31459133479642     -4.58277498773652     -0.42799220753470
  H   -0.41513074239187     -4.27955945578173     -1.90710265950022
81
B.1
  Pd  -0.03167179881455      0.00924741315155     -0.53595673272130
  P   1.08449038233754      1.23951317611395      1.10934784896659
  P   -1.13477377262142     -1.23146479188889     -2.18331832674445
  C   1.32442815593725      3.06074177237197      0.55610939390891
  C   0.09175695018157      1.23967992897835      2.74996616769354
  C   2.81527278840107      0.48983659844855      1.45997182416571
  C   -2.49437607922790     -0.18670091870516     -3.04256268940747
  C   0.10067907264686     -1.82306390067245     -3.52594513515475
  C   -1.96745644038364     -2.77823599960985     -1.41379141230448
  C   1.72364098222931      3.06697930669426     -0.93156324206920
  H   2.70285261441076      2.63317540594341     -1.12033949121926
  H   0.99128040781649      2.52014311558217     -1.53162374232547
  H   1.74989662990304      4.10459693612580     -1.28040724612223
  C   -0.02768816985251      3.78839897148279      0.61348941152504
  H   -0.80739388642377      3.23040877277531      0.08825543773470
  H   -0.36269824579045      3.98685765341587      1.63078025003143
  H   0.08169229788247      4.75592686416832      0.11388147849006
  C   2.34962854424789      3.88242114065741      1.34669667068044
  H   2.13097205708323      3.91207521957960      2.41414110505336
  H   3.36646886785477      3.51099969503135      1.21914208579879
  H   2.33475788782672      4.91358461899211      0.97805209500762
  C   0.49550244488563      2.29159642887444      3.78999906669729
  H   -0.09747870934921      2.13585645262050      4.69746148314897
  H   1.54705565382297      2.22398629008414      4.06915369347503
  H   0.29941923900614      3.30838961994915      3.44943330710050
  C   0.19152994523245     -0.14901110388176      3.40012185476790
  H   -0.53066208700378     -0.19666051746690      4.22098500402944
  H   -0.05863274517911     -0.94350638659367      2.69204058610879
  H   1.17427537938834     -0.35295626207734      3.82311146827924
  C   -1.39984008803569      1.42140994508235      2.41185791436713
  H   -1.63414093461811      2.39815423703984      1.99493815323756
  H   -1.73055002788443      0.66215272477146      1.69813955072267
  H   -1.98214193875619      1.30710440269065      3.33214363981851
  C   3.50431322987566      0.94275810108204      2.75286640583640
  H   2.97069991307570      0.61591729177615      3.64540071356871
  H   4.50394114170696      0.49730866616690      2.79401762312740
  H   3.62465473461244      2.02481427657828      2.80702030888838
  C   2.68217073686037     -1.04463816791453      1.47736610083699
  H   3.68314498847952     -1.48055198681334      1.56135161704972
  H   2.09072533842004     -1.41925851534016      2.30953192700680
  H   2.22530388293834     -1.40405165539674      0.55120176593589
  C   3.74946348841604      0.80039147150781      0.28015760348154
  H   4.66096849233915      0.20643070115282      0.39850717054420
  H   3.29658402091078      0.52486584113060     -0.67588803361790
  H   4.05012480993505      1.84643789666909      0.23735903886919
  C   -1.93903511971807      1.23093410836492     -3.27468857589922
  H   -2.74349252740044      1.86041575344863     -3.66921695060450
  H   -1.58972885729874      1.66747462609448     -2.33505567564027
  H   -1.11704268270472      1.26499617207642     -3.98591599521395
  C   -3.03413259520068     -0.73231655515444     -4.36997964888273
  H   -2.27756658074096     -0.73935416079214     -5.15472971382940
  H   -3.43511230910690     -1.74159528666752     -4.27610588758257
  H   -3.84779752804465     -0.08441292349050     -4.71281412110535
  C   -3.67680225907133     -0.00271290716266     -2.07866840021246
  H   -4.34894997836526      0.75108595509521     -2.50023992719566
  H   -4.25986523477144     -0.91215172060497     -1.93934142737319
  H   -3.34664444884411      0.35737286684584     -1.10071153331780
  C   0.51176348309954     -0.62683873187273     -4.39847084080568
  H   1.35414508311163     -0.93367121061339     -5.02608172165339
  H   -0.28161275821216     -0.29157206400999     -5.06525314118010
  H   0.84236476253983      0.21973373162939     -3.79088255409344
  C   -0.38279323440749     -2.94925476322637     -4.44744429329618
  H   0.38490438180250     -3.13860925977401     -5.20514719338826
  H   -0.54221442642245     -3.88502211500960     -3.91150974451574
  H   -1.30512271329332     -2.69642488033796     -4.97049864672915
  C   1.39539065188927     -2.27418848845554     -2.82436377737200
  H   1.26815296681541     -3.15860287267011     -2.20440386405874
  H   2.14204034765741     -2.51163458693066     -3.58931667973467
  H   1.79083650551738     -1.47396115425240     -2.19269951025191
  C   -3.02047080651321     -3.48532034609325     -2.27532824302057
  H   -2.62853020850634     -3.79941016339977     -3.24282413067266
  H   -3.36047211153443     -4.38379366714868     -1.74950811923012
  H   -3.89908343036849     -2.86453425704264     -2.45070304622938
  C   -2.61238707610120     -2.36390737946275     -0.07790366246535
  H   -3.44785117143079     -1.67730580020928     -0.19366015061363
  H   -2.99029088241511     -3.26266384888215      0.42049222369034
  H   -1.87529945265138     -1.89066503464698      0.57673895739590
  C   -0.88358074297057     -3.80044180294968     -1.03749507184175
  H   -0.08817794062831     -3.34276780183247     -0.44323699058414
  H   -1.34621018189825     -4.58235304999979     -0.42737126538468
  H   -0.43825529953596     -4.28852557819069     -1.90350278437547
94
TSB.1-2
  Pd  0.29225141217646      0.06242172750054      0.43518370636681
  P   2.33805494165634     -1.03297785432673      0.01735366943125
  C   2.20214471925302     -2.89037399152654     -0.46870100477648
  C   3.20114862370213     -0.12096781294869     -1.44051863265717
  C   3.51840268930377     -0.94953925121116      1.53168904982345
  C   3.36387308824361      0.42323277774975      2.20264374097793
  C   3.06037839735402     -1.96660044328985      2.58878603200064
  C   5.00707498141174     -1.18799738927647      1.24655472876097
  C   4.36740947871931     -0.85215761218482     -2.11743408142882
  C   2.13389813513263      0.19441940580290     -2.50413667202291
  C   3.71706014929845      1.24239599350386     -0.95721908291022
  C   3.49602489161308     -3.71421888613256     -0.47669866120216
  C   1.57217991513404     -2.98067903523265     -1.86713753290571
  C   1.21435987170993     -3.56695777279819      0.49824349522657
  H   3.63757618069958      1.25891546527799      1.56267322762284
  H   4.00780910339845      0.45603062092101      3.08758887077997
  H   2.33314503050371      0.57311173411217      2.52438538796485
  H   1.98588727140161     -1.89848497171795      2.77891496265353
  H   3.30582507547306     -2.99392014245583      2.32351926578655
  H   3.57713335387738     -1.74318251250562      3.52723437589896
  H   5.44793786791889     -0.39193944771783      0.64676623024674
  H   5.19747428907813     -2.13544371517942      0.74445456063094
  H   5.54532805892921     -1.20724098744179      2.20010963076369
  H   4.05043220920209     -1.75555276776205     -2.63761661783413
  H   5.15771540746514     -1.12147045044742     -1.41711973486337
  H   4.80624247514954     -0.18696169902367     -2.86864487379612
  H   2.58930970520165      0.80945912882164     -3.28737106886499
  H   1.72223181467981     -0.69333793012083     -2.97982019070282
  H   1.30515017095694      0.75794771845750     -2.06664843773765
  H   4.00284648056058      1.83316902598134     -1.83287087780592
  H   2.94554057566119      1.79911254204852     -0.42207839014830
  H   4.59600475411716      1.16335396318563     -0.31874199361116
  H   3.26298196749230     -4.72296195145368     -0.83446226065739
  H   4.25880917286010     -3.30139180654943     -1.13590170740907
  H   3.92577119206943     -3.82078833692786      0.51914578056294
  H   1.27386589376829     -4.01735650213920     -2.05064367897273
  H   2.26444932467322     -2.69835949363384     -2.65920999083395
  H   0.67844394181871     -2.36037163588676     -1.95268083704223
  H   0.33486314712374     -2.94450231250252      0.66554368749190
  H   0.88484194064675     -4.51721216871370      0.06625658783375
  H   1.65447421494625     -3.78592640549202      1.46845902302112
  C   0.64189341918501      3.25662046859969      0.18356396655452
  C   -0.39883880786699      2.35637463090627      0.43080694439953
  C   -0.58258054891027      1.88736955381050      1.73413542370416
  C   0.28605542110584      2.32426379358329      2.74931274244284
  C   1.31319506916616      3.21685666056173      2.47661547837245
  C   1.49295566675686      3.69033757595517      1.18145649423745
  Br  0.85055242092750      3.92932495597889     -1.57862384184467
  H   -1.13022147035410      2.14868968948377     -0.34013331269716
  H   -1.46205700572983      1.31157678739855      1.99039040301473
  H   1.97704214445081      3.54253755907999      3.26796878821087
  H   2.28890840692930      4.39116515809228      0.96456640306752
  P   -2.86887226731707     -0.56392223907144      0.02353399253454
  C   -2.84635525372982     -1.64828535537308     -1.55834990086918
  C   -3.41510356608497     -1.66722680895359      1.49593115462580
  C   -4.23795821392318      0.76272858948329     -0.23611663726589
  C   -4.19527867425180     -2.00987233148265     -2.19154773619658
  C   -1.98085922469735     -0.90756696872745     -2.59535513877923
  C   -2.10542966371797     -2.95861550316344     -1.26406599465382
  C   -2.17722398452185     -2.44886358392336      1.97074307602013
  C   -3.81546721535554     -0.78194851629709      2.68693629761515
  C   -4.55806110742088     -2.65656853389158      1.23656090932939
  C   -4.04052583582271      1.43927821771120     -1.60254434887938
  C   -5.68994625058063      0.27602035879570     -0.14363629961422
  C   -4.04376523862705      1.88902842934264      0.79650345584481
  H   -4.01528403515596     -2.66994012171981     -3.04709083014211
  H   -4.73459571762855     -1.14073104400132     -2.56610328363473
  H   -4.84771029213844     -2.54175361352732     -1.49811170480448
  H   -1.00601442894057     -0.64724425847618     -2.17175905439552
  H   -2.43969981754787      0.00654403906437     -2.96652444316552
  H   -1.81340921502661     -1.56475051101304     -3.45507487463888
  H   -2.68397722069676     -3.64817393256676     -0.65093616123279
  H   -1.89734458071447     -3.46256399115224     -2.21320195874546
  H   -1.14909037453088     -2.77558604432520     -0.77550420907355
  H   -1.85855168967854     -3.21246505673100      1.26468788843233
  H   -1.33051339593112     -1.77782206336229      2.14863559615052
  H   -2.41533292205557     -2.95364279954727      2.91258792740887
  H   -3.04234864939305     -0.05012681861655      2.93501159095363
  H   -3.94391910492734     -1.42475793699048      3.56319344046644
  H   -4.75716193780870     -0.25719365998186      2.53202916386186
  H   -4.30099410048152     -3.40400859089147      0.48673877673579
  H   -4.77965267614193     -3.19394493781266      2.16514840830555
  H   -5.47399117339592     -2.15977581539184      0.91746538537051
  H   -4.31768022043384      0.80184449297465     -2.44057889675968
  H   -3.01031542846292      1.77354676672074     -1.74910167888408
  H   -4.68172283749707      2.32537914484030     -1.64422942393022
  H   -5.90363380088240     -0.54589801287627     -0.82565377058087
  H   -5.95392441244131     -0.04303335597101      0.86486079042124
  H   -6.35719364732217      1.10509723104161     -0.40368861649711
  H   -4.11033532969873      1.55652732992471      1.82948344319018
  H   -4.82712072806784      2.63842724959348      0.64324982678023
  H   -3.08601280034288      2.39298106242919      0.66308774187359
  C   0.10021818600065      1.82705818911384      4.07956817156868
  N   -0.04990908364862      1.41281393458872      5.14241721412968
54
B.2
  Pd  -0.30071740293647      0.36213228076486     -1.23034546203538
  P   -0.42046091350642     -1.93056083342883     -0.72450544616112
  C   -2.09347752286559     -2.67487873769767     -1.27738762380429
  C   0.99534213848116     -2.87305352243543     -1.60325912541892
  C   -0.23496790667515     -2.16449228875488      1.16555329422113
  C   -2.44462396604080     -2.10293995788913     -2.66332161495212
  H   -3.44708785200339     -2.44732894543166     -2.93656518456610
  H   -2.45291574784049     -1.00987872592717     -2.64291858397390
  H   -1.76367596744744     -2.42007061783405     -3.44952152019949
  C   -2.15691325914662     -4.20565661789961     -1.33782762880020
  H   -1.50067615271892     -4.61903211329147     -2.10378962281490
  H   -1.90513174736286     -4.67321881073250     -0.38577516478285
  H   -3.17866370028409     -4.50501317853932     -1.59285001674645
  C   -3.20380878326145     -2.17730585627037     -0.33933123016548
  H   -4.16855424746325     -2.45457336675193     -0.77459354509642
  H   -3.15713156052078     -2.62445986055034      0.65267757361376
  H   -3.18849413337558     -1.08907196052339     -0.23697165562388
  C   0.67696391301930     -2.98788579758274     -3.10184043893941
  H   1.56941289235795     -3.36142863579489     -3.61259707495605
  H   -0.13217736756602     -3.68543177148112     -3.31402994133753
  H   0.42955003946415     -2.01642189127667     -3.53744460622878
  C   1.29561582145315     -4.27584568636318     -1.06143923508423
  H   2.07116126322893     -4.73385580948971     -1.68374486480559
  H   1.67442723083241     -4.25491222120496     -0.03963994369393
  H   0.42426240087207     -4.93035100288612     -1.08710423896704
  C   2.27441855759413     -2.01940177810914     -1.52341452355648
  H   2.65714433406259     -1.90293669917754     -0.51237592502250
  H   3.05412757450910     -2.50674024332473     -2.11720709469402
  H   2.10414376130875     -1.02223507836476     -1.93823786571548
  C   -0.65180062969380     -3.53299237898592      1.71706345739212
  H   -0.10593128916575     -4.35439223038455      1.25254121937613
  H   -0.43735834394875     -3.55923627853554      2.79035840118699
  H   -1.71834951033183     -3.72304320398846      1.59759008338457
  C   -1.05704046672519     -1.06700634161369      1.86687798972642
  H   -2.12968391740538     -1.16500362555375      1.71815213904250
  H   -0.86673663443672     -1.12361830158095      2.94333912899963
  H   -0.75644525951811     -0.07302455361885      1.52136787365463
  C   1.22339769209069     -1.90116410070536      1.57174263451225
  H   1.58470604140452     -0.94485894253602      1.18464784523376
  H   1.26996359497568     -1.85508775205202      2.66386481650456
  H   1.90460788751994     -2.68880960653296      1.25299633532071
  Br  -1.56237987912172      3.30797603365124     -0.86802523329326
  C   -0.03445790677122      2.42077122425477     -1.61622849156221
  C   -0.09781834812603      1.91026105715822     -2.93373619598973
  C   1.21765881698766      2.55699710531649     -0.96706457681114
  C   1.09388926017076      1.60410941483854     -3.60187465205833
  C   2.37743062069470      2.25136622361394     -1.64634680009356
  C   2.31810597394439      1.79633881823558     -2.97498334003540
  H   -1.03351032091623      1.90609747801836     -3.47883478000764
  H   1.26155781285853      2.95471993661692      0.03919992858695
  H   1.05224203230633      1.24031034674242     -4.62163738993288
  H   3.33593630891404      2.36846775914224     -1.15577857633285
  C   3.52756316860083      1.48348647881862     -3.67123462810482
  N   4.50168439852430      1.22493703192919     -4.22747280739173
54
TSB.2-3
  Pd  -0.28155279148784      0.22529784591379     -1.32160900202031
  P   -0.52313147951801     -2.06677623543457     -0.68081066983949
  C   -2.22774536402149     -2.77738105375953     -1.17239820646895
  C   0.84670060660594     -3.05431259139545     -1.57886743165448
  C   -0.28843537443233     -2.25379904847882      1.20702549526774
  C   -2.59968815435414     -2.22614720188442     -2.56096522567576
  H   -3.62180901824651     -2.53947588930013     -2.79537292524249
  H   -2.57023526728485     -1.13317737529769     -2.56927729928764
  H   -1.95592306229123     -2.58865071122246     -3.35870737369659
  C   -2.32731309750529     -4.30729499482088     -1.19558829542739
  H   -1.69715684748840     -4.75411508975181     -1.96454410352009
  H   -2.06593312230200     -4.75786198802391     -0.23791885041180
  H   -3.36084204264769     -4.58847138427498     -1.42187578398494
  C   -3.29894909531846     -2.23260973860339     -0.21547587521355
  H   -4.28142101704723     -2.49749447337487     -0.61722670550106
  H   -3.23371484591717     -2.65971162704919      0.78432897239665
  H   -3.25678245735375     -1.14322307696731     -0.13828996604662
  C   0.48070438574300     -3.20174275490821     -3.06390736679517
  H   1.35182041092858     -3.60157490635712     -3.59130360118869
  H   -0.34420493536106     -3.89206715839153     -3.23410252522270
  H   0.23430140696793     -2.23835494899301     -3.51797335107950
  C   1.14630928611655     -4.44675914356276     -1.01171785877086
  H   1.89481723610477     -4.93156211405115     -1.64664770211483
  H   1.55763486616557     -4.40574700034569     -0.00323128714223
  H   0.26493301357581     -5.08821067607105     -0.99332360342301
  C   2.13731885995651     -2.21350200506773     -1.56064321213196
  H   2.54738570670892     -2.06465100459897     -0.56485788314955
  H   2.89656662012683     -2.72940611638161     -2.15669933205640
  H   1.97169323527372     -1.22871979941575     -2.00996004243986
  C   -0.71163495522730     -3.60309713778371      1.79966018563440
  H   -0.19502344912287     -4.44392985355584      1.33647534629712
  H   -0.46512041296762     -3.61073895173185      2.86625565097005
  H   -1.78471481189091     -3.77535897048098      1.71642041153968
  C   -1.07171718277130     -1.12799440036541      1.90753383924817
  H   -2.14945567123911     -1.20886956693906      1.78935786828728
  H   -0.85385844344277     -1.17070087689746      2.97928002194622
  H   -0.76281211712427     -0.14685976484241      1.53702602138129
  C   1.18536864986752     -2.00469766525732      1.56281595844484
  H   1.54856522527151     -1.06240190284854      1.14402050481424
  H   1.26563210696653     -1.93445904084688      2.65158694229314
  H   1.84520625814722     -2.80964309329487      1.24234065010771
  Br  -1.66673724793293      2.37934365126196     -1.29405637972530
  C   0.35867806044140      2.00282788889923     -1.98431016402170
  C   0.53008372967113      1.93972106936584     -3.37426146657850
  C   1.38753583831582      2.45269609738931     -1.14496224303564
  C   1.76206569811718      2.25898270225101     -3.91344160454249
  C   2.61457171904597      2.76866289620376     -1.69768250806677
  C   2.80432440724764      2.67132067603707     -3.07871694068966
  H   -0.29107266104391      1.64759321974751     -4.01708078731746
  H   1.22310429603428      2.55441261188050     -0.07932684723716
  H   1.91892209889848      2.19132678367894     -4.98352435689858
  H   3.42803013672618      3.09390982109078     -1.05989390938028
  C   4.07704393752225      3.00090659815606     -3.64506423948700
  N   5.10080512879320      3.26229697075262     -4.10134094214207
54
B.3
  Pd  -0.03370643924041      0.92136957122479     -0.08026128371771
  P   -1.62751392120614     -0.77500115781575      0.07551989569038
  C   -1.32424048906711     -2.50719054380812     -0.65022816419454
  C   -2.17196484772832     -0.92085615117011      1.90073647943404
  C   -2.98254389719700      0.13030892133234     -0.91629524647180
  C   -0.45124712935945     -3.33052075353705      0.30938338634966
  H   -0.18602731393554     -4.26203247241250     -0.19806341410108
  H   0.47924212552248     -2.81593333279522      0.55902510322456
  H   -0.96517214792373     -3.60026152545017      1.23077957914090
  C   -2.62119221484197     -3.27855992246731     -0.93273902779525
  H   -3.25514630600226     -3.38873352014408     -0.05472332707019
  H   -3.21001117102296     -2.81886944851692     -1.72626170073641
  H   -2.34969931577214     -4.28249868737947     -1.27214312819870
  C   -0.53102826072103     -2.39810112771225     -1.96190936257905
  H   -0.34981310493304     -3.41362361116969     -2.32585286379710
  H   -1.05590942694473     -1.86019957702115     -2.74630354007030
  H   0.43690564011580     -1.92672540567457     -1.80577352079223
  C   -3.20089352505166     -2.02761768378008      2.16445616159104
  H   -3.50953487245606     -1.96073914181429      3.21180990031368
  H   -4.09635534835474     -1.92708549007808      1.55099648357590
  H   -2.78886297418377     -3.02491314894046      2.01429379837941
  C   -2.75417754407145      0.41124234143409      2.40054382848252
  H   -2.06362687114040      1.24329844561082      2.24368622399783
  H   -3.71781098893282      0.65928931114180      1.95925090666059
  H   -2.90826603457128      0.31817906311277      3.47917716204396
  C   -0.92841606815545     -1.16479539143301      2.77102570402999
  H   -0.33964564309922     -2.02998777603237      2.47632077699876
  H   -0.28168114793752     -0.28635616095148      2.76301154216734
  H   -1.25986892210267     -1.32274843521981      3.80133921783716
  C   -4.42296539386026     -0.29141308561316     -0.60978314964931
  H   -4.71729347809366     -0.08412071188259      0.41773736719402
  H   -5.09323364625535      0.27789646291033     -1.26102331506835
  H   -4.59290764382688     -1.35003229388502     -0.80727323795796
  C   -2.74351326762774     -0.03305049786206     -2.42481954811853
  H   -1.72254985950766      0.23007150568571     -2.71099360329500
  H   -2.96513068868324     -1.03810331273108     -2.78070681409549
  H   -3.41893587084880      0.65136672005143     -2.94580939581431
  C   -2.80818794347026      1.63492068028148     -0.62454440110315
  H   -1.82519218540715      2.01006525201321     -0.95830211562192
  H   -3.53301942925762      2.19467857218261     -1.22301397883347
  H   -2.96152443748809      1.91167102763567      0.41454244857721
  Br  1.25735414110385      3.05821050210218     -0.13561838273743
  C   1.59377478119054     -0.17597192331181      0.00407823262736
  C   2.25806894410143     -0.42820601555197     -1.19627680682070
  C   2.16482513204830     -0.58693725579228      1.20390264619230
  C   3.45521002464131     -1.12280147609956     -1.20285618460016
  C   3.36395849068631     -1.28241065655876      1.20617446645435
  C   4.00623181902879     -1.56108208767259      0.00147780733781
  H   1.84784730020065     -0.08199451243852     -2.13760519864907
  H   1.69036146004609     -0.36930868103332      2.15057004265166
  H   3.96365141043529     -1.32291329156931     -2.13876659467979
  H   3.80164935087130     -1.60626259900236      2.14322943680670
  C   5.23921774167039     -2.29099184031459      0.00022614408629
  N   6.22845233861710     -2.87869439507625     -0.00100407327642
13
(E)-5i
  C   2.22283963754021     -0.15465880952949     -0.39396003260285
  C   3.38557565223494      0.02015695363738      0.22020159459200
  H   1.76527335666057      0.61926058622931     -1.00980027873722
  H   3.78596061999328     -0.79698452774982      0.81516690692539
  C   4.17226193404854      1.29412124299300      0.14962825346166
  H   3.67794064979023      2.03142156220395     -0.48727100207290
  H   4.29893098171736      1.73795391437320      1.14131179314003
  H   5.17393198376327      1.11806181389294     -0.25256942212061
  O   1.50021412777086     -1.30401451891262     -0.26882629957730
  C   0.48536240895032     -1.47729386452408     -1.24884672202535
  H   -0.20689236649022     -0.62926517513027     -1.24921432677753
  H   -0.05659676513848     -2.38354209228638     -0.98393391134371
  H   0.92009470415910     -1.59339321619710     -2.24639281686158
67
alphaTSB.3-4
  Pd  0.28417524760407     -0.29588596271323     -0.50823851781604
  P   2.23255441349041     -1.45898852251105      0.03448454254372
  C   3.08541827531274     -1.87358055597809     -1.62612005139436
  C   3.29355660384259     -0.19675254941461      1.00609152367439
  C   2.09162442008039     -3.03933990518707      1.10195896774568
  C   2.03299592965012     -2.46245116048006     -2.57866836249296
  H   2.53989101728994     -2.77693230900886     -3.49536015987086
  H   1.50925471115079     -3.32727514201033     -2.17505538199202
  H   1.29508142357710     -1.70560097431358     -2.84999789126102
  C   3.60438171718006     -0.59791388551344     -2.30657985183896
  H   3.92265592033795     -0.87200271356711     -3.31649372207227
  H   2.82809725650386      0.16246076280097     -2.40221788794898
  H   4.46769434298908     -0.16488063108270     -1.80409598838275
  C   4.25554517765442     -2.85953832198074     -1.50685977460734
  H   4.71653914622011     -2.94769370627019     -2.49480043050919
  H   5.02690388989460     -2.52156925516515     -0.81535655711796
  H   3.93617595529062     -3.85854184186190     -1.21302820018020
  C   3.08760744903286      1.21581584261624      0.43942455204403
  H   3.35284054270511      1.31312293704766     -0.61016992040147
  H   2.05482061203300      1.54543744926806      0.55922073464607
  H   3.72057206550084      1.90095686975419      1.01090939016028
  C   4.79706541350997     -0.51046380538051      0.98505947084626
  H   5.03693332898599     -1.50433701591458      1.35751327944112
  H   5.23263281194404     -0.40253798683028     -0.00689003784075
  H   5.29594399980839      0.21316382860064      1.63648841955745
  C   2.82369296956045     -0.13367341906600      2.46691875011633
  H   3.04867869605041     -1.03706879223881      3.03008527571844
  H   3.35557126229620      0.69121763898917      2.94910111446437
  H   1.75545508128459      0.07795467135611      2.54298230912936
  C   3.43340552898333     -3.54838815808892      1.65613033847518
  H   3.88276275752816     -2.85184421196486      2.36192546883096
  H   3.22774606677459     -4.47142466333813      2.20622228315577
  H   4.16316104808079     -3.78293231386125      0.88427879573233
  C   1.47707271037778     -4.18017185851773      0.27407520660319
  H   1.31331294294369     -5.02645887299222      0.94637231972921
  H   0.51427634053911     -3.91319394928316     -0.15959081268445
  H   2.13665942350162     -4.52382279992718     -0.52180726111689
  C   1.16703146310471     -2.75304746770143      2.31239149796239
  H   0.43296732024301     -3.55387361613246      2.41571129688924
  H   1.73938490754036     -2.70833026690841      3.23873626816467
  H   0.62022446973811     -1.81743203733888      2.22664448768675
  Br  0.51444986688620      1.73451549071224     -2.15393221033549
  C   -0.91167616263075     -1.84361677989731     -0.30947088183366
  C   -1.61144300474595     -2.19027979304029      0.84369107467902
  C   -1.31313616255579     -2.38615335850310     -1.53277268510020
  C   -2.67892066316375     -3.07076138944898      0.78464512105594
  C   -2.38138364978371     -3.26493650938180     -1.60368169064667
  C   -3.06197581792176     -3.61617349914212     -0.43919072153015
  H   -1.34998280961331     -1.77207471732109      1.80418292081038
  H   -0.79994142557684     -2.12400151989248     -2.44988129190112
  H   -3.21925519016710     -3.32952175794530      1.68782391659017
  H   -2.68446810714499     -3.67856555772104     -2.55839554721889
  C   -4.16041311393931     -4.53493942809351     -0.50021724279759
  N   -5.04040424735126     -5.27457482576210     -0.54733704270727
  C   -1.38534360181263      1.27216758905721      1.60584001646463
  C   -2.05337030137628      1.54541286629031      0.48285482085611
  H   -1.64736574865541      0.43123653312145      2.23975892331204
  H   -1.76637639916215      2.39708552104157     -0.12356036562953
  C   -3.25683073696048      0.77041194930641      0.03222253704237
  H   -3.47873904700769     -0.05841349447190      0.70679750256463
  H   -4.13593219538531      1.41940460237569     -0.00738090914519
  H   -3.11340825981996      0.35952787075243     -0.97160626051684
  O   -0.35470985946390      1.96444415751722      2.15047490711606
  C   -0.01755207132947      3.20617889580663      1.54548190557342
  H   0.29939353848524      3.06873863710851      0.50755710095630
  H   0.80486316311210      3.61519242595625      2.12926761725347
  H   -0.87182070905185      3.88986480368515      1.57577983129935
67
betaTSB.3-4
  Pd  -0.46546011375739      0.37262188415276      0.81516285996448
  P   -1.73143953151824      1.52648741835426     -0.77940368454490
  C   -3.06341171454467      2.44094857791680      0.26603834560512
  C   -0.92131369484688      2.82543612909197     -1.94966508065261
  C   -2.55815742838755      0.17360062996558     -1.85037520325113
  C   -2.35282029455778      3.11338139804278      1.45460074420067
  H   -1.88158506915956      2.37253051416983      2.10399617482244
  H   -1.59574259826121      3.83553313518532      1.15521170267497
  H   -3.10452602860399      3.64574576935347      2.04441188220285
  C   -3.87067658345032      3.49916248582155     -0.50157205067188
  H   -3.27271832335004      4.33595769273974     -0.85463711918095
  H   -4.41453191909739      3.07635605569312     -1.34663365994920
  H   -4.61334753808896      3.90568738541560      0.19078113479151
  C   -4.08740774915517      1.46184546017307      0.85981003339315
  H   -4.71418717646016      2.03021615486195      1.55292432684787
  H   -4.74844655660449      1.03326468727850      0.10815551147343
  H   -3.62065176030709      0.65924042724499      1.42649326465579
  C   -0.52660288464929      4.08117436137333     -1.15619493880901
  H   0.06545060340312      4.71733402653358     -1.82020806673584
  H   -1.37654096285881      4.67051717527923     -0.81944165054553
  H   0.09740256124777      3.84019375589037     -0.29541284730929
  C   -1.86057081806198      3.24099296608017     -3.09685896173833
  H   -1.95662745458415      2.45597090912952     -3.84674161995920
  H   -2.85509920087971      3.53690467003810     -2.77550725762993
  H   -1.40679362858039      4.10325154226364     -3.59340302450549
  C   0.38091778311944      2.32781989600699     -2.60894214774900
  H   0.57642820360958      2.97657320068112     -3.46736994390197
  H   1.22908499725795      2.41711723179248     -1.93715742448906
  H   0.34273715270915      1.30527804492074     -2.97205710503064
  C   -2.87846728895296     -1.05019260499902     -0.97830936624885
  H   -3.35423125998506     -1.80011989058900     -1.61680950134708
  H   -1.97167224025960     -1.49092361288725     -0.56011260365223
  H   -3.55550604875840     -0.83416542828801     -0.15549634471128
  C   -1.57504053939252     -0.31374457924158     -2.92448255308968
  H   -1.39371609867269      0.42502074888743     -3.70362396956935
  H   -0.61873712927460     -0.61965274111570     -2.49442600162609
  H   -2.01434299977225     -1.19233964707325     -3.40493338668666
  C   -3.85366170104892      0.62439935810935     -2.54166327978909
  H   -3.71488510948989      1.47895213187191     -3.19996344355887
  H   -4.20945689734432     -0.20801522461836     -3.15580125166476
  H   -4.64586206536825      0.86167954068994     -1.83369397588681
  Br  -1.87274574980631     -0.83028453551613      2.61814028923235
  C   1.22897868972567      0.97952738571930      0.05840728753682
  C   1.85965911471550      2.07098596445331      0.65236228773173
  C   1.94613246329413      0.14329218757178     -0.79403152293855
  C   3.19799431155139      2.32609182167691      0.40193507835014
  C   3.28339177639823      0.38853100389277     -1.04950816936695
  C   3.90956094470376      1.48510371469602     -0.45413239256411
  H   1.31647108666947      2.72338196297792      1.32715118612709
  H   1.47015506799871     -0.71047355672893     -1.26121013979320
  H   3.69179995429861      3.17131965170999      0.86712772153108
  H   3.84447236289877     -0.26454180329462     -1.70770592154653
  C   5.29159654142162      1.75026138019220     -0.72529583747562
  N   6.40063331673287      1.96466896112612     -0.94463699858492
  C   1.57268584388332     -1.91083313198909      2.13309551377849
  C   2.20239431317943     -0.82230951177827      2.56510026919807
  H   0.72153328851050     -2.34152450726633      2.65721822907820
  H   3.03423339290635     -0.44316360815126      1.97695160620746
  C   1.86185278011203     -0.11177378202653      3.83802237912378
  H   2.69291380547936     -0.15757568604487      4.54766000160658
  H   1.65817291823962      0.94700163765620      3.64983993240282
  H   0.98062712619743     -0.54730794093637      4.31294997626819
  O   1.98081511537051     -2.58931385026285      1.02491855524337
  C   0.94099006970565     -3.29802717065624      0.36465915704221
  H   0.42280042855549     -3.96838981596076      1.05763771060174
  H   1.40657904297185     -3.88060351083521     -0.42840793644034
  H   0.21471919502384     -2.60145390642223     -0.07057773249739
67
alphaB.4
  Pd  -0.01310406716154      0.00956349908385     -0.19480019116878
  P   2.06000699046378     -1.25920291902728      0.08656197675091
  C   2.83504030052260     -1.68686993185006     -1.61164609673392
  C   3.26626776548388     -0.13169308617346      1.06352864843156
  C   1.88979277398895     -2.87916292210949      1.10871842176731
  C   1.69306734883677     -2.13236556054592     -2.53847533938905
  H   2.12102557027461     -2.42417088085763     -3.50202575365940
  H   1.12840809731166     -2.98122259896772     -2.15496088652191
  H   0.99939145339040     -1.30830537188622     -2.71732076204815
  C   3.46079964485803     -0.44667246124427     -2.26658246217023
  H   3.72571802427125     -0.71549490724598     -3.29368937164141
  H   2.76450698294912      0.38942339416934     -2.31195590383198
  H   4.37594461100655     -0.12199262245732     -1.77389259629915
  C   3.91154027995098     -2.78020486039001     -1.58136459461750
  H   4.31291380403845     -2.87901687438475     -2.59436390702877
  H   4.74428322021856     -2.53062939131743     -0.92383289280789
  H   3.52285426911065     -3.75607935167612     -1.29579185118843
  C   3.17580714856449      1.31673870047958      0.56561596944792
  H   3.39593057355853      1.43059299658432     -0.49235479116525
  H   2.18744058782088      1.73966075150508      0.74671735006891
  H   3.90286913539314      1.90964571462052      1.12876147676849
  C   4.73691862154306     -0.56860896682824      0.97773972085870
  H   4.90355182909554     -1.59809295515593      1.28566451741921
  H   5.15021648066981     -0.44166021744109     -0.02147439236528
  H   5.31586638349170      0.07277356159313      1.64928837910389
  C   2.85432187170625     -0.08647419578141      2.54285346341377
  H   3.05537569937989     -1.01521262057067      3.07237837789136
  H   3.44264290543394      0.69730356372629      3.02839902253715
  H   1.79995780597782      0.17036088460869      2.66688618169551
  C   3.21288902575326     -3.49991881243810      1.58952718231928
  H   3.73202742827050     -2.86786680040040      2.30788451534288
  H   2.96531343002984     -4.43148368926069      2.10785386664448
  H   3.89891206189383     -3.74760628524659      0.78261025995045
  C   1.17043019210092     -3.95256413336003      0.27284844955038
  H   0.98327026579738     -4.81158701302215      0.92293170429265
  H   0.21006056376339     -3.61569449860152     -0.11096365697186
  H   1.77203981405172     -4.30706159906352     -0.56284045317196
  C   1.04244669327336     -2.59154755423960      2.37298996565546
  H   0.32513310448135     -3.39981789065946      2.52695402143619
  H   1.66886324508002     -2.53714232876652      3.26257858796663
  H   0.48179725189857     -1.66164761503881      2.31221141793893
  Br  0.74395243285592      1.98491504745284     -1.86594148422517
  C   -1.20069413149884     -1.57791405531695      0.00453973625216
  C   -1.81936807549114     -2.08513956949565      1.14504851233510
  C   -1.58407659463634     -2.08801027895707     -1.23950197490798
  C   -2.76563005246658     -3.09332999371229      1.05639809984498
  C   -2.52866648201516     -3.09364728659302     -1.34488311125394
  C   -3.11808490373819     -3.60713050489906     -0.18976524257481
  H   -1.57817603138322     -1.70847954904953      2.12941171840722
  H   -1.14626143494126     -1.69789829891672     -2.15123963388816
  H   -3.23381303352785     -3.47913100969713      1.95464480290084
  H   -2.80931577408939     -3.47986592103348     -2.31788928952489
  C   -4.09209133112934     -4.65372428362662     -0.28310753308813
  N   -4.87489401053543     -5.49409131074753     -0.35511717452687
  C   -1.50804833498862      1.20285561687536      1.32687522382328
  C   -1.92761834286279      1.42514448665462      0.04658091668962
  H   -1.92575266140916      0.40032332758207      1.92353195828125
  H   -1.57631204061964      2.31339507758179     -0.46403185996256
  C   -3.16848322023311      0.79399009594876     -0.52508482165233
  H   -3.49697340696834     -0.07222217615104      0.04989336240560
  H   -3.97506504434482      1.53251847069050     -0.51448483997130
  H   -3.01944115063294      0.48512346443249     -1.56139066576556
  O   -0.70687852725612      1.97422668920768      2.07546144992375
  C   -0.33137951558206      3.26013388777028      1.57359793937207
  H   0.27522763657991      3.16809888119109      0.67034371954531
  H   0.24884076391088      3.72655180407521      2.36621012734118
  H   -1.22374584954033      3.85451907937108      1.36206711374819
67
betaB.4
  Pd  -0.11047405435604      0.18419203789384      1.07881822745756
  P   -1.52032133961608      1.42003042494569     -0.53809979559803
  C   -2.89009964719734      2.35520881560514      0.45378888700160
  C   -0.70387108404931      2.74691455923692     -1.68830092068423
  C   -2.33321342669599      0.10112855068986     -1.66509481275813
  C   -2.20911612420108      2.94037049733561      1.70427744060279
  H   -1.80224640535200      2.14822023593853      2.33588064603610
  H   -1.40563024606721      3.63687837339165      1.46795141792954
  H   -2.95913418871379      3.48354493968929      2.28694756486292
  C   -3.61971573160644      3.48296258113298     -0.29403636172312
  H   -2.97954865115949      4.30294256883858     -0.60774216222437
  H   -4.16679470287784      3.11357779374276     -1.16239724800018
  H   -4.35822757657451      3.90092940191811      0.39643865833965
  C   -4.00243513844323      1.41423653457218      0.94179241359329
  H   -4.63503615589647      1.98799444138399      1.62598387742833
  H   -4.64203968258319      1.06569276342912      0.13249177942531
  H   -3.62068361608972      0.56000178906130      1.49069715336541
  C   -0.28759708295955      3.96700558459082     -0.84959369237952
  H   0.31897369816619      4.61829455557041     -1.48574596183379
  H   -1.12428202011848      4.55921190463623     -0.48757217693151
  H   0.32842098709607      3.67955825048003      0.00276776716277
  C   -1.63202189608043      3.20877333579994     -2.82747703089505
  H   -1.69327908320216      2.45923561674752     -3.61702832057199
  H   -2.63976344673304      3.46537647762457     -2.51868485743437
  H   -1.18616784831959      4.10340095400160     -3.27218657791509
  C   0.59042979082770      2.27255561770894     -2.38163429999254
  H   0.77267025089843      2.95063565592646     -3.22041962431181
  H   1.44921242441136      2.34189908062339     -1.72378679177137
  H   0.54770379908464      1.26419394800512     -2.77958970269263
  C   -2.70871179183766     -1.12256289504315     -0.81751435389439
  H   -3.13811224759776     -1.87685429335254     -1.48367644437471
  H   -1.83232596603589     -1.55694160974006     -0.33286077229691
  H   -3.43924271704554     -0.90357402537210     -0.04280283523637
  C   -1.31228725302538     -0.39412263034425     -2.69982407925273
  H   -1.11283915680232      0.33864687242475     -3.48048539683784
  H   -0.36688462815663     -0.68592223715166     -2.23651200153319
  H   -1.72795784042326     -1.28135202977123     -3.18600538554165
  C   -3.58835359084445      0.56906656222606     -2.41613990042901
  H   -3.39932412134495      1.40497948264926     -3.08512412840332
  H   -3.94332674700659     -0.26592810118324     -3.02808074644657
  H   -4.40161605176509      0.84456218148441     -1.74753471279633
  Br  -1.97678908823309     -0.83109930505065      2.69058706749973
  C   1.55556318310108      0.79526596690203      0.19249437803927
  C   2.19487572176828      1.94410709921608      0.66405491351018
  C   2.20137164885943      0.01051433361860     -0.76053103928355
  C   3.43234284529913      2.32260396912205      0.17410710392277
  C   3.43890826013544      0.37642524808219     -1.26201933391152
  C   4.05429107367854      1.54064064066073     -0.80118753647766
  H   1.72913784392767      2.55353284110579      1.43123117414028
  H   1.73923706744434     -0.89629018440048     -1.13112215230558
  H   3.91812060340675      3.21891824660102      0.54229486454842
  H   3.92831355042938     -0.23342548561413     -2.01278991012693
  C   5.32828032626156      1.93188011120139     -1.32628164905871
  N   6.35096399124685      2.24611500188066     -1.75059395585688
  C   1.11073290665792     -1.76996488467920      2.06507787267609
  C   1.60396173915606     -0.61623939291167      2.59091767451970
  H   0.24836827505320     -2.27858581334155      2.48825206668817
  H   2.54020544225895     -0.26774675918131      2.16972347232017
  C   1.24465509004971     -0.06356275711954      3.94071031383671
  H   2.04853621757145     -0.30331604084269      4.64323100907116
  H   1.15322050081963      1.02468645907636      3.91076331940867
  H   0.31347329540088     -0.48106053860108      4.31967581262265
  O   1.77074441562013     -2.42692967849143      1.09912845824586
  C   0.98460164306610     -3.35845666172220      0.35352859310120
  H   0.43890126881047     -4.02531444638727      1.02572442825325
  H   1.67855112526741     -3.93232343069872     -0.25636062046087
  H   0.27838838723692     -2.82469880977190     -0.28923892136700
67
alphaTSB.4-5
  Pd  -0.26034084092200      1.00335789586419     -0.18295701307920
  P   -1.01704995544195     -1.48058169695530     -0.06305857838384
  C   0.30684392542062     -2.72304928537515     -0.68633338603710
  C   -1.38034154424311     -1.88003807704187      1.77978505536929
  C   -2.59951461297534     -1.84751097926963     -1.08594981925776
  C   1.48880649645872     -2.69811584277887      0.29488617287812
  H   2.33140957663193     -3.22644744195811     -0.15983781166522
  H   1.81664697519781     -1.68664457957621      0.52184976109744
  H   1.26016075236195     -3.20116976302708      1.23321407809313
  C   -0.11891834737922     -4.18970591238842     -0.84984051828916
  H   -0.86460666228474     -4.32251349018187     -1.63256566179279
  H   0.76488225703847     -4.76223630073635     -1.15075954660621
  H   -0.49887705312702     -4.63379478334333      0.06848156554574
  C   0.81590512813700     -2.24214075325530     -2.06330365721798
  H   0.74831203199944     -1.16216667601240     -2.18353989928967
  H   1.86506858066377     -2.52538176676526     -2.18050436341385
  H   0.26426461570663     -2.70104275340448     -2.88100078361752
  C   -1.37926163834665     -3.36646903435570      2.16007212317589
  H   -1.66112503788437     -3.44726272428221      3.21474239457066
  H   -2.10190458853085     -3.94469064154233      1.58402588293115
  H   -0.40168341356290     -3.83403420027794      2.05459369746754
  C   -2.73823187715404     -1.30185643891018      2.20701681108094
  H   -2.81247807621049     -1.39338935124361      3.29516365954751
  H   -2.83202937938922     -0.24634488517243      1.95437711862619
  H   -3.58181275889727     -1.84342149241034      1.78132245005131
  C   -0.32334267362930     -1.14647902597515      2.62459980924955
  H   -0.37818753877869     -0.06644479198892      2.46644379893825
  H   -0.52362929764426     -1.34230104512396      3.68263922011329
  H   0.69645638296352     -1.46633666458383      2.41622628176508
  C   -3.60051508900187     -0.69197257904735     -0.95822836733267
  H   -4.48725392774705     -0.94693056125568     -1.54742360904065
  H   -3.92051901660329     -0.50334925694477      0.06312218138658
  H   -3.18691021796504      0.23713629422530     -1.35022851983950
  C   -3.32450434298311     -3.14762192518881     -0.70743866282003
  H   -2.68190356655400     -4.02494417073895     -0.74144247948708
  H   -3.77667575630510     -3.09701644671092      0.28221485407848
  H   -4.13686369325070     -3.30633854139716     -1.42412361411554
  C   -2.24114269308647     -1.91266217033559     -2.57901564267521
  H   -3.17230563333662     -1.87959669323630     -3.15222874915172
  H   -1.63047539854741     -1.06298886979949     -2.89350545933819
  H   -1.72921897777736     -2.83298974672625     -2.85277719406431
  Br  -2.41178411225960      2.07957407442436      0.73813818779859
  C   1.92272603145754      0.83322948189484     -0.35163671983641
  C   2.74594365728565      0.15783181078892     -1.25275439501407
  C   2.32525067420547      0.90742169286234      0.98826047254143
  C   3.90734500943574     -0.46401222677169     -0.83722728524234
  C   3.47003402831020      0.26307434143406      1.42758906947443
  C   4.26587874835420     -0.42059505581937      0.51041932016570
  H   2.49903087909792      0.15361808485947     -2.30639171734960
  H   1.73974678158036      1.46212138353819      1.71223574789896
  H   4.53778573845809     -0.98151894893120     -1.55056851341085
  H   3.75226552092854      0.30109158390171      2.47302875510171
  C   5.46143996835104     -1.07735924044733      0.95120316904266
  N   6.41871932476356     -1.60916981434179      1.30338007349149
  C   1.40661612724663      2.52360445034125     -1.27449374493956
  C   0.26000225917892      2.99129926914898     -0.55768669961817
  H   2.37273878424331      2.91517004949901     -0.97355416005743
  H   -0.57940627924540      3.30544772036447     -1.17232158496978
  C   0.54148253759351      3.89420655735311      0.62014255354351
  H   1.38677755426121      3.54165240460756      1.21516551920465
  H   0.79484026625507      4.89613854796205      0.25832096093998
  H   -0.33098155209310      3.97498661241899      1.26670579927370
  O   1.41974801798216      2.28651281984053     -2.59991763383847
  C   0.19733389985879      1.94405014903693     -3.24453511627190
  H   -0.48113814525804      2.79857782122872     -3.28868612477555
  H   -0.29144832798478      1.11637277552448     -2.71260584322595
  H   0.46563261837259      1.63163324870953     -4.25113847017772
67
betaTSB.4-5
  Pd  -0.06122216600537     -0.98899890607402      0.15487348697155
  P   -1.25352765339143      1.25764715695304     -0.01696596387860
  C   -0.91456223957719      2.15209502202563     -1.67809032267672
  C   -3.14693474767610      0.97955877255256      0.08280369704445
  C   -0.72616691870734      2.41154533103819      1.41757709795754
  C   0.53558377230963      2.65940413498559     -1.66369770506856
  H   0.79571364348696      2.99467279018712     -2.67170059112467
  H   0.67494701485598      3.50760407680213     -0.99501713167517
  H   1.24169259728666      1.88019033382884     -1.38337240292219
  C   -1.03930894465838      1.12312678928858     -2.82264821190296
  H   -0.37925411167161      1.41693562391656     -3.64327471599278
  H   -0.75587947442321      0.11792544021869     -2.51292419942528
  H   -2.05075941398819      1.07666956046056     -3.22076515191506
  C   -1.82091215842436      3.34095422906316     -2.02581574741999
  H   -2.85569937059687      3.04039950741430     -2.18664437359147
  H   -1.80306180667628      4.12886450674922     -1.27435627712165
  H   -1.46380823301311      3.77406468009873     -2.96611528984339
  C   -3.97347325893632      2.24106253647943      0.36957065856513
  H   -3.80104628741151      2.63122421781621      1.37205752571182
  H   -3.79046887105035      3.04378927394720     -0.34257215476084
  H   -5.03429061516029      1.97818794204009      0.30425661214151
  C   -3.46796796617888     -0.06209465991198      1.16413604191913
  H   -2.99722644638053     -1.02110527426089      0.94611398985187
  H   -3.15608998233885      0.23341986883201      2.16226098474186
  H   -4.55223925672914     -0.21071355321746      1.18124558396118
  C   -3.63913418672316      0.36650748313763     -1.23755183733912
  H   -3.02351123220535     -0.48004712811020     -1.55237437937733
  H   -4.65649825997533     -0.00428056099730     -1.08171155897772
  H   -3.68225993705751      1.09018044385960     -2.04943968732888
  C   0.78724657674343      2.22914730244901      1.62586281299987
  H   1.38286599931134      2.50122471166544      0.75638646373608
  H   1.10400973138673      2.86506546963591      2.45838077276624
  H   1.02115671359534      1.19435088812634      1.88690498692976
  C   -1.38402435465322      1.96617819654555      2.73257819695417
  H   -2.45128660562623      2.18063097015936      2.76731568341946
  H   -1.22833698401265      0.90443248071600      2.92784441297472
  H   -0.91550007048999      2.52702175393059      3.54719814304149
  C   -1.03117033535538      3.90211346221360      1.22313942881940
  H   -0.74865342094815      4.43145487893873      2.13873313506878
  H   -0.46304220853396      4.34822963061246      0.40781934140627
  H   -2.09041283493461      4.09237490903134      1.04882903633556
  Br  -0.68077069477639     -1.78799475796647      2.62402193718301
  C   1.69218789774974     -0.76399478994667     -1.03697827713444
  C   2.69547329963646     -0.13990614133880     -0.28913422188798
  C   1.71609874431963     -0.62310633852523     -2.42901209137398
  C   3.64841406529502      0.65713480490893     -0.89925850023974
  C   2.66804423689891      0.15753648334516     -3.05177403147906
  C   3.63583520402326      0.81102221410766     -2.28484888505442
  H   2.73269949629214     -0.26685789167500      0.78684672686717
  H   0.99176479634925     -1.15157446218830     -3.03790869096503
  H   4.40438254626770      1.15472130955627     -0.30321016829869
  H   2.66765007120038      0.26273546873624     -4.13033112068239
  C   4.61966949622737      1.63207423271385     -2.92321703117371
  N   5.40793661809337      2.29518457803925     -3.43654021121777
  C   0.08105493510420     -3.04854031775436     -0.26299408642754
  C   1.42347221462981     -2.69816052731350     -0.55624730459709
  H   -0.17295212569940     -3.54132448275572      0.67127751354277
  H   1.69727223842333     -2.91144156897868     -1.58284131732997
  C   2.47222599689732     -3.07029246354599      0.46242398347073
  H   3.42686138314285     -2.59606265181367      0.23647563780253
  H   2.17003997365808     -2.79269310730175      1.47357660019862
  H   2.61685158091942     -4.15308838041738      0.43173898106349
  O   -0.74937482248586     -3.26489662635783     -1.30174372411538
  C   -2.07105650070387     -3.69497980481871     -0.95055947318152
  H   -2.58800694589894     -2.91841713733466     -0.38342309680593
  H   -2.02270263960817     -4.61602546485101     -0.36580270636377
  H   -2.59096182642081     -3.87622106167124     -1.88807043577538
67
alphaB.5
  Pd  -0.48642741372968     -0.14863153459062      0.81328243999034
  P   1.02776712060048     -1.79332700358496     -0.26370729706424
  C   2.02882466452813     -2.65367575538785      1.12746505136789
  C   0.10999579284105     -3.12556196098279     -1.28302717901832
  C   2.27115559512413     -0.90983431717116     -1.42914032160525
  C   1.15967741546646     -3.70911311779930      1.82978431119416
  H   0.97162779239752     -4.58553304046568      1.21145102860396
  H   1.70209943172720     -4.05084424018646      2.71648623119012
  H   0.20653831618714     -3.29722157855350      2.16283527863125
  C   3.33206395995032     -3.33663272838390      0.69364716988155
  H   3.17211201087006     -4.09367554353087     -0.07452346615210
  H   4.07987813932129     -2.63237097597648      0.33128430358962
  H   3.76076163878937     -3.83997514666233      1.56592962502834
  C   2.35103970167085     -1.59750268017816      2.20128369059593
  H   2.85617310752192     -2.09552193341880      3.03466856682195
  H   3.00706167643348     -0.80511581519399      1.84754062978913
  H   1.43817393335551     -1.13855436404620      2.58975385333877
  C   -1.15722609759683     -3.54311659477552     -0.52047695839890
  H   -1.68861813695826     -4.28774155696123     -1.12133752194296
  H   -0.95513633621653     -3.98357921380134      0.45261987346457
  H   -1.82201979549223     -2.69172758224400     -0.36580883621549
  C   0.93161718639554     -4.37952767735331     -1.61054490651218
  H   0.32525916689955     -5.03169571291261     -2.24717456056616
  H   1.84888386080767     -4.15301038759350     -2.15270622951081
  H   1.19437940234065     -4.95248457838162     -0.72229475381476
  C   -0.38740638475127     -2.52277931144679     -2.60551918233901
  H   0.41416101607822     -2.34556087373709     -3.32131994848195
  H   -1.07749676451625     -3.23712909759232     -3.06393087536296
  H   -0.93710661442945     -1.59149084963401     -2.45017581870270
  C   3.10468751926976     -1.83443994893813     -2.32795657739831
  H   3.84759383895833     -1.22609823170804     -2.85348533912315
  H   3.64182760331592     -2.60147634841708     -1.77338801079196
  H   2.49653044546625     -2.32461084153827     -3.08830682542767
  C   3.22652524258354     -0.05939449541264     -0.57757150840478
  H   2.68582707313376      0.56235304717008      0.14024586266700
  H   3.95795494904244     -0.65558817203168     -0.03440321240445
  H   3.78152985706612      0.60871580827971     -1.24267243809071
  C   1.53684895702386      0.08322701530251     -2.34783265486834
  H   1.00402037378412      0.84676761307341     -1.78299228473304
  H   2.28614281792444      0.59778164129993     -2.95679292342026
  H   0.83015094492698     -0.38499902452084     -3.02702298633490
  Br  -1.84307433103172     -1.47614421790708      2.47777824342410
  C   -1.56736802766814      2.54405951029455     -0.87036262866207
  C   -1.95616002924847      3.87060827091773     -1.02921154184865
  C   -2.00697243073427      1.58212318084972     -1.77047916467350
  C   -2.77788243466556      4.23371861193047     -2.08056703153733
  C   -2.83369430139348      1.93052466438728     -2.82389333633960
  C   -3.21692948438704      3.26115166916370     -2.97919259440113
  H   -1.61340457257124      4.62035706949970     -0.32621571457648
  H   -1.69956544439746      0.54743836587539     -1.64806753321803
  H   -3.08220375929886      5.26574881661909     -2.20670755482601
  H   -3.17428021678100      1.17903409756553     -3.52580258872275
  C   -4.06483748729544      3.63513713534205     -4.07474430788119
  N   -4.74282887555741      3.93609035088017     -4.95349651522292
  C   -0.71790330066030      2.15453856690609      0.32658807807872
  C   -1.47391232429308      1.54456874241545      1.43849706452949
  H   -0.00240144474658      1.26638782745333     -0.12612759450279
  H   -2.52922298137301      1.38975570080610      1.22540179991934
  C   -1.17257512979199      2.00061478620009      2.83902623815526
  H   -1.44738212836045      3.05477498709054      2.95641573338310
  H   -1.74559072471394      1.41113609210369      3.55370553910863
  H   -0.11146691907624      1.91090825978475      3.07836025265552
  O   0.16151011365327      3.14024294220704      0.75449415874229
  C   1.21138259813359      3.45957097667396     -0.14958060609975
  H   1.88480144391069      2.60544140488945     -0.26844252729479
  H   1.75668132870315      4.29088766756883      0.29250968516774
  H   0.82619003553328      3.75707785346982     -1.12938728782641
67
alphaB.5'
  Pd  0.03952180792217     -0.34859669163308      1.33018471596563
  P   1.38403390182448     -1.78489462182288     -0.15239446126498
  C   2.25194132064391     -3.26848497425730      0.68881135838672
  C   0.09656214880530     -2.44969082701285     -1.40446992916455
  C   2.71381917363358     -0.78910207913772     -1.11030608603422
  C   1.19830636403141     -4.28616878701085      1.15432512165443
  H   0.72999494509645     -4.82060098382658      0.32900940444720
  H   1.70381202050923     -5.03167972933649      1.77543109175473
  H   0.42412565280004     -3.81949630043204      1.76483075496994
  C   3.27967513692685     -4.01320027369224     -0.17352494453835
  H   2.85452839495588     -4.39351993122716     -1.10232164427530
  H   4.14643475669231     -3.40079997027953     -0.41954910109075
  H   3.64556218835540     -4.87270892025540      0.39709709169370
  C   2.94869073350805     -2.76660537939245      1.96676803625648
  H   3.33273856125195     -3.63560584795927      2.51006739311456
  H   3.79229576418715     -2.11015753000864      1.76815892589510
  H   2.24832381685282     -2.24545167643916      2.62109955662247
  C   -1.16908380427340     -2.84978131804779     -0.62216021527072
  H   -1.92973727076919     -3.17360845163739     -1.33961152706017
  H   -1.00756843367279     -3.66597085530606      0.07799380840184
  H   -1.57405345768955     -2.00078122619346     -0.06410332197607
  C   0.54936778505238     -3.63797196278522     -2.26165659795206
  H   -0.25055599702821     -3.88114239686768     -2.96827061705463
  H   1.44540519540673     -3.41971849834069     -2.84223303150996
  H   0.73703485320300     -4.53281887149947     -1.66939290159910
  C   -0.34546737815200     -1.31962767279906     -2.34773312120419
  H   0.42981873780759     -1.01940455124187     -3.05128560128514
  H   -1.19343823265881     -1.68324084753984     -2.93557827972763
  H   -0.68484844040032     -0.43784082879112     -1.79896577929231
  C   3.19410186806576     -1.43850968341942     -2.41558076301665
  H   4.02334136576979     -0.84516701573749     -2.81356989754715
  H   3.55589742707922     -2.45586165220114     -2.27428476601477
  H   2.41720881518071     -1.45680883225146     -3.17977790316655
  C   3.93300932807039     -0.54833608900873     -0.20610508680233
  H   3.64323811917054     -0.13655757115490      0.76373633813026
  H   4.53080395482540     -1.44343494198390     -0.04361428653506
  H   4.57842138852271      0.18661836155660     -0.69655237004245
  C   2.17885295961618      0.61694801672482     -1.43566844348090
  H   2.04318133091148      1.20342031097949     -0.52499114852787
  H   2.92586428602727      1.13309565360392     -2.04628886960215
  H   1.24348162303483      0.61949175035322     -1.99102832509800
  Br  -0.43511643824722     -1.66139996723980      3.42197558623017
  C   -3.46474990550403      2.01726098355787      2.42013692329071
  C   -4.08998342835562      2.75283304119675      1.41849994972985
  C   -3.57136404301975      2.43420906661523      3.74479010699953
  C   -4.81013222497305      3.89331425855429      1.72966644151573
  C   -4.28320871626224      3.57401797233341      4.07093194880733
  C   -4.90433841513632      4.30556596279149      3.05823645496591
  H   -4.01926109657974      2.42205533384507      0.38912423368681
  H   -3.09355861159884      1.85799343586425      4.53055672208767
  H   -5.30031580905192      4.46357829981639      0.94957455972220
  H   -4.36574173554851      3.89590179556228      5.10214918283428
  C   -5.65146735922823      5.48496123099867      3.38718174300919
  N   -6.25004778880191      6.43112174238455      3.65109720738431
  C   -2.63205687806302      0.78733764804182      2.08885670789241
  C   -1.16606536420362      1.16161058266239      1.99723875324831
  H   -2.74338561461345      0.06580392796346      2.90768710622998
  H   -0.77796178286277      1.56820927550314      2.92843550239095
  C   -0.67053635023464      1.77448535202562      0.75919980527906
  H   -1.42705718750951      1.98013744523435      0.00320931805636
  H   0.02148325226927      2.60244843218315      0.89385937068696
  H   -0.00089087783488      0.99159379074872      0.15310975498452
  O   -3.01982660694451      0.19105047590638      0.86996715361387
  C   -4.17424573871874     -0.62182771568508      0.98315485681416
  H   -4.00270000973686     -1.43871404701002      1.69327553100925
  H   -4.36908432361778     -1.03728549338334     -0.00482137168981
  H   -5.04558045871870     -0.04131982315861      1.30684071306108
67
betaB.5
  Pd  0.30653039988167      0.07962659620267     -0.44600310227836
  P   -0.96256525030405      2.18161152159150     -0.13573253556891
  C   -0.50553188260201      3.59407127800448     -1.34237957576708
  C   -2.86071562773480      1.92052954536906     -0.22460442053485
  C   -0.50519132369818      2.70995624029651      1.64667987600328
  C   0.92104940300369      4.08138865679393     -1.04255369028043
  H   0.99238146116452      4.63957044538578     -0.10991794449117
  H   1.63573382834369      3.25726986584087     -1.02375051740509
  H   1.22076190259717      4.75916204736008     -1.84756446921582
  C   -0.46216848288292      3.01491534216864     -2.76846984781162
  H   -1.43905850998644      2.71985891508710     -3.14373704873940
  H   -0.07414451340242      3.78685714903976     -3.44039668561601
  H   0.20703750236984      2.15473916549923     -2.82457396049069
  C   -1.43593611222583      4.81362332432800     -1.33128423891023
  H   -1.02221930457147      5.56631339497600     -2.01006804914805
  H   -2.43969697911490      4.58077651452934     -1.68555042035810
  H   -1.51800856737280      5.27142369189185     -0.34536308084831
  C   -3.23647133661254      0.55467586354345      0.37953025198953
  H   -4.32781696118211      0.48902333771989      0.42168758400647
  H   -2.89399955646351     -0.26222848634231     -0.25833100562852
  H   -2.85873161943235      0.38970807547885      1.38581348063874
  C   -3.30466351709117      1.83591935428422     -1.69347392005516
  H   -3.28083218436373      2.79661553174845     -2.20500617169832
  H   -2.70190675075877      1.12010319815393     -2.25806205467357
  H   -4.34016044291103      1.48287383045765     -1.71527973663463
  C   -3.69307809038095      3.00378354582919      0.47592010881719
  H   -4.75113396971950      2.82065705045504      0.26367008077998
  H   -3.57456761203785      2.98106286202642      1.55917125881833
  H   -3.45752604611540      4.00880788910084      0.12935749649492
  C   -0.84424940620180      4.15693891747564      2.02468788315845
  H   -0.27727566718590      4.88330712382925      1.44338812146257
  H   -1.90429841159442      4.38255553321399      1.91113277628662
  H   -0.58454670328050      4.31215878826004      3.07675314089702
  C   1.00639317492980      2.48298492108900      1.83791535675286
  H   1.27102384272552      1.43391713507912      1.67453581294064
  H   1.62520978109707      3.08980644121746      1.18115330620022
  H   1.26679505543708      2.73776647829444      2.87000609223415
  C   -1.18759218011509      1.77497729252347      2.65736521175182
  H   -0.77294053765149      1.98525303502830      3.64768299435093
  H   -2.26494333307313      1.92223703457358      2.72000468396606
  H   -0.98719165963545      0.72328871642064      2.43656588576853
  Br  2.41187695052887      0.60565495327977     -1.76692069907722
  C   -1.30130965008758     -2.74706731535018     -0.82014782557626
  C   -1.77076233649808     -4.04062044027105     -0.60430482372113
  C   -1.54755018272737     -2.13660140040535     -2.04898606559933
  C   -2.46868832156592     -4.71274906581806     -1.59277774565434
  C   -2.24133360547626     -2.79557464485225     -3.04667393000566
  C   -2.70558687341278     -4.08952899235015     -2.81626624145008
  H   -1.59464405625290     -4.53836365883000      0.34088017055807
  H   -1.19455336561628     -1.12307139578406     -2.22515446943900
  H   -2.83092091722420     -5.71842894818691     -1.41660730468255
  H   -2.42930393382644     -2.30900517586179     -3.99606401620575
  C   -3.43649523031887     -4.77996801070841     -3.83943144901823
  N   -4.02324805482024     -5.33345574801326     -4.65924648550332
  C   0.91884402496632     -1.85800991142157     -0.11868807358226
  C   -0.51434111054890     -2.01739725845266      0.24948233279521
  H   1.26300106786300     -2.32177513723379     -1.04353187306474
  H   -0.99414925122124     -0.93026786841318      0.25730546759464
  C   -0.76396688360649     -2.46727158662097      1.68629898728485
  H   -0.33043847965648     -3.45314441926729      1.86258334355314
  H   -0.30123480742669     -1.77126347701974      2.38382901405834
  H   -1.83548192769948     -2.50401354613519      1.88898257019105
  O   1.77930501409536     -1.96965187765071      0.92577965095018
  C   3.16182070431554     -2.08309858112711      0.59215072567881
  H   3.67627607067749     -2.35459489838535      1.51170907910526
  H   3.53874089583620     -1.13246364160892      0.21140133736270
  H   3.30777135185599     -2.86392182133724     -0.15937122471637
67
alphaTSB.5-6
  Pd  -0.44164032000115     -0.10456202734739      0.86914319438812
  P   1.01400851710344     -1.69043580724362     -0.25356662584714
  C   2.02033237277367     -2.62505031664448      1.08655658190820
  C   0.03679057505410     -2.95903155428655     -1.30022656688770
  C   2.25726140594383     -0.80213079684665     -1.41799553225375
  C   1.14757769647823     -3.69419575612266      1.76329854341045
  H   0.93497180109690     -4.54307143768564      1.11532879575623
  H   1.70288030395936     -4.07796791725464      2.62443472579464
  H   0.20827482985330     -3.28218060546811      2.13162209116575
  C   3.30131856488377     -3.31580401755369      0.60094053983135
  H   3.11120164974483     -4.04016882443295     -0.19143325624630
  H   4.05874106027992     -2.61484853862820      0.25319000674964
  H   3.73252844536663     -3.86105058180894      1.44619858715859
  C   2.38340342816808     -1.61637971666665      2.19225799446074
  H   2.90452570244236     -2.15348021140297      2.99065648768889
  H   3.03919534364232     -0.81767572514865      1.85214690311003
  H   1.48651157065623     -1.16410727125594      2.62272879003090
  C   -1.22769487200812     -3.36869449659883     -0.53024690177552
  H   -1.78192004221627     -4.08713684106629     -1.14207071467158
  H   -1.02028479912650     -3.83641280410389      0.42882304952097
  H   -1.87307105062764     -2.50844484946517     -0.34490536514551
  C   0.82045932638547     -4.22357490278455     -1.67859298100239
  H   0.18699393324788     -4.83658434358782     -2.32737424200884
  H   1.73610224202015     -4.00563863783407     -2.22653420080886
  H   1.07803519593388     -4.83261151126416     -0.81353151832200
  C   -0.46154602596115     -2.30516945978539     -2.59788993870003
  H   0.33301612676321     -2.14340891593028     -3.32496272388615
  H   -1.18708724504442     -2.98195157038642     -3.05826240738703
  H   -0.97030832873371     -1.35678472674365     -2.41338493672605
  C   3.04970533421015     -1.72951810814522     -2.35204988194059
  H   3.80418600645114     -1.12930637718520     -2.86989526731436
  H   3.57041737829095     -2.52791421124539     -1.82775670670831
  H   2.41694156977146     -2.17761599696076     -3.11803109787028
  C   3.25148820623708     -0.00430518588757     -0.56012429086376
  H   2.74292455873114      0.60597701217101      0.18923604953658
  H   3.97726385751302     -0.63687854625724     -0.05179774285382
  H   3.81052485571691      0.67028056123634     -1.21493484556972
  C   1.54246685300921      0.22948331403053     -2.30918643480185
  H   1.02141418001811      0.98836670709696     -1.72788863782314
  H   2.30365410522043      0.74231614270415     -2.90442453288554
  H   0.82882075187327     -0.20935839286918     -3.00052114796217
  Br  -1.75901796139242     -1.51068693530084      2.58821755653034
  C   -1.59108559970842      2.45441431568843     -0.79608720716676
  C   -1.82582670102070      3.77231952731576     -1.18200268630045
  C   -2.12653470964701      1.41440603185909     -1.54705994284063
  C   -2.57777112965192      4.04743552708956     -2.30971306328276
  C   -2.88636309593741      1.67566393698186     -2.67223828911967
  C   -3.10738130913615      2.99665528429428     -3.05725808872680
  H   -1.42372157556074      4.58839401341197     -0.59386399777319
  H   -1.94009790685792      0.38721227211778     -1.24936101148305
  H   -2.75748991959766      5.07261795421774     -2.60985038699473
  H   -3.29841090613635      0.86071015984644     -3.25485298072534
  C   -3.88132438875330      3.27725401290355     -4.23256896472026
  N   -4.50043500761633      3.50277482582467     -5.17498622537231
  C   -0.83226518210650      2.20160044158662      0.48367578026584
  C   -1.52006892583892      1.60714077992831      1.57145211086838
  H   0.12883522379585      1.04755881923298     -0.04396689960672
  H   -2.55333243951757      1.33606540842180      1.37668331795566
  C   -1.17953551704604      2.00031343494573      2.98193732527285
  H   -1.51059514813509      3.02729516719796      3.17131914291650
  H   -1.68072891733613      1.33826439180530      3.68633251404111
  H   -0.10524723822774      1.96165397000199      3.16792116953932
  O   0.09773662436548      3.13752812321451      0.82985474454716
  C   1.17369953894299      3.37968465866115     -0.07153639691731
  H   1.88024917462503      2.54740187533696     -0.02979955049103
  H   1.66031023809553      4.28991421317655      0.27174807185383
  H   0.82575271427789      3.51475103689976     -1.09833488451858
67
alphaTSB.5'-6'
  Pd  0.17289609276967     -0.18625684873472      1.17805534812443
  P   1.41179642375935     -1.72417242575399     -0.17467080241393
  C   2.21069928804495     -3.18058220638899      0.77739207119077
  C   0.08698175682656     -2.41703425844589     -1.37268478283879
  C   2.78176836023287     -0.85516632343762     -1.19667622128775
  C   1.10285808738965     -4.09267172404874      1.32870016338381
  H   0.59545889943487     -4.66237554997878      0.55156773140094
  H   1.56913399080657     -4.81475316652243      2.00521924683948
  H   0.36447437479812     -3.53283676118489      1.90433377053571
  C   3.18156421222134     -4.04551495830542     -0.03805228099789
  H   2.72955762529985     -4.46459812871013     -0.93637948053629
  H   4.08261661946845     -3.50446090939875     -0.32581257826967
  H   3.49803735808224     -4.88279653295566      0.59170821418441
  C   2.96412575985107     -2.63123042490649      2.00214250050910
  H   3.27841035529611     -3.48251923363456      2.61373546051720
  H   3.85956613928842     -2.07343218375804      1.74065051537711
  H   2.32284208496883     -1.99895398276437      2.61600594415130
  C   -1.19816050254658     -2.68295958042252     -0.56612983327031
  H   -1.97091785384765     -3.03445517686287     -1.25699169446979
  H   -1.07851671783885     -3.43839395855634      0.20689358727755
  H   -1.56269939237826     -1.76685570389208     -0.09298008618679
  C   0.48368133139214     -3.69777103239034     -2.11857034908328
  H   -0.32532875713023     -3.95843125678688     -2.80787060567390
  H   1.39133371192970     -3.57600834539923     -2.70946378618389
  H   0.62135242848872     -4.54658240298284     -1.45042317078766
  C   -0.29265427168713     -1.35901899097993     -2.42073578289743
  H   0.50223773783567     -1.16232560602526     -3.13863669293259
  H   -1.15040695237433     -1.73873008307293     -2.98333295182979
  H   -0.59693547832049     -0.41577832158802     -1.96228008495536
  C   3.23418677201635     -1.63758666605061     -2.43850409615946
  H   4.09112442284652     -1.11843503163236     -2.87841429353853
  H   3.54902251162289     -2.65434638489190     -2.21046954983715
  H   2.45969317751850     -1.68437980230209     -3.20382196968893
  C   4.00607476028770     -0.60163992057968     -0.30376614592255
  H   3.73080922780512     -0.11398985177833      0.63464989900972
  H   4.56473281991975     -1.50874386875362     -0.07976392923870
  H   4.68247753349065      0.07064808475586     -0.83962027319574
  C   2.31870502558670      0.53999403779772     -1.65156684158581
  H   2.19312694838362      1.21145532333330     -0.80046899631492
  H   3.10029715435316      0.96128755575800     -2.29081183490315
  H   1.39438425818322      0.53497630758726     -2.22541630486177
  Br  -0.15647491492254     -1.23394929466484      3.51719140696150
  C   -3.49385046917024      2.02407916711594      2.42623501798644
  C   -4.02856604954608      2.95961185891243      1.54500368269149
  C   -3.76339311434747      2.12780831545782      3.78649227640521
  C   -4.82601521115556      3.98759342790061      2.01318331834008
  C   -4.55532467196376      3.15497325421775      4.27148142218659
  C   -5.08790446575418      4.08516985804759      3.38073652339977
  H   -3.82462967286723      2.87369234120342      0.48392717572036
  H   -3.35350718590070      1.39498453237789      4.47388650725567
  H   -5.24717561470681      4.71390810176429      1.32829254975810
  H   -4.76779036283574      3.23352426195834      5.33093534220705
  C   -5.91733909390547      5.14765201741323      3.87196988434208
  N   -6.58282555923950      5.99949738244373      4.26504757655011
  C   -2.59362621142534      0.90768720591141      1.91557920790250
  C   -1.17117790553446      1.41540790055261      1.80918429749067
  H   -2.61390217855317      0.09181188815922      2.64892293570742
  H   -0.74863793938605      1.78109399503717      2.73958186417102
  C   -0.63129282192889      1.85196116981821      0.60528991576343
  H   -1.24493425484262      1.85443518087148     -0.28902593110482
  H   0.19966512854242      2.54813396923388      0.61518911108363
  H   0.24253726138191      0.61670355876024     -0.13834772518883
  O   -3.00319990968265      0.42837774527493      0.65470447398786
  C   -4.14743826123488     -0.40427687512121      0.71767538773616
  H   -3.95945872679256     -1.27164373377155      1.36077027174507
  H   -4.34864572325423     -0.74418657276607     -0.29741132946697
  H   -5.02066939504999      0.13998563853679      1.09440780372862
67
betaTSB.5-6
  Pd  0.35723363890265      0.05893776236522     -0.37440359090855
  P   -0.95907553010851      2.04263300033283     -0.10399330728596
  C   -0.55593705291071      3.42726356746718     -1.36330262564807
  C   -2.84304434291575      1.68330801621145     -0.20636131448999
  C   -0.54363054917226      2.64956099667293      1.66148032784190
  C   0.83726368579059      4.00422334168471     -1.06641299167423
  H   0.86466206190133      4.60159761831272     -0.15612281680586
  H   1.59660320326617      3.22386279864587     -1.00861804032956
  H   1.10765631487114      4.66615872986668     -1.89445394705128
  C   -0.46970771506842      2.80122154900278     -2.76721486948016
  H   -1.42511881305195      2.43642334087138     -3.13588349275553
  H   -0.12452209232060      3.57256203023814     -3.46253599483872
  H   0.24997487298587      1.98198261465213     -2.79209460935031
  C   -1.55060628108951      4.59491796976569     -1.40620615603182
  H   -1.16345377108719      5.34328467807041     -2.10471741101640
  H   -2.53422222170003      4.29835193491581     -1.76864168409076
  H   -1.67228854287185      5.08282503241270     -0.43908489968651
  C   -3.19115304931271      0.34065062683672      0.46161967641382
  H   -4.28128216539437      0.25388216187413      0.49239129880885
  H   -2.82115422136529     -0.50126886577477     -0.12647889392955
  H   -2.82554029975140      0.23943865551718      1.48066134338998
  C   -3.25797093280802      1.51242849630448     -1.67615607694723
  H   -3.26727191313314      2.44862150423532     -2.23143609268969
  H   -2.61609909070812      0.79681478992160     -2.19659552298469
  H   -4.27695018062023      1.11470906842664     -1.69565304090771
  C   -3.72236778683756      2.76922136875497      0.43246570047233
  H   -4.76855988629546      2.54238477399436      0.20589196475720
  H   -3.62679406552163      2.79090696579840      1.51810567020882
  H   -3.51393833301970      3.76742667401939      0.05251561048641
  C   -0.95175559423267      4.09451244193695      1.97593369515651
  H   -0.41384912093310      4.82308232980048      1.37082467571574
  H   -2.02009709510024      4.26655431789644      1.84824771123084
  H   -0.70788335645476      4.30157005192292      3.02256510932478
  C   0.97418638840421      2.49870698725837      1.87246694436640
  H   1.28611627117282      1.45721513679052      1.75163576478078
  H   1.57000199610882      3.10776076502862      1.19660193613135
  H   1.21244665201442      2.80552929271421      2.89553657317749
  C   -1.19989452682086      1.72975481538727      2.70258979404367
  H   -0.80636897608320      2.00062336968599      3.68661140813327
  H   -2.28284170991011      1.83756543656848      2.74702348489455
  H   -0.95529654378482      0.67894298570185      2.53026802772231
  Br  2.51065163527605      0.66237881385532     -1.69651968666515
  C   -1.15492998547540     -2.63726952776020     -0.85071062131423
  C   -2.09441601668994     -3.62002382745915     -0.54169938716664
  C   -1.07918389107352     -2.17715174862665     -2.16892555646383
  C   -2.93429632085584     -4.13378388732219     -1.51579673430121
  C   -1.90557544525838     -2.68516705853084     -3.15046783871226
  C   -2.84229489337387     -3.66646925544106     -2.82321525188541
  H   -2.18155953161693     -3.99779627149575      0.46856983932893
  H   -0.37812446662773     -1.38967369934954     -2.42785010742836
  H   -3.66190912806114     -4.89462972993751     -1.26012801074043
  H   -1.83800818533484     -2.31362305365887     -4.16577063672628
  C   -3.71801553567272     -4.18667719395472     -3.83254170012472
  N   -4.42193460711176     -4.60379595177647     -4.64093861725220
  C   1.11918938716909     -2.00471348406151     -0.08295390491385
  C   -0.25189160158353     -2.10303867718364      0.22428298632887
  H   1.49593083865413     -2.28771826222649     -1.06248478643103
  H   -0.84831022041531     -0.58859871477276      0.34262033972977
  C   -0.62026828333252     -2.40015760174528      1.66530441365587
  H   -0.41899721968045     -3.45216715255237      1.88618613615357
  H   -0.01982296909514     -1.79752283255573      2.34325780133712
  H   -1.67417982860124     -2.19531234811392      1.85749686302621
  O   1.99697101730170     -2.08833942759840      0.94294058284160
  C   3.38185530539884     -2.03936143785865      0.59927487383280
  H   3.92518226545564     -2.35341643791094      1.48807199899759
  H   3.66614709206792     -1.02483639839924      0.31674128352042
  H   3.59552620350307     -2.72409644665262     -0.22584677578158
67
alphaB.6.[Pd-H]
  Pd  -0.33462055730895     -0.12231897979555      0.78685136265810
  P   1.05416299295000     -1.66941200180366     -0.28565027476109
  C   1.95885858667042     -2.64079544638258      1.09345405476971
  C   0.04950095051514     -2.87446509328143     -1.37943545978393
  C   2.36730030406789     -0.81420035139260     -1.40455986625226
  C   1.00685197392183     -3.66436712283364      1.73144547756557
  H   0.78396148755460     -4.50396607871072      1.07458905548689
  H   1.50454130166381     -4.07056547503554      2.61685319255129
  H   0.07138156755206     -3.20758555566595      2.05602546087951
  C   3.22075037267918     -3.39015039451060      0.64613988171026
  H   3.02405321883075     -4.10000778575197     -0.15752122179581
  H   4.02271058954401     -2.72383831115632      0.33158458348663
  H   3.59386342944038     -3.96018996077850      1.50221499361875
  C   2.33120884327546     -1.65082711886886      2.21247430486919
  H   2.81927625679090     -2.21129814898270      3.01536262338735
  H   3.01712386281395     -0.86968883258966      1.89150669802061
  H   1.44030519599544     -1.17354018172958      2.62834674560090
  C   -1.25541795017184     -3.26149941709701     -0.67038300697115
  H   -1.79108268861174     -3.96384628913839     -1.31606197097161
  H   -1.10485394644487     -3.74051567140927      0.29326505543962
  H   -1.89237824100767     -2.39149737375680     -0.50918918801411
  C   0.80463013125025     -4.15930272928665     -1.74904286012921
  H   0.18074078643596     -4.72836463803793     -2.44494678421234
  H   1.75637915341598     -3.97083494900798     -2.24244268504697
  H   0.98750295232277     -4.79793022742472     -0.88581992102884
  C   -0.37627302851190     -2.16805605532979     -2.67522392599421
  H   0.44365778015895     -2.04547372602662     -3.38085575278807
  H   -1.13074325535307     -2.79120151953674     -3.16345245810218
  H   -0.82955411502850     -1.19279140350419     -2.48204560408827
  C   3.15119444084549     -1.77538537829660     -2.31244855218488
  H   3.93646098342012     -1.20143618739623     -2.81319032870230
  H   3.63475774110875     -2.58558247828357     -1.77052740959878
  H   2.52518936947160     -2.20649312531454     -3.09307278229287
  C   3.37222089482636     -0.06495305093050     -0.51494069081818
  H   2.87965264699318      0.60182171991647      0.19592326259732
  H   4.02886088963642     -0.73389060303363      0.03868314189603
  H   4.00548796018090      0.54995119696924     -1.16001291129671
  C   1.72351357043575      0.24317657742134     -2.32154832987753
  H   1.11048993969235      0.95933074616625     -1.77501565337411
  H   2.53131244781220      0.80081421721889     -2.80372082024068
  H   1.11190026250036     -0.18699089747356     -3.10931819658750
  Br  -2.03611122567880     -1.46193298678974      2.30470713449431
  C   -1.74409878708629      2.53768217414590     -0.67830695529649
  C   -1.92776385874058      3.79807566408718     -1.24908720863035
  C   -2.31715724323080      1.42560395726876     -1.29101201215948
  C   -2.66028048295797      3.94582637465499     -2.41215488421351
  C   -3.05561284041179      1.56025995557721     -2.45206020425424
  C   -3.22277723038818      2.82305793805818     -3.01733704056210
  H   -1.49991582250999      4.67295101586825     -0.77412581027657
  H   -2.17096951247804      0.43725642256494     -0.86637311776824
  H   -2.79887609659024      4.92689273230073     -2.84993647186448
  H   -3.49231069590889      0.68879912972224     -2.92461848877977
  C   -3.97358921768952      2.96840261679437     -4.23150157090366
  N   -4.57319963169848      3.08582218177123     -5.20569030783255
  C   -0.99475203822719      2.44416036966965      0.61175389037770
  C   -1.47952848504759      1.78102300599182      1.69972758722052
  H   0.67698368736361      0.71769591276883      0.04310926561663
  H   -2.47037734949254      1.35099866484011      1.61017167541963
  C   -0.92592499090152      1.98384816690704      3.08144483053202
  H   -1.31719735302953      2.91356913274298      3.50775900484155
  H   -1.22275133826894      1.16121871857774      3.73148400143769
  H   0.16262851880366      2.05614594698257      3.07634457872562
  O   0.01932677358780      3.31833090577395      0.80449150360035
  C   1.05020426924580      3.43055114559356     -0.17497349658228
  H   1.78343118121997      2.63595725020451     -0.01619553605309
  H   1.51891996677589      4.40031285272691     -0.02005976916262
  H   0.66027554900547      3.36894147105852     -1.19240815755067
67
alphaB.6'.[Pd-H]
  Pd  0.32781849386916     -0.14049630118070      1.17745184692011
  P   1.40468451773549     -1.74798236868554     -0.15397561936270
  C   2.31663437621313     -3.08437020789350      0.87297462475261
  C   -0.01138268713834     -2.56094958531674     -1.14899527461069
  C   2.66780073446459     -0.96444737925186     -1.37022152487001
  C   1.29262690913633     -3.98617966315585      1.57983027251159
  H   0.75990768206199     -4.64292058111284      0.89379721158380
  H   1.84114784206948     -4.62580970380797      2.27727698634924
  H   0.57328666750427     -3.40967071302716      2.16120709250079
  C   3.26030030558663     -3.98777815159611      0.06696557529788
  H   2.75799624792677     -4.50562456033827     -0.74995879910669
  H   4.11749545342427     -3.45127458169592     -0.33757790360378
  H   3.65173129925271     -4.75071620301405      0.74666475805590
  C   3.12812804701772     -2.39425608928228      1.98380959798446
  H   3.54629065069061     -3.17353715004006      2.62799502862547
  H   3.95949262577014     -1.80434909871367      1.60650212403415
  H   2.49615126007461     -1.75535691601274      2.60090495385703
  C   -1.20788970999026     -2.76924881616527     -0.20313895758209
  H   -2.03247933763948     -3.19525294197028     -0.78256573540659
  H   -0.99820720364124     -3.44504790089843      0.62263058619697
  H   -1.54718656211933     -1.81772427888660      0.21554662362920
  C   0.34956239033501     -3.90030507337581     -1.80553209508533
  H   -0.51441563671393     -4.23997003273568     -2.38444195566179
  H   1.19172669464988     -3.81833742019609     -2.49208726795408
  H   0.57449465251872     -4.67890936641868     -1.07849068567885
  C   -0.50736609891518     -1.61161083672692     -2.25071532113556
  H   0.21277103339672     -1.48140123318230     -3.05741558019677
  H   -1.40788472475739     -2.05189505055550     -2.68825266717870
  H   -0.78181855164909     -0.63094742583264     -1.85626147203676
  C   3.03399314459135     -1.87941925059175     -2.54915057999226
  H   3.85359502988702     -1.41140338407414     -3.10225850122900
  H   3.37006085278530     -2.86714699090521     -2.24078562985383
  H   2.20529270942878     -2.00224842047598     -3.24664833028624
  C   3.94961043599699     -0.59415686375452     -0.60829812045366
  H   3.73283652189360     -0.00124649666251      0.28376968705695
  H   4.54348666087506     -1.45992808106268     -0.32161357688768
  H   4.56926234199045      0.01840978756708     -1.26932453142400
  C   2.14750798476395      0.36215267222524     -1.95179587973221
  H   2.08520624202604      1.13738004208708     -1.18650320095145
  H   2.86839705063949      0.69879411971214     -2.70268897370655
  H   1.17934239231409      0.28317506964546     -2.44128705564376
  Br  -0.04262417823547     -1.13402784765545      3.59343578294071
  C   -3.50765409299510      2.02475787354201      2.30400841135730
  C   -3.83548210021577      3.24758431541804      1.72570139637005
  C   -4.06029182936521      1.67091380027908      3.52931719095553
  C   -4.71053100657806      4.10961332026103      2.36022273023529
  C   -4.93243104705722      2.52718977521868      4.18074993387054
  C   -5.25821722797361      3.74741804956699      3.59197680930775
  H   -3.40550255632502      3.51957380480562      0.76851228212712
  H   -3.80810853485946      0.71625703983276      3.97921945945311
  H   -4.97107468563916      5.06005865421643      1.91004840908312
  H   -5.36406818943464      2.25147891169812      5.13535444998215
  C   -6.16763681688085      4.63757500931498      4.25459602173026
  N   -6.89717594163555      5.35182552714167      4.78422437563540
  C   -2.51803343161733      1.09323609228885      1.61604298951482
  C   -1.11710781007419      1.52461635901666      1.97808509138882
  H   -2.67841884644004      0.07901336609185      2.00869309668344
  H   -0.90503061209011      1.51298065478226      3.04107245053466
  C   -0.25185515093838      2.12101855461578      1.12170015778445
  H   -0.53305963504638      2.33434061179623      0.09851076387233
  H   0.65886617377973      2.57701328286082      1.49374334366204
  H   0.44080738785290      0.36232040826878     -0.23981097893147
  O   -2.66365518030606      1.09191191428996      0.21669466571772
  C   -3.82431760554368      0.41011077959750     -0.22566218871987
  H   -3.82942345056980     -0.62390058279227      0.13790336521936
  H   -3.79509890337316      0.40911523574486     -1.31437090818215
  H   -4.73845792976446      0.91218477515802      0.10993416268233
67
betaB.6.[Pd-H]
  Pd  -0.24935328653977     -0.18908280186421     -0.07497697789565
  P   -1.11076715144229      1.97288919264137      0.10858822724740
  C   -1.12657894031243      2.83563824076753     -1.60325590461968
  C   -2.90820367262620      1.97109937273525      0.79054375773721
  C   0.01718450807451      2.93296487573465      1.31060777722898
  C   0.29867239076138      3.24118097953994     -2.00984913459865
  H   0.68968952458649      4.06860539773464     -1.41946991217724
  H   0.99187251256482      2.40199989898813     -1.96257051391091
  H   0.26003853502281      3.57789641851883     -3.04995659561283
  C   -1.60342325394726      1.81872104881209     -2.65654949091798
  H   -2.62955342968985      1.49022022125177     -2.50886996219689
  H   -1.54941290920502      2.29743706984793     -3.63883585150338
  H   -0.95773997480622      0.93941156039961     -2.67763385316464
  C   -2.00462484166790      4.09191989886887     -1.68823523657131
  H   -1.87055517302323      4.52416365911119     -2.68435263646635
  H   -3.06651243649003      3.88125389975334     -1.57192111175127
  H   -1.71994013384705      4.85377646427708     -0.96191499465341
  C   -3.08338243564032      0.98750036814801      1.96208784694672
  H   -4.08683378327755      1.13857520422656      2.37083962792761
  H   -3.02251908831948     -0.04934271614136      1.62835817702793
  H   -2.37415672559681      1.12903086799305      2.77359227623563
  C   -3.86748171467453      1.46756020085154     -0.29911851395226
  H   -4.00844879175735      2.17520884838847     -1.11364855253101
  H   -3.53703893951050      0.51217578880682     -0.71434818135899
  H   -4.84580853607128      1.30514228850838      0.16210491476506
  C   -3.37782812990442      3.35135205990746      1.27752368708482
  H   -4.44751295044234      3.28950996325540      1.49755114344408
  H   -2.87782194236198      3.64903229499898      2.19950381126741
  H   -3.24052072163621      4.14129767403614      0.54266075687909
  C   -0.14725034403458      4.45777291733345      1.26094529078328
  H   0.13779247955125      4.87901387471197      0.29816743947391
  H   -1.16276827354488      4.77970357273049      1.48780042247539
  H   0.51327466057921      4.89692666826682      2.01459700795624
  C   1.47997265925645      2.57483324004698      0.99749988139119
  H   1.65169538230179      1.49953546506413      1.08855130241836
  H   1.79828288781618      2.88046209503939      0.00381230217625
  H   2.11920302034441      3.08412410747603      1.72477483242149
  C   -0.23487830204755      2.46777139976043      2.75257183506793
  H   0.53980440201636      2.90808811405338      3.38671001457708
  H   -1.19704876150356      2.79779960744760      3.14231234428744
  H   -0.16406242866893      1.38204422224435      2.85106334848549
  Br  1.62686494518451     -0.21825328248529     -1.95399077755170
  C   -0.85863597364323     -2.82955527023504     -1.36885120756079
  C   -1.96100148650086     -2.31030871217296     -2.05455464248508
  C   0.05597702694294     -3.61711224003980     -2.06831825789687
  C   -2.12377590486165     -2.52978965670021     -3.40783019247914
  C   -0.09552757479027     -3.84650552875506     -3.42429508695625
  C   -1.18333134469829     -3.29601689903793     -4.09766093620466
  H   -2.68646653782284     -1.70002109547479     -1.52962335597290
  H   0.89720348360906     -4.05927355110798     -1.54867248177395
  H   -2.97011335553560     -2.10501156626819     -3.93402045806185
  H   0.62496331773641     -4.45265493160416     -3.96008481033703
  C   -1.34570238831106     -3.52750196669133     -5.50348996259765
  N   -1.47780574573724     -3.71260907455445     -6.63109858751578
  C   0.57230849872222     -2.36813102557116      0.58716155357177
  C   -0.68297085896904     -2.55006565741031      0.08430651312199
  H   1.44914706847965     -2.33428660585130     -0.05574075895399
  H   -1.12995373356461     -0.17082590340890      1.14439937723911
  C   -1.85549088309305     -2.84129959981020      0.98642966753473
  H   -2.02557715902141     -3.92213526207606      1.01443467532873
  H   -1.66941065459831     -2.49353241417546      2.00112902333020
  H   -2.77032325732995     -2.37328025378508      0.62076989033597
  O   0.81010014662012     -2.42873106807260      1.91241502709379
  C   2.02314768306536     -1.80272188911983      2.32949900863863
  H   2.16728557732413     -2.06793203070676      3.37448803083260
  H   1.93869655968021     -0.71670276124880      2.22956857324314
  H   2.86700967182666     -2.16270825190887      1.73459190665342
67
alphaTS_B.6.[Pd-H]-B.6
  Pd  -0.37942046135565     -0.44368552625841      0.99188812158341
  P   0.96723757574949     -1.64689029514571     -0.37453661399308
  C   2.15503146272581     -2.54310367588818      0.82459908143984
  C   -0.12309896802684     -2.91228188142074     -1.30523735541547
  C   1.97957493910798     -0.64044543271472     -1.65277580667649
  C   1.38871759072438     -3.62123811009731      1.60668543986691
  H   1.09492910732515     -4.46917713835727      0.98988854609988
  H   2.05679732293413     -4.00282035587667      2.38371887336755
  H   0.50347853967007     -3.21691422472216      2.10159730557054
  C   3.36099990573239     -3.20492192329729      0.14481007040838
  H   3.07185802455563     -3.92326604260927     -0.62199897138884
  H   4.04475074611549     -2.48220948230212     -0.29863715371246
  H   3.92068793861294     -3.74998116696862      0.91036719243452
  C   2.65969246970246     -1.53620313419104      1.87403715792335
  H   3.31194098364470     -2.07301049726261      2.56897980740677
  H   3.23361823897999     -0.71533675965864      1.45068543415218
  H   1.83004563994289     -1.11482561419153      2.44684135019904
  C   -1.25320231280748     -3.40617883131323     -0.38866449409984
  H   -1.83149189710583     -4.14922871870754     -0.94548595914362
  H   -0.90481913757280     -3.87568860534016      0.52765910750929
  H   -1.92459979503216     -2.59154398085778     -0.11421976808955
  C   0.66035412680753     -4.12670282056000     -1.82360833065893
  H   -0.02547497555519     -4.73909827312447     -2.41623938740361
  H   1.49522173301151     -3.85490702536806     -2.46757710939123
  H   1.03727381517756     -4.75499485167988     -1.01752668706683
  C   -0.81940380074547     -2.23103447478445     -2.49241699640691
  H   -0.14151738395775     -1.99886843061529     -3.31196298904027
  H   -1.56962342246704     -2.92526020503097     -2.88070328947942
  H   -1.33957589509194     -1.31961191154612     -2.18998384080659
  C   2.64524217075399     -1.50897702368669     -2.73125111752976
  H   3.28745111598231     -0.86199463540787     -3.33520277054778
  H   3.27161573056362     -2.29883138585860     -2.31986154924554
  H   1.91988379591938     -1.96001616865136     -3.40735604227478
  C   3.07347297890668      0.15962559621923     -0.92987800464060
  H   2.66970880941129      0.76787209616603     -0.11730821865283
  H   3.87198585675965     -0.46652365136771     -0.53557239546503
  H   3.52381610127111      0.84168879910230     -1.65584158886387
  C   1.09224877385823      0.39953000989256     -2.35862570185079
  H   0.65824108105989      1.11201432459411     -1.65565837070760
  H   1.72641351967099      0.96350263030695     -3.04823150046568
  H   0.28214773286201     -0.03263180363668     -2.93903097420630
  Br  -1.93465120851745     -1.42639599121385      2.76990610497812
  C   -1.59633908216050      2.57476248329542     -0.54599772692487
  C   -1.10925282633377      3.49435730759810     -1.47519468432877
  C   -2.35382039296148      1.49258809782406     -1.00677117865683
  C   -1.34858040040001      3.33430002933907     -2.82897712225223
  C   -2.61045329207393      1.32934124621365     -2.35256290494000
  C   -2.09665960320426      2.24637677279749     -3.27109965918173
  H   -0.53086902332889      4.34275844426258     -1.13228417290081
  H   -2.73296457533452      0.75135718367904     -0.31254880430868
  H   -0.95524710368303      4.04912045795324     -3.54178588407947
  H   -3.19238316448017      0.48346562864822     -2.69843572621070
  C   -2.32667219700809      2.05639389421841     -4.67297713730356
  N   -2.50612262685291      1.89854872443507     -5.79828172402993
  C   -1.29136871962453      2.75931354823293      0.89695124687916
  C   -1.98729106745725      2.20493519195059      1.89507693078863
  H   0.52582994837943      0.46549874358470      0.19660237700731
  H   -2.84476580356517      1.59123783968022      1.64093652685508
  C   -1.72746714140809      2.42758342335742      3.34813329667345
  H   -2.54599139371604      3.00025756734385      3.79444116683070
  H   -1.68297005854358      1.46924774714990      3.87120623463017
  H   -0.79702360957720      2.96939061941410      3.51360286976541
  O   -0.29717604720762      3.66564325405430      1.18337218261550
  C   1.03599617060906      3.20113656699008      0.99392196435782
  H   1.24627829534786      2.36253924092647      1.66563882207747
  H   1.69272007799280      4.03686046497633      1.23059391871738
  H   1.20848706728827      2.88683711550659     -0.04038641779659
67
alphaTS_B.6'.[Pd-H]-B.6'
  Pd  0.61920683119726     -0.63444114073548      1.61705247409976
  P   1.39054139689262     -1.90602639834350     -0.06835946581121
  C   2.35630072726702     -3.31460634062425      0.79918137490624
  C   -0.08982955272230     -2.62271673089280     -1.03386416012516
  C   2.55361910741577     -0.95472948269367     -1.24511301646792
  C   1.36981138571268     -4.25927186615469      1.50269285378371
  H   0.78018814950756     -4.85726693407890      0.80982028077380
  H   1.95380227327911     -4.95349030903030      2.11286649244021
  H   0.69591008695449     -3.72000370951924      2.17227360067214
  C   3.23659276056090     -4.13732672767932     -0.15120017980733
  H   2.68154610676555     -4.56589594674376     -0.98498151570841
  H   4.07035866217931     -3.56054100585636     -0.55031983505390
  H   3.66326619485108     -4.96657501175137      0.42068436304999
  C   3.24519041045223     -2.73074821946559      1.91221878380203
  H   3.74395592991853     -3.56751202106991      2.40973156562524
  H   4.01840730603806     -2.06024955694096      1.54771668122956
  H   2.65647455993851     -2.20274365238980      2.66444864588784
  C   -1.22075950467344     -2.94379110502763     -0.04087496631959
  H   -2.08613815042030     -3.28836837593000     -0.61428674169201
  H   -0.96525345123687     -3.72350386519182      0.67199813865692
  H   -1.51749382595636     -2.05422869756346      0.51972881760542
  C   0.24558796926036     -3.88490038892701     -1.84010103924649
  H   -0.64698282001044     -4.17603478951955     -2.40097825676671
  H   1.04752656117081     -3.72431056924219     -2.56046683464005
  H   0.51521507350461     -4.72813657686589     -1.20566910385997
  C   -0.65974483646742     -1.57139163930545     -1.99791765832184
  H   0.00384341676588     -1.34894151919516     -2.83200384511630
  H   -1.58473286631453     -1.97572775724589     -2.41787934856688
  H   -0.91625484833516     -0.63940660745801     -1.48886328090243
  C   2.84873116544181     -1.71244494980717     -2.54771544716249
  H   3.60158197417488     -1.14778877445256     -3.10483884679636
  H   3.24858235901775     -2.71113251344370     -2.37741754263008
  H   1.97146006878541     -1.79816449323641     -3.18825490537486
  C   3.88229400969169     -0.65818928993259     -0.53373534482113
  H   3.72606857964642     -0.16978493683801      0.43098320234032
  H   4.49679246294430     -1.54527630082712     -0.38915434006945
  H   4.45111583584802      0.03055796184939     -1.16430372500455
  C   1.95618315461240      0.41890295008698     -1.59491333857693
  H   1.88201745204204      1.05403250568099     -0.71050986906657
  H   2.63400904707643      0.90623272158147     -2.30143900609493
  H   0.97589881656226      0.36888841342058     -2.06328842007539
  Br  0.43013685449757     -0.68976307552898      4.14167500078881
  C   -3.41410679520324      2.21368548087881      2.16240768137882
  C   -3.93989602582046      3.38592936135360      1.62524711792562
  C   -3.94395378209489      1.69805552255941      3.33902889456495
  C   -4.98541039101365      4.03704272578543      2.25224587305193
  C   -4.98614040009106      2.34389321773098      3.98442572579806
  C   -5.50741895245248      3.51415063179524      3.43711045651878
  H   -3.52582684013550      3.78616080617152      0.70670657769639
  H   -3.53846475662653      0.78251265803489      3.75698092929280
  H   -5.39800299407164      4.94758829739563      1.83432322581240
  H   -5.39857763281069      1.94273797996366      4.90243745911123
  C   -6.59037064700253      4.18765939733627      4.09463800349875
  N   -7.45801184047357      4.72914648296249      4.62093620254480
  C   -2.23976003680279      1.52396537064124      1.48137984877723
  C   -0.96499544418086      2.23919749328779      1.83936557796075
  H   -2.17747217984521      0.49729582438496      1.87818337702417
  H   -0.78555534320172      2.32094606971838      2.90813395004873
  C   -0.10402160071516      2.74953253239886      0.97067703438882
  H   -0.26686522537134      2.67532078848390     -0.09807996184523
  H   0.79372108848824      3.25253673121347      1.31111548893112
  H   0.25263508953871     -0.12142287410802      0.24073758968602
  O   -2.38206361561565      1.47372137762170      0.08146896076368
  C   -3.41615351665913      0.60502502300855     -0.34474553642015
  H   -3.25984858345413     -0.40806379010856      0.04433898669275
  H   -3.38304628612051      0.58110753520609     -1.43327412689039
  H   -4.40099212210071      0.96126508317302     -0.02317157789516
67
betaTS_B.6.[Pd-H]-B.6
  Pd  0.66717683703995      0.43341023443153     -0.00838687697953
  P   -0.83901780940301      2.10222104268428     -0.04201730993247
  C   -0.50298632933032      2.97573714780136     -1.71319470755200
  C   -2.66080837468529      1.53618557256644      0.02701119200623
  C   -0.45704905924119      3.27634007645284      1.41102439643929
  C   0.85010808107549      3.70202900059865     -1.65605681481723
  H   0.84229139207457      4.57063865999183     -0.99951023465044
  H   1.66119084905282      3.03473437913652     -1.35650402203257
  H   1.07552120256831      4.06099266990483     -2.66386908145619
  C   -0.37477452417013      1.92691920462538     -2.83377245339158
  H   -1.28478701488189      1.35942695034061     -3.00832793443951
  H   -0.13650285362539      2.45938936395583     -3.75902594316910
  H   0.43741993751708      1.22416632549658     -2.63958054768941
  C   -1.58643597415914      3.98828486059545     -2.10822612434736
  H   -1.25567798841480      4.49302451791387     -3.02067624770394
  H   -2.54067191226595      3.51313450826054     -2.33259337097637
  H   -1.75039001890781      4.75480740495713     -1.35150095096997
  C   -2.84772773892302      0.45853171654437      1.10619390751815
  H   -3.90798023825508      0.19135034275858      1.13225573345572
  H   -2.28576851737231     -0.44179379019691      0.85433707727048
  H   -2.56283704497784      0.77591609416580      2.10646922391547
  C   -3.04515743262605      0.86071748125033     -1.29675700795021
  H   -3.13711423326643      1.56000849913841     -2.12586691326384
  H   -2.33806738938790      0.07443393734143     -1.56799628423766
  H   -4.02211176791086      0.38887372071841     -1.16069472192956
  C   -3.64129838747768      2.68614871980132      0.30010946292628
  H   -4.65683392484650      2.28938821736948      0.21502555830915
  H   -3.53762030801623      3.09382146166046      1.30521481112771
  H   -3.54917140061548      3.50330852978994     -0.41388165581836
  C   -0.99075632205339      4.70173463507727      1.21100595725987
  H   -0.50016400687890      5.21999579974317      0.38829481685007
  H   -2.06729049554091      4.73127110184515      1.04502331246806
  H   -0.78268685714731      5.27157298166336      2.12094117815869
  C   1.06636876963127      3.33524829317834      1.62167277568439
  H   1.47268444914566      2.34655032877374      1.84696580823406
  H   1.60847802184839      3.73939321330233      0.77036441079083
  H   1.26204214792228      3.98602413698645      2.47889417615040
  C   -1.04324703082365      2.71778491511000      2.71611217690578
  H   -0.68342789059633      3.34645467214116      3.53508664509561
  H   -2.13141672044183      2.74320475080284      2.74368676898614
  H   -0.70543542005041      1.69842466342379      2.91522590471611
  Br  2.79307080230226     -0.14228369204821     -1.26613275496443
  C   -1.26198871017863     -2.76664379688719     -0.73568392679476
  C   -2.63519282871618     -3.03608104697552     -0.79389493821768
  C   -0.64749052102701     -2.27822221191271     -1.90109397889409
  C   -3.36417211519944     -2.83855175540049     -1.95308773452677
  C   -1.36121484274410     -2.08457058056027     -3.06476994336300
  C   -2.73017576642890     -2.36042222704764     -3.09678996829882
  H   -3.15180876454177     -3.40748127434530      0.08200310026394
  H   0.40409660270440     -2.01842384930613     -1.90234341506414
  H   -4.42674174380451     -3.05029920070898     -1.96990568476479
  H   -0.86498320727586     -1.69630275303289     -3.94644717482733
  C   -3.48254411298615     -2.12334740743417     -4.29123649431702
  N   -4.08761613727388     -1.92479549773570     -5.24997131960628
  C   0.81428242140002     -3.01248228516794      0.53363438541702
  C   -0.52584724021837     -2.96411390950575      0.52964165810591
  H   1.40986769491208     -2.92097259978728     -0.36965482719916
  H   -0.30331996350987      0.34489374261459      1.15300180883721
  C   -1.30059568035098     -3.16154753210173      1.80470832225832
  H   -1.78979012808949     -4.14038567265597      1.82574564317117
  H   -0.63910246152458     -3.10308455535324      2.66713426499746
  H   -2.08001428173944     -2.40467164805832      1.92216332404169
  O   1.51808817040352     -3.20784750302065      1.66623689049090
  C   2.93607053336234     -3.11731929471272      1.52585472696333
  H   3.35722496555489     -3.34553428883093      2.50264974796679
  H   3.22670796848066     -2.10852814000848      1.22208272734374
  H   3.29719564490676     -3.84253936211955      0.79190047001977
24
alphaB.6
  C   1.65682373267732      0.86492845649333     -0.83674521136592
  C   0.65664915156204      0.66909314050817      0.02138358934306
  C   1.59425075590002      1.72751929421186     -2.05487512012446
  H   1.71338896406609      1.12557383506322     -2.96043351133214
  H   0.64684078054735      2.26190272865774     -2.11850939157641
  H   2.40941627745923      2.45615987611544     -2.04749365649440
  O   -0.58626220267200      1.20721234834527     -0.22275261746000
  C   -0.99001559166077      2.20359154385757      0.71448804432068
  H   -0.30850337322864      3.05885983395287      0.67747327542035
  H   -1.99036209481760      2.51915619961433      0.42272607656320
  H   2.58535296365517      0.33367380419577     -0.65239852377743
  C   0.75610284979594     -0.20648468998498      1.21690135040434
  C   -0.35905241230509     -0.93649243169605      1.63367333555986
  C   1.94732801338211     -0.32290465460604      1.93532323325445
  C   -0.28505142715629     -1.78052924831710      2.72582667124128
  C   2.03563599180347     -1.16717748918132      3.02671521031961
  C   0.91705794607824     -1.89958057994508      3.42298765153132
  H   -1.29052928970887     -0.84332635162912      1.08849859522000
  H   2.81114633470285      0.26494356299461      1.64831026522205
  H   -1.15213619126546     -2.34964423566843      3.03900944864805
  H   2.96309752816123     -1.25115550458904      3.58040860536547
  C   1.00086199487908     -2.77234489492438      4.55773190663729
  N   1.06772978282164     -3.47308230369915      5.46752532563825
  H   -1.01885214767707      1.80696925123051      1.73400449344147
24
alphaB.6'
  C   2.61971765985714      1.21368922926828      0.01834067800349
  C   1.42552687575145      0.31727995119228     -0.15642136709797
  C   3.35083401259591      1.26087954810972      1.12127606196441
  H   3.13141415891397      0.62588642931900      1.97456815874968
  H   4.19166111060499      1.93923680656115      1.21155924131930
  O   1.63609310063653     -0.43810404831441     -1.33568845447315
  C   0.71279656757707     -1.50167615691597     -1.49230805523763
  H   -0.31366370437570     -1.13414066255139     -1.60253553390839
  H   0.99696185954948     -2.03842921979140     -2.39640898269840
  H   2.84620691100902      1.85557696335135     -0.83047064008459
  C   0.15531746963825      1.15160677213797     -0.23092846571838
  C   -0.19481406834183      1.79525510739500     -1.41532267377177
  C   -0.64710245110208      1.30429659254531      0.89471859503735
  C   -1.32922102597018      2.58379902128597     -1.47755127030007
  C   -1.78412861475509      2.09277761892543      0.84957801051047
  C   -2.12469097486031      2.73297900221886     -0.34080382401011
  H   0.42321079591669      1.66859028313561     -2.29683205460205
  H   -0.38146257302307      0.80064298846582      1.81814748411878
  H   -1.60296192736308      3.08286410492841     -2.39948192329283
  H   -2.40928129092847      2.20898846102083      1.72678321586336
  C   -3.30424606319380      3.54739253607690     -0.39896778524258
  N   -4.24988945675298      4.20045380371496     -0.44590957996321
  H   1.34978852576050     -0.35837635360149      0.70662803513244
  H   0.75648072485559     -2.18480775247818     -0.63597968229813
24
betaB.6
  C   1.18607874399029      1.51745531096622     -2.25434334398736
  C   1.50159033594266      2.82817432678246     -1.87088301232708
  C   1.19364870961132      1.21491132386487     -3.62140841011729
  C   1.77372308486701      3.80453419735246     -2.80877416442251
  C   1.47246115258316      2.18093681263490     -4.57029131319017
  C   1.75862984282179      3.48426808241787     -4.16690063380556
  H   1.55828136989619      3.08564119129213     -0.81988794722360
  H   0.96586335106167      0.20927343179750     -3.95342376116865
  H   2.01619440963979      4.81231195071457     -2.49276521614182
  H   1.46582062961967      1.92910490132083     -5.62423271171669
  C   2.05037446494115      4.49040519050186     -5.14386684458080
  N   2.28482706362155      5.29903514570264     -5.92833459495875
  C   0.87078685418607      0.46665683671702     -1.26457607279493
  C   0.26872740358204      0.80225620897066     -0.11835197226635
  C   1.18956421349993     -0.96622170055591     -1.59731708440073
  H   2.18505389322951     -1.05161295176699     -2.03966550998440
  H   1.15590062003894     -1.58561802306394     -0.70204183490378
  H   0.47388082871451     -1.38207492350040     -2.31327367567938
  H   -0.01052341040017      1.82705550810000      0.11309654079084
  O   -0.05710205684327     -0.11494065635053      0.81862002836053
  C   -0.68417420089393      0.40777598390422      1.98721409607843
  H   -0.02181090179137      1.11025398359170      2.50028865916489
  H   -1.62471276514475      0.90369749284020      1.73240289860972
  H   -0.88592228277378     -0.44141016123436      2.63683879466548
83
[(tBu3P)2Pd(H)(Br)]
  Pd  0.62307845822650     -0.13234472038848     -0.85597572413005
  P   1.21367728713404      1.22141888956084      1.05804452217868
  P   -0.91567330456733     -1.34611462030104     -2.27722130802215
  C   1.19254622660793      3.06793777064019      0.55895392885850
  C   -0.02862597545766      0.98887827942660      2.51273813758181
  C   2.95725387780931      0.76846175493165      1.72663026339303
  C   -2.13606060126992      0.00576002255444     -2.88146397506334
  C   -0.15764418409332     -2.20890733376524     -3.81699144248234
  C   -1.90656928203390     -2.67944983476177     -1.31286366184069
  C   1.85977754229790      3.21655230081257     -0.81760202940640
  H   2.90512168002945      2.91798495072586     -0.82660799450255
  H   1.34174396232505      2.62647813676284     -1.57565258336788
  H   1.80825057399136      4.27013241383689     -1.10931623088061
  C   -0.25739517819827      3.54103517124816      0.37542871961000
  H   -0.82994680102434      2.86926815484915     -0.26898763376768
  H   -0.78551855306437      3.66067946500762      1.32071616154566
  H   -0.23437683471248      4.52172009143002     -0.10867880747597
  C   1.88340782293610      4.01852611875079      1.54631121604345
  H   1.45456991749044      3.97583372500886      2.54606369921829
  H   2.95350755251587      3.83405258489330      1.62690093092696
  H   1.75924648897383      5.04214045092895      1.17882453387220
  C   0.08573593474439      2.04482005170816      3.62439077327506
  H   -0.53884814128642      1.72456989625173      4.46387867264114
  H   1.09623927258539      2.17867146955387      4.00153194886895
  H   -0.29002684885159      3.01555721916083      3.29940309034342
  C   0.17134258177041     -0.40788734462586      3.12312068563374
  H   -0.65859952826144     -0.60201182298123      3.80894155513042
  H   0.15459044577750     -1.18722027422269      2.35708964816713
  H   1.09217039023088     -0.50283790144747      3.69538564952992
  C   -1.49228748313590      1.01008564308576      2.03519050862341
  H   -1.76166929882260      1.88785226793056      1.45502027962585
  H   -1.73745724654274      0.12642109447674      1.45022367595778
  H   -2.12983277529216      0.99381081779120      2.92430686120155
  C   3.25984680000710      1.20423358907770      3.16681693002990
  H   2.63170255023486      0.71423815609456      3.90863320820748
  H   4.29476945402982      0.92618844322151      3.38910329768808
  H   3.17816440694555      2.28356825513578      3.30095811496771
  C   3.10847929262692     -0.76009432454211      1.62164697431929
  H   4.11570830829140     -1.03147256356011      1.95283435641167
  H   2.40016160827943     -1.30727391039849      2.24073117110120
  H   2.99151695928626     -1.09336997561509      0.58865572364894
  C   4.05688824060726      1.37075068746726      0.83846676095515
  H   5.01197856020972      0.94597877132577      1.16272597054997
  H   3.92008014625501      1.11442397497903     -0.21054166655546
  H   4.13736816237077      2.45222585645827      0.93808491255446
  C   -1.31656573110226      1.25698231850665     -3.24628130361527
  H   -2.00943948872262      2.05169601409029     -3.53985005684340
  H   -0.74110936757996      1.61106669624515     -2.38709196919537
  H   -0.62530131482563      1.09815173126229     -4.07079042417934
  C   -3.01394659862674     -0.37848245607597     -4.08013670183391
  H   -2.43685580714036     -0.54903245089839     -4.98755467979444
  H   -3.62261693117483     -1.26203102233743     -3.88923683960170
  H   -3.69614749275600      0.45255167822739     -4.28458993617653
  C   -3.07105979285437      0.43623981511599     -1.74050175838314
  H   -3.63446820911582      1.30996651469898     -2.08096611567454
  H   -3.79691124810665     -0.32963267901740     -1.47063857105548
  H   -2.51973566107316      0.73104697102695     -0.84615274848135
  C   0.34524443474019     -1.13628261872942     -4.79663181963944
  H   0.92618805972765     -1.63895453779908     -5.57550903205702
  H   -0.46471626663905     -0.60458527825362     -5.29389213634447
  H   1.00316130606196     -0.41689434177632     -4.30866940249743
  C   -1.09682385343748     -3.14859377227652     -4.58664370909447
  H   -0.56619713489456     -3.49307410951175     -5.47998983509189
  H   -1.36282333417287     -4.03593582965661     -4.01293480071849
  H   -2.01412997218885     -2.66419380380376     -4.91833590929763
  C   1.07569994224293     -3.02555039638465     -3.38920664091062
  H   0.81933794228760     -3.92662262814632     -2.83842955888101
  H   1.60359305708540     -3.33864783591338     -4.29537649006398
  H   1.76653788319072     -2.43127822865361     -2.79309942430013
  C   -3.22564939606671     -3.09832951258771     -1.97915308235227
  H   -3.10336324391106     -3.42167056176178     -3.01064498444768
  H   -3.64052741803499     -3.94083524647003     -1.41710157607145
  H   -3.96923502235912     -2.30171411606153     -1.95735281599980
  C   -2.23533591179776     -2.20038166502684      0.10897891560557
  H   -2.81860069913552     -1.28268778169174      0.13610340547801
  H   -2.82682649044996     -2.97971700429064      0.59899768565613
  H   -1.32812016076954     -2.05205740525253      0.69592851841888
  C   -1.03127633007706     -3.92821760011596     -1.12447560783186
  H   -0.03985895737558     -3.67630507186902     -0.73951016226021
  H   -1.51728738551469     -4.57580812998910     -0.38890970041626
  H   -0.91820525760128     -4.50908512136918     -2.03793953554687
  H   -0.66848941431722     -0.12085147033979     -0.08889779888033
  Br  2.86581394150922     -0.06956682559151     -2.27596386378641
16
3i
  C   -1.98616409835683     -1.25104473689453     -0.93538276893118
  C   -2.53954055654497     -0.64519797172834     -2.05625521095640
  C   -2.77417005744346     -1.96849534383436     -0.05643697016536
  C   -3.89576671229541     -0.76415935026024     -2.29096480609249
  C   -4.13991809252435     -2.08916702819992     -0.29142893315105
  C   -4.70458070845169     -1.48613239274890     -1.41127143858623
  H   -1.91834217127127     -0.08325064961977     -2.74305517383385
  H   -2.33902327396951     -2.43938526974844      0.81667293234413
  H   -4.34719083755993     -0.29917749600691     -3.15939470068824
  H   -4.74210687531625     -2.65452618906192      0.40720836269976
  Br  -0.11501112947853     -1.08859179481747     -0.60821498485334
  O   -6.02038528641634     -1.54374949574901     -1.72953328307161
  C   -6.88916522059106     -2.26198856483393     -0.86448505187989
  H   -6.60545660580779     -3.31685902306511     -0.80773906829423
  H   -6.89508308414433     -1.82645265162410      0.13887658600878
  H   -7.88192823582820     -2.17758495880704     -1.30111704154878
57
MeO_B.3
  Pd  -0.02237354195701      0.91550387239353     -0.08165225903793
  P   -1.62832467185280     -0.76507269651401      0.07312799662652
  C   -1.33835585517799     -2.50182936603032     -0.65030083585464
  C   -2.16810727692131     -0.91002283449115      1.90073582756191
  C   -2.99329748348546      0.13516758702590     -0.91226889668480
  C   -0.46180351804441     -3.32506483027868      0.30636548232004
  H   -0.19997832104996     -4.25784750994970     -0.20080744847210
  H   0.46951163189528     -2.80949456073552      0.55057587538046
  H   -0.97225691206263     -3.59297553617743      1.23033052896095
  C   -2.63807105723358     -3.27178285573997     -0.92356658143321
  H   -3.26950242391583     -3.37520774068299     -0.04286724665298
  H   -3.22865067173881     -2.81557797249920     -1.71785444595191
  H   -2.37038401680434     -4.27853566266458     -1.25797261597135
  C   -0.55148387412809     -2.39974398129405     -1.96655017082895
  H   -0.37502588520537     -3.41718144828494     -2.32796491987355
  H   -1.07941605407900     -1.86339520980671     -2.75009629394467
  H   0.41759046597524     -1.92901165048284     -1.81496162520556
  C   -3.19812142002764     -2.01347555246286      2.17355325744448
  H   -3.50021480516221     -1.94407928705996      3.22275929452454
  H   -4.09716748791321     -1.91226806911865      1.56550102106130
  H   -2.78948865873335     -3.01210011311762      2.02264790415313
  C   -2.74470349545295      0.42465703549982      2.40011372659802
  H   -2.05378998091614      1.25481827975734      2.23467512200860
  H   -3.71064684329077      0.67265747965399      1.96373223229738
  H   -2.89203094615644      0.33644173554690      3.48017570300598
  C   -0.92152544028262     -1.15509290117507      2.76632040061689
  H   -0.34139861671337     -2.02727864244082      2.47515452916358
  H   -0.26719311025038     -0.28244586205018      2.74527114615373
  H   -1.24789774970325     -1.30150284900881      3.80008502765761
  C   -4.43101678996140     -0.29135317516113     -0.59850318364376
  H   -4.72212507936371     -0.07929458569135      0.42907228974982
  H   -5.10647357578465      0.27159837626172     -1.25004367016444
  H   -4.59793095764103     -1.35164937046774     -0.78905590027975
  C   -2.76038204842792     -0.03092218769949     -2.42151812691187
  H   -1.74066618584623      0.23301878800661     -2.71147194270950
  H   -2.98135859068765     -1.03713598315560     -2.77459606954520
  H   -3.43868334845792      0.65127804344875     -2.94183025184723
  C   -2.82764890216698      1.64194373716990     -0.62760846048060
  H   -1.84673874160365      2.01847153504696     -0.96145114443377
  H   -3.55954903707932      2.19351409092795     -1.22519347366281
  H   -2.97933763277846      1.92067668452058      0.41127725652544
  Br  1.26764237869603      3.06187251128084     -0.13752032281921
  C   1.59361161112150     -0.21582559933595     -0.02182911017629
  C   2.25243909987502     -0.45920960227734     -1.21768801599801
  C   2.17113768906731     -0.65477345727709      1.16485197639773
  C   3.45046037881541     -1.17072302405403     -1.24688577995110
  C   3.36317222071389     -1.36213569805434      1.14696265376660
  C   4.00517625213942     -1.63354231365535     -0.05912787454623
  H   1.84642084774035     -0.09760834857030     -2.15604373006084
  H   1.70740855268335     -0.45043673852575      2.12061603324543
  H   3.93232487936324     -1.34657181041848     -2.20006880585308
  H   3.81139503188054     -1.70767974308774      2.07175388795010
  O   5.16441497479016     -2.34364663005452      0.02490811741119
  C   5.85438563329161     -2.63241835171780     -1.18026797962858
  H   5.24017636588855     -3.23858881097338     -1.85332565282244
  H   6.16122507027907     -1.71499499750894     -1.69175101834530
  H   6.73882904384193     -3.19737893878828     -0.89262699278975
70
MeO_alphaTSB.4-5
  Pd  -0.06859405769468      1.59911554986879      0.20534937735095
  P   -1.02105014897919     -0.28926723321283      1.72248190406047
  C   -0.09467550050889     -1.96407329854448      1.56473219215614
  C   -0.84463436190534      0.31014444687787      3.53826384858485
  C   -2.87100413106897     -0.68629625264777      1.39480152520864
  C   1.33044267797540     -1.78043253283524      2.10906396525444
  H   1.92256284519939     -2.65841974842686      1.83517906857362
  H   1.82381564684871     -0.90676197479384      1.68931521542700
  H   1.35279956022784     -1.70167269209839      3.19516422512881
  C   -0.70368285802703     -3.17984851093776      2.27888096376497
  H   -1.66769537603332     -3.46822956814655      1.86186729717471
  H   -0.02627901929593     -4.02786392194812      2.13139392883451
  H   -0.82006670713596     -3.03735454471334      3.35167176450173
  C   0.00916487109622     -2.32505757632816      0.06573869975954
  H   0.00809375953418     -1.44790927160391     -0.57880499403127
  H   0.94220239583494     -2.86567818356698     -0.11232966215148
  H   -0.80594981620688     -2.97243972010465     -0.25132636268209
  C   -0.88908800598809     -0.77928563204102      4.61750467700056
  H   -0.84609512784648     -0.29070336147617      5.59625843126078
  H   -1.80958901307033     -1.36233885184480      4.58369081932586
  H   -0.04493812268601     -1.46522808000625      4.56594715099130
  C   -1.93336220144728      1.33811340522737      3.88252188750180
  H   -1.67905295153068      1.78342005092651      4.84959692569445
  H   -1.98380411247425      2.14169585768135      3.14859407155991
  H   -2.92133581226234      0.89108329885775      3.98528644729135
  C   0.49476503620511      1.06173575237404      3.64175539222421
  H   0.51109077920693      1.92374273723550      2.97022479589002
  H   0.61218273677876      1.42943498185907      4.66606826779502
  H   1.35864370382198      0.44058812932933      3.41045684613616
  C   -3.65089822446640      0.60468411347464      1.11435309609359
  H   -4.69768146781531      0.33627734804292      0.93850056949022
  H   -3.62075251764980      1.31835438239150      1.93333896022565
  H   -3.27501028195972      1.11082262508735      0.22520696236701
  C   -3.58478328037860     -1.43449267481583      2.53028312958116
  H   -3.08666279501961     -2.35845969842074      2.81677140171086
  H   -3.69960444012167     -0.82094232545285      3.42297407182234
  H   -4.59155223094382     -1.69550603276095      2.18788880830149
  C   -2.99725992025068     -1.52348368558324      0.11199680073535
  H   -4.05023945438134     -1.53120440759944     -0.18489816239455
  H   -2.42488686570050     -1.09714990454352     -0.71535635316421
  H   -2.69565570262926     -2.55991908825849      0.24938906580012
  Br  -1.74005683747442      3.47710849518301      0.88137262904515
  C   1.88476590577647      0.82325420797606     -0.29575202022457
  C   2.29414722629711     -0.35127736512851     -0.91638965744215
  C   2.74434272011133      1.37306616083560      0.66910994478116
  C   3.47076338848170     -0.99972188178111     -0.56883524434114
  C   3.90497208390140      0.72846655974634      1.05197200877702
  C   4.27639013414351     -0.46678964577237      0.43387630176162
  H   1.70754613866837     -0.76094071234580     -1.72933265209270
  H   2.49985738070774      2.31292830459149      1.15205740325936
  H   3.74553197908673     -1.91040821101741     -1.08489271092937
  H   4.54438454968439      1.14447790502624      1.82209719071096
  C   1.36126482428061      2.03497784465882     -1.85929954053168
  C   0.55527042285816      3.01397758512287     -1.20703567375603
  H   2.41566630726841      2.24373845213594     -1.99781285910567
  H   -0.39566792798064      3.22842394811284     -1.68822886453893
  C   1.28723357524089      4.23592692893652     -0.70106855449941
  H   2.22911817195545      3.97409422010203     -0.21388092376798
  H   1.52854803900091      4.89636929987841     -1.54058553117045
  H   0.67332552340617      4.79290818790125      0.00544656081292
  O   0.92947935469777      1.24667030617332     -2.85742284046503
  C   -0.46298531286196      0.96596628900597     -2.95654837846280
  H   -1.02781586191754      1.85510218046339     -3.24431469302415
  H   -0.84018749595241      0.58871619256387     -1.99635078753051
  H   -0.56081270129614      0.20113826182723     -3.72363006339387
  O   5.43446617813527     -1.02430990822014      0.86237271399624
  C   5.84040172353957     -2.25546837733254      0.28037191442759
  H   5.09094385927402     -3.03477017806538      0.44646255732735
  H   6.02456166767983     -2.14375577522165     -0.79196400724269
  H   6.76685657603620     -2.53112733887808      0.77955619246371
70
MeO_betaTSB.4-5
  Pd  -0.06856583914511     -1.01219602209381      0.16533722137593
  P   -1.26822095755596      1.25088560105566     -0.00158501497324
  C   -0.90325975064159      2.16257071837429     -1.64879094087509
  C   -3.16829751911701      1.00023052230280      0.07168052703144
  C   -0.74891423361602      2.38828819005697      1.44974094789890
  C   0.55083528265630      2.65709104213376     -1.61612407826010
  H   0.81748475114616      3.01123580197125     -2.61611689236711
  H   0.69329847339500      3.49092033596090     -0.92999219009856
  H   1.24836785771876      1.86514812724592     -1.35037098866681
  C   -1.02176270908745      1.14686250913742     -2.80524164055563
  H   -0.36553213378448      1.45746741601884     -3.62290409288121
  H   -0.72495614276046      0.14216108022315     -2.50722321179286
  H   -2.03328113417581      1.09494932528107     -3.20231343219861
  C   -1.79552015084674      3.36249862956682     -1.99488559206914
  H   -2.83148214535913      3.07383721611728     -2.16915543451756
  H   -1.77816501110283      4.14340745914420     -1.23598658178941
  H   -1.42471560187635      3.80103608322818     -2.92745675892417
  C   -3.98142095930323      2.26902462185810      0.36505734070364
  H   -3.81875366812316      2.64106782215360      1.37608725322223
  H   -3.77621413549085      3.08009981039275     -0.33132919807111
  H   -5.04487265336355      2.02254698791843      0.28003581119254
  C   -3.51886932724714     -0.05013609700212      1.13508858000394
  H   -3.06896187484446     -1.01608841673913      0.90448150763362
  H   -3.20504576047821      0.22222284356011      2.13914178678332
  H   -4.60650309014623     -0.17384252091476      1.14463177911187
  C   -3.65512297552928      0.40968887402857     -1.26101349283383
  H   -3.04501780453496     -0.43865326337774     -1.58143357219051
  H   -4.67740550243666      0.04675185666089     -1.11880430385924
  H   -3.68440742584503      1.14366504159064     -2.06422812076408
  C   0.76030152023817      2.18896888620874      1.67271094212361
  H   1.36748221650244      2.46097159516368      0.81118843801893
  H   1.07512483600875      2.81416839191318      2.51422051278953
  H   0.98066434352694      1.14913324402152      1.92563680342430
  C   -1.42459864408103      1.93503573479942      2.75299092701663
  H   -2.49004034080456      2.15977097614001      2.77932846875924
  H   -1.28241582475644      0.86924139415098      2.93688923226775
  H   -0.95897435007630      2.48128959185761      3.57926053694905
  C   -1.03672469120879      3.88392591312439      1.26881287245525
  H   -0.75703135628335      4.40140606438770      2.19218850955236
  H   -0.45714124477733      4.33217413994292      0.46271977486257
  H   -2.09231094397775      4.08684145317075      1.08682623890929
  Br  -0.81323429800390     -1.83777681297296      2.60471266583181
  C   1.68681526040292     -0.73582403692016     -1.01590031100516
  C   2.68753208858501     -0.09845804685054     -0.29253368594069
  C   1.72362362573949     -0.63021082043362     -2.41035620295430
  C   3.65705557969473      0.68338158477924     -0.91688970124376
  C   2.68285247185949      0.12924144500272     -3.04672964435923
  C   3.65266807421886      0.80411326731984     -2.30125020084397
  H   2.72614663762608     -0.19501997663116      0.78731391438708
  H   1.00153669802679     -1.17017933627200     -3.01321945806552
  H   4.40346073858587      1.17915861325250     -0.30992575286353
  H   2.69906887917683      0.21102337524166     -4.12765706152705
  C   0.13376140980941     -3.07070877973200     -0.25635043983564
  C   1.47646127473662     -2.71776523788685     -0.50220732106066
  H   -0.15299331820327     -3.55059621881884      0.67525270056541
  H   1.80259714676654     -2.91677232777276     -1.51532062722639
  C   2.49578876496755     -3.03125777525708      0.56184090182741
  H   3.43520640164572     -2.51305550326925      0.37216006714829
  H   2.13827429485171     -2.76160587800227      1.55704222884930
  H   2.69328106084189     -4.10647642020300      0.54710749036271
  O   -0.65227914208217     -3.33002717162004     -1.32911587031543
  C   -1.99985392202066     -3.69568104725838     -1.01833656242915
  H   -2.53411086607500     -2.85447368413241     -0.57095764739973
  H   -2.01337571593363     -4.54837325253178     -0.33503670394271
  H   -2.46841450977893     -3.96964918935569     -1.96082360648824
  O   4.54705253961032      1.53786880837532     -3.01358053616617
  C   5.55296881814556      2.23850953739926     -2.29790101922779
  H   5.11331231144258      2.96793583013410     -1.61098528369317
  H   6.19448306970806      1.54968344916308     -1.74023571474431
  H   6.14664662984028      2.75928336051807     -3.04634254703711
13
(Z)-5i
  C   -1.68748661623591     -0.15891207168897      0.71387275545955
  C   -2.67348761182072     -1.02258007657848      0.49734547997789
  H   -1.26991089930121     -0.00011791577498      1.70542962121068
  H   -3.03996637112785     -1.56158308285019      1.36466165662656
  C   -3.30787706341931     -1.30458544427273     -0.83051548083256
  H   -4.37933557600958     -1.08564708161479     -0.80664366973427
  H   -3.20337505994519     -2.36003262796254     -1.09803969959771
  O   -1.13146782498416      0.58621021177093     -0.28099766663074
  C   -0.08105011526514      1.45049770957974      0.13238201520866
  H   0.75103505690279      0.88008881110880      0.55604196772506
  H   -0.43888952598836      2.17741689461175      0.86775219725404
  H   -2.85762650600944     -0.70750316313548     -1.62406232963962
  H   0.26002211320407      1.97713583680695     -0.75724584702753
67
TSBZ.3-4
  Pd  -0.05978887610181     -0.45389581119366     -0.45495982820428
  P   1.96013441245205     -1.44819102949396      0.13828980239398
  C   2.68981107666488     -1.99431380559643     -1.55830463844509
  C   3.01937219570957     -0.03708286441703      0.87558975198254
  C   2.02398657949992     -2.96321351269932      1.32089805186744
  C   1.58540250953613     -2.71734531395323     -2.35111687690126
  H   2.00797854029034     -3.02871952914640     -3.31070914262222
  H   1.20628274426111     -3.60737305375474     -1.85369838567130
  H   0.74366627290670     -2.05403445989155     -2.55763672075308
  C   3.11588245744591     -0.78238794534817     -2.40174874207242
  H   3.37845610043826     -1.15645927550514     -3.39533157765357
  H   2.31349313491108     -0.05905793459356     -2.53083388369773
  H   3.99546863736053     -0.27680530409182     -2.00734728733310
  C   3.91481507504244     -2.91646565058134     -1.46244939034378
  H   4.26000521273842     -3.10406911635521     -2.48310372470158
  H   4.74292349069452     -2.45961916183427     -0.92028383682770
  H   3.69556508084153     -3.88465794332444     -1.01726614293466
  C   2.64912944466344      1.28425547145410      0.18177635817462
  H   2.81456915828741      1.27385653358852     -0.89323106669770
  H   1.60346070613912      1.54600515144177      0.36153144573729
  H   3.27197349613676      2.07569692475340      0.60852446468529
  C   4.53405060604629     -0.25635383017498      0.74748720547547
  H   4.87350350598530     -1.17038419549024      1.23105496862056
  H   4.87460640639157     -0.26772487474377     -0.28602193312585
  H   5.03432050019307      0.58116902966612      1.24246930378630
  C   2.69042427575039      0.15336510587468      2.36300356951246
  H   3.05683444376359     -0.65966546046438      2.98795081256710
  H   3.18527763541041      1.06903959253329      2.69805436437266
  H   1.62052024778946      0.27928464206600      2.53520908255644
  C   3.45933510006138     -3.28658361293582      1.77380065155875
  H   3.83011898416385     -2.55739037632895      2.49397036144090
  H   3.43162500911358     -4.25398229841925      2.28307423653624
  H   4.17711983423975     -3.36628402515476      0.96263278569844
  C   1.42829506134598     -4.19365126015980      0.61934243696603
  H   1.32910319878068     -4.98592097791726      1.36662392225980
  H   0.43198316099165     -3.99234001428588      0.22185930820249
  H   2.05381824478584     -4.58241839953720     -0.18147392315641
  C   1.19326973310388     -2.77683434556402      2.60528889881306
  H   1.50749761518740     -3.55630355234406      3.30514673795914
  H   1.33320187245491     -1.81923800669883      3.09740245591734
  H   0.13191266606782     -2.91522029098607      2.42282544670050
  Br  -0.12597504780733      0.90888969326964     -2.62733647094607
  C   -1.02151480593879     -1.25979866336012      1.03931411357560
  C   -1.20049078244277     -0.57088643183739      2.23717346385536
  C   -1.82406311326704     -2.36202830537757      0.74819783650480
  C   -2.17297106636931     -0.97227615006079      3.13596649094724
  C   -2.79954150406942     -2.77254192591611      1.64260321338916
  C   -2.97076044169200     -2.07905976266965      2.84069408057058
  H   -0.58650610195902      0.28869947004077      2.47819778148101
  H   -1.69903319513054     -2.90643344063878     -0.18135816871888
  H   -2.31477999700069     -0.43359995444681      4.06558895372740
  H   -3.42588988473676     -3.62749615083832      1.41597377582885
  C   -3.96934008780155     -2.50708260906057      3.77546151186362
  N   -4.76930750032334     -2.85328932701846      4.52644372606579
  C   -2.52456910241614      1.98177900290242      0.26775972777418
  C   -3.32402832085946      1.01313959360721     -0.17078612544738
  H   -2.03159584990144      1.92458652437203      1.23624987948028
  H   -3.47571243833937      0.17445309061897      0.50049145464137
  C   -4.03834732822698      1.00270237241037     -1.48547663720057
  H   -3.70133827290605      1.81735028001138     -2.12686070486712
  H   -3.86212860823802      0.05947300772197     -2.01006741752485
  H   -5.11964242598607      1.09966584034416     -1.34880216959577
  O   -2.30396384434688      3.12862730378279     -0.42567764429690
  C   -1.09655853976298      3.79764857531664     -0.08505340678980
  H   -1.05095648531977      3.99266970981069      0.99144567890742
  H   -1.09524208076687      4.74285128643950     -0.62501554020681
  H   -0.23017899993663      3.20256332818392     -0.38997079566179
67
BZ.4
  Pd  0.08295231518394      0.04784326707321     -0.25169352815302
  P   2.12999928105928     -1.23844779506213      0.03166686256288
  C   2.81247233492633     -1.68612775450347     -1.70110940324394
  C   3.39598652681902     -0.12682095752082      0.94931328772468
  C   1.98499285078890     -2.85212314161944      1.06977048813307
  C   1.61818824154931     -2.12215478448034     -2.56526704669523
  H   1.99015009900558     -2.40647072032710     -3.55396339793476
  H   1.07782067980086     -2.97504909083719     -2.15641787111485
  H   0.91314862144673     -1.29790408195060     -2.69730154551810
  C   3.42282964431183     -0.45859766158485     -2.39252396826029
  H   3.63367599757372     -0.73577578125236     -3.42978910061882
  H   2.73849081802116      0.38830846915138     -2.40818531074396
  H   4.36531533156225     -0.14564666030394     -1.94585264344071
  C   3.87365310573301     -2.79469579478770     -1.71862054533567
  H   4.21911044956238     -2.90724313677673     -2.75059572854522
  H   4.74368941796258     -2.55100108022814     -1.10885788903206
  H   3.48788574837969     -3.76265744644914     -1.40378860540684
  C   3.30521999048301      1.32162004998553      0.45314305908541
  H   3.49426443506184      1.42968773474538     -0.61155337163838
  H   2.32788075821461      1.75700947357234      0.66353766589429
  H   4.05820536246735      1.90580188166918      0.99086541354287
  C   4.85437100538612     -0.58571710488261      0.79363936054052
  H   5.02257871367997     -1.61618229452117      1.09677992036685
  H   5.21923832487847     -0.46729903401126     -0.22543540671486
  H   5.47465471906840      0.04985285934420      1.43293068624330
  C   3.05322223257007     -0.07319245359696      2.44602472298332
  H   3.24238963069573     -1.00970135829489      2.96610024838998
  H   3.69021736487588      0.68780922082038      2.90559152826033
  H   2.01519005783996      0.22134506853975      2.61649075356021
  C   3.32515549379304     -3.48289463156843      1.48781266470996
  H   3.88233673547547     -2.85630860918418      2.18178886016281
  H   3.09401552359198     -4.41271486581498      2.01648008729823
  H   3.97105936937727     -3.73569396542665      0.65000711777035
  C   1.21544321386627     -3.92366302386519      0.27887698945963
  H   1.06400269788187     -4.78058459851706      0.94088125430478
  H   0.23515776898765     -3.58185512820599     -0.04523144582388
  H   1.76408625118610     -4.28278704378184     -0.59056406469768
  C   1.20028944532382     -2.55097689748133      2.37198749640032
  H   0.43092534409040     -3.30954087227180      2.52549005619650
  H   1.85966102485809     -2.57080868118046      3.23962076444139
  H   0.70330943188632     -1.58494075684986      2.36361181798301
  Br  0.82729121093732      2.08284045507703     -1.87312986188181
  C   -1.12675291727505     -1.46000821415979      0.20017302758771
  C   -1.69544129058536     -1.74271797751018      1.43833884093579
  C   -1.60281060350622     -2.14372822929104     -0.92273660120908
  C   -2.69697636621761     -2.69146760686106      1.56380461513532
  C   -2.60459983071413     -3.09191849516628     -0.81504695523747
  C   -3.15229821890236     -3.37296775526866      0.43631497683532
  H   -1.36800266137873     -1.22568395809255      2.32981513100862
  H   -1.19074481618031     -1.94126472296671     -1.90486709890690
  H   -3.12807105423223     -2.90211616109912      2.53584253065049
  H   -2.96037428987978     -3.61443323385229     -1.69549126344365
  C   -4.18400665031539     -4.35895697915149      0.56075368575982
  N   -5.01247824448455     -5.15194048430897      0.65738295998093
  C   -2.21039933586236      1.28098364765762     -0.54055207908902
  C   -1.54261865179543      1.65076211389452      0.58201107462303
  H   -1.89119417303556      1.62648070152450     -1.52072662997233
  H   -0.75634193598195      2.38317995677168      0.43517196619841
  C   -2.05255787516829      1.45307559553118      1.97652304430765
  H   -2.83634221856117      0.69881517379190      2.02364790660902
  H   -1.24672170995418      1.16958287587305      2.65706740289200
  H   -2.46822946481334      2.39738652235902      2.34110071697020
  O   -3.34661511133159      0.57781828583309     -0.48966573030675
  C   -3.92461406213865      0.25536726150072     -1.75760445158072
  H   -4.27623968657377      1.16324421186693     -2.25304636669558
  H   -4.76433648702014     -0.40508291104221     -1.55360431898849
  H   -3.19897736525551     -0.25987190567348     -2.39036941427892
67
alphaTSBZ.4-5
  Pd  -0.55248376259670      0.57827394137094     -0.52550774700892
  P   -2.34849032472561     -1.20988151008790     -0.25022407401151
  C   -2.60977099818319     -1.68404977126118      1.58477478325330
  C   -4.03682987700527     -0.61304944161522     -0.95143068563589
  C   -1.87848586032156     -2.78504097526487     -1.23989551491061
  C   -2.58649098199418     -0.38604761508039      2.41152396226309
  H   -3.42588247287261      0.27301650180465      2.20309203665852
  H   -2.62750344464447     -0.65056923150293      3.47279237390794
  H   -1.66588994510926      0.17549868977630      2.24164409507150
  C   -3.89174183359922     -2.45933905169593      1.91322076267935
  H   -3.97195167702821     -3.39289692315399      1.35685866903689
  H   -3.87548611368504     -2.71194700533530      2.97838295858982
  H   -4.79440869301764     -1.87653270040421      1.73574971590208
  C   -1.41680895378481     -2.51640274892370      2.07389644516006
  H   -1.39540046822640     -3.52097902078978      1.65300400698726
  H   -0.46794195597956     -2.02729580152510      1.85852300112469
  H   -1.49429114074674     -2.62068528345481      3.16023264987789
  C   -4.68155279310599      0.39434989451665      0.01401668425341
  H   -3.99920229254480      1.20125792498967      0.27911164918586
  H   -5.54037293730291      0.84336683782268     -0.49402487727664
  H   -5.05665360713142     -0.07433473378846      0.92266718840035
  C   -5.06816378087404     -1.72026596334854     -1.21484694168666
  H   -6.00202554719063     -1.24260076676668     -1.52821974600557
  H   -4.77126913409689     -2.39497370997884     -2.01650173470937
  H   -5.28775342556145     -2.31520827485057     -0.32904120989477
  C   -3.79881236902658      0.14259319103388     -2.27221724837386
  H   -3.08060974714832      0.95295217485184     -2.14826121070995
  H   -3.46194395722151     -0.50076050138705     -3.08068170606411
  H   -4.74871659502600      0.58757394170227     -2.58474642942133
  C   -2.03735885634701     -2.52686749826972     -2.74652537797488
  H   -1.54250991589854     -1.60158913397696     -3.05304873212656
  H   -1.55510314217431     -3.35010141600138     -3.28209635580711
  H   -3.07480926128145     -2.49545744836636     -3.07281188482034
  C   -2.65735227945368     -4.05506602770406     -0.87262337234643
  H   -2.35851382443393     -4.85264889501273     -1.56043641488043
  H   -2.43123613432765     -4.40049396053589      0.13600735542051
  H   -3.73580934212789     -3.93557224843593     -0.95756757942658
  C   -0.38363308534042     -3.06281139554822     -1.04752766806389
  H   -0.12191625785830     -3.96570376632943     -1.60812561853259
  H   0.20942437985775     -2.23714739884059     -1.44459158465786
  H   -0.10037741464009     -3.22327336896613     -0.01019363222110
  Br  -1.96161387109344      2.83593763258807     -0.47576880767756
  C   1.12611996789290     -0.12072611508086      0.63855275898518
  C   1.75795281302499     -1.36015533185264      0.65554640969586
  C   1.02972420463142      0.59807006183893      1.83812139373559
  C   2.20740461645046     -1.91819322402685      1.84060016001235
  C   1.44837826873625      0.04407829279126      3.03374093814232
  C   2.03474003488371     -1.22298216441615      3.03563133426737
  H   1.91820227888231     -1.89910054545067     -0.26811287816078
  H   0.61810966757615      1.60231381470878      1.84210505520896
  H   2.68664706063886     -2.89011345390145      1.84047352970824
  H   1.33701658730666      0.59349338770311      3.96104031911336
  C   2.47848947067467     -1.80321522544115      4.26879105516358
  N   2.83117209146291     -2.27201532961449      5.25835824303318
  C   1.92359562788033      0.94212624216054     -0.94763625013915
  C   0.87501711354855      1.76124527310017     -1.44785448490735
  H   2.59904552827954      1.37816376518635     -0.21718022274069
  H   0.83029794816795      2.73941388300766     -0.98018650517283
  C   0.51902865427360      1.69693191232262     -2.90962222999897
  H   1.38389819586010      1.97936514727015     -3.51972471758353
  H   0.22663128649444      0.68801248216708     -3.21573923635632
  H   -0.30334815803788      2.37767594099467     -3.12623700194973
  O   2.47445797710892      0.03108935725967     -1.76651175582907
  C   3.83846034620812     -0.30561346611090     -1.48573522741746
  H   4.06586505877545     -1.18932748840596     -2.07752653865581
  H   3.97540235757939     -0.52753366385531     -0.42470347899202
  H   4.48860801157024      0.51991393539135     -1.78162555169031
67
betaTSBZ.4-5
  Pd  -0.00472862358526     -0.47899138942133      1.08629133449317
  P   0.39611925402833      1.86222111756920      0.16464870209831
  C   1.10930200564853      2.97448760073066      1.55174002448956
  C   1.59644256641709      1.90780024448472     -1.32991168075170
  C   -1.25874932523977      2.61472784132125     -0.44026514598720
  C   2.12253468707101      2.12856488700666      2.34250111197026
  H   1.63415417273256      1.26106280228854      2.79314622837972
  H   2.95636229838302      1.77132524881506      1.74065112838275
  H   2.53350195652766      2.74090817171298      3.15117810641592
  C   1.78657006229919      4.27034831112868      1.08877001495549
  H   2.69168617593284      4.09328856392967      0.50935169061109
  H   1.11980485355393      4.90249616505614      0.50185750026257
  H   2.08017436704278      4.83796387628511      1.97749025036263
  C   0.01054084541789      3.35564558271723      2.55546504635042
  H   0.49392814273985      3.83019751971608      3.41511857963852
  H   -0.70352743161186      4.07235039874522      2.15234018961466
  H   -0.53092439733657      2.48207971939022      2.91937894784040
  C   3.01105200285901      1.58691053617741     -0.82304132822230
  H   3.03649548713428      0.68201635423051     -0.21930061135302
  H   3.66085332247101      1.42651185392257     -1.68797380768830
  H   3.44185426146567      2.40062798787286     -0.24142688057126
  C   1.67233879691652      3.22237880060929     -2.11918943483040
  H   2.43426985076247      3.10446479868654     -2.89686900254243
  H   0.73622121631419      3.45801396426134     -2.62419682834439
  H   1.95849703140879      4.07581319686598     -1.50675558757921
  C   1.18998303617975      0.79568551031001     -2.32194297157249
  H   0.50057429707361      1.15956622345878     -3.08093356577446
  H   2.08147406637907      0.43110547111445     -2.83916511427251
  H   0.72322462576800     -0.05540304693598     -1.82862985786169
  C   -1.65393290060623      1.97271093331755     -1.77917402707573
  H   -2.69656164346132      2.23259946438817     -1.98450748073308
  H   -1.06117539643675      2.33865315120384     -2.61541339798479
  H   -1.58558975223740      0.88233272115285     -1.74821370662124
  C   -1.24714659725513      4.13944200626094     -0.61936835647175
  H   -0.45624660859515      4.48666145440100     -1.28190841016909
  H   -2.20277927905045      4.43962616400986     -1.06124271087849
  H   -1.15187213369416      4.66848403945604      0.32810286451827
  C   -2.38594987506022      2.25062734050855      0.53595435450482
  H   -3.31417313141729      2.69678997534920      0.16519050477871
  H   -2.52787275564088      1.17049532983926      0.59200251257274
  H   -2.22225477035571      2.61055800185211      1.54820228824063
  Br  -1.62325400249603      0.01562710031157      3.18646767777885
  C   1.76221459862911     -1.52709856820501      0.62763621795619
  C   2.79852019580381     -1.31689688815590      1.54667294661929
  C   2.09565832997711     -1.88443897916052     -0.68215275945833
  C   4.12242603285438     -1.40619127269724      1.15969265107164
  C   3.41453091292999     -1.97501950060208     -1.08247512592713
  C   4.43459312889604     -1.73109527298555     -0.16167926734214
  H   2.56758962327678     -1.08521516718245      2.58029019152982
  H   1.31500246680244     -2.10920630990720     -1.39829976040835
  H   4.91451386383758     -1.23003605570885      1.87792605507093
  H   3.65777299134725     -2.23433494147216     -2.10621576743635
  C   5.80331804036535     -1.81876006342684     -0.57248218908507
  N   6.90314493581580     -1.88642212267353     -0.90462909710890
  C   -0.88585526283982     -2.42171099393450      1.16247079813521
  C   0.43833340288120     -2.80356837881185      1.47367080416732
  H   -1.61270889114628     -2.25662923946576      1.95184312476895
  H   0.65595121685647     -2.68699529083764      2.53164780949210
  C   1.00621989105093     -4.07071621559781      0.87015541384509
  H   0.50296135240756     -4.90988130628858      1.36044006758779
  H   0.81804193732560     -4.13931126644719     -0.19917253601813
  H   2.07709493131335     -4.15093134207803      1.05418143150783
  O   -1.36948861330591     -2.74305620125074     -0.04961814644781
  C   -2.72586397340146     -2.34680644594156     -0.28954151012653
  H   -2.80386177268691     -1.25751640619058     -0.31054346513535
  H   -3.37976761971765     -2.75356960459707      0.48482325544027
  H   -2.99732281171959     -2.75691841448219     -1.25915728867233
67
alphaBZ.5
  Pd  -0.51734256321922     -0.20180469977931      0.83630129855471
  P   1.06659125006860     -1.80641268997929     -0.21241042939765
  C   2.16827598597356     -2.63117554989929      1.12199210618192
  C   0.08514639903974     -3.16510916151259     -1.13413044660116
  C   2.22981943727365     -0.95043586999081     -1.47874066579031
  C   1.36103573915075     -3.67743114718314      1.90658816110401
  H   1.13787685420616     -4.56818385967556      1.32110058376514
  H   1.96887295538497     -3.99634779234493      2.75876485889101
  H   0.43149734040358     -3.26518354411588      2.29910791505688
  C   3.44018321196558     -3.31931860733327      0.60946151843792
  H   3.22677883128288     -4.09761217095470     -0.12384791406139
  H   4.15570221104550     -2.62367347847440      0.17357015562210
  H   3.93504468342599     -3.79769226467950      1.46052687085483
  C   2.55901663473786     -1.54834531331570      2.14461592904305
  H   3.12366979142660     -2.02384842588459      2.95257174971573
  H   3.18537918601473     -0.76333334467680      1.72647800995212
  H   1.67283943903199     -1.08364211383872      2.58270620023164
  C   -1.12025839329376     -3.56896421891246     -0.26855794705660
  H   -1.69848133059360     -4.32053686561317     -0.81503514157101
  H   -0.84344694231533     -3.99646331156911      0.69195327190435
  H   -1.77073487660889     -2.71372725082618     -0.07432083179643
  C   0.88160713639225     -4.42565509126835     -1.49597718291796
  H   0.22878696020317     -5.09407872078254     -2.06637023139618
  H   1.75262725935136     -4.21209277546051     -2.11414816467841
  H   1.21519247126124     -4.97619220499417     -0.61733330743384
  C   -0.51348565342087     -2.58843475938958     -2.42595061511865
  H   0.23185192674002     -2.40519768472852     -3.19877872528465
  H   -1.22193823462866     -3.31925303459556     -2.82685141962537
  H   -1.06737362400319     -1.66485092512565     -2.24038205631326
  C   2.98427691254436     -1.90072947541155     -2.42005324867456
  H   3.69936385242420     -1.31184793003015     -3.00305567436851
  H   3.54522568387620     -2.67044089413620     -1.89364905655331
  H   2.31769699535487     -2.38937805575853     -3.13079080630174
  C   3.25537593049282     -0.09036768958389     -0.72382848098773
  H   2.77567746555972      0.55748777355463      0.01357937029166
  H   4.02159282690559     -0.67781939237950     -0.22100569530962
  H   3.76289205515235      0.55359730658517     -1.44824829314203
  C   1.43926438468717      0.03769659515196     -2.35421089225794
  H   1.03971415664971      0.86293555250706     -1.76621148507028
  H   2.12948458771482      0.47074532521845     -3.08438348465019
  H   0.61969433409942     -0.41420848336495     -2.90622285326896
  Br  -1.49551172867966     -1.41363264941884      2.82134243594894
  C   -1.61300132241658      2.57613540973462     -0.95706155031961
  C   -2.04619701503523      3.89851727040370     -0.98324457553397
  C   -1.88342144051690      1.73964188843092     -2.03199606872022
  C   -2.74475518599309      4.38139394424901     -2.07474151544406
  C   -2.58679070668826      2.20760929681573     -3.12789328280108
  C   -3.01585457431312      3.53296665036671     -3.14823271936584
  H   -1.83335938441246      4.55123086622479     -0.14510280749189
  H   -1.54683628782057      0.70826820892442     -2.01319639632113
  H   -3.08275307510077      5.41041821848807     -2.09746744275429
  H   -2.79809738671448      1.55300046733196     -3.96467351703707
  C   -3.74046561604088      4.02846967057394     -4.28352906083508
  N   -4.32104944885542      4.42401962664666     -5.19394130479539
  C   -0.89969921478984      2.06179702171405      0.28086172815585
  C   -1.73907221036104      1.38320761805124      1.28946733581505
  H   -0.16940964290237      1.20588424117646     -0.19088092323325
  H   -1.51637176560554      1.72854504929336      2.29727047080633
  C   -3.20130753120498      1.13393826113034      1.02923423828601
  H   -3.74105661134227      2.08670192722602      0.97563238766264
  H   -3.37778923803579      0.60091082886780      0.09269363491797
  H   -3.62497190548290      0.54533697756365      1.84200938322592
  O   -0.05797075397218      2.99739532942885      0.88182639645901
  C   1.08071415660592      3.36934763602712      0.11690297643628
  H   1.74020870280770      2.50777780097690     -0.02905183114778
  H   1.60377465058637      4.13138289304861      0.69097293039813
  H   0.79760050052646      3.77872866027572     -0.85760208529072
67
alphaBZ.5'
  Pd  -0.32991579461847     -0.84249675968397      1.41223041744806
  P   1.02583072713507     -1.97006185197442     -0.31072352557978
  C   2.24861300723547     -3.13976388049189      0.58260742565355
  C   0.00707313329549     -2.97758909706927     -1.57590855347309
  C   2.03294092722336     -0.65246320142884     -1.27962770279313
  C   1.51306589333804     -4.41392278355422      1.02778893754668
  H   1.25181181149737     -5.06738861924670      0.19678886206132
  H   2.18436843347229     -4.97709372039744      1.68306065289868
  H   0.61037961658871     -4.18419564625508      1.59638332146201
  C   3.48509412047439     -3.55874740037784     -0.22141066284833
  H   3.22741319138365     -4.04169536692895     -1.16420906148508
  H   4.15155569417637     -2.72334752535095     -0.43461592068743
  H   4.05379893147123     -4.28062490679157      0.37326217259462
  C   2.70507342312302     -2.44951873887467      1.88140980369125
  H   3.35625642689168     -3.13854558246061      2.42813723868581
  H   3.26550862298071     -1.53251318041445      1.71275866529857
  H   1.85140050879956     -2.21482459113860      2.52230089658847
  C   -1.12640770863871     -3.70440891527239     -0.83488461757984
  H   -1.71336167938350     -4.26147260876253     -1.57175789374998
  H   -0.77763794746030     -4.40964988260772     -0.08450569487126
  H   -1.78904125962309     -2.99415983272842     -0.33808366124513
  C   0.80584435157087     -4.00011389121875     -2.39429193101542
  H   0.13542273740593     -4.44615269899819     -3.13587180451076
  H   1.63887990935748     -3.55043668504124     -2.93368894060705
  H   1.19534016173466     -4.81354626009704     -1.78314997184262
  C   -0.69068429685117     -2.01854150906075     -2.55131134598727
  H   -0.01208367137290     -1.59609095229572     -3.29077855910781
  H   -1.45378854805365     -2.58117900349129     -3.09730172556161
  H   -1.19630694837370     -1.20420604473726     -2.02852605038878
  C   2.75648032994610     -1.16539583382862     -2.53263521846586
  H   3.35741153113665     -0.34796440856309     -2.94365600498455
  H   3.42976705176179     -1.99555262813176     -2.32472259391851
  H   2.06153059887982     -1.47523507182966     -3.31269136477745
  C   3.08146320390933     -0.03153742803480     -0.34206862891466
  H   2.64228835601832      0.33403089936245      0.58933826254327
  H   3.88827427151318     -0.72005840363742     -0.09563467389994
  H   3.53146015759279      0.82518677175238     -0.85153525332966
  C   1.11057765861585      0.50345002970391     -1.71510912475921
  H   0.51652217895839      0.90194912453993     -0.89157227562647
  H   1.73854013665469      1.31664077067724     -2.09073120280953
  H   0.42571707654136      0.22931722594573     -2.51293029702368
  Br  -1.52070614553490     -2.65411441347237      2.69260125194240
  C   -2.96524837565969      0.81180788360481      0.82161425868405
  C   -3.45227503744022     -0.36649078454714      0.25852284997801
  C   -2.77175824539233      1.92405582745251      0.00610787285024
  C   -3.70288680401608     -0.45281470580637     -1.09832995463967
  C   -3.00759489500816      1.85049058246431     -1.35612133953118
  C   -3.46532038036659      0.65611749987269     -1.90982885932676
  H   -3.62505098221286     -1.23024988833065      0.89081142054895
  H   -2.44403410195472      2.86075063029776      0.44098018202083
  H   -4.07144003963848     -1.37486537917352     -1.53172967675637
  H   -2.84090481411978      2.71339249129521     -1.98973121223478
  C   -3.68352293092389      0.56113463127460     -3.32408151665495
  N   -3.84688326940660      0.47776870342842     -4.45964092925079
  C   -2.64392762396904      0.85692367024437      2.30825753504579
  C   -1.18441065008310      0.57429518361772      2.61686824622048
  H   -3.24154701398553      0.08311197532591      2.80644802003749
  H   -1.02874623109491      0.33300818327779      3.66513673862916
  C   -0.14259416318113      1.39537411691978      1.98855608040824
  H   -0.48681303912175      2.22963279963236      1.37940671328126
  H   0.67190304084747      1.68246444155501      2.64930463123908
  H   0.42860360623062      0.76142527450070      1.15371740970260
  O   -2.94456761494309      2.12113014505761      2.87907283615124
  C   -4.33608537747714      2.35743394505215      3.01315372036955
  H   -4.83639911439940      2.38575295662621      2.03852790388986
  H   -4.44956998785146      3.32558330142423      3.49926029297562
  H   -4.80455157660534      1.58336675420057      3.63171821579132
67
betaBZ.5
  Pd  0.49460073711608      0.19153803722109     -0.18019237170452
  P   -0.84706740663399      2.26760605687779      0.06231978221837
  C   -0.69672893254196      3.38541328134400     -1.48692874785225
  C   -2.70949088599547      1.88633773080820      0.32934077581588
  C   -0.20599739172613      3.23166578666523      1.58519046464427
  C   0.68638374434320      4.05476255503943     -1.51829947734468
  H   0.80193784196350      4.82792725859099     -0.76000791377926
  H   1.49224458433185      3.32753937761421     -1.41441624107525
  H   0.80160601645704      4.53952161115361     -2.49260527300630
  C   -0.75239486364800      2.47931300954346     -2.73081704312627
  H   -1.71063896687280      1.98109480476698     -2.86012909075179
  H   -0.58191193830698      3.09876578862027     -3.61690959592848
  H   0.02976566893570      1.71806931900804     -2.69694273032389
  C   -1.75322692139462      4.48901656539172     -1.62577466860695
  H   -1.50953139755633      5.08689173956932     -2.50978586764607
  H   -2.75902749659928      4.09700171861179     -1.77232924645366
  H   -1.76857940889210      5.16353247216666     -0.76914065285395
  C   -2.88127823529035      0.70619520129059      1.30257708912538
  H   -3.95131415197001      0.57156138235053      1.48748569995731
  H   -2.51532194209243     -0.22469107526336      0.86875830030504
  H   -2.39752322163225      0.84579327376634      2.26534758327116
  C   -3.32558848533395      1.40251431438491     -0.99296623114806
  H   -3.44470743859692      2.19651643607113     -1.72821435393108
  H   -2.73889992964225      0.59506774189021     -1.43955422740105
  H   -4.32275596550652      1.00582547248678     -0.77967524768664
  C   -3.54378085711313      3.05936987652701      0.86373583151307
  H   -4.59821031207907      2.76562246938109      0.85889960224127
  H   -3.28599413637919      3.31084752414072      1.89275668471029
  H   -3.45082240847873      3.96008263728326      0.25996989759942
  C   -0.63927965049963      4.70047261966950      1.67307172369378
  H   -0.23972413200001      5.30432824407512      0.85935929701385
  H   -1.72249593176231      4.81790875194662      1.68297357649651
  H   -0.25320704423148      5.12098191502645      2.60718893674321
  C   1.33141843207980      3.15995353263775      1.58685222993546
  H   1.67668399276706      2.12348692322132      1.61848858307072
  H   1.79070345020490      3.63659906985693      0.72415274541622
  H   1.69959967154403      3.66766672126150      2.48383184917409
  C   -0.64952418051002      2.52447830600162      2.87449877338191
  H   -0.12126849663200      2.98585317810018      3.71409622098658
  H   -1.71640607814979      2.62225761167887      3.07110181717771
  H   -0.38634933853053      1.46397297764893      2.86655948343885
  Br  2.65578015154810      0.80247022363155     -1.38372785179622
  C   -0.70416216806427     -2.67800478773548      1.44265670438280
  C   -0.72231141345707     -1.93600041525878      2.62155617232175
  C   -1.06442273416189     -4.02127272194358      1.48558975298361
  C   -1.08983564980426     -2.51219797717454      3.82140807284276
  C   -1.43436331299792     -4.61539160395971      2.68135881492228
  C   -1.44847564039429     -3.86004749429250      3.85073270817528
  H   -0.44108809159775     -0.88869930584036      2.59674719843059
  H   -1.06090138129250     -4.62235798265799      0.58533369603417
  H   -1.10237647572387     -1.92497686813815      4.73164003288800
  H   -1.71365624461735     -5.66183428337362      2.70705864793469
  C   -1.83599615639293     -4.46942033901209      5.09017583549386
  N   -2.14600114157812     -4.95802880001848      6.08415987321345
  C   1.17331812519316     -1.73769371731104      0.02897350327693
  C   -0.28399602242252     -2.02465273847538      0.14082015947492
  H   1.67861201677714     -2.08402692070863     -0.87309758116925
  H   -0.82902880495503     -0.97983257476670      0.21783088198700
  C   -0.85504437623852     -2.64765217804518     -1.13310108358525
  H   -0.47328597050982     -3.65917279078492     -1.28037358754493
  H   -1.94475616009622     -2.68469910557434     -1.08864029731646
  H   -0.56697230850590     -2.05040295286311     -1.99929760749528
  O   1.88829733454361     -1.89360520657973      1.17247637085226
  C   3.30783918845508     -1.85058554302010      1.03803109787611
  H   3.71358011531009     -2.18744442329576      1.98982924495265
  H   3.63832970440485     -0.83318147028070      0.82189693608325
  H   3.63473985243337     -2.51903702594751      0.23696521747076
67
alphaTSBZ.5-6
  Pd  -0.49114141498725     -0.17975018984310      0.88280476997195
  P   1.02684779491944     -1.73154636597454     -0.20701001890243
  C   2.17064266292904     -2.56095514981729      1.09064110936439
  C   0.01643492519269     -3.08527944110933     -1.10598526380249
  C   2.15136217988086     -0.87098655139981     -1.50720004461175
  C   1.39859629340967     -3.62333169929451      1.88870820330891
  H   1.16498130287267     -4.50971543759907      1.30091164342443
  H   2.03845809826992     -3.94532402092055      2.71586035659022
  H   0.47933963981287     -3.22542268734170      2.31694441417433
  C   3.43127618094458     -3.23659723265127      0.53425311441991
  H   3.20042417715665     -4.01541542489351     -0.19315763136312
  H   4.12950254880547     -2.53612943720145      0.07935673131858
  H   3.95400710977102     -3.71383547019838      1.36893489539564
  C   2.58451095115828     -1.48289921201427      2.10908114892617
  H   3.18119536449425     -1.95986784129310      2.89264935399503
  H   3.18823315860970     -0.68775890661908      1.67665526580639
  H   1.70882532690532     -1.03198401531715      2.58135142748988
  C   -1.16285423508157     -3.49819975514246     -0.21054314078536
  H   -1.74358145419443     -4.25935784935909     -0.74069372535859
  H   -0.85842002551911     -3.91650830057334      0.74555536317340
  H   -1.81931630370182     -2.65035270011215     -0.00564528347107
  C   0.80848908868132     -4.34223852204006     -1.49138559927564
  H   0.14118210034952     -5.00996444871210     -2.04526617003239
  H   1.66156150141257     -4.12637962319307     -2.13276668712243
  H   1.16602747451766     -4.89458897853292     -0.62369224356850
  C   -0.61658024792031     -2.50951211356191     -2.38157139321215
  H   0.10788058886919     -2.31997848314926     -3.17217769093940
  H   -1.32956067712884     -3.24488813545922     -2.76545495168174
  H   -1.17259842573114     -1.59085821709726     -2.18156894402411
  C   2.87156572249693     -1.82973616936882     -2.46829504636139
  H   3.58230595417006     -1.24722845972396     -3.06240958504703
  H   3.43307487242426     -2.61002353392703     -1.95908887693144
  H   2.18358610638654     -2.30373115472861     -3.16832348429686
  C   3.20727609756932     -0.02147403973653     -0.78334640155609
  H   2.75953194050954      0.61731447413212     -0.01974415887771
  H   3.99112080185876     -0.61577674993748     -0.31737629615136
  H   3.68723809382879      0.62971873816858     -1.51975330612030
  C   1.34740369090099      0.11943822767590     -2.36819018599466
  H   0.98458115762432      0.96380055525026     -1.78332272889521
  H   2.01968551014225      0.52218786451729     -3.13149327394102
  H   0.49838588646263     -0.32496937465498     -2.88049557106087
  Br  -1.45289670361534     -1.48734250825671      2.89372010645099
  C   -1.60480350103635      2.51742028321784     -0.81613779789620
  C   -1.94660642156838      3.86111197261626     -0.96048038203000
  C   -1.90160077208371      1.62139733805452     -1.83488806901239
  C   -2.57062012512242      4.30450489805351     -2.11187765809442
  C   -2.53126155725954      2.05021509522920     -2.98943172948013
  C   -2.86251821679597      3.39610836792310     -3.12863496229057
  H   -1.72360640934771      4.56326718718979     -0.16585745907370
  H   -1.63668006639061      0.57636888805074     -1.72424800190151
  H   -2.83407979286203      5.34923054432872     -2.22355602117287
  H   -2.75930439635052      1.34698438603245     -3.78114011328348
  C   -3.50695108413121      3.85083014078950     -4.32763481089405
  N   -4.02347478064081      4.21402430827053     -5.28858714990896
  C   -0.99603861256281      2.09281818089157      0.49763401671848
  C   -1.79055231035243      1.41983156807584      1.45458502865515
  H   -0.04098850659573      0.93863745085697     -0.12622604659202
  H   -1.51435417686972      1.64534936614685      2.48161918479302
  C   -3.24460882218724      1.10402483399055      1.22093091456266
  H   -3.83509696423380      2.02569879987507      1.27308641138807
  H   -3.42937507224850      0.64365850989417      0.24977436603389
  H   -3.60239610373421      0.42312501305197      1.99190705676951
  O   -0.07170148395803      2.94760064487647      1.03192039963710
  C   1.05563559142582      3.28722300183401      0.23145882914303
  H   1.69702110599244      2.41164896982640      0.10316567362337
  H   1.59444389449270      4.05793491547127      0.77776196597920
  H   0.75918611996347      3.67047773946365     -0.74777629609828
67
alphaTSBZ.5'-6'
  Pd  0.06185529828687     -0.36093056347483      1.13779343798844
  P   1.40121305880339     -1.79246229959272     -0.24529079981592
  C   2.20549250510353     -3.26724387769577      0.67223717599447
  C   0.18380228918520     -2.46626975791501     -1.56286507036880
  C   2.78590554826127     -0.80853439736713     -1.13270779767631
  C   1.09252878453559     -4.21865530059508      1.14033205968743
  H   0.62300140710719     -4.75903899043827      0.31958965093421
  H   1.54239611442557     -4.96401068615093      1.80231224121875
  H   0.32381726743616     -3.69312410359564      1.71008608433225
  C   3.22692910137927     -4.07162808482747     -0.14353106737799
  H   2.82477355920603     -4.46030102032787     -1.07770066817858
  H   4.12356894587326     -3.49384798730863     -0.36778478991068
  H   3.54102558909293     -4.92807442339963      0.46117174529742
  C   2.91035371243712     -2.76287392460371      1.94444811367896
  H   3.18107641679986     -3.63627164860829      2.54548892405421
  H   3.82784908727101     -2.21936343365072      1.73595498762735
  H   2.25732657980861     -2.13460396108989      2.54874536183929
  C   -1.13909729426405     -2.80419764067136     -0.85623032726914
  H   -1.84979900909881     -3.17233238156122     -1.60291994363457
  H   -1.04550873820666     -3.56523137905374     -0.08477960529625
  H   -1.57014442705624     -1.91169181554052     -0.39760442772227
  C   0.67042438917381     -3.69926750836362     -2.33497950578011
  H   -0.07803341222775     -3.94463651468910     -3.09439490891914
  H   1.61603401500037     -3.52803182877783     -2.84930285696844
  H   0.77892563775646     -4.57587577061817     -1.69788376469134
  C   -0.16945896443772     -1.37698714864099     -2.58814131077251
  H   0.65933334881903     -1.11404373884719     -3.24331858497034
  H   -0.97269391595104     -1.76578155595510     -3.22063171978699
  H   -0.54629974646961     -0.46892400061487     -2.11263620706976
  C   3.34069893348214     -1.49705697620680     -2.38853824925160
  H   4.19243593565366     -0.91347181906942     -2.75092455061983
  H   3.69503892323840     -2.50845165951072     -2.19673734646228
  H   2.61273186541553     -1.53949981537478     -3.19802749152543
  C   3.95038558474652     -0.56255049909987     -0.16132010612068
  H   3.60767393026677     -0.16214022254410      0.79579621833119
  H   4.54387044552891     -1.45704306164298      0.02062146328225
  H   4.61546551418783      0.17979438052169     -0.61210044912896
  C   2.28329417161049      0.59057050877795     -1.52831171908462
  H   2.07335284446508      1.19755607034099     -0.64592613019683
  H   3.07980516273753      1.08792186985048     -2.08965111939565
  H   1.39653953749236      0.58127394095700     -2.15884599947315
  Br  -0.13809864858108     -1.39621870617857      3.49359482168731
  C   -3.34355216274278     -0.06296298396021      1.28899154168874
  C   -3.89060794685794      0.39830942807337      0.09325619325595
  C   -3.49203565169713     -1.40446686246389      1.63057814397910
  C   -4.52914720607733     -0.47217655054684     -0.77238472779658
  C   -4.14008761617227     -2.28493605552678      0.78268470337064
  C   -4.64753734959808     -1.81846440098231     -0.42825657953783
  H   -3.83291969372413      1.45122471012556     -0.15622397025870
  H   -3.08228564506044     -1.76541100865621      2.56705550844803
  H   -4.94080117754237     -0.11347028846319     -1.70815458914191
  H   -4.24498674353439     -3.32953643647963      1.05011979926645
  C   -5.28540802861102     -2.73126237944310     -1.33227524713270
  N   -5.78687087256325     -3.46574664142935     -2.06177333651904
  C   -2.62549065250085      0.88000157727335      2.23792776097208
  C   -1.21982216382901      1.27749137900482      1.83121235345145
  H   -2.55608465839212      0.38512599966327      3.21364767725956
  H   -0.65062987241216      1.71612443300000      2.64572754870698
  C   -0.85203862135676      1.61380985006945      0.53571359535731
  H   -1.55651809456636      1.52615803596364     -0.28429008932563
  H   -0.04200424066533      2.31720644379984      0.37882578881126
  H   0.05366211948935      0.35272389808308     -0.22541406813489
  O   -3.33122787765690      2.10573871644806      2.38941828583738
  C   -4.52330594632231      1.96988312408234      3.14464627963633
  H   -5.24755168004830      1.31976404173936      2.64072667164053
  H   -4.95047853736065      2.96661369731505      3.24694632656960
  H   -4.30999595949229      1.56201080846484      4.13939619511054
67
betaTSBZ.5-6
  Pd  0.47773871608300      0.07256488208608     -0.28459233625839
  P   -0.88624804603237      2.03579078252722     -0.05299512322813
  C   -0.29599024022377      3.44349824434815     -1.20980593869020
  C   -2.72831848234254      1.67199379636952     -0.46374000754418
  C   -0.77584670285472      2.61860470146629      1.76356592076510
  C   0.99538445117222      4.07216549972834     -0.66357531055965
  H   0.83097242523592      4.66901604640452      0.23245445277009
  H   1.75960767574440      3.32211093668867     -0.46127117440422
  H   1.38737348424510      4.74573123589370     -1.43171291925989
  C   0.07643556340864      2.81642545269486     -2.56577665350315
  H   -0.76995580430376      2.36967936916523     -3.08289821486584
  H   0.47779985637153      3.60446564521873     -3.21041385812287
  H   0.84920161777960      2.05441915460788     -2.44600492904052
  C   -1.30002105972320      4.58008652877419     -1.44248598568818
  H   -0.81397548782444      5.33786889389969     -2.06483773747801
  H   -2.19546125680140      4.25799640748810     -1.97190996625314
  H   -1.60336990569214      5.06608798210901     -0.51459194834019
  C   -3.18505288787329      0.32931595762785      0.13703583238106
  H   -4.26618860828835      0.24849396416951     -0.00993515491451
  H   -2.73293525942256     -0.51496561205105     -0.38398270474810
  H   -2.98968015460482      0.22196552261406      1.20055786634343
  C   -2.88852018982892      1.50009932744213     -1.98264107241976
  H   -2.79857602527089      2.43333765175339     -2.53568871996138
  H   -2.16890443007236      0.78225612453223     -2.38398187088236
  H   -3.88969875184020      1.10327014142158     -2.17556731742054
  C   -3.70891891799220      2.75062353620819      0.02222795212511
  H   -4.69819841520272      2.52503536563291     -0.38736054170136
  H   -3.80535817519428      2.75487021601313      1.10827414692097
  H   -3.44171899288599      3.75450544372087     -0.30071692729886
  C   -1.27081315311042      4.04725039435269      2.02436931590016
  H   -0.66358423624611      4.79919454285036      1.52229945165566
  H   -2.30851693785001      4.19388012526736      1.72748419847417
  H   -1.20473400134042      4.24370892828449      3.09907081420448
  C   0.68762127264394      2.50396249520845      2.22337041325947
  H   1.04835726183036      1.47647540117645      2.13575024081519
  H   1.36938139411723      3.14297556120329      1.66744863798648
  H   0.73964388135087      2.79548004659751      3.27689837869446
  C   -1.57028944001463      1.66207061229258      2.66538368517890
  H   -1.33993700878185      1.90908789602566      3.70581130844531
  H   -2.64842651565070      1.75683890328578      2.54203354893557
  H   -1.28469688734380      0.61939488798212      2.50428615636975
  Br  2.93328638059762      0.88926733496191     -0.55144470077569
  C   -1.21951288410823     -2.74576527430296     -0.76247313756625
  C   -1.99961031604305     -3.77063878703466     -0.23125181954850
  C   -1.49473501280219     -2.29570981028242     -2.05668903801217
  C   -3.02287039314277     -4.34167404884286     -0.97087246903308
  C   -2.51216648550185     -2.85322129810353     -2.80312126476015
  C   -3.28107484062511     -3.88301289297865     -2.25847016682114
  H   -1.81953779301708     -4.13763873445260      0.77072140747048
  H   -0.91657089390393     -1.48019119859829     -2.47373711172178
  H   -3.62201129021241     -5.13806922941326     -0.54628257671863
  H   -2.71999291342638     -2.48825835577734     -3.80171054907890
  C   -4.34639419866869     -4.46219978479501     -3.02426280968648
  N   -5.20124438535658     -4.92519142823785     -3.63889096967812
  C   1.16859372015759     -2.02168190572302     -0.50789406113724
  C   -0.11739145871842     -2.13735795608632      0.05893396994209
  H   2.03801744409779     -2.05910102672962      0.14493084079044
  H   -0.83071082965950     -0.68220004967457      0.04173517686343
  C   -0.15896318005707     -2.36130003889386      1.56153995673669
  H   -0.00983808718242     -3.41952361288030      1.78997332661806
  H   0.63574041047646     -1.79737622685588      2.05039445597889
  H   -1.11341965173564     -2.04435494464880      1.98513993999289
  O   1.37348321680086     -2.39346570236716     -1.79129751147326
  C   2.72303292418845     -2.34470906966063     -2.25379265247061
  H   2.73803995359549     -2.88355274361465     -3.19892650590638
  H   3.39000113504997     -2.83431202184137     -1.53894729844039
  H   3.03694051482731     -1.31023913524807     -2.39957643820609
24
alphaBZ.6
  C   1.49510919612433      0.78474235840838     -0.84866117820881
  C   0.58349891365959      0.55358968131731      0.09916154224586
  C   1.35419306141483      1.73152743540591     -2.00504934179575
  H   1.20612195272045      1.19398562923378     -2.94669987158376
  H   0.52106686438659      2.42431740032806     -1.88111124784450
  H   2.26716079170528      2.32165525017080     -2.11496448884870
  O   0.76471999375697     -0.25959014360840      1.18209671237779
  C   2.03506961079030     -0.86362700709934      1.35408961545716
  H   2.82190789181304     -0.10670038499512      1.43216224861939
  H   1.97678379570272     -1.42837791072023      2.28236731670428
  H   2.44605049069932      0.26787699804295     -0.78320675078515
  C   -0.77039760099503      1.16456905685733      0.15431530667729
  C   -1.62108613892012      1.12904854691763     -0.94850798345721
  C   -1.20928700813811      1.76241363634746      1.33619934405627
  C   -2.88146445342845      1.69791858440784     -0.88571831954077
  C   -2.46408271779537      2.33715303160778      1.41133805735118
  C   -3.30098487751393      2.30618397138810      0.29551315947621
  H   -1.30165987953980      0.63978520313498     -1.86084101764488
  H   -0.55666735433911      1.78217961825445      2.20050716285283
  H   -3.54139467692111      1.66548354461490     -1.74421503437451
  H   -2.79846998108452      2.80973081996775      2.32706873449708
  C   -4.60540427076155      2.89969233020053      0.36694971420727
  N   -5.65031957276901      3.37676531665006      0.42456268749370
  H   2.26449630843272     -1.54293088983292      0.52723008506774
24
alphaBZ.6'
  C   2.61971765985714      1.21368922926828      0.01834067800349
  C   1.42552687575145      0.31727995119228     -0.15642136709797
  C   3.35083401259591      1.26087954810972      1.12127606196441
  H   3.13141415891397      0.62588642931900      1.97456815874968
  H   4.19166111060499      1.93923680656115      1.21155924131930
  O   1.63609310063653     -0.43810404831441     -1.33568845447315
  C   0.71279656757707     -1.50167615691597     -1.49230805523763
  H   -0.31366370437570     -1.13414066255139     -1.60253553390839
  H   0.99696185954948     -2.03842921979140     -2.39640898269840
  H   2.84620691100902      1.85557696335135     -0.83047064008459
  C   0.15531746963825      1.15160677213797     -0.23092846571838
  C   -0.19481406834183      1.79525510739500     -1.41532267377177
  C   -0.64710245110208      1.30429659254531      0.89471859503735
  C   -1.32922102597018      2.58379902128597     -1.47755127030007
  C   -1.78412861475509      2.09277761892543      0.84957801051047
  C   -2.12469097486031      2.73297900221886     -0.34080382401011
  H   0.42321079591669      1.66859028313561     -2.29683205460205
  H   -0.38146257302307      0.80064298846582      1.81814748411878
  H   -1.60296192736308      3.08286410492841     -2.39948192329283
  H   -2.40928129092847      2.20898846102083      1.72678321586336
  C   -3.30424606319380      3.54739253607690     -0.39896778524258
  N   -4.24988945675298      4.20045380371496     -0.44590957996321
  H   1.34978852576050     -0.35837635360149      0.70662803513244
  H   0.75648072485559     -2.18480775247818     -0.63597968229813
24
betaBZ.6
  C   1.13881446310827      1.56442213011675     -2.26573405180787
  C   1.39221222207620      2.89697631748261     -1.90917933102484
  C   1.24157592195599      1.22136429653946     -3.62098805773558
  C   1.71529403382248      3.84494548438318     -2.86106792050768
  C   1.55808810549134      2.16189175300108     -4.58298557908458
  C   1.79460623074583      3.48254177380773     -4.20542920477144
  H   1.34590252531269      3.19322164721269     -0.87125153192960
  H   1.06485052016480      0.20116856911347     -3.93730957030653
  H   1.91266439453055      4.86827829040873     -2.56415309874616
  H   1.62338542054511      1.87542984691909     -5.62598074702363
  C   2.12650575335480      4.46373214755739     -5.19519716488916
  N   2.39405930258563      5.25154396942614     -5.99015742876272
  C   0.80841636776285      0.52426899040048     -1.26867248386508
  C   0.23087907789665      0.77114828740155     -0.08489836692772
  C   1.11023912530916     -0.91367637266172     -1.61595614970337
  H   2.14962565818001     -1.03441493842246     -1.93337884869567
  H   0.94324308024185     -1.56081094592976     -0.75389725530454
  H   0.47464089376553     -1.28006041352190     -2.42722072963341
  H   0.01365257963932     -0.04907691414074      0.59618753579756
  O   -0.14114771370320      1.99291522142668      0.35346400964257
  C   -0.81858503247216      2.00425803177983      1.60844711737014
  H   -1.75430347157060      1.44249667926268      1.54625974651506
  H   -0.18410426596801      1.58417867534461      2.39325506252943
  H   -1.03416701577510      3.04658092109239      1.83367241686486
